# Supplementary material for: Growth control of the eukaryote cell: a systems biology study in yeast
Source: J Biol. 2007 Apr 30;6(2):4. doi: 10.1186/jbiol54 (PMC2373899; doi:10.1186/jbiol54)
Supplement: Additional data file 1 — Supplementary figures S1-S28. [file jbiol54-S1.zip]

Archive with 28 entries (28 files):
- Fig S8 SGOliver.pdf
- Fig S10 SGOliver.pdf
- Fig S11 SGOliver.svg
- Fig S12 SGOliver.svg
- Fig S13 SGOliver.svg
- Fig S14 SGOliver.svg
- Fig S15 SGOliver.svg
- Fig S16 SGOliver.svg
- Fig S17 SGOliver.pdf
- Fig S18 SGOliver.pdf
- Fig S1 SGOliver.pdf
- Fig S19 SGOliver.pdf
- Fig S2 SGOliver.pdf
- Fig S20 SGOliver.pdf
- Fig S21 SGOliver.pdf
- Fig S22 SGOliver.pdf
- Fig S23 SGOliver.pdf
- Fig S24 SGOliver.pdf
- Fig S25 SGOliver.pdf
- Fig S26 SGOliver.pdf
- Fig S27 SGOliver.pdf
- Fig S28 SGOliver.pdf
- Fig S3 SGOliver.pdf
- Fig S4 SGOliver.pdf
- Fig S5 SGOliver.pdf
- Fig S6 SGOliver.pdf
- Fig S7 SGOliver.pdf
- Fig S9 SGOliver.pdf
