# Supplementary material for: Growth control of the eukaryote cell: a systems biology study in yeast
Source: J Biol. 2007 Apr 30;6(2):4. doi: 10.1186/jbiol54 (PMC2373899; doi:10.1186/jbiol54)
Supplement: Additional data file 2 — Supplementary tables S1-S30. [file jbiol54-S2.zip]

Archive with 30 entries (30 files):
- Table S1 SGOliver.xls
- Table S10 SGOliver.xls
- Table S11 SGOliver.xls
- Table S12 SGOliver.xls
- Table S13 SGOliver.xls
- Table S14 SGOliver.xls
- Table S15 SGOliver.XLS
- Table S16 SGOliver.XLS
- Table S17 SGOliver.XLS
- Table S18 SGOliver.xls
- Table S19 SGOliver.xls
- Table S2 SGOliver.xls
- Table S20 SGOliver.xls
- Table S21 SGOliver.xls
- Table S22 SGOliver.xls
- Table S23 SGOliver.xls
- Table S24 SGOliver.xls
- Table S25 SGOliver.xls
- Table S26 SGOliver.xls
- Table S27 SGOliver.xls
- Table S28 SGOliver.xls
- Table S29 SGOliver.xls
- Table S3 SGOliver.xls
- Table S30 SGOliver.pdf
- Table S4 SGOliver.xls
- Table S5 SGOliver.xls
- Table S6 SGOliver.xls
- Table S7 SGOliver.xls
- Table S8 SGOliver.pdf
- Table S9 SGOliver.xls
