# Supplementary material for: Growth control of the eukaryote cell: a systems biology study in yeast
Source: J Biol. 2007 Apr 30;6(2):4. doi: 10.1186/jbiol54 (PMC2373899; doi:10.1186/jbiol54)
Supplement: Additional data file 2 — Supplementary tables S1-S30. [file jbiol54-S2.zip › Table S1 SGOliver.xls]

## Sheet: Transcr. 0.2 vs. 0.1 C
Probeset	Gene Ontology Biological Process	Representative Public ID	Gene Symbol	fold	p-valueCyberT	q-value
11322_at	6384 // transcription initiation from RNA polymerase III promoter // traceable author statement	YAL001C	TFC3	-1.14654	0.213	0.286407
11323_at	6384 // transcription initiation from RNA polymerase III promoter // traceable author statement	YAL001C	TFC3	1.29446	0.0546	0.13363
11321_at	45324 // late endosome to vacuole transport // inferred from genetic interaction /// 45324 // late endosome to vacuole transport // inferred from mutant phenotype	YAL002W	VPS8	-1.10884	0.303	0.343967
11319_at	6414 // translational elongation // traceable author statement	YAL003W	EFB1	-1.04547	0.647	0.504597
11320_at	6414 // translational elongation // traceable author statement	YAL003W	EFB1	1.05497	0.48	0.4345
11318_at	---	YAL004W	---	-1.54166	0.00489	0.0319609
11317_s_at	6457 // protein folding // inferred from mutant phenotype /// 60 // protein-nucleus import, translocation // inferred from direct assay /// 6457 // protein folding // inferred from direct assay /// 6616 // SRP-dependent cotranslational protein-membrane targeting, translocation // inferred from direct assay	YAL005C	SSA2 /// SSA1	-1.33926	0.0231	0.0794055
11316_r_at	6457 // protein folding // inferred from mutant phenotype /// 60 // protein-nucleus import, translocation // inferred from direct assay /// 6457 // protein folding // inferred from direct assay /// 6616 // SRP-dependent cotranslational protein-membrane targeting, translocation // inferred from direct assay	YAL005C	SSA2 /// SSA1	-1.19645	0.00703	0.0405395
11315_i_at	6457 // protein folding // inferred from mutant phenotype /// 60 // protein-nucleus import, translocation // inferred from direct assay /// 6457 // protein folding // inferred from direct assay /// 6616 // SRP-dependent cotranslational protein-membrane targeting, translocation // inferred from direct assay	YAL005C	SSA2 /// SSA1	-1.19379	0.00671	0.0394205
11314_at	6888 // ER to Golgi transport // inferred from physical interaction	YAL007C	ERP2	1.01718	0.872	0.575141
11313_at	---	YAL008W	FUN14	-1.33202	0.0453	0.119151
11312_at	6997 // nuclear organization and biogenesis // inferred from genetic interaction /// 6997 // nuclear organization and biogenesis // inferred from mutant phenotype /// 7126 // meiosis // inferred from mutant phenotype /// 30437 // sporulation (sensu Fungi) // inferred from mutant phenotype	YAL009W	SPO7	1.03937	0.71	0.527515
11311_at	1 // mitochondrion inheritance // traceable author statement /// 2 // mitochondrial genome maintenance // traceable author statement /// 6461 // protein complex assembly // inferred from mutant phenotype /// 7005 // mitochondrion organization and biogenesis // traceable author statement	YAL010C	MDM10	1.00892	0.982	0.603076
11310_at	6338 // chromatin remodeling // inferred from direct assay /// 6338 // chromatin remodeling // inferred from physical interaction /// 6338 // chromatin remodeling // inferred from genetic interaction /// 7029 // ER organization and biogenesis // inferred from mutant phenotype	YAL011W	SWC3	-1.14477	0.233	0.299914
11355_at	96 // sulfur amino acid metabolism // traceable author statement /// 6534 // cysteine metabolism // traceable author statement /// 19346 // transsulfuration // traceable author statement	YAL012W	CYS3	1.18437	0.139	0.225946
11354_at	6357 // regulation of transcription from RNA polymerase II promoter // inferred from mutant phenotype /// 6644 // phospholipid metabolism // inferred from mutant phenotype	YAL013W	DEP1	1.1003	0.407	0.400392
11353_at	6810 // transport // inferred from mutant phenotype /// 6810 // transport // inferred from physical interaction	YAL014C	SYN8	-1.04225	0.747	0.539496
11352_at	6281 // DNA repair // inferred from direct assay /// 6284 // base-excision repair // inferred from direct assay /// 6285 // base-excision repair, AP site formation // inferred from direct assay	YAL015C	NTG1	-1.25224	0.0525	0.130647
11351_at	6412 // protein biosynthesis // inferred from mutant phenotype /// 6470 // protein amino acid dephosphorylation // traceable author statement /// 7015 // actin filament organization // traceable author statement /// 7094 // mitotic spindle checkpoint // inferred from mutant phenotype /// 7117 // budding cell bud growth // traceable author statement	YAL016W	TPD3	-1.10133	0.332	0.361099
11350_at	6468 // protein amino acid phosphorylation // inferred from mutant phenotype /// 6468 // protein amino acid phosphorylation // inferred from sequence similarity /// 19318 // hexose metabolism // inferred from genetic interaction /// 19318 // hexose metabolism // inferred from mutant phenotype	YAL017W	PSK1	-1.30955	0.0239	0.081214
11349_at	---	YAL018C	---	-1.30762	0.194	0.272297
11348_at	7001 // chromosome organization and biogenesis (sensu Eukaryota) // inferred from genetic interaction	YAL019W	FUN30	-1.0508	0.688	0.519319
11347_at	226 // microtubule cytoskeleton organization and biogenesis // inferred from genetic interaction /// 226 // microtubule cytoskeleton organization and biogenesis // inferred from mutant phenotype /// 7017 // microtubule-based process // inferred from sequence similarity /// 7017 // microtubule-based process // inferred from genetic interaction /// 7117 // budding cell bud growth // inferred from g…	YAL020C	ATS1	1.29743	0.0449	0.118638
11346_at	288 // mRNA catabolism, deadenylylation-dependent decay // inferred from genetic interaction /// 288 // mRNA catabolism, deadenylylation-dependent decay // inferred from direct assay /// 288 // mRNA catabolism, deadenylylation-dependent decay // inferred from mutant phenotype /// 289 // poly(A) tail shortening // inferred from direct assay /// 289 // poly(A) tail shortening // inferred from mutan…	YAL021C	CCR4	1.14612	0.253	0.315285
11345_at	15858 // nucleoside transport // inferred from direct assay	YAL022C	FUN26	1.19515	0.159	0.243492
11344_at	6493 // O-linked glycosylation // inferred from sequence similarity /// 6493 // O-linked glycosylation // inferred from mutant phenotype	YAL023C	PMT2	1.01285	0.862	0.572433
11343_at	7096 // regulation of exit from mitosis // traceable author statement	YAL024C	LTE1	-1.11267	0.302	0.343732
11342_at	42273 // ribosomal large subunit biogenesis // inferred from mutant phenotype	YAL025C	MAK16	-1.15447	0.945	0.593153
11341_at	6886 // intracellular protein transport // inferred from genetic interaction /// 6892 // post-Golgi transport // inferred from mutant phenotype /// 6892 // post-Golgi transport // inferred from genetic interaction /// 30490 // processing of 20S pre-rRNA // traceable author statement	YAL026C	DRS2	-1.06335	0.526	0.456624
11340_at	---	YAL027W	---	1.14943	0.222	0.292573
11339_at	6950 // response to stress // inferred from mutant phenotype	YAL028W	FRT2	-1.39075	0.0128	0.0576462
11338_at	8298 // intracellular mRNA localization // traceable author statement /// 48309 // endoplasmic reticulum inheritance // inferred from mutant phenotype	YAL029C	MYO4	-1.03807	0.74	0.537056
11337_at	6893 // Golgi to plasma membrane transport // traceable author statement /// 6897 // endocytosis // traceable author statement /// 6897 // endocytosis // inferred from mutant phenotype /// 6906 // vesicle fusion // traceable author statement	YAL030W	SNC1	-1.00906	0.958	0.596264
11336_at	6893 // Golgi to plasma membrane transport // traceable author statement /// 6897 // endocytosis // traceable author statement /// 6897 // endocytosis // inferred from mutant phenotype /// 6906 // vesicle fusion // traceable author statement	YAL030W	SNC1	1.29451	0.0169	0.0665838
11335_at	---	YAL031C	---	1.02942	0.755	0.541387
11334_at	45944 // positive regulation of transcription from RNA polymerase II promoter // inferred from direct assay	YAL032C	PRP45	1.08315	0.466	0.427598
11333_at	6364 // rRNA processing // traceable author statement /// 8033 // tRNA processing // traceable author statement	YAL033W	POP5	1.53272	0.000351	0.00530171
11377_at	---	YAL034C	FUN19	-1.10703	0.455	0.422876
11376_at	7059 // chromosome segregation // inferred from direct assay	YAL034W-A	MTW1	-1.27302	0.0647	0.148602
11375_at	---	YAL035C-A	---	1.08976	0.513	0.449844
11374_at	6413 // translational initiation // inferred from direct assay	YAL035W	FUN12	-1.03058	0.798	0.553142
11373_at	---	YAL036C	RBG1	-1.01208	0.992	0.604471
11267_at	---	YAL037c-a	---	-1.14706	0.328	0.358687
11372_at	---	YAL037W	---	-1.1122	0.36	0.375949
11371_at	6090 // pyruvate metabolism // inferred from mutant phenotype /// 6096 // glycolysis // inferred from mutant phenotype	YAL038W	CDC19	-1.12515	0.099	0.187045
11370_at	18063 // cytochrome c-heme linkage // inferred from direct assay	YAL039C	CYC3	-1.11738	0.41	0.401869
11369_at	79 // regulation of cyclin dependent protein kinase activity // traceable author statement /// 82 // G1/S transition of mitotic cell cycle // traceable author statement /// 7033 // vacuole organization and biogenesis // inferred from mutant phenotype /// 42145 // homotypic vacuole fusion, non-autophagic // inferred from direct assay /// 42145 // homotypic vacuole fusion, non-autophagic // inferre…	YAL040C	CLN3	-1.23834	0.0655	0.149829
11368_at	750 // signal transduction during conjugation with cellular fusion // inferred from genetic interaction /// 750 // signal transduction during conjugation with cellular fusion // inferred from physical interaction /// 750 // signal transduction during conjugation with cellular fusion // traceable author statement /// 753 // cellular morphogenesis during conjugation with cellular fusion // inferred…	YAL041W	CDC24	-1.17205	0.167	0.250101
11367_at	6888 // ER to Golgi transport // inferred from physical interaction	YAL042W	ERV46	-1.00325	0.984	0.603076
11365_at	6378 // mRNA polyadenylylation // inferred from mutant phenotype /// 6379 // mRNA cleavage // inferred from mutant phenotype /// 8033 // tRNA processing // inferred from mutant phenotype /// 30846 // transcription termination from Pol II promoter, RNA polymerase(A) coupled // inferred from physical interaction /// 30847 // transcription termination from Pol II promoter, RNA polymerase(A)-independ…	YAL043C	PTA1	-1.10036	0.483	0.436024
11366_at	---	YAL043C-A	---	1.39119	0.0125	0.0568862
11364_at	6546 // glycine catabolism // inferred from curator /// 6730 // one-carbon compound metabolism // inferred from genetic interaction /// 6730 // one-carbon compound metabolism // inferred from mutant phenotype	YAL044C	GCV3	1.02466	0.669	0.512322
11363_at	---	YAL045C	---	1.27031	0.042	0.113928
11362_at	---	YAL046C	---	1.16579	0.177	0.258013
11361_at	22 // mitotic spindle elongation // inferred from mutant phenotype /// 70 // mitotic sister chromatid segregation // inferred from mutant phenotype /// 7020 // microtubule nucleation // inferred from physical interaction /// 30473 // nuclear migration, microtubule-mediated // inferred from mutant phenotype	YAL047C	SPC72	-1.09255	0.445	0.418623
11360_at	16192 // vesicle-mediated transport // inferred from genetic interaction /// 16192 // vesicle-mediated transport // inferred from mutant phenotype	YAL048C	GEM1	1.04437	0.689	0.519796
11359_at	---	YAL049C	---	-1.24214	0.078	0.164898
11358_at	6631 // fatty acid metabolism // inferred from genetic interaction /// 6631 // fatty acid metabolism // inferred from mutant phenotype /// 7031 // peroxisome organization and biogenesis // inferred from genetic interaction /// 7031 // peroxisome organization and biogenesis // inferred from mutant phenotype /// 45941 // positive regulation of transcription // inferred from mutant phenotype /// 459…	YAL051W	OAF1	-1.36118	0.0115	0.053635
11357_at	---	YAL053W	---	-1.65797	8.21e-05	0.00177905
11356_at	6085 // acetyl-CoA biosynthesis // inferred from direct assay /// 19654 // acetate fermentation // inferred from mutant phenotype	YAL054C	ACS1	-1.21478	0.167	0.250101
11393_at	6625 // protein-peroxisome targeting // inferred from sequence similarity	YAL055W	PEX22	-1.0364	0.67	0.51267
11392_at	7165 // signal transduction // inferred from physical interaction	YAL056W	GPB2	-1.0986	0.366	0.378566
11391_at	---	YAL058C-A	---	1.28922	0.0389	0.109308
11390_at	6457 // protein folding // inferred from mutant phenotype /// 30433 // ER-associated protein catabolism // inferred from mutant phenotype	YAL058W	CNE1	1.26833	0.0212	0.0757394
11389_at	55 // ribosomal large subunit-nucleus export // inferred from genetic interaction /// 55 // ribosomal large subunit-nucleus export // traceable author statement /// 7047 // cell wall organization and biogenesis // inferred from mutant phenotype	YAL059W	ECM1	1.03795	0.588	0.48212
11388_at	19650 // butanediol fermentation // inferred from direct assay	YAL060W	BDH1	-1.07818	0.486	0.437681
11387_at	---	YAL061W	---	1.18297	0.146	0.232429
11386_at	6537 // glutamate biosynthesis // inferred from genetic interaction /// 6537 // glutamate biosynthesis // inferred from mutant phenotype	YAL062W	GDH3	-1.17054	0.2	0.276313
11385_s_at	501 // flocculation (sensu Saccharomyces) // inferred from genetic interaction /// 501 // flocculation (sensu Saccharomyces) // inferred from expression pattern /// 501 // flocculation (sensu Saccharomyces) // inferred from sequence similarity /// 501 // flocculation (sensu Saccharomyces) // inferred from mutant phenotype	YAL063C	FLO5 /// FLO9 /// FLO1	1.29885	0.0532	0.131807
11383_at	---	YAL064C-A	---	1.23614	0.113	0.202753
11384_at	---	YAL064W	---	-1.25062	0.142	0.22858
11382_at	---	YAL064W-B	---	-1.03066	0.744	0.538226
11381_at	---	YAL065C	---	1.28495	0.0463	0.12071
11380_at	---	YAL066W	---	-1.09939	0.4	0.396552
11379_at	6810 // transport // inferred from sequence similarity	YAL067C	SEO1	-1.49852	0.0053	0.0337786
3907_f_at	---	YAL068C	PAU4 /// PAU6 /// PAU1 /// PAU2 /// DAN3	-1.2698	0.0541	0.133042
11266_f_at	---	YAL069W	---	1.09593	0.436	0.415358
11265_i_at	---	YAL069W	---	1.19352	0.12	0.209638
11325_at	6888 // ER to Golgi transport // inferred from physical interaction	YAR002C-A	ERP1	1.1072	0.351	0.371299
11324_at	59 // protein-nucleus import, docking // inferred from mutant phenotype /// 59 // protein-nucleus import, docking // inferred from physical interaction /// 6913 // nucleocytoplasmic transport // inferred from mutant phenotype	YAR002W	NUP60	1.05466	0.63	0.497746
11326_at	723 // telomere maintenance // inferred from mutant phenotype /// 6348 // chromatin silencing at telomere // inferred from mutant phenotype /// 6355 // regulation of transcription, DNA-dependent // inferred from mutant phenotype /// 16571 // histone methylation // inferred from direct assay /// 16571 // histone methylation // inferred from mutant phenotype	YAR003W	SWD1	1.16516	0.174	0.255958
11327_at	6268 // DNA unwinding // traceable author statement /// 6269 // DNA replication, synthesis of RNA primer // traceable author statement /// 6271 // DNA strand elongation // traceable author statement /// 6289 // nucleotide-excision repair // traceable author statement /// 6301 // postreplication repair // traceable author statement /// 6302 // double-strand break repair // traceable author stateme…	YAR007C	RFA1	1.02177	0.892	0.580048
11328_at	6388 // tRNA splicing // traceable author statement	YAR008W	SEN34	1.32034	0.0237	0.0806804
11329_at	903 // cellular morphogenesis during vegetative growth // inferred from genetic interaction	YAR014C	BUD14	-1.00961	0.91	0.583736
11330_at	6144 // purine base metabolism // inferred from mutant phenotype /// 6144 // purine base metabolism // traceable author statement /// 6164 // purine nucleotide biosynthesis // traceable author statement /// 6189 // 'de novo' IMP biosynthesis // traceable author statement	YAR015W	ADE1	-1.02843	0.841	0.566364
11331_at	7059 // chromosome segregation // inferred from mutant phenotype	YAR018C	KIN3	1.16331	0.229	0.297416
11332_at	910 // cytokinesis // inferred from mutant phenotype /// 6468 // protein amino acid phosphorylation // inferred from direct assay /// 7096 // regulation of exit from mitosis // inferred from mutant phenotype	YAR019C	CDC15	-1.13093	0.276	0.329237
11287_f_at	---	YAR020C	PAU5 /// PAU7	-1.00295	0.932	0.589724
11288_at	---	YAR023C	---	1.1432	0.254	0.315694
11289_at	---	YAR027W	UIP3	-1.21413	0.103	0.190952
11290_at	---	YAR028W	---	1.01149	0.915	0.584945
11291_at	---	YAR029W	---	-1.11158	0.519	0.453201
11292_at	---	YAR030C	---	1.08635	0.461	0.425644
11294_g_at	747 // conjugation with cellular fusion // inferred from expression pattern /// 16050 // vesicle organization and biogenesis // inferred from physical interaction	YAR031W	PRM8 /// PRM9	-1.44751	0.00677	0.0396077
11293_at	16050 // vesicle organization and biogenesis // inferred from physical interaction	YAR031W	PRM9	1.06284	0.677	0.515366
11295_r_at	16050 // vesicle organization and biogenesis // inferred from genetic interaction /// 16050 // vesicle organization and biogenesis // inferred from physical interaction	YAR033W	MST27 /// MST28	1.17079	0.348	0.369583
11296_s_at	16050 // vesicle organization and biogenesis // inferred from genetic interaction /// 16050 // vesicle organization and biogenesis // inferred from physical interaction	YAR033W	MST27 /// MST28	1.25166	0.069	0.154387
11297_at	6066 // alcohol metabolism // inferred from genetic interaction /// 9437 // carnitine metabolism // inferred from mutant phenotype	YAR035W	YAT1	-1.53788	0.000979	0.0110314
11268_at	---	YAR040c	---	1.49948	0.0032	0.0241027
11298_at	6694 // steroid biosynthesis // inferred from genetic interaction /// 6694 // steroid biosynthesis // inferred from mutant phenotype	YAR042W	SWH1	1.40955	0.00192	0.0171976
11299_at	6694 // steroid biosynthesis // inferred from genetic interaction /// 6694 // steroid biosynthesis // inferred from mutant phenotype	YAR044W	SWH1	-1.31841	0.015	0.0622772
11300_at	---	YAR047C	---	-1.11525	0.365	0.378087
11301_i_at	501 // flocculation (sensu Saccharomyces) // inferred from expression pattern /// 501 // flocculation (sensu Saccharomyces) // inferred from sequence similarity /// 501 // flocculation (sensu Saccharomyces) // inferred from mutant phenotype	YAR050W	FLO9 /// FLO1	1.73659	0.0139	0.0596896
11302_at	---	YAR053W	---	-1.40821	0.00741	0.0417063
11303_s_at	---	YAR060C	---	-1.07746	0.623	0.495551
11304_at	---	YAR061W	---	1.13019	0.249	0.311679
11305_s_at	---	YAR062W	---	-1.20662	0.113	0.202753
11306_at	---	YAR064W	---	-1.20408	0.137	0.22477
11307_s_at	---	YAR066W	---	1.09316	0.563	0.471035
11308_s_at	---	YAR068W	---	1.10519	0.314	0.350382
11309_at	---	YAR069C	---	-1.10122	0.358	0.375182
11261_at	---	YAR070C	---	1.0131	0.978	0.601798
11262_s_at	6796 // phosphate metabolism // traceable author statement	YAR071W	PHO12 /// PHO11	1.14847	0.198	0.275033
11263_f_at	6183 // GTP biosynthesis // traceable author statement	YAR073W	IMD2 /// IMD1	-1.14875	0.79	0.551396
11264_f_at	6183 // GTP biosynthesis // traceable author statement	YAR075W	IMD3 /// IMD2 /// IMD1	-1.20498	0.448	0.420113
7360_at	7047 // cell wall organization and biogenesis // inferred from mutant phenotype	YBL001C	ECM15	1.0963	0.407	0.400392
7359_at	6333 // chromatin assembly or disassembly // traceable author statement	YBL002W	HTB2	1.27452	0.0181	0.0692299
7358_s_at	6281 // DNA repair // inferred from mutant phenotype /// 6333 // chromatin assembly or disassembly // traceable author statement	YBL003C	HTA1 /// HTA2	1.06157	0.587	0.481532
7357_at	6365 // 35S primary transcript processing // inferred from mutant phenotype /// 6365 // 35S primary transcript processing // inferred from physical interaction	YBL004W	UTP20	1.06217	0.5	0.444183
7356_at	6357 // regulation of transcription from RNA polymerase II promoter // traceable author statement /// 42493 // response to drug // traceable author statement /// 45893 // positive regulation of transcription, DNA-dependent // inferred from direct assay	YBL005W	PDR3	-1.03457	0.774	0.546046
7355_at	32 // cell wall mannoprotein biosynthesis // inferred from mutant phenotype	YBL006C	LDB7	1.21108	0.0921	0.179672
7354_at	147 // actin cortical patch assembly // traceable author statement /// 6897 // endocytosis // inferred from mutant phenotype /// 6897 // endocytosis // inferred from physical interaction /// 7015 // actin filament organization // inferred from physical interaction /// 7015 // actin filament organization // inferred from mutant phenotype /// 7047 // cell wall organization and biogenesis // inferre…	YBL007C	SLA1	-1.01472	0.919	0.585642
7353_at	6357 // regulation of transcription from RNA polymerase II promoter // inferred from direct assay	YBL008W	HIR1	1.03678	0.748	0.539526
7352_at	7126 // meiosis // inferred from expression pattern	YBL009W	---	1.13823	0.193	0.271841
7397_at	---	YBL010C	---	1.06307	0.589	0.48212
7396_at	8654 // phospholipid biosynthesis // inferred from genetic interaction /// 8654 // phospholipid biosynthesis // inferred from mutant phenotype	YBL011W	SCT1	1.01694	0.895	0.580659
7395_at	---	YBL012C	---	1.19629	0.144	0.230221
7394_at	6413 // translational initiation // inferred from direct assay /// 6431 // methionyl-tRNA aminoacylation // inferred from direct assay	YBL013W	FMT1	1.41439	0.00772	0.0426836
7393_at	6360 // transcription from RNA polymerase I promoter // traceable author statement	YBL014C	RRN6	-1.09871	0.412	0.402639
7392_at	6083 // acetate metabolism // inferred from mutant phenotype /// 6084 // acetyl-CoA metabolism // traceable author statement	YBL015W	ACH1	-1.27826	0.416	0.404513
7391_at	750 // signal transduction during conjugation with cellular fusion // inferred from direct assay /// 1402 // signal transduction during filamentous growth // inferred from mutant phenotype /// 1403 // invasive growth (sensu Saccharomyces) // inferred from mutant phenotype /// 6468 // protein amino acid phosphorylation // traceable author statement /// 7050 // cell cycle arrest // traceable author…	YBL016W	FUS3	1.04616	0.755	0.541387
7390_at	6623 // protein-vacuolar targeting // inferred from mutant phenotype /// 6623 // protein-vacuolar targeting // inferred from physical interaction /// 7034 // vacuolar transport // inferred from mutant phenotype /// 7034 // vacuolar transport // inferred from physical interaction	YBL017C	PEP1	-1.20124	0.121	0.210796
7389_at	6364 // rRNA processing // traceable author statement /// 8033 // tRNA processing // traceable author statement	YBL018C	POP8	1.07573	0.427	0.411305
7388_at	6281 // DNA repair // inferred from mutant phenotype	YBL019W	APN2	1.03357	0.745	0.538535
7387_at	6487 // N-linked glycosylation // inferred from mutant phenotype /// 15772 // oligosaccharide transport // inferred from mutant phenotype	YBL020W	RFT1	-1.01407	0.903	0.582695
7386_at	6109 // regulation of carbohydrate metabolism // traceable author statement /// 6350 // transcription // traceable author statement	YBL021C	HAP3	1.02072	0.592	0.482962
7385_at	6508 // proteolysis and peptidolysis // inferred from genetic interaction /// 9408 // response to heat // inferred from expression pattern	YBL022C	PIM1	1.1035	0.367	0.379113
7384_at	6267 // pre-replicative complex formation and maintenance // inferred from physical interaction /// 6268 // DNA unwinding // traceable author statement /// 6270 // DNA replication initiation // traceable author statement	YBL023C	MCM2	-1.01421	0.877	0.576348
7383_at	30488 // tRNA methylation // inferred from direct assay	YBL024W	NCL1	-1.02909	0.913	0.584197
7382_at	6360 // transcription from RNA polymerase I promoter // traceable author statement	YBL025W	RRN10	1.28287	0.0175	0.0678563
7380_f_at	---	YBL026W	---	1.03368	0.613	0.491833
7381_at	398 // nuclear mRNA splicing, via spliceosome // inferred from physical interaction /// 398 // nuclear mRNA splicing, via spliceosome // traceable author statement /// 6364 // rRNA processing // inferred from mutant phenotype /// 6402 // mRNA catabolism // traceable author statement	YBL026W	LSM2	1.12224	0.323	0.355635
7379_i_at	398 // nuclear mRNA splicing, via spliceosome // inferred from physical interaction /// 398 // nuclear mRNA splicing, via spliceosome // traceable author statement /// 6364 // rRNA processing // inferred from mutant phenotype /// 6402 // mRNA catabolism // traceable author statement	YBL026W	LSM2	1.49996	0.013	0.0582674
7378_s_at	6412 // protein biosynthesis // traceable author statement	YBL027W	RPL19B /// RPL19A	1.18688	0.0718	0.157463
7377_at	---	YBL028C	---	1.09325	0.304	0.344754
7376_at	---	YBL029W	---	-1.20493	0.743	0.537986
7375_at	6839 // mitochondrial transport // inferred from mutant phenotype /// 9060 // aerobic respiration // inferred from mutant phenotype /// 9061 // anaerobic respiration // inferred from genetic interaction	YBL030C	PET9	-1.01118	0.873	0.575397
7374_at	---	YBL031W	SHE1	1.06952	0.551	0.467029
7420_at	7004 // telomerase-dependent telomere maintenance // inferred from mutant phenotype /// 7004 // telomerase-dependent telomere maintenance // inferred from physical interaction /// 8298 // intracellular mRNA localization // inferred from mutant phenotype /// 8298 // intracellular mRNA localization // inferred from physical interaction	YBL032W	HEK2	1.80761	1.2e-05	0.000407278
7419_at	9231 // riboflavin biosynthesis // inferred from mutant phenotype	YBL033C	RIB1	-1.21029	0.111	0.200377
7418_at	7020 // microtubule nucleation // inferred from physical interaction	YBL034C	STU1	1.03528	0.734	0.535808
7417_at	6269 // DNA replication, synthesis of RNA primer // traceable author statement /// 6270 // DNA replication initiation // traceable author statement /// 6273 // lagging strand elongation // traceable author statement	YBL035C	POL12	1.15012	0.158	0.242488
7416_at	6520 // amino acid metabolism // inferred from direct assay	YBL036C	---	1.02917	0.792	0.55163
7415_at	16192 // vesicle-mediated transport // inferred from sequence similarity /// 16192 // vesicle-mediated transport // traceable author statement	YBL037W	APL3	1.04761	0.596	0.484541
7414_at	6412 // protein biosynthesis // traceable author statement	YBL038W	MRPL16	1.00183	0.909	0.583692
7413_at	6241 // CTP biosynthesis // traceable author statement /// 8654 // phospholipid biosynthesis // traceable author statement /// 19856 // pyrimidine base biosynthesis // traceable author statement	YBL039C	URA7	1.15876	0.164	0.247583
7412_at	6621 // protein-ER retention // inferred from genetic interaction	YBL040C	ERD2	1.09566	0.341	0.366571
7411_at	6511 // ubiquitin-dependent protein catabolism // traceable author statement	YBL041W	PRE7	-1.05724	0.606	0.488163
7410_at	15862 // uridine transport // inferred from genetic interaction /// 15862 // uridine transport // inferred from mutant phenotype	YBL042C	FUI1	-1.30906	0.289	0.336481
7409_at	7047 // cell wall organization and biogenesis // inferred from mutant phenotype	YBL043W	ECM13	-3.44821	4.23e-11	1.25e-08
7408_at	---	YBL044W	---	-1.00017	0.993	0.604753
7407_at	9060 // aerobic respiration // inferred from mutant phenotype	YBL045C	COR1	1.20924	0.0952	0.182683
7406_at	---	YBL046W	---	1.10241	0.362	0.376572
7405_at	6897 // endocytosis // inferred from mutant phenotype	YBL047C	EDE1	1.0984	0.389	0.391363
7404_at	---	YBL048W	---	-2.5033	2.42e-08	2.31e-06
7403_at	---	YBL049W	MOH1	-1.92227	8.31e-06	0.00029552
7402_at	6888 // ER to Golgi transport // inferred from genetic interaction /// 6888 // ER to Golgi transport // traceable author statement /// 6888 // ER to Golgi transport // inferred from mutant phenotype /// 42145 // homotypic vacuole fusion, non-autophagic // inferred from mutant phenotype	YBL050W	SEC17	-1.01592	0.851	0.568815
7401_at	77 // DNA damage checkpoint // inferred from genetic interaction /// 77 // DNA damage checkpoint // inferred from physical interaction /// 86 // G2/M transition of mitotic cell cycle // inferred from mutant phenotype	YBL051C	PIN4	-1.02726	0.774	0.546046
7400_at	6348 // chromatin silencing at telomere // inferred from mutant phenotype /// 16568 // chromatin modification // inferred from mutant phenotype /// 30466 // chromatin silencing at silent mating-type cassette // inferred from mutant phenotype	YBL052C	SAS3	1.11588	0.3	0.342493
7399_at	---	YBL053W	---	1.03144	0.787	0.550393
7398_at	---	YBL054W	---	-1.57002	0.0764	0.162552
7442_at	---	YBL055C	---	-1.0061	0.96	0.596784
7441_at	79 // regulation of cyclin dependent protein kinase activity // inferred from mutant phenotype /// 79 // regulation of cyclin dependent protein kinase activity // inferred from physical interaction /// 173 // inactivation of MAPK activity during osmolarity sensing // inferred from genetic interaction /// 6470 // protein amino acid dephosphorylation // inferred from direct assay	YBL056W	PTC3	1.12523	0.261	0.320086
7440_at	6412 // protein biosynthesis // inferred from curator	YBL057C	PTH2	1.17182	0.0828	0.16945
7439_at	5977 // glycogen metabolism // inferred from mutant phenotype /// 30437 // sporulation (sensu Fungi) // inferred from mutant phenotype /// 43161 // proteasomal ubiquitin-dependent protein catabolism // inferred from mutant phenotype	YBL058W	SHP1	1.24432	0.0682	0.153267
7438_at	---	YBL059W	---	1.00338	0.771	0.545227
7437_at	---	YBL059W	---	1.10005	0.406	0.399827
7436_at	---	YBL060W	---	1.06086	0.61	0.490473
7435_at	910 // cytokinesis // inferred from mutant phenotype /// 6038 // cell wall chitin biosynthesis // inferred from mutant phenotype /// 6970 // response to osmotic stress // inferred from mutant phenotype	YBL061C	SKT5	-1.0193	0.859	0.571451
7434_at	---	YBL062W	---	-1.06857	0.493	0.441024
7433_at	92 // mitotic anaphase B // inferred from mutant phenotype /// 7020 // microtubule nucleation // inferred from physical interaction	YBL063W	KIP1	1.31579	0.0216	0.0762498
7432_at	30503 // regulation of cell redox homeostasis // inferred from mutant phenotype /// 30503 // regulation of cell redox homeostasis // inferred from direct assay	YBL064C	PRX1	-1.10557	0.395	0.394441
7431_at	---	YBL065W	---	1.0776	0.577	0.476731
7430_at	---	YBL066C	SEF1	1.23404	0.0625	0.145087
7429_at	---	YBL067C	UBP13	1.05462	0.543	0.462684
7428_at	105 // histidine biosynthesis // traceable author statement /// 162 // tryptophan biosynthesis // traceable author statement /// 6166 // purine ribonucleoside salvage // traceable author statement /// 6189 // 'de novo' IMP biosynthesis // traceable author statement /// 6207 // 'de novo' pyrimidine base biosynthesis // traceable author statement	YBL068W	PRS4	1.09829	0.395	0.394441
3938_at	6612 // protein-membrane targeting // inferred from genetic interaction /// 6612 // protein-membrane targeting // inferred from mutant phenotype	YBL069W	AST1	1.0232	0.816	0.557999
7036_s_at	6612 // protein-membrane targeting // inferred from genetic interaction /// 6612 // protein-membrane targeting // inferred from mutant phenotype	YBL069W	AST1	1.1777	0.133	0.221497
7427_at	---	YBL070C	---	-1.2574	0.18	0.2607
7426_at	---	YBL071C	---	1.04431	0.75	0.540139
7425_s_at	6412 // protein biosynthesis // traceable author statement	YBL072C	RPS8B /// RPS8A	1.07691	0.389	0.391363
7424_at	---	YBL073W	---	1.02677	0.836	0.564346
7423_at	244 // assembly of spliceosomal tri-snRNP // inferred from direct assay	YBL074C	AAR2	1.21053	0.111	0.200377
7422_at	6457 // protein folding // inferred from direct assay /// 6616 // SRP-dependent cotranslational protein-membrane targeting, translocation // inferred from mutant phenotype /// 6950 // response to stress // inferred from mutant phenotype	YBL075C	SSA3	-1.48577	0.00122	0.012776
7421_at	6412 // protein biosynthesis // traceable author statement	YBL076C	ILS1	1.08866	0.382	0.387852
7465_at	---	YBL077W	---	-1.10912	0.445	0.418623
7464_at	6623 // protein-vacuolar targeting // inferred from mutant phenotype /// 6914 // autophagy // inferred from genetic interaction	YBL078C	ATG8	-1.36121	0.0214	0.0759243
7463_at	59 // protein-nucleus import, docking // inferred from physical interaction /// 6406 // mRNA-nucleus export // traceable author statement /// 6407 // rRNA-nucleus export // traceable author statement /// 6408 // snRNA-nucleus export // traceable author statement /// 6409 // tRNA-nucleus export // traceable author statement /// 6607 // NLS-bearing substrate-nucleus import // traceable author state…	YBL079W	NUP170	-1.1158	0.263	0.32135
7462_at	6412 // protein biosynthesis // inferred from mutant phenotype /// 7005 // mitochondrion organization and biogenesis // inferred from mutant phenotype /// 9060 // aerobic respiration // inferred from mutant phenotype	YBL080C	PET112	1.16065	0.18	0.2607
7461_at	---	YBL081W	---	-1.04706	0.79	0.551396
7460_at	6486 // protein amino acid glycosylation // inferred from mutant phenotype /// 6488 // dolichol-linked oligosaccharide biosynthesis // traceable author statement	YBL082C	ALG3	1.41993	0.00324	0.024242
7459_s_at	6486 // protein amino acid glycosylation // inferred from mutant phenotype /// 6488 // dolichol-linked oligosaccharide biosynthesis // traceable author statement	YBL083C	ALG3	1.38336	0.00569	0.0351972
7458_i_at	---	YBL083C	---	1.5731	0.0192	0.0716786
7457_at	22 // mitotic spindle elongation // traceable author statement /// 70 // mitotic sister chromatid segregation // traceable author statement /// 7091 // mitotic metaphase/anaphase transition // traceable author statement /// 8054 // cyclin catabolism // traceable author statement /// 16567 // protein ubiquitination // inferred from physical interaction /// 31145 // anaphase-promoting complex-depen…	YBL084C	CDC27	-1.00515	0.95	0.594041
7456_at	7266 // Rho protein signal transduction // inferred from physical interaction /// 7266 // Rho protein signal transduction // inferred from genetic interaction /// 30468 // establishment of cell polarity (sensu Fungi) // inferred from mutant phenotype /// 30468 // establishment of cell polarity (sensu Fungi) // inferred from genetic interaction /// 30468 // establishment of cell polarity (sensu Fu…	YBL085W	BOI1	1.14308	0.293	0.33841
7455_at	---	YBL086C	---	1.44163	0.00328	0.0244116
7454_s_at	6412 // protein biosynthesis // traceable author statement	YBL087C	RPL23B /// RPL23A	1.113	0.228	0.297007
7453_at	6974 // response to DNA damage stimulus // traceable author statement /// 7004 // telomerase-dependent telomere maintenance // inferred from mutant phenotype /// 16310 // phosphorylation // traceable author statement	YBL088C	TEL1	-1.21856	0.0715	0.157233
7452_at	6810 // transport // inferred from sequence similarity	YBL089W	AVT5	1.18349	0.0977	0.185772
7451_at	6412 // protein biosynthesis // inferred from direct assay /// 6413 // translational initiation // inferred from mutant phenotype	YBL090W	MRP21	1.24606	0.0685	0.153757
7450_at	6508 // proteolysis and peptidolysis // inferred from direct assay	YBL091C	MAP2	1.12795	0.268	0.324923
7449_at	6348 // chromatin silencing at telomere // inferred from genetic interaction /// 6348 // chromatin silencing at telomere // inferred from mutant phenotype /// 6348 // chromatin silencing at telomere // inferred from direct assay	YBL091C-A	SCS22	1.01603	0.861	0.571903
7448_at	6412 // protein biosynthesis // traceable author statement	YBL092W	RPL32	1.16094	0.201	0.277218
7447_at	6366 // transcription from RNA polymerase II promoter // inferred from direct assay	YBL093C	ROX3	-1.52231	0.00432	0.0290094
7446_at	---	YBL094C	---	-1.22269	0.19	0.269502
7445_at	---	YBL095W	---	-1.01096	0.976	0.601224
7444_at	---	YBL096C	---	-1.24157	0.204	0.278763
7443_at	70 // mitotic sister chromatid segregation // inferred from mutant phenotype /// 7076 // mitotic chromosome condensation // inferred from mutant phenotype /// 7076 // mitotic chromosome condensation // inferred from genetic interaction	YBL097W	BRN1	1.04512	0.706	0.526557
7488_at	9435 // NAD biosynthesis // inferred from mutant phenotype	YBL098W	BNA4	1.25577	0.0429	0.115535
7487_at	15986 // ATP synthesis coupled proton transport // inferred from mutant phenotype /// 15986 // ATP synthesis coupled proton transport // inferred from sequence similarity	YBL099W	ATP1	1.00045	0.898	0.581333
7486_at	---	YBL100C	---	1.31344	0.289	0.336481
7485_at	7047 // cell wall organization and biogenesis // inferred from mutant phenotype	YBL101C	ECM21	-1.10821	0.472	0.430509
7484_at	6895 // Golgi to endosome transport // inferred from mutant phenotype /// 6895 // Golgi to endosome transport // inferred from genetic interaction	YBL102W	SFT2	1.2167	0.0831	0.169817
7483_at	6367 // transcription initiation from RNA polymerase II promoter // inferred from direct assay	YBL103C	RTG3	-1.06378	0.569	0.473314
7482_at	---	YBL104C	---	1.13593	0.174	0.255958
7481_at	6468 // protein amino acid phosphorylation // inferred from direct assay /// 7015 // actin filament organization // inferred from genetic interaction /// 7047 // cell wall organization and biogenesis // inferred from mutant phenotype /// 7165 // signal transduction // inferred from mutant phenotype /// 7243 // protein kinase cascade // inferred from mutant phenotype	YBL105C	PKC1	-1.0496	0.646	0.504597
7480_at	6887 // exocytosis // inferred from genetic interaction /// 6893 // Golgi to plasma membrane transport // inferred from genetic interaction /// 6893 // Golgi to plasma membrane transport // inferred from physical interaction	YBL106C	SRO77	-1.11852	0.31	0.347709
7479_at	---	YBL107C	---	-1.15003	0.179	0.260054
3544_at	---	YBL108W	---	1.08035	0.537	0.460287
7478_s_at	---	YBL109W	---	-2.03687	1.05e-05	0.000362927
3543_s_at	722 // telomerase-independent telomere maintenance // inferred from genetic interaction	YBL112C	YRF1-5 /// YRF1-4 /// YRF1-7 /// YRF1-6 /// YRF1-3 /// YRF1-2 /// YRF1-1	-1.29484	0.0423	0.114466
7361_at	5993 // trehalose catabolism // traceable author statement /// 6950 // response to stress // traceable author statement	YBR001C	NTH2	1.08122	0.412	0.402639
7362_at	6486 // protein amino acid glycosylation // inferred from direct assay /// 6486 // protein amino acid glycosylation // inferred from mutant phenotype /// 6888 // ER to Golgi transport // inferred from mutant phenotype /// 19408 // dolichol biosynthesis // inferred from direct assay	YBR002C	RER2	-1.07681	0.546	0.464749
7363_at	6743 // ubiquinone metabolism // inferred from mutant phenotype	YBR003W	COQ1	1.24628	0.0878	0.175476
7364_at	6506 // GPI anchor biosynthesis // inferred from genetic interaction /// 6506 // GPI anchor biosynthesis // inferred from mutant phenotype	YBR004C	GPI18	-1.24822	0.0389	0.109308
7365_at	7047 // cell wall organization and biogenesis // inferred from mutant phenotype	YBR005W	RCR1	-1.558	0.0115	0.053635
3939_at	6538 // glutamate catabolism // inferred from mutant phenotype /// 6538 // glutamate catabolism // inferred from sequence similarity /// 6538 // glutamate catabolism // inferred from expression pattern /// 6979 // response to oxidative stress // inferred from mutant phenotype /// 6979 // response to oxidative stress // inferred from genetic interaction /// 6979 // response to oxidative stress // …	YBR006W	UGA2	-1.56961	0.000162	0.00292535
7037_s_at	6538 // glutamate catabolism // inferred from mutant phenotype /// 6538 // glutamate catabolism // inferred from sequence similarity /// 6538 // glutamate catabolism // inferred from expression pattern /// 6979 // response to oxidative stress // inferred from mutant phenotype /// 6979 // response to oxidative stress // inferred from genetic interaction /// 6979 // response to oxidative stress // …	YBR006W	UGA2	-1.26708	0.0424	0.114627
7366_at	---	YBR007C	---	1.07491	0.456	0.422968
7367_at	9636 // response to toxin // inferred from genetic interaction /// 9636 // response to toxin // inferred from mutant phenotype	YBR008C	FLR1	1.02873	0.768	0.544541
7368_i_at	6333 // chromatin assembly or disassembly // traceable author statement	YBR010W	HHT2 /// HHT1	-1.09235	0.156	0.24106
7369_s_at	6333 // chromatin assembly or disassembly // traceable author statement	YBR010W	HHT2 /// HHT1	1.13429	0.332	0.361099
7370_at	6796 // phosphate metabolism // inferred from curator	YBR011C	IPP1	-1.05929	0.532	0.458653
7371_at	---	YBR012C	---	1.08359	0.499	0.443924
7372_at	---	YBR013C	---	1.20724	0.119	0.208797
7373_at	---	YBR014C	---	-1.14216	0.226	0.295563
7328_at	6486 // protein amino acid glycosylation // inferred from mutant phenotype	YBR015C	MNN2	1.10234	0.425	0.410009
7329_at	9269 // response to dessication // inferred from expression pattern /// 9269 // response to dessication // inferred from sequence similarity	YBR016W	---	-1.08143	0.456	0.422968
7330_at	6606 // protein-nucleus import // inferred from mutant phenotype /// 6606 // protein-nucleus import // inferred from physical interaction /// 6606 // protein-nucleus import // inferred from direct assay /// 6606 // protein-nucleus import // inferred from sequence similarity /// 6609 // mRNA-binding (hnRNP) protein-nucleus import // inferred from direct assay /// 6609 // mRNA-binding (hnRNP) prote…	YBR017C	KAP104	1.24163	0.0414	0.113558
7331_at	6012 // galactose metabolism // traceable author statement	YBR018C	GAL7	1.15378	0.232	0.299448
7332_at	6012 // galactose metabolism // non-traceable author statement	YBR019C	GAL10	1.0367	0.744	0.538226
7333_at	6012 // galactose metabolism // traceable author statement	YBR020W	GAL1	-1.41258	0.0186	0.0702363
7334_at	15857 // uracil transport // inferred from direct assay	YBR021W	FUR4	1.27594	0.0352	0.102968
7335_at	6388 // tRNA splicing // traceable author statement	YBR022W	POA1	1.4006	0.00401	0.0279263
7336_at	910 // cytokinesis // traceable author statement /// 6038 // cell wall chitin biosynthesis // traceable author statement /// 30476 // spore wall assembly (sensu Fungi) // inferred from mutant phenotype	YBR023C	CHS3	-1.06231	0.651	0.506245
7337_at	6825 // copper ion transport // inferred from sequence similarity	YBR024W	SCO2	-1.28069	0.0367	0.105602
7338_at	---	YBR025C	---	1.05235	0.608	0.489354
7339_at	6633 // fatty acid biosynthesis // inferred from mutant phenotype /// 9060 // aerobic respiration // inferred from mutant phenotype	YBR026C	ETR1	-1.33453	0.0249	0.0833058
7340_at	---	YBR027C	---	-1.01823	0.844	0.567232
7341_at	---	YBR028C	---	1.09466	0.411	0.402429
7342_at	6655 // phosphatidylglycerol biosynthesis // traceable author statement /// 6658 // phosphatidylserine metabolism // traceable author statement	YBR029C	CDS1	1.23557	0.0637	0.146964
7343_at	6644 // phospholipid metabolism // inferred from genetic interaction	YBR030W	---	1.07016	0.533	0.458742
7345_s_at	6412 // protein biosynthesis // traceable author statement	YBR031W	RPL4B /// RPL4A	1.15149	0.109	0.198099
7344_i_at	6412 // protein biosynthesis // traceable author statement	YBR031W	RPL4B /// RPL4A	1.3408	0.17	0.252247
7346_at	---	YBR032W	---	-1.45294	0.0174	0.0676548
7347_at	---	YBR033W	---	1.01756	0.753	0.540779
7348_at	6406 // mRNA-nucleus export // inferred from genetic interaction /// 18195 // peptidyl-arginine modification // inferred from direct assay /// 18195 // peptidyl-arginine modification // inferred from sequence similarity	YBR034C	HMT1	-1.33496	0.205	0.279249
7349_at	6631 // fatty acid metabolism // inferred from mutant phenotype	YBR035C	PDX3	1.03618	0.729	0.533887
7350_at	6688 // glycosphingolipid biosynthesis // inferred from sequence similarity /// 6874 // calcium ion homeostasis // inferred from mutant phenotype	YBR036C	CSG2	-1.01168	0.995	0.605579
7351_at	6461 // protein complex assembly // inferred from mutant phenotype /// 6825 // copper ion transport // inferred from genetic interaction /// 6825 // copper ion transport // inferred from sequence similarity /// 6980 // redox signal response // inferred from sequence similarity	YBR037C	SCO1	1.3093	0.0178	0.068501
7306_at	910 // cytokinesis // inferred from mutant phenotype	YBR038W	CHS2	1.30266	0.0103	0.0505051
7307_at	15986 // ATP synthesis coupled proton transport // inferred from mutant phenotype	YBR039W	ATP3	-1.0174	0.904	0.582873
7308_at	753 // cellular morphogenesis during conjugation with cellular fusion // inferred from mutant phenotype /// 755 // cytogamy // inferred from mutant phenotype	YBR040W	FIG1	-1.19407	0.637	0.500958
7309_at	38 // very-long-chain fatty acid metabolism // inferred from mutant phenotype /// 6869 // lipid transport // inferred from mutant phenotype /// 6869 // lipid transport // inferred from sequence similarity	YBR041W	FAT1	1.37214	0.00288	0.0225048
7310_at	8654 // phospholipid biosynthesis // inferred from sequence similarity	YBR042C	---	1.05495	0.628	0.497282
7311_at	6855 // multidrug transport // inferred from mutant phenotype	YBR043C	QDR3	-1.12591	0.416	0.404513
7312_at	6461 // protein complex assembly // inferred from physical interaction /// 6461 // protein complex assembly // inferred from mutant phenotype	YBR044C	TCM62	1.10379	0.389	0.391363
7313_at	30476 // spore wall assembly (sensu Fungi) // inferred from mutant phenotype	YBR045C	GIP1	-1.36649	0.251	0.313695
7314_at	---	YBR046C	ZTA1	-1.09635	0.474	0.431774
7315_at	---	YBR047W	---	-1.6744	3.81e-05	0.00098083
7316_s_at	28 // ribosomal small subunit assembly and maintenance // inferred from mutant phenotype /// 28 // ribosomal small subunit assembly and maintenance // inferred from sequence similarity /// 6412 // protein biosynthesis // traceable author statement /// 6450 // regulation of translational fidelity // inferred from mutant phenotype /// 6450 // regulation of translational fidelity // inferred from se…	YBR048W	RPS11A /// RPS11B	1.16209	0.117	0.206575
7317_at	6357 // regulation of transcription from RNA polymerase II promoter // traceable author statement /// 6363 // transcription termination from RNA polymerase I promoter // traceable author statement	YBR049C	REB1	1.24208	0.0401	0.111512
7318_at	122 // negative regulation of transcription from RNA polymerase II promoter // inferred from genetic interaction	YBR050C	REG2	1.43121	0.00887	0.0461438
7319_at	---	YBR051W	---	-1.06382	0.701	0.524843
7320_at	---	YBR052C	---	1.07916	0.509	0.44843
7321_at	---	YBR053C	---	-1.21081	0.189	0.268625
7322_at	---	YBR054W	YRO2	-6.16679	1.1e-09	1.94e-07
7323_at	398 // nuclear mRNA splicing, via spliceosome // inferred from physical interaction	YBR055C	PRP6	-1.02602	0.842	0.566564
7324_at	---	YBR056W	---	-1.33977	0.0112	0.0532048
7076_at	---	YBR056w-a	---	-4.03593	5.64e-09	6.94e-07
7325_at	6279 // premeiotic DNA synthesis // inferred from mutant phenotype /// 6279 // premeiotic DNA synthesis // inferred from genetic interaction	YBR057C	MUM2	-1.08444	0.541	0.461888
7326_at	16579 // protein deubiquitination // traceable author statement /// 45721 // negative regulation of gluconeogenesis // inferred from mutant phenotype	YBR058C	UBP14	1.03868	0.703	0.525711
7077_at	6666 // 3-keto-sphinganine metabolism // inferred from physical interaction /// 30148 // sphingolipid biosynthesis // traceable author statement	YBR058c-a	TSC3	1.21181	0.101	0.189111
7327_at	30036 // actin cytoskeleton organization and biogenesis // inferred from mutant phenotype /// 30100 // regulation of endocytosis // inferred from mutant phenotype	YBR059C	AKL1	-1.1226	0.335	0.362821
7283_at	6267 // pre-replicative complex formation and maintenance // traceable author statement /// 6270 // DNA replication initiation // traceable author statement /// 30466 // chromatin silencing at silent mating-type cassette // traceable author statement	YBR060C	ORC2	1.18328	0.138	0.225557
7284_at	6412 // protein biosynthesis // inferred from mutant phenotype /// 30488 // tRNA methylation // inferred from direct assay	YBR061C	TRM7	1.13128	0.231	0.298842
7285_at	---	YBR062C	---	-1.00709	0.951	0.594271
7286_at	---	YBR063C	---	-1.35608	0.00869	0.0457994
7287_at	---	YBR064W	---	-1.17718	0.24	0.305366
7288_at	398 // nuclear mRNA splicing, via spliceosome // inferred from genetic interaction /// 7047 // cell wall organization and biogenesis // inferred from mutant phenotype	YBR065C	ECM2	-1.00512	0.857	0.571064
7289_at	1403 // invasive growth (sensu Saccharomyces) // inferred from direct assay	YBR066C	NRG2	-1.23598	0.124	0.213514
7290_at	7047 // cell wall organization and biogenesis // inferred from direct assay	YBR067C	TIP1	-1.51397	0.0104	0.0508626
7291_at	6865 // amino acid transport // inferred from direct assay	YBR068C	BAP2	-7.88481	4.44e-16	7.5e-13
7292_at	6865 // amino acid transport // inferred from direct assay	YBR069C	TAT1	1.17096	0.152	0.237617
7293_at	6488 // dolichol-linked oligosaccharide biosynthesis // inferred from direct assay /// 6488 // dolichol-linked oligosaccharide biosynthesis // inferred from mutant phenotype	YBR070C	ALG14	1.22721	0.0631	0.145938
7294_at	---	YBR071W	---	-1.27575	0.139	0.225946
7295_at	6457 // protein folding // inferred from direct assay /// 6950 // response to stress // inferred from direct assay	YBR072W	HSP26	-8.61021	4.49e-11	1.26e-08
7296_at	727 // double-strand break repair via break-induced replication // traceable author statement /// 7131 // meiotic recombination // inferred from mutant phenotype /// 7131 // meiotic recombination // inferred from genetic interaction /// 30491 // heteroduplex formation // inferred from direct assay	YBR073W	RDH54	1.043	0.643	0.503079
7297_at	6508 // proteolysis and peptidolysis // inferred from sequence similarity	YBR074W	---	1.575	0.000731	0.00899228
7298_at	6508 // proteolysis and peptidolysis // inferred from sequence similarity	YBR075W	---	1.07892	0.45	0.420937
7299_at	7047 // cell wall organization and biogenesis // inferred from mutant phenotype	YBR076W	ECM8	-1.18794	0.142	0.22858
7300_at	7165 // signal transduction // inferred from mutant phenotype /// 16237 // microautophagy // inferred from mutant phenotype	YBR077C	SLM4	1.07692	0.506	0.447326
7302_at	7047 // cell wall organization and biogenesis // inferred from mutant phenotype	YBR078W	ECM33	1.05642	0.424	0.409325
7301_at	7047 // cell wall organization and biogenesis // inferred from mutant phenotype	YBR078W	ECM33	1.21657	0.0674	0.152668
7303_at	6413 // translational initiation // traceable author statement /// 6413 // translational initiation // inferred from direct assay	YBR079C	RPG1	1.18311	0.138	0.225557
7304_at	11 // vacuole inheritance // inferred from direct assay /// 6888 // ER to Golgi transport // traceable author statement /// 42145 // homotypic vacuole fusion, non-autophagic // inferred from mutant phenotype	YBR080C	SEC18	1.03665	0.771	0.545227
7305_at	747 // conjugation with cellular fusion // inferred from mutant phenotype /// 6461 // protein complex assembly // inferred from mutant phenotype /// 16568 // chromatin modification // traceable author statement /// 16573 // histone acetylation // traceable author statement	YBR081C	SPT7	-1.12053	0.347	0.369583
7260_at	209 // protein polyubiquitination // traceable author statement /// 209 // protein polyubiquitination // inferred from direct assay /// 6513 // protein monoubiquitination // traceable author statement /// 6513 // protein monoubiquitination // inferred from direct assay /// 6950 // response to stress // traceable author statement /// 6950 // response to stress // inferred from direct assay /// 304…	YBR082C	UBC4	1.14477	0.228	0.297007
7261_at	1403 // invasive growth (sensu Saccharomyces) // traceable author statement /// 7124 // pseudohyphal growth // inferred from mutant phenotype /// 7124 // pseudohyphal growth // inferred from direct assay /// 45944 // positive regulation of transcription from RNA polymerase II promoter // inferred from direct assay	YBR083W	TEC1	1.03869	0.706	0.526557
7262_at	1718 // conversion of met-tRNAf to fmet-tRNA // inferred from mutant phenotype /// 6139 // nucleobase, nucleoside, nucleotide and nucleic acid metabolism // inferred from mutant phenotype /// 19415 // acetate biosynthesis from carbon monoxide // inferred from direct assay /// 19653 // purine fermentation // inferred from direct assay /// 46656 // folic acid biosynthesis // inferred from direct as…	YBR084W	MIS1	1.37604	0.00731	0.0414899
7078_at	---	YBR085c-a	---	-1.34845	0.0127	0.0573793
7263_at	9061 // anaerobic respiration // inferred from genetic interaction /// 9061 // anaerobic respiration // inferred from expression pattern	YBR085W	AAC3	-1.46241	0.0381	0.10803
7264_at	6970 // response to osmotic stress // traceable author statement	YBR086C	IST2	1.1376	0.242	0.306872
7265_at	6272 // leading strand elongation // inferred from direct assay /// 6298 // mismatch repair // traceable author statement /// 7062 // sister chromatid cohesion // inferred from physical interaction	YBR087W	RFC5	1.04838	0.649	0.505317
7266_at	6272 // leading strand elongation // traceable author statement /// 6273 // lagging strand elongation // traceable author statement /// 6280 // mutagenesis // traceable author statement /// 6284 // base-excision repair // traceable author statement /// 6289 // nucleotide-excision repair // traceable author statement /// 6298 // mismatch repair // traceable author statement /// 6301 // postreplica…	YBR088C	POL30	1.23237	0.0419	0.113928
7267_at	---	YBR089W	---	-1.2477	0.122	0.211818
7271_at	---	YBR090C	---	-1.03413	0.744	0.538226
7270_i_at	6325 // establishment and/or maintenance of chromatin architecture // inferred from sequence similarity /// 6338 // chromatin remodeling // inferred from mutant phenotype /// 6357 // regulation of transcription from RNA polymerase II promoter // inferred from sequence similarity /// 6359 // regulation of transcription from RNA polymerase III promoter // inferred from mutant phenotype /// 6359 // …	YBR090C	NHP6B	1.17862	0.234	0.300378
7269_g_at	6325 // establishment and/or maintenance of chromatin architecture // inferred from sequence similarity /// 6338 // chromatin remodeling // inferred from mutant phenotype /// 6357 // regulation of transcription from RNA polymerase II promoter // inferred from sequence similarity /// 6359 // regulation of transcription from RNA polymerase III promoter // inferred from mutant phenotype /// 6359 // …	YBR090C-A	NHP6B	1.12307	0.344	0.36804
7268_at	6325 // establishment and/or maintenance of chromatin architecture // inferred from sequence similarity /// 6338 // chromatin remodeling // inferred from mutant phenotype /// 6357 // regulation of transcription from RNA polymerase II promoter // inferred from sequence similarity /// 6359 // regulation of transcription from RNA polymerase III promoter // inferred from mutant phenotype /// 6359 // …	YBR090C-A	NHP6B	1.18286	0.155	0.240108
7272_at	45039 // mitochondrial inner membrane protein import // inferred from physical interaction /// 45039 // mitochondrial inner membrane protein import // inferred from mutant phenotype	YBR091C	MRS5	1.33233	0.00879	0.0460251
7273_at	6796 // phosphate metabolism // inferred from direct assay /// 6796 // phosphate metabolism // traceable author statement /// 42723 // thiamin and derivative metabolism // inferred from direct assay	YBR092C	PHO3	-1.37546	0.123	0.212311
7274_at	6796 // phosphate metabolism // traceable author statement /// 16036 // cellular response to phosphate starvation // traceable author statement	YBR093C	PHO5	1.21151	0.0675	0.152668
7275_at	---	YBR094W	---	1.049	0.616	0.493467
7276_at	747 // conjugation with cellular fusion // inferred from mutant phenotype /// 1403 // invasive growth (sensu Saccharomyces) // inferred from mutant phenotype	YBR095C	---	-1.02349	0.887	0.578667
7277_at	---	YBR096W	---	1.16604	0.203	0.278409
7278_at	6468 // protein amino acid phosphorylation // inferred from direct assay /// 6623 // protein-vacuolar targeting // traceable author statement /// 7034 // vacuolar transport // traceable author statement /// 45053 // protein-Golgi retention // inferred from mutant phenotype	YBR097W	VPS15	-1.15375	0.21	0.283795
7279_at	6281 // DNA repair // inferred from mutant phenotype /// 7131 // meiotic recombination // inferred from genetic interaction	YBR098W	MMS4	-1.09775	0.446	0.419004
7280_at	---	YBR099C	---	-1.49685	0.00151	0.0147697
7281_at	6281 // DNA repair // inferred from mutant phenotype /// 7131 // meiotic recombination // inferred from genetic interaction	YBR100W	MMS4	-1.0079	0.965	0.598242
7282_at	6412 // protein biosynthesis // inferred from physical interaction /// 6412 // protein biosynthesis // inferred from mutant phenotype	YBR101C	FES1	-1.02499	0.857	0.571064
7238_at	245 // spliceosome assembly // inferred from genetic interaction /// 245 // spliceosome assembly // inferred from physical interaction /// 245 // spliceosome assembly // inferred from mutant phenotype /// 6887 // exocytosis // inferred from genetic interaction /// 6887 // exocytosis // inferred from mutant phenotype /// 6887 // exocytosis // inferred from physical interaction	YBR102C	EXO84	1.16254	0.202	0.277985
7239_at	122 // negative regulation of transcription from RNA polymerase II promoter // inferred from physical interaction /// 6348 // chromatin silencing at telomere // inferred from genetic interaction /// 6348 // chromatin silencing at telomere // inferred from physical interaction /// 16575 // histone deacetylation // inferred from direct assay /// 16575 // histone deacetylation // inferred from physi…	YBR103W	SIF2	1.12159	0.302	0.343732
7240_at	6810 // transport // inferred from sequence similarity	YBR104W	YMC2	-1.56327	0.0686	0.153859
7241_at	16192 // vesicle-mediated transport // inferred from mutant phenotype /// 45721 // negative regulation of gluconeogenesis // inferred from mutant phenotype	YBR105C	VID24	-2.58771	0.00793	0.0433764
7242_at	6817 // phosphate transport // inferred from genetic interaction /// 6817 // phosphate transport // inferred from sequence similarity /// 6817 // phosphate transport // inferred from mutant phenotype	YBR106W	PHO88	1.27114	0.0196	0.0723635
7243_at	7059 // chromosome segregation // traceable author statement	YBR107C	IML3	1.05148	0.601	0.48657
7244_at	---	YBR108W	---	1.07059	0.48	0.4345
7245_at	6897 // endocytosis // inferred from mutant phenotype /// 7010 // cytoskeleton organization and biogenesis // inferred from mutant phenotype /// 7067 // mitosis // traceable author statement /// 7114 // cell budding // inferred from mutant phenotype /// 42144 // vacuole fusion, non-autophagic // inferred from mutant phenotype	YBR109C	CMD1	-1.05749	0.586	0.481203
7033_at	---	YBR109w-a	---	1.10268	0.282	0.332871
7246_at	6487 // N-linked glycosylation // inferred from mutant phenotype /// 6490 // oligosaccharide-lipid intermediate assembly // inferred from mutant phenotype	YBR110W	ALG1	-1.38455	0.0489	0.124831
7247_at	---	YBR111C	YSA1	-1.19061	0.197	0.274592
7248_at	6338 // chromatin remodeling // inferred from mutant phenotype /// 16481 // negative regulation of transcription // inferred from mutant phenotype /// 16481 // negative regulation of transcription // inferred from direct assay /// 16481 // negative regulation of transcription // inferred from physical interaction /// 16584 // nucleosome spacing // inferred from direct assay	YBR112C	CYC8	-1.01263	0.868	0.574453
7249_at	---	YBR113W	---	-1.00933	0.887	0.578667
7250_at	715 // nucleotide-excision repair, DNA damage recognition // traceable author statement	YBR114W	RAD16	-1.81405	0.00353	0.0257617
7251_at	19878 // lysine biosynthesis, aminoadipic pathway // traceable author statement	YBR115C	LYS2	1.03991	0.647	0.504597
7253_g_at	6098 // pentose-phosphate shunt // inferred from genetic interaction	YBR116C	TKL2	-7.23723	7.88e-15	4.93e-12
7252_at	---	YBR116C	---	-6.91309	6.66e-16	7.5e-13
7254_at	6098 // pentose-phosphate shunt // inferred from genetic interaction	YBR117C	TKL2	-7.66977	5.33e-15	4.29e-12
7255_at	398 // nuclear mRNA splicing, via spliceosome // inferred from genetic interaction	YBR119W	MUD1	-1.26772	0.0503	0.127195
7256_at	6412 // protein biosynthesis // traceable author statement	YBR120C	CBP6	1.57063	0.000236	0.0038878
7257_at	6353 // transcription termination // inferred from mutant phenotype /// 6426 // glycyl-tRNA aminoacylation // inferred from sequence similarity /// 6426 // glycyl-tRNA aminoacylation // inferred from mutant phenotype	YBR121C	GRS1	1.0456	0.673	0.513779
7258_at	6412 // protein biosynthesis // traceable author statement	YBR122C	MRPL36	1.19271	0.0977	0.185772
7259_at	6384 // transcription initiation from RNA polymerase III promoter // traceable author statement	YBR123C	TFC1	1.06538	0.568	0.472901
7215_at	---	YBR124W	---	1.24582	0.0595	0.140969
7216_at	---	YBR125C	PTC4	1.01591	0.88	0.577444
7217_at	5975 // carbohydrate metabolism // inferred from mutant phenotype /// 5975 // carbohydrate metabolism // inferred from direct assay /// 5992 // trehalose biosynthesis // inferred from direct assay /// 5992 // trehalose biosynthesis // inferred from mutant phenotype /// 6950 // response to stress // inferred from direct assay /// 6950 // response to stress // inferred from genetic interaction /// …	YBR126C	TPS1	-1.19384	0.0876	0.175263
7034_i_at	---	YBR126w-a	---	1.27875	0.0115	0.053635
7035_s_at	---	YBR126w-a	---	1.37878	0.0059	0.0361312
7218_at	7035 // vacuolar acidification // traceable author statement	YBR127C	VMA2	1.25018	0.0257	0.085023
7219_at	6914 // autophagy // inferred from mutant phenotype	YBR128C	ATG14	1.19095	0.127	0.216234
7220_at	747 // conjugation with cellular fusion // inferred from genetic interaction	YBR129C	OPY1	-1.02386	0.808	0.555766
7221_at	8298 // intracellular mRNA localization // inferred from mutant phenotype /// 48309 // endoplasmic reticulum inheritance // inferred from mutant phenotype	YBR130C	SHE3	1.19269	0.0787	0.165471
7222_at	46 // autophagic vacuole fusion // inferred from direct assay /// 6623 // protein-vacuolar targeting // inferred from mutant phenotype /// 6914 // autophagy // inferred from direct assay /// 7034 // vacuolar transport // inferred from genetic interaction /// 7034 // vacuolar transport // inferred from mutant phenotype	YBR131W	CCZ1	-1.15014	0.202	0.277985
7223_at	6631 // fatty acid metabolism // inferred from direct assay /// 6865 // amino acid transport // inferred from mutant phenotype /// 6970 // response to osmotic stress // inferred from direct assay /// 15846 // polyamine transport // inferred from mutant phenotype /// 15879 // carnitine transport // inferred from direct assay	YBR132C	AGP2	-1.03734	0.945	0.593153
7224_at	74 // regulation of cell cycle // inferred from mutant phenotype /// 86 // G2/M transition of mitotic cell cycle // inferred from genetic interaction /// 86 // G2/M transition of mitotic cell cycle // inferred from mutant phenotype	YBR133C	HSL7	1.21034	0.0748	0.160726
7225_at	---	YBR134W	---	-1.17653	0.19	0.269502
7226_at	74 // regulation of cell cycle // traceable author statement /// 6350 // transcription // inferred from mutant phenotype	YBR135W	CKS1	1.36594	0.00551	0.0343781
7227_at	76 // DNA replication checkpoint // inferred from mutant phenotype /// 77 // DNA damage checkpoint // traceable author statement /// 723 // telomere maintenance // inferred from direct assay /// 6139 // nucleobase, nucleoside, nucleotide and nucleic acid metabolism // inferred from genetic interaction /// 6310 // DNA recombination // inferred from mutant phenotype /// 7131 // meiotic recombinatio…	YBR136W	MEC1	-1.03223	0.774	0.546046
7228_at	---	YBR137W	---	1.18948	0.147	0.233099
7229_at	---	YBR138C	---	1.11442	0.353	0.372157
7230_at	---	YBR139W	---	-1.0259	0.831	0.563333
7231_at	7265 // Ras protein signal transduction // inferred from mutant phenotype /// 30437 // sporulation (sensu Fungi) // inferred from mutant phenotype	YBR140C	IRA1	-1.3719	0.00848	0.0450721
7232_at	---	YBR141C	---	-1.04159	0.66	0.509376
7233_at	27 // ribosomal large subunit assembly and maintenance // traceable author statement /// 6364 // rRNA processing // traceable author statement	YBR142W	MAK5	-1.16847	0.762	0.543157
7234_at	910 // cytokinesis // inferred from genetic interaction /// 910 // cytokinesis // inferred from mutant phenotype /// 6415 // translational termination // inferred from mutant phenotype /// 6415 // translational termination // inferred from sequence similarity	YBR143C	SUP45	1.11738	0.295	0.339329
7235_at	---	YBR144C	---	1.09082	0.443	0.418278
7236_at	6066 // alcohol metabolism // inferred from sequence similarity	YBR145W	ADH5	-1.14343	0.314	0.350382
7237_at	6412 // protein biosynthesis // traceable author statement /// 6412 // protein biosynthesis // inferred from direct assay	YBR146W	MRPS9	1.24981	0.0867	0.174204
7193_at	---	YBR147W	---	-1.04142	0.812	0.556886
7194_at	---	YBR148W	YSW1	-1.01013	0.984	0.603076
7195_at	5975 // carbohydrate metabolism // inferred from direct assay /// 5975 // carbohydrate metabolism // inferred from mutant phenotype	YBR149W	ARA1	-1.15105	0.151	0.236908
7196_at	---	YBR150C	TBS1	-1.36031	0.0294	0.0926398
7197_at	---	YBR151W	APD1	1.27043	0.047	0.121746
7198_at	398 // nuclear mRNA splicing, via spliceosome // inferred from genetic interaction	YBR152W	SPP381	-1.06614	0.776	0.546636
7199_at	9231 // riboflavin biosynthesis // inferred from mutant phenotype	YBR153W	RIB7	1.00455	0.964	0.597951
7200_at	6360 // transcription from RNA polymerase I promoter // traceable author statement /// 6366 // transcription from RNA polymerase II promoter // traceable author statement /// 6383 // transcription from RNA polymerase III promoter // traceable author statement	YBR154C	RPB5	1.13522	0.236	0.301776
7201_at	6457 // protein folding // inferred from genetic interaction /// 6457 // protein folding // inferred from physical interaction	YBR155W	CNS1	-1.58334	0.00897	0.0464069
7202_at	6468 // protein amino acid phosphorylation // inferred from mutant phenotype /// 6468 // protein amino acid phosphorylation // inferred from physical interaction /// 7059 // chromosome segregation // traceable author statement	YBR156C	SLI15	1.01922	0.867	0.574264
7203_at	---	YBR157C	ICS2	1.09737	0.453	0.422201
7204_at	1100 // negative regulation of exit from mitosis // inferred from mutant phenotype /// 1100 // negative regulation of exit from mitosis // inferred from genetic interaction /// 7093 // mitotic checkpoint // inferred from mutant phenotype	YBR158W	AMN1	1.09262	0.361	0.376157
7205_at	30497 // fatty acid elongation // inferred from genetic interaction /// 30497 // fatty acid elongation // inferred from mutant phenotype /// 30497 // fatty acid elongation // inferred from sequence similarity /// 30497 // fatty acid elongation // inferred from physical interaction	YBR159W	---	1.11129	0.335	0.362821
7206_at	74 // regulation of cell cycle // traceable author statement /// 82 // G1/S transition of mitotic cell cycle // traceable author statement /// 84 // S phase of mitotic cell cycle // traceable author statement /// 86 // G2/M transition of mitotic cell cycle // traceable author statement /// 6350 // transcription // inferred from mutant phenotype /// 6468 // protein amino acid phosphorylation // tr…	YBR160W	CDC28	1.01103	0.879	0.577191
7207_at	6688 // glycosphingolipid biosynthesis // inferred from mutant phenotype /// 6688 // glycosphingolipid biosynthesis // inferred from sequence similarity /// 30148 // sphingolipid biosynthesis // inferred from mutant phenotype	YBR161W	CSH1	1.15931	0.189	0.268625
7208_at	---	YBR162C	TOS1	-1.081	0.52	0.453231
7209_at	9306 // protein secretion // inferred from sequence similarity	YBR162W-A	YSY6	1.13274	0.276	0.329237
7210_at	---	YBR163W	DEM1	1.14025	0.258	0.31786
7211_at	6623 // protein-vacuolar targeting // inferred from mutant phenotype /// 16192 // vesicle-mediated transport // inferred from genetic interaction /// 16192 // vesicle-mediated transport // inferred from mutant phenotype	YBR164C	ARL1	1.17685	0.14	0.226851
7212_at	6611 // protein-nucleus export // inferred from genetic interaction /// 16567 // protein ubiquitination // inferred from genetic interaction	YBR165W	UBS1	1.04949	0.672	0.513642
7213_at	6570 // tyrosine metabolism // non-traceable author statement	YBR166C	TYR1	1.06362	0.551	0.467029
7214_at	6364 // rRNA processing // traceable author statement /// 8033 // tRNA processing // traceable author statement	YBR167C	POP7	1.12645	0.319	0.353164
7170_at	7031 // peroxisome organization and biogenesis // inferred from mutant phenotype	YBR168W	PEX32	1.16587	0.201	0.277218
7171_at	6457 // protein folding // inferred from sequence similarity	YBR169C	SSE2	-1.32783	0.0111	0.0530429
7172_at	30433 // ER-associated protein catabolism // inferred from mutant phenotype	YBR170C	NPL4	1.06627	0.508	0.4479
7173_at	6620 // posttranslational protein-membrane targeting // traceable author statement /// 30447 // filamentous growth // inferred from mutant phenotype	YBR171W	SEC66	1.12118	0.286	0.335204
7174_at	7010 // cytoskeleton organization and biogenesis // traceable author statement	YBR172C	SMY2	-1.04444	0.836	0.564346
7175_at	6511 // ubiquitin-dependent protein catabolism // inferred from mutant phenotype /// 6974 // response to DNA damage stimulus // inferred from direct assay /// 6974 // response to DNA damage stimulus // inferred from expression pattern /// 43248 // proteasome assembly // inferred from mutant phenotype	YBR173C	UMP1	1.18657	0.102	0.189911
7176_at	---	YBR174C	---	1.47853	0.00198	0.017623
7177_at	723 // telomere maintenance // inferred from mutant phenotype /// 6348 // chromatin silencing at telomere // inferred from mutant phenotype /// 16571 // histone methylation // inferred from direct assay /// 16571 // histone methylation // inferred from mutant phenotype	YBR175W	SWD3	1.33023	0.00606	0.036712
7178_at	15940 // pantothenate biosynthesis // inferred from mutant phenotype	YBR176W	ECM31	1.05394	0.599	0.485649
7179_at	6629 // lipid metabolism // inferred from mutant phenotype	YBR177C	EHT1	1.08677	0.442	0.417965
7180_at	---	YBR178W	---	1.01185	0.995	0.605579
7181_at	7005 // mitochondrion organization and biogenesis // traceable author statement /// 8053 // mitochondrial fusion // inferred from mutant phenotype /// 8053 // mitochondrial fusion // inferred from physical interaction	YBR179C	FZO1	-1.10846	0.306	0.345908
7182_at	15837 // amine transport // inferred from mutant phenotype /// 30476 // spore wall assembly (sensu Fungi) // inferred from mutant phenotype	YBR180W	DTR1	-2.21963	0.339	0.365397
7183_at	45944 // positive regulation of transcription from RNA polymerase II promoter // inferred from genetic interaction /// 45944 // positive regulation of transcription from RNA polymerase II promoter // inferred from sequence similarity /// 45944 // positive regulation of transcription from RNA polymerase II promoter // inferred from mutant phenotype /// 47484 // regulation of response to osmotic st…	YBR182C	SMP1	1.05783	0.575	0.475776
7184_at	6672 // ceramide metabolism // inferred from mutant phenotype	YBR183W	YPC1	1.13618	0.229	0.297416
7185_at	---	YBR184W	---	1.02203	0.852	0.569281
7186_at	7007 // inner mitochondrial membrane organization and biogenesis // inferred from direct assay /// 9060 // aerobic respiration // inferred from mutant phenotype	YBR185C	MBA1	1.32042	0.0115	0.053635
7187_at	40020 // regulation of meiosis // traceable author statement	YBR186W	PCH2	-1.50438	0.00379	0.0269607
7188_at	---	YBR187W	---	1.32365	0.0141	0.0601815
7189_at	398 // nuclear mRNA splicing, via spliceosome // inferred from genetic interaction /// 398 // nuclear mRNA splicing, via spliceosome // inferred from direct assay	YBR188C	NTC20	-1.01168	0.908	0.583692
7191_f_at	6412 // protein biosynthesis // traceable author statement /// 6450 // regulation of translational fidelity // inferred from mutant phenotype	YBR189W	RPS9A /// RPS9B	1.29393	0.0105	0.051174
7190_i_at	6412 // protein biosynthesis // traceable author statement /// 6450 // regulation of translational fidelity // inferred from mutant phenotype	YBR189W	RPS9A /// RPS9B	1.53516	0.00135	0.0136307
7192_at	6412 // protein biosynthesis // traceable author statement /// 30447 // filamentous growth // inferred from mutant phenotype	YBR190W	RPL21B /// RPL21A	1.34165	0.0197	0.0724951
7147_at	6412 // protein biosynthesis // traceable author statement /// 30447 // filamentous growth // inferred from mutant phenotype	YBR191W	RPL21B /// RPL21A	1.191	0.0136	0.0591223
7148_at	2 // mitochondrial genome maintenance // inferred from genetic interaction	YBR192W	RIM2	1.24548	0.0383	0.10827
7149_at	6366 // transcription from RNA polymerase II promoter // inferred from direct assay	YBR193C	MED8	1.30044	0.0193	0.0716786
7150_at	---	YBR194W	---	1.16209	0.153	0.23865
7151_at	6281 // DNA repair // inferred from mutant phenotype /// 6334 // nucleosome assembly // inferred from mutant phenotype /// 6342 // chromatin silencing // inferred from mutant phenotype /// 7265 // Ras protein signal transduction // traceable author statement	YBR195C	MSI1	1.02134	0.839	0.565761
7152_at	6094 // gluconeogenesis // inferred from mutant phenotype /// 6096 // glycolysis // inferred from mutant phenotype /// 6098 // pentose-phosphate shunt // inferred from mutant phenotype	YBR196C	PGI1	-1.01374	0.844	0.567232
7153_at	---	YBR197C	---	1.44516	0.00344	0.0254011
7154_at	114 // G1-specific transcription in mitotic cell cycle // inferred from mutant phenotype /// 6325 // establishment and/or maintenance of chromatin architecture // inferred from physical interaction /// 6367 // transcription initiation from RNA polymerase II promoter // traceable author statement /// 6473 // protein amino acid acetylation // inferred from physical interaction /// 16568 // chromati…	YBR198C	TAF5	1.25252	0.0647	0.148602
7155_at	6487 // N-linked glycosylation // inferred from sequence similarity	YBR199W	KTR4	1.1011	0.348	0.369583
7156_at	753 // cellular morphogenesis during conjugation with cellular fusion // inferred from genetic interaction /// 753 // cellular morphogenesis during conjugation with cellular fusion // inferred from mutant phenotype /// 753 // cellular morphogenesis during conjugation with cellular fusion // traceable author statement /// 30468 // establishment of cell polarity (sensu Fungi) // traceable author st…	YBR200W	BEM1	-1.05386	0.658	0.508809
3940_at	30433 // ER-associated protein catabolism // inferred from mutant phenotype	YBR201W	DER1	-1.31625	0.035	0.102757
7038_s_at	30433 // ER-associated protein catabolism // inferred from mutant phenotype	YBR201W	DER1	-1.1441	0.242	0.306872
7157_at	6267 // pre-replicative complex formation and maintenance // inferred from physical interaction /// 6268 // DNA unwinding // traceable author statement /// 6270 // DNA replication initiation // traceable author statement	YBR202W	CDC47	1.17011	0.162	0.245881
7158_at	7165 // signal transduction // inferred from mutant phenotype	YBR203W	COS111	-1.03422	0.858	0.571393
7159_at	---	YBR204C	---	-1.08381	0.44	0.417194
7161_g_at	6487 // N-linked glycosylation // inferred from mutant phenotype /// 6493 // O-linked glycosylation // inferred from mutant phenotype /// 7047 // cell wall organization and biogenesis // inferred from mutant phenotype	YBR205W	KTR3	1.20063	0.107	0.195727
7160_at	6487 // N-linked glycosylation // inferred from mutant phenotype /// 6493 // O-linked glycosylation // inferred from mutant phenotype /// 7047 // cell wall organization and biogenesis // inferred from mutant phenotype	YBR205W	KTR3	1.21828	0.0801	0.16671
7162_at	---	YBR206W	---	-1.05088	0.691	0.520607
7163_at	6827 // high affinity iron ion transport // inferred from physical interaction /// 6897 // endocytosis // inferred from mutant phenotype	YBR207W	FTH1	-1.52869	0.0091	0.0467875
7164_at	256 // allantoin catabolism // traceable author statement /// 19627 // urea metabolism // inferred from mutant phenotype	YBR208C	DUR1,2	1.54896	0.0029	0.0226297
7165_at	---	YBR209W	---	1.00201	0.985	0.603076
7166_at	7120 // axial bud site selection // inferred from sequence similarity	YBR210W	ERV15	1.09479	0.394	0.394281
7167_at	8608 // attachment of spindle microtubules to kinetochore // inferred from direct assay /// 8608 // attachment of spindle microtubules to kinetochore // inferred from physical interaction	YBR211C	AME1	1.2366	0.13	0.21896
7168_at	7005 // mitochondrion organization and biogenesis // inferred from mutant phenotype /// 40008 // regulation of growth // inferred from mutant phenotype	YBR212W	NGR1	-1.09329	0.405	0.399331
7169_at	103 // sulfate assimilation // inferred from mutant phenotype /// 19354 // siroheme biosynthesis // inferred from mutant phenotype	YBR213W	MET8	1.33219	0.0111	0.0530429
7124_at	6259 // DNA metabolism // inferred from genetic interaction /// 6897 // endocytosis // inferred from mutant phenotype /// 7126 // meiosis // inferred from expression pattern	YBR214W	SDS24	-1.11766	0.388	0.391055
7125_at	83 // G1/S-specific transcription in mitotic cell cycle // inferred from mutant phenotype	YBR215W	HPC2	1.01658	0.87	0.574899
7126_at	6979 // response to oxidative stress // inferred from direct assay	YBR216C	YBP1	1.03726	0.709	0.526981
7127_at	6623 // protein-vacuolar targeting // inferred from mutant phenotype /// 6914 // autophagy // inferred from mutant phenotype	YBR217W	ATG12	1.06658	0.569	0.473314
7128_at	6094 // gluconeogenesis // inferred from mutant phenotype /// 6740 // NADPH regeneration // traceable author statement	YBR218C	PYC2	-1.1199	0.369	0.380134
7075_at	---	YBR219C	---	-2.48141	2.12e-07	1.46e-05
7130_g_at	---	YBR220C	---	1.24027	0.0636	0.146914
7129_at	---	YBR220C	---	1.24769	0.043	0.115694
7131_at	6090 // pyruvate metabolism // non-traceable author statement	YBR221C	PDB1	1.06657	0.54	0.461734
7132_at	---	YBR222C	PCS60	-1.00728	0.909	0.583692
7133_at	6281 // DNA repair // inferred from mutant phenotype	YBR223C	TDP1	1.04926	0.605	0.488055
7134_at	---	YBR224W	---	1.092	0.533	0.458742
7135_at	---	YBR225W	---	1.13982	0.267	0.324268
7136_at	---	YBR226C	---	1.15331	0.205	0.279249
7137_at	---	YBR227C	MCX1	1.13413	0.206	0.280002
7138_at	6261 // DNA-dependent DNA replication // inferred from genetic interaction /// 6281 // DNA repair // inferred from genetic interaction	YBR228W	SLX1	-1.14364	0.22	0.291369
7139_at	9272 // cell wall biosynthesis (sensu Fungi) // inferred from mutant phenotype	YBR229C	ROT2	-1.03696	0.705	0.526299
7140_at	---	YBR230C	---	-1.00278	0.974	0.600583
7141_at	6338 // chromatin remodeling // inferred from direct assay /// 6338 // chromatin remodeling // inferred from physical interaction /// 6338 // chromatin remodeling // inferred from genetic interaction	YBR231C	SWC5	1.28269	0.0312	0.0963184
7142_at	---	YBR232C	---	1.3818	0.00744	0.04175
7143_at	---	YBR233W	PBP2	1.10375	0.365	0.378087
7144_at	1 // mitochondrion inheritance // traceable author statement /// 7015 // actin filament organization // inferred from mutant phenotype /// 45010 // actin nucleation // inferred from direct assay	YBR234C	ARC40	1.05933	0.567	0.472627
7145_at	---	YBR235W	---	1.11149	0.358	0.375182
7146_at	6370 // mRNA capping // inferred from direct assay	YBR236C	ABD1	1.08552	0.445	0.418623
7102_at	370 // U2-type nuclear mRNA branch site recognition // traceable author statement	YBR237W	PRP5	-1.33838	0.0108	0.0520953
7103_at	---	YBR238C	---	-1.27448	0.865	0.573344
7104_at	---	YBR239C	---	-1.06588	0.554	0.467882
7105_at	9228 // thiamin biosynthesis // traceable author statement /// 45944 // positive regulation of transcription from RNA polymerase II promoter // inferred from mutant phenotype /// 45944 // positive regulation of transcription from RNA polymerase II promoter // inferred from sequence similarity	YBR240C	THI2	-1.11129	0.345	0.36869
7106_at	---	YBR241C	---	-1.11758	0.391	0.392394
7107_at	---	YBR242W	---	1.04758	0.606	0.488163
7108_at	6487 // N-linked glycosylation // traceable author statement	YBR243C	ALG7	1.4168	0.00652	0.0385859
7109_at	6979 // response to oxidative stress // inferred from mutant phenotype	YBR244W	GPX2	1.73215	5.75e-05	0.00135546
7110_at	6338 // chromatin remodeling // inferred from genetic interaction /// 6338 // chromatin remodeling // inferred from mutant phenotype /// 6338 // chromatin remodeling // inferred from physical interaction	YBR245C	ISW1	1.06723	0.547	0.465038
7111_at	---	YBR246W	---	1.01357	0.941	0.592954
7112_at	6364 // rRNA processing // inferred from physical interaction /// 6365 // 35S primary transcript processing // inferred from mutant phenotype	YBR247C	ENP1	-1.17086	0.699	0.523554
7113_at	105 // histidine biosynthesis // traceable author statement /// 9127 // purine nucleoside monophosphate biosynthesis // traceable author statement	YBR248C	HIS7	1.01181	0.741	0.537436
7114_at	9073 // aromatic amino acid family biosynthesis // traceable author statement	YBR249C	ARO4	1.07535	0.453	0.422201
7115_at	---	YBR250W	---	-1.12209	0.308	0.346708
7116_at	6412 // protein biosynthesis // inferred from direct assay	YBR251W	MRPS5	1.22163	0.114	0.203639
7117_at	9213 // pyrimidine deoxyribonucleoside triphosphate catabolism // inferred from mutant phenotype	YBR252W	DUT1	1.47966	0.00306	0.0235199
7118_at	6366 // transcription from RNA polymerase II promoter // inferred from direct assay	YBR253W	SRB6	1.01997	0.81	0.556259
7119_at	6888 // ER to Golgi transport // inferred from mutant phenotype	YBR254C	TRS20	1.40802	0.00398	0.0277517
7120_at	---	YBR255W	---	-1.08876	0.377	0.384996
7121_at	9231 // riboflavin biosynthesis // inferred from mutant phenotype	YBR256C	RIB5	-1.06862	0.599	0.485649
7122_at	6364 // rRNA processing // traceable author statement /// 8033 // tRNA processing // traceable author statement	YBR257W	POP4	-1.21018	0.112	0.201472
7123_at	16571 // histone methylation // inferred from direct assay	YBR258C	SHG1	-1.00083	0.958	0.596264
7079_at	---	YBR259W	---	-1.05198	0.66	0.509376
7080_at	7231 // osmosensory signaling pathway // inferred from genetic interaction	YBR260C	RGD1	1.20595	0.0817	0.167992
7081_at	---	YBR261C	---	1.38643	0.00369	0.0265172
7082_at	---	YBR262C	---	1.12798	0.247	0.310556
7083_at	6730 // one-carbon compound metabolism // traceable author statement	YBR263W	SHM1	1.11669	0.303	0.343967
7084_at	7030 // Golgi organization and biogenesis // inferred from genetic interaction	YBR264C	YPT10	1.28163	0.0128	0.0576462
7085_at	6666 // 3-keto-sphinganine metabolism // inferred from direct assay /// 30148 // sphingolipid biosynthesis // inferred from mutant phenotype /// 30148 // sphingolipid biosynthesis // inferred from sequence similarity /// 30148 // sphingolipid biosynthesis // inferred from direct assay	YBR265W	TSC10	1.41247	0.00117	0.0124373
7040_g_at	---	YBR266C	---	1.16081	0.211	0.284737
7039_at	---	YBR266C	---	1.25975	0.0807	0.167156
7041_s_at	278 // mitotic cell cycle // inferred from genetic interaction /// 7117 // budding cell bud growth // inferred from genetic interaction	YBR267W	REI1	-1.12204	0.893	0.580297
7086_at	6412 // protein biosynthesis // traceable author statement	YBR268W	MRPL37	1.38728	0.0136	0.0591223
7087_at	---	YBR269C	---	-1.06686	0.782	0.549009
7088_at	---	YBR270C	---	-1.03093	0.821	0.559855
7089_at	---	YBR271W	---	1.0753	0.422	0.408374
7090_at	6298 // mismatch repair // inferred from mutant phenotype	YBR272C	HSM3	1.08045	0.447	0.419315
7091_at	6511 // ubiquitin-dependent protein catabolism // inferred from mutant phenotype /// 30435 // sporulation // inferred from mutant phenotype	YBR273C	UBX7	1.03702	0.764	0.543826
7092_at	77 // DNA damage checkpoint // inferred from mutant phenotype /// 6468 // protein amino acid phosphorylation // inferred from mutant phenotype /// 6468 // protein amino acid phosphorylation // inferred from sequence similarity	YBR274W	CHK1	1.01921	0.847	0.567961
7093_at	6348 // chromatin silencing at telomere // inferred from mutant phenotype /// 7004 // telomerase-dependent telomere maintenance // inferred from mutant phenotype	YBR275C	RIF1	-1.00182	0.998	0.606684
7094_at	6470 // protein amino acid dephosphorylation // inferred from direct assay /// 7090 // regulation of S phase of mitotic cell cycle // inferred from genetic interaction /// 7090 // regulation of S phase of mitotic cell cycle // inferred from mutant phenotype	YBR276C	PPS1	-1.04386	0.775	0.546205
7095_at	---	YBR277C	---	1.04226	0.718	0.530104
7096_at	6272 // leading strand elongation // traceable author statement /// 6273 // lagging strand elongation // traceable author statement /// 6289 // nucleotide-excision repair // traceable author statement /// 6298 // mismatch repair // traceable author statement /// 6348 // chromatin silencing at telomere // inferred from mutant phenotype	YBR278W	DPB3	-1.00808	0.958	0.596264
7097_at	6368 // RNA elongation from RNA polymerase II promoter // inferred from physical interaction /// 16571 // histone methylation // inferred from mutant phenotype	YBR279W	PAF1	-1.22086	0.107	0.195727
7098_at	---	YBR280C	---	-1.13877	0.248	0.311258
7099_at	---	YBR281C	---	1.15783	0.203	0.278409
7100_at	6412 // protein biosynthesis // traceable author statement	YBR282W	MRPL27	1.22912	0.0528	0.131047
7101_at	6613 // cotranslational protein-membrane targeting // traceable author statement	YBR283C	SSH1	1.20962	0.0902	0.17802
7057_at	---	YBR284W	---	-1.08948	0.503	0.445723
7058_at	---	YBR285W	---	-1.07606	0.617	0.493496
7059_at	7039 // vacuolar protein catabolism // inferred from direct assay	YBR286W	APE3	1.04396	0.606	0.488163
7060_at	---	YBR287W	---	1.07642	0.48	0.4345
7061_at	6896 // Golgi to vacuole transport // inferred from mutant phenotype /// 16192 // vesicle-mediated transport // traceable author statement	YBR288C	APM3	1.15402	0.203	0.278409
7062_at	6338 // chromatin remodeling // traceable author statement	YBR289W	SNF5	-1.08714	0.435	0.415248
7063_at	6623 // protein-vacuolar targeting // inferred from mutant phenotype /// 30001 // metal ion transport // inferred from mutant phenotype	YBR290W	BSD2	-1.32174	0.0392	0.109768
7064_at	6843 // mitochondrial citrate transport // inferred from direct assay /// 6843 // mitochondrial citrate transport // inferred from sequence similarity	YBR291C	CTP1	1.22331	0.0584	0.1393
7065_at	---	YBR292C	---	1.13764	0.233	0.299914
7066_at	15802 // basic amino acid transport // inferred from mutant phenotype	YBR293W	VBA2	-1.0906	0.532	0.458653
7067_at	8272 // sulfate transport // inferred from genetic interaction /// 8272 // sulfate transport // inferred from mutant phenotype	YBR294W	SUL1	-1.05117	0.638	0.501535
7068_at	6878 // copper ion homeostasis // traceable author statement /// 6879 // iron ion homeostasis // inferred from mutant phenotype	YBR295W	PCA1	-2.35679	2.01e-06	9.68e-05
7069_at	6817 // phosphate transport // inferred from mutant phenotype	YBR296C	PHO89	1.22538	0.0588	0.13984
7070_at	5975 // carbohydrate metabolism // inferred from sequence similarity /// 6355 // regulation of transcription, DNA-dependent // inferred from sequence similarity	YBR297W	MAL33	1.05587	0.575	0.475776
7071_s_at	17 // alpha-glucoside transport // inferred from sequence similarity	YBR298C	MAL31	1.22901	0.0566	0.136861
7072_s_at	25 // maltose catabolism // traceable author statement /// 25 // maltose catabolism // inferred from sequence similarity	YBR299W	MAL12 /// MAL32	1.63161	0.000138	0.00260904
7073_at	---	YBR300C	---	1.18906	0.166	0.249399
7074_f_at	---	YBR301W	PAU4 /// PAU6 /// PAU1 /// PAU2 /// DAN3	-1.15271	0.216	0.288171
3483_f_at	6883 // sodium ion homeostasis // inferred from mutant phenotype	YBR302C	COS3 /// COS1 /// COS4 /// COS2	-1.35969	0.00809	0.0438201
6877_at	6621 // protein-ER retention // inferred from mutant phenotype /// 6888 // ER to Golgi transport // inferred from physical interaction /// 6890 // retrograde transport, Golgi to ER // inferred from direct assay /// 6890 // retrograde transport, Golgi to ER // inferred from mutant phenotype	YCL001W	RER1	1.14033	0.192	0.270907
6878_at	---	YCL001W-A	---	1.33216	0.0158	0.0640413
6876_at	---	YCL002C	---	1.06275	0.554	0.467882
6875_at	8654 // phospholipid biosynthesis // inferred from mutant phenotype	YCL004W	PGS1	1.32627	0.0154	0.0632389
6874_at	---	YCL005W	---	1.37303	0.00549	0.0343293
6873_at	---	YCL006C	---	1.14932	0.217	0.288753
6872_at	---	YCL007C	---	1.23764	0.161	0.245487
6763_at	6612 // protein-membrane targeting // inferred from mutant phenotype /// 6612 // protein-membrane targeting // inferred from physical interaction /// 6623 // protein-vacuolar targeting // inferred from mutant phenotype /// 6623 // protein-vacuolar targeting // inferred from physical interaction /// 43162 // ubiquitin-dependent protein catabolism via the multivesicular body pathway // inferred fro…	YCL008C	STP22	1.24938	0.0517	0.129342
6764_g_at	6612 // protein-membrane targeting // inferred from mutant phenotype /// 6612 // protein-membrane targeting // inferred from physical interaction /// 6623 // protein-vacuolar targeting // inferred from mutant phenotype /// 6623 // protein-vacuolar targeting // inferred from physical interaction /// 43162 // ubiquitin-dependent protein catabolism via the multivesicular body pathway // inferred fro…	YCL008C	STP22	1.58024	0.000229	0.00382845
6871_at	9082 // branched chain family amino acid biosynthesis // inferred from direct assay /// 9082 // branched chain family amino acid biosynthesis // inferred from sequence similarity	YCL009C	ILV6	1.29437	0.0184	0.0699028
6870_at	16573 // histone acetylation // inferred from physical interaction	YCL010C	SGF29	1.40084	0.00616	0.0370785
6914_at	723 // telomere maintenance // inferred from genetic interaction /// 723 // telomere maintenance // inferred from mutant phenotype /// 723 // telomere maintenance // inferred from direct assay /// 16973 // poly(A)+ mRNA-nucleus export // inferred from genetic interaction /// 16973 // poly(A)+ mRNA-nucleus export // inferred from physical interaction	YCL011C	GBP2	1.03687	0.693	0.521347
6913_at	282 // bud site selection // traceable author statement /// 910 // cytokinesis // traceable author statement /// 910 // cytokinesis // inferred from mutant phenotype /// 7120 // axial bud site selection // traceable author statement	YCL012W	BUD3	-1.13961	0.249	0.311679
6912_at	282 // bud site selection // traceable author statement /// 910 // cytokinesis // traceable author statement /// 910 // cytokinesis // inferred from mutant phenotype /// 7120 // axial bud site selection // traceable author statement	YCL014W	BUD3	1.12081	0.343	0.367459
6911_at	7064 // mitotic sister chromatid cohesion // inferred from mutant phenotype	YCL016C	DCC1	1.09007	0.463	0.426233
6910_at	6879 // iron ion homeostasis // inferred from mutant phenotype /// 16226 // iron-sulfur cluster assembly // traceable author statement /// 16226 // iron-sulfur cluster assembly // inferred from sequence similarity	YCL017C	NFS1	1.14903	0.203	0.278409
6909_at	9098 // leucine biosynthesis // inferred from mutant phenotype	YCL018W	LEU2	-1.01578	0.876	0.575959
6802_at	---	YCL022C	---	-1.02463	0.787	0.550393
6801_at	---	YCL022C	---	1.10529	0.45	0.420937
6908_at	---	YCL023C	---	-1.23527	0.103	0.190952
3941_at	135 // septin checkpoint // inferred from genetic interaction /// 135 // septin checkpoint // inferred from mutant phenotype /// 921 // septin ring assembly // inferred from genetic interaction /// 921 // septin ring assembly // inferred from mutant phenotype /// 6468 // protein amino acid phosphorylation // inferred from sequence similarity /// 7117 // budding cell bud growth // inferred from mu…	YCL024W	KCC4	-1.06455	0.551	0.467029
6762_s_at	135 // septin checkpoint // inferred from genetic interaction /// 135 // septin checkpoint // inferred from mutant phenotype /// 921 // septin ring assembly // inferred from genetic interaction /// 921 // septin ring assembly // inferred from mutant phenotype /// 6468 // protein amino acid phosphorylation // inferred from sequence similarity /// 7117 // budding cell bud growth // inferred from mu…	YCL024W	KCC4	1.2842	0.027	0.0877268
6907_at	6865 // amino acid transport // inferred from direct assay	YCL025C	AGP1	-8.75593	1.5e-14	7.04e-12
6906_at	45922 // negative regulation of fatty acid metabolism // inferred from mutant phenotype	YCL026C-A	FRM2	-1.20724	0.334	0.362434
6905_at	747 // conjugation with cellular fusion // inferred from mutant phenotype /// 31385 // regulation of termination of mating projection growth // inferred from mutant phenotype	YCL027W	FUS1	-1.25903	0.338	0.364668
6904_at	---	YCL028W	RNQ1	1.12556	0.299	0.342323
6903_at	92 // mitotic anaphase B // traceable author statement /// 30472 // mitotic spindle organization and biogenesis in nucleus // traceable author statement	YCL029C	BIK1	1.06809	0.542	0.462182
6902_at	105 // histidine biosynthesis // traceable author statement	YCL030C	HIS4	1.1616	0.154	0.239348
6901_at	28 // ribosomal small subunit assembly and maintenance // traceable author statement /// 6365 // 35S primary transcript processing // traceable author statement	YCL031C	RRP7	-1.05802	0.799	0.553359
6900_at	161 // MAPKKK cascade during osmolarity sensing // inferred from mutant phenotype /// 161 // MAPKKK cascade during osmolarity sensing // inferred from physical interaction /// 750 // signal transduction during conjugation with cellular fusion // inferred from mutant phenotype /// 750 // signal transduction during conjugation with cellular fusion // inferred from physical interaction /// 1402 // s…	YCL032W	STE50	-1.19106	0.123	0.212311
6899_at	6979 // response to oxidative stress // inferred from expression pattern /// 6979 // response to oxidative stress // inferred from mutant phenotype /// 6979 // response to oxidative stress // inferred from genetic interaction	YCL033C	---	1.01811	0.841	0.566364
6898_at	6897 // endocytosis // inferred from mutant phenotype /// 7015 // actin filament organization // inferred from physical interaction	YCL034W	LSB5	1.34467	0.026	0.0854634
6897_at	6979 // response to oxidative stress // inferred from mutant phenotype /// 30503 // regulation of cell redox homeostasis // inferred from mutant phenotype /// 30503 // regulation of cell redox homeostasis // inferred from direct assay /// 30503 // regulation of cell redox homeostasis // traceable author statement	YCL035C	GRX1	-1.0467	0.651	0.506245
6896_at	---	YCL036W	GFD2	1.27421	0.031	0.0961224
6895_at	6412 // protein biosynthesis // inferred from physical interaction	YCL037C	SRO9	1.14303	0.373	0.382575
6894_at	6623 // protein-vacuolar targeting // inferred from mutant phenotype /// 6623 // protein-vacuolar targeting // inferred from genetic interaction /// 6914 // autophagy // inferred from mutant phenotype /// 6914 // autophagy // inferred from genetic interaction	YCL038C	ATG22	-1.33932	0.0127	0.0573793
6893_at	45721 // negative regulation of gluconeogenesis // inferred from mutant phenotype	YCL039W	GID7	-1.07386	0.524	0.455309
6937_at	5975 // carbohydrate metabolism // inferred from mutant phenotype /// 6006 // glucose metabolism // inferred from mutant phenotype	YCL040W	GLK1	-1.07152	0.37	0.380607
6934_at	6457 // protein folding // inferred from mutant phenotype	YCL041C	PDI1	1.45103	0.0026	0.0211989
6936_g_at	5975 // carbohydrate metabolism // inferred from mutant phenotype /// 6006 // glucose metabolism // inferred from mutant phenotype	YCL042W	GLK1	1.23919	0.0537	0.132696
6935_at	5975 // carbohydrate metabolism // inferred from mutant phenotype /// 6006 // glucose metabolism // inferred from mutant phenotype	YCL042W	GLK1	1.5084	0.000191	0.00330091
6933_at	6457 // protein folding // inferred from mutant phenotype	YCL043C	PDI1	-1.00949	0.972	0.600138
6932_at	---	YCL044C	---	1.05991	0.534	0.459182
6930_at	---	YCL045C	---	1.22989	0.0778	0.16466
6931_at	---	YCL046W	---	1.21827	0.183	0.263016
6929_at	---	YCL047C	---	1.0785	0.485	0.437269
6928_at	7047 // cell wall organization and biogenesis // inferred from sequence similarity /// 30476 // spore wall assembly (sensu Fungi) // inferred from mutant phenotype	YCL048W	SPS22	1.19284	0.112	0.201472
6927_at	---	YCL049C	---	1.04939	0.618	0.493595
6926_at	9117 // nucleotide metabolism // traceable author statement	YCL050C	APA1	1.17141	0.183	0.263016
6925_at	7047 // cell wall organization and biogenesis // inferred from genetic interaction /// 9408 // response to heat // inferred from direct assay	YCL051W	LRE1	1.13171	0.298	0.341733
6924_at	6506 // GPI anchor biosynthesis // inferred from mutant phenotype /// 16485 // protein processing // inferred from mutant phenotype	YCL052C	PBN1	-1.07434	0.488	0.438221
6923_at	30489 // processing of 27S pre-rRNA // inferred from mutant phenotype	YCL054W	SPB1	-1.04598	0.931	0.589488
6922_at	742 // karyogamy during conjugation with cellular fusion // inferred from mutant phenotype /// 7067 // mitosis // traceable author statement /// 7126 // meiosis // inferred from mutant phenotype /// 45944 // positive regulation of transcription from RNA polymerase II promoter // traceable author statement	YCL055W	KAR4	-1.01474	0.887	0.578667
6921_at	---	YCL056C	---	-1.09971	0.378	0.385458
6760_g_at	---	YCL057c-a	---	-1.1056	0.437	0.415889
6759_at	---	YCL057c-a	---	-1.07047	0.769	0.544838
6920_at	6508 // proteolysis and peptidolysis // inferred from mutant phenotype /// 6508 // proteolysis and peptidolysis // inferred from direct assay	YCL057W	PRD1	-1.00382	0.91	0.583736
6919_at	---	YCL058C	FYV5	-1.22068	0.0967	0.184869
6918_at	6364 // rRNA processing // inferred from mutant phenotype /// 6365 // 35S primary transcript processing // inferred from mutant phenotype /// 6365 // 35S primary transcript processing // inferred from physical interaction /// 7046 // ribosome biogenesis // inferred from mutant phenotype	YCL059C	KRR1	1.28309	0.0216	0.0762498
6917_at	76 // DNA replication checkpoint // inferred from mutant phenotype /// 76 // DNA replication checkpoint // inferred from physical interaction /// 76 // DNA replication checkpoint // inferred from genetic interaction /// 6348 // chromatin silencing at telomere // inferred from mutant phenotype /// 6348 // chromatin silencing at telomere // inferred from genetic interaction /// 30466 // chromatin s…	YCL061C	MRC1	1.00338	0.969	0.599534
6916_at	11 // vacuole inheritance // inferred from mutant phenotype	YCL063W	VAC17	1.10438	0.355	0.373218
6915_at	6567 // threonine catabolism // inferred from mutant phenotype /// 9071 // serine family amino acid catabolism // inferred from mutant phenotype	YCL064C	CHA1	1.1785	0.157	0.241744
6961_g_at	6357 // regulation of transcription from RNA polymerase II promoter // traceable author statement /// 7532 // regulation of transcription, mating-type specific // traceable author statement	YCL065W	MATALPHA1 /// HMLALPHA1	-1.37015	0.00911	0.0467875
6960_at	6357 // regulation of transcription from RNA polymerase II promoter // traceable author statement /// 7532 // regulation of transcription, mating-type specific // traceable author statement	YCL065W	MATALPHA1 /// HMLALPHA1	-1.05761	0.75	0.540139
6959_s_at	6357 // regulation of transcription from RNA polymerase II promoter // traceable author statement /// 7532 // regulation of transcription, mating-type specific // traceable author statement	YCL066W	MATALPHA1 /// HMLALPHA1	1.03006	0.799	0.553359
6958_s_at	282 // bud site selection // traceable author statement /// 7120 // axial bud site selection // traceable author statement /// 7121 // bipolar bud site selection // traceable author statement /// 7124 // pseudohyphal growth // traceable author statement /// 7264 // small GTPase mediated signal transduction // traceable author statement /// 6357 // regulation of transcription from RNA polymerase I…	YCL067C	HMRA2 /// BUD5 /// MATALPHA2 /// HMLALPHA2	-1.04198	0.653	0.5071
6957_s_at	282 // bud site selection // traceable author statement /// 7120 // axial bud site selection // traceable author statement /// 7121 // bipolar bud site selection // traceable author statement /// 7124 // pseudohyphal growth // traceable author statement /// 7264 // small GTPase mediated signal transduction // traceable author statement	YCL068C	BUD5	1.08801	0.415	0.404099
6956_s_at	6319 // Ty element transposition // inferred from sequence similarity	YCL074W	---	1.20935	0.0842	0.171258
6750_i_at	6319 // Ty element transposition // inferred from sequence similarity	YCL075W	---	1.70857	0.000216	0.00364355
6955_s_at	6319 // Ty element transposition // inferred from sequence similarity	YCL076W	---	1.24324	0.0676	0.152771
6879_at	---	YCR001W	---	1.01197	0.932	0.589724
6880_at	747 // conjugation with cellular fusion // traceable author statement /// 753 // cellular morphogenesis during conjugation with cellular fusion // traceable author statement /// 902 // cellular morphogenesis // traceable author statement /// 910 // cytokinesis // traceable author statement /// 7047 // cell wall organization and biogenesis // traceable author statement /// 7120 // axial bud site s…	YCR002C	CDC10	-1.08109	0.547	0.465038
6881_at	6412 // protein biosynthesis // traceable author statement	YCR003W	MRPL32	1.20738	0.0535	0.132318
6882_at	---	YCR004C	YCP4	1.18168	0.145	0.231294
6883_at	6097 // glyoxylate cycle // traceable author statement /// 6101 // citrate metabolism // traceable author statement /// 6537 // glutamate biosynthesis // traceable author statement	YCR005C	CIT2	-1.90133	3.41e-05	0.000901971
6884_at	---	YCR006C	---	1.33126	0.0197	0.0724951
3453_at	---	YCR007C	---	-1.19676	0.114	0.203639
6885_at	82 // G1/S transition of mitotic cell cycle // inferred from genetic interaction /// 30003 // cation homeostasis // inferred from genetic interaction /// 30003 // cation homeostasis // inferred from mutant phenotype	YCR008W	SAT4	1.08232	0.466	0.427598
6886_at	6897 // endocytosis // inferred from mutant phenotype /// 6970 // response to osmotic stress // inferred from mutant phenotype /// 7121 // bipolar bud site selection // inferred from mutant phenotype	YCR009C	RVS161	-1.13343	0.239	0.304438
6887_at	6259 // DNA metabolism // inferred from genetic interaction /// 6810 // transport // inferred from mutant phenotype /// 6846 // acetate transport // inferred from mutant phenotype /// 7126 // meiosis // inferred from expression pattern /// 19740 // nitrogen utilization // inferred from mutant phenotype	YCR010C	ADY2	-1.70165	0.000145	0.00269614
6888_at	6810 // transport // inferred from sequence similarity	YCR011C	ADP1	-1.0407	0.768	0.544541
6890_at	6094 // gluconeogenesis // inferred from mutant phenotype /// 6096 // glycolysis // inferred from mutant phenotype	YCR012W	PGK1	-1.0328	0.59	0.482775
6889_at	---	YCR013C	---	1.2643	0.78	0.548083
6891_at	6287 // base-excision repair, gap-filling // traceable author statement /// 6302 // double-strand break repair // inferred from direct assay /// 6303 // double-strand break repair via nonhomologous end-joining // inferred from direct assay	YCR014C	POL4	-1.04658	0.753	0.540779
6892_at	---	YCR015C	---	1.31529	0.0202	0.0735188
6848_at	---	YCR016W	---	-1.00907	0.802	0.554142
6849_at	7047 // cell wall organization and biogenesis // inferred from genetic interaction /// 7165 // signal transduction // inferred from genetic interaction	YCR017C	CWH43	1.03156	0.705	0.526299
6850_at	6364 // rRNA processing // inferred from genetic interaction	YCR018C	SRD1	-1.00372	0.93	0.589186
6755_i_at	---	YCR018C-A	---	-1.01837	0.809	0.556115
6851_at	16032 // viral life cycle // inferred from mutant phenotype	YCR019W	MAK32	1.06988	0.54	0.461734
6852_at	6772 // thiamin metabolism // inferred from expression pattern /// 7005 // mitochondrion organization and biogenesis // inferred from mutant phenotype	YCR020C	PET18	1.13724	0.254	0.315694
6853_at	6474 // N-terminal protein amino acid acetylation // inferred from direct assay	YCR020C-A	MAK31	1.14993	0.279	0.331273
6756_at	67 // DNA replication and chromosome cycle // inferred from mutant phenotype /// 74 // regulation of cell cycle // inferred from genetic interaction /// 74 // regulation of cell cycle // inferred from physical interaction	YCR020W-B	HTL1	1.00422	0.951	0.594271
6854_at	6950 // response to stress // inferred from direct assay	YCR021C	HSP30	-2.97565	1.24e-06	6.59e-05
6855_at	---	YCR022C	---	1.04047	0.758	0.541952
6856_at	---	YCR023C	---	1.30558	0.0177	0.0683027
6857_at	6412 // protein biosynthesis // inferred from direct assay	YCR024C	SLM5	1.13573	0.257	0.317253
6858_f_at	6812 // cation transport // inferred from genetic interaction	YCR024C-A	PMP1	1.04584	0.777	0.546998
6859_at	---	YCR025C	---	1.09759	0.363	0.377055
6860_at	---	YCR026C	---	1.00217	0.949	0.59368
6861_at	15809 // L-arginine transport // inferred from mutant phenotype /// 15809 // L-arginine transport // inferred from genetic interaction /// 15819 // L-lysine transport // inferred from mutant phenotype	YCR027C	RHB1	1.23469	0.0848	0.171796
6862_at	6897 // endocytosis // inferred from mutant phenotype /// 15887 // pantothenate transport // inferred from genetic interaction /// 15887 // pantothenate transport // inferred from mutant phenotype	YCR028C	FEN2	1.21637	0.104	0.192363
6863_at	2 // mitochondrial genome maintenance // inferred from mutant phenotype	YCR028C-A	RIM1	-1.03403	0.789	0.550971
6864_at	2 // mitochondrial genome maintenance // inferred from mutant phenotype	YCR028C-A	RIM1	1.13186	0.278	0.330852
6865_at	---	YCR030C	SYP1	1.06482	0.553	0.467598
6866_at	28 // ribosomal small subunit assembly and maintenance // inferred from mutant phenotype /// 6412 // protein biosynthesis // traceable author statement /// 30490 // processing of 20S pre-rRNA // inferred from mutant phenotype	YCR031C	RPS14B /// RPS14A	1.17412	0.191	0.27024
6867_at	7047 // cell wall organization and biogenesis // inferred from mutant phenotype /// 9268 // response to pH // inferred from mutant phenotype	YCR032W	BPH1	-1.30488	0.0251	0.0837263
6868_at	16575 // histone deacetylation // inferred from direct assay /// 16575 // histone deacetylation // inferred from physical interaction /// 45835 // negative regulation of meiosis // inferred from physical interaction	YCR033W	SNT1	1.05735	0.598	0.485257
6869_at	16192 // vesicle-mediated transport // inferred from mutant phenotype /// 30148 // sphingolipid biosynthesis // inferred from mutant phenotype /// 30497 // fatty acid elongation // inferred from mutant phenotype	YCR034W	FEN1	1.50462	0.00065	0.00822946
6825_at	6365 // 35S primary transcript processing // traceable author statement /// 6402 // mRNA catabolism // inferred from physical interaction	YCR035C	RRP43	-1.18648	0.294	0.338663
6826_at	6014 // D-ribose metabolism // inferred from sequence similarity	YCR036W	RBK1	1.03928	0.786	0.550103
6827_at	6817 // phosphate transport // inferred from genetic interaction /// 6817 // phosphate transport // inferred from mutant phenotype /// 6817 // phosphate transport // inferred from sequence similarity	YCR037C	PHO87	1.05818	0.633	0.499276
6828_at	282 // bud site selection // traceable author statement /// 7120 // axial bud site selection // traceable author statement /// 7121 // bipolar bud site selection // traceable author statement /// 7124 // pseudohyphal growth // traceable author statement /// 7264 // small GTPase mediated signal transduction // traceable author statement	YCR038C	BUD5	-1.01771	0.895	0.580659
6829_at	6357 // regulation of transcription from RNA polymerase II promoter // traceable author statement /// 7532 // regulation of transcription, mating-type specific // traceable author statement	YCR041W	MATALPHA1 /// HMLALPHA1	1.07183	0.466	0.427598
6830_at	114 // G1-specific transcription in mitotic cell cycle // inferred from mutant phenotype /// 6367 // transcription initiation from RNA polymerase II promoter // traceable author statement	YCR042C	TAF2	-1.29285	0.0166	0.0660484
6831_at	---	YCR043C	---	1.29828	0.0275	0.0889411
6832_at	6986 // response to unfolded protein // inferred from mutant phenotype /// 30026 // manganese ion homeostasis // inferred from mutant phenotype	YCR044C	PER1	1.09574	0.348	0.369583
6833_at	---	YCR045C	---	-1.38624	0.115	0.204582
6834_at	6412 // protein biosynthesis // inferred from physical interaction /// 6412 // protein biosynthesis // inferred from mutant phenotype	YCR046C	IMG1	1.38867	0.00806	0.0437477
6835_at	282 // bud site selection // inferred from mutant phenotype	YCR047C	BUD23	1.16667	0.18	0.2607
6837_at	16125 // sterol metabolism // inferred from mutant phenotype	YCR048W	ARE1	1.09085	0.42	0.407068
6836_at	---	YCR049C	---	1.35893	0.0352	0.102968
6838_at	---	YCR050C	---	1.25423	0.0793	0.166088
6839_at	---	YCR051W	---	1.31214	0.0211	0.0756219
6840_at	6338 // chromatin remodeling // inferred from sequence similarity /// 6338 // chromatin remodeling // inferred from direct assay	YCR052W	RSC6	1.22049	0.0699	0.155475
6841_at	6566 // threonine metabolism // traceable author statement /// 6897 // endocytosis // inferred from mutant phenotype	YCR053W	THR4	1.19861	0.094	0.181245
6842_at	---	YCR054C	CTR86	-1.07684	0.595	0.484008
6843_at	910 // cytokinesis // inferred from mutant phenotype /// 6365 // 35S primary transcript processing // inferred from mutant phenotype /// 6365 // 35S primary transcript processing // inferred from physical interaction /// 30468 // establishment of cell polarity (sensu Fungi) // inferred from mutant phenotype /// 30490 // processing of 20S pre-rRNA // inferred from mutant phenotype /// 30490 // pro…	YCR057C	PWP2	-1.04306	0.707	0.526745
6844_at	6521 // regulation of amino acid metabolism // inferred from physical interaction /// 6521 // regulation of amino acid metabolism // inferred from mutant phenotype	YCR059C	YIH1	1.51043	0.000806	0.00970302
6845_at	6457 // protein folding // inferred from mutant phenotype /// 6457 // protein folding // inferred from physical interaction /// 6457 // protein folding // inferred from genetic interaction	YCR060W	TAH1	1.31154	0.0187	0.0704723
6846_at	---	YCR061W	---	-1.07141	0.722	0.531733
6847_g_at	---	YCR061W	---	-1.05076	0.761	0.542994
6803_at	---	YCR062W	---	-1.28248	0.0337	0.100565
6805_at	282 // bud site selection // inferred from mutant phenotype /// 8380 // RNA splicing // inferred from physical interaction	YCR063W	BUD31	1.52551	0.00162	0.0154174
6804_at	---	YCR064C	---	-1.37888	0.0384	0.108498
6806_at	83 // G1/S-specific transcription in mitotic cell cycle // inferred from physical interaction /// 6367 // transcription initiation from RNA polymerase II promoter // inferred from direct assay /// 7051 // spindle organization and biogenesis // inferred from genetic interaction	YCR065W	HCM1	1.42676	0.0057	0.0351972
6807_at	6281 // DNA repair // inferred from mutant phenotype	YCR066W	RAD18	1.06768	0.582	0.479245
6808_at	6888 // ER to Golgi transport // inferred from genetic interaction /// 6888 // ER to Golgi transport // inferred from mutant phenotype	YCR067C	SED4	1.02555	0.808	0.555766
6809_at	6624 // vacuolar protein processing or maturation // inferred from mutant phenotype /// 6624 // vacuolar protein processing or maturation // inferred from direct assay /// 6914 // autophagy // inferred from mutant phenotype /// 6914 // autophagy // inferred from direct assay /// 30397 // membrane disassembly // inferred from mutant phenotype /// 30397 // membrane disassembly // inferred from dire…	YCR068W	ATG15	1.37725	0.0128	0.0576462
6810_g_at	6624 // vacuolar protein processing or maturation // inferred from mutant phenotype /// 6624 // vacuolar protein processing or maturation // inferred from direct assay /// 6914 // autophagy // inferred from mutant phenotype /// 6914 // autophagy // inferred from direct assay /// 30397 // membrane disassembly // inferred from mutant phenotype /// 30397 // membrane disassembly // inferred from dire…	YCR068W	ATG15	1.38882	0.00591	0.0361531
6761_at	6624 // vacuolar protein processing or maturation // inferred from mutant phenotype /// 6624 // vacuolar protein processing or maturation // inferred from direct assay /// 6914 // autophagy // inferred from mutant phenotype /// 6914 // autophagy // inferred from direct assay /// 30397 // membrane disassembly // inferred from mutant phenotype /// 30397 // membrane disassembly // inferred from dire…	YCR068W-A	ATG15	1.25685	0.0645	0.148567
6811_at	---	YCR069W	CPR4	-1.15242	0.203	0.278409
6812_at	6412 // protein biosynthesis // inferred from curator	YCR071C	IMG2	1.34526	0.0103	0.0505051
6813_at	---	YCR072C	---	-1.16389	0.594	0.483823
6814_at	168 // activation of MAPKK activity during osmolarity sensing // traceable author statement /// 6468 // protein amino acid phosphorylation // traceable author statement /// 7231 // osmosensory signaling pathway // traceable author statement	YCR073C	SSK22	-1.14525	0.287	0.335539
6815_at	6409 // tRNA-nucleus export // inferred from genetic interaction /// 6409 // tRNA-nucleus export // inferred from mutant phenotype /// 8033 // tRNA processing // inferred from genetic interaction /// 8033 // tRNA processing // inferred from mutant phenotype	YCR073W-A	SOL2	1.36391	0.00989	0.049223
6816_at	15811 // L-cystine transport // inferred from sequence similarity	YCR075C	ERS1	1.39682	0.00758	0.0421578
6817_at	---	YCR076C	---	-1.0463	0.681	0.517363
6818_at	6446 // regulation of translational initiation // inferred from mutant phenotype /// 6446 // regulation of translational initiation // inferred from genetic interaction /// 7059 // chromosome segregation // inferred from mutant phenotype	YCR077C	PAT1	-1.11032	0.36	0.375949
6819_at	---	YCR079W	---	-1.13112	0.33	0.360036
6820_at	122 // negative regulation of transcription from RNA polymerase II promoter // traceable author statement	YCR081W	SRB8	1.13273	0.218	0.289673
6821_at	---	YCR082W	---	1.21863	0.0923	0.179875
6822_at	6979 // response to oxidative stress // inferred from mutant phenotype	YCR083W	TRX3	1.19364	0.173	0.255019
6823_at	16481 // negative regulation of transcription // inferred from mutant phenotype /// 16481 // negative regulation of transcription // inferred from direct assay /// 16481 // negative regulation of transcription // inferred from physical interaction /// 16584 // nucleosome spacing // inferred from direct assay	YCR084C	TUP1	1.18993	0.118	0.207819
6824_at	---	YCR085W	---	-1.03604	0.771	0.545227
6780_at	6260 // DNA replication // inferred from mutant phenotype /// 6260 // DNA replication // inferred from physical interaction /// 45132 // meiotic chromosome segregation // inferred from mutant phenotype /// 45143 // homologous chromosome segregation // inferred from mutant phenotype /// 45143 // homologous chromosome segregation // inferred from physical interaction	YCR086W	CSM1	1.16352	0.126	0.215509
6782_at	---	YCR087C-A	---	1.26027	0.0347	0.102196
6781_at	---	YCR087W	---	1.09627	0.52	0.453231
6783_at	147 // actin cortical patch assembly // inferred from mutant phenotype /// 30447 // filamentous growth // inferred from mutant phenotype /// 30468 // establishment of cell polarity (sensu Fungi) // inferred from mutant phenotype	YCR088W	ABP1	-1.01562	0.93	0.589186
6784_at	753 // cellular morphogenesis during conjugation with cellular fusion // inferred from mutant phenotype /// 755 // cytogamy // inferred from mutant phenotype	YCR089W	FIG2	1.19592	0.184	0.263714
6785_at	---	YCR090C	---	1.14566	0.184	0.263714
6786_at	6468 // protein amino acid phosphorylation // inferred from sequence similarity /// 19236 // response to pheromone // inferred from genetic interaction	YCR091W	KIN82	-1.17913	0.176	0.257421
6787_at	735 // removal of nonhomologous ends // traceable author statement /// 6298 // mismatch repair // inferred from mutant phenotype /// 6310 // DNA recombination // inferred from mutant phenotype /// 6312 // mitotic recombination // inferred from mutant phenotype	YCR092C	MSH3	-1.01807	0.87	0.574899
6788_at	74 // regulation of cell cycle // inferred from mutant phenotype /// 122 // negative regulation of transcription from RNA polymerase II promoter // traceable author statement /// 288 // mRNA catabolism, deadenylylation-dependent decay // inferred from genetic interaction /// 288 // mRNA catabolism, deadenylylation-dependent decay // inferred from mutant phenotype /// 288 // mRNA catabolism, deade…	YCR093W	CDC39	-1.11067	0.424	0.409325
6789_at	80 // G1 phase of mitotic cell cycle // inferred from direct assay /// 80 // G1 phase of mitotic cell cycle // inferred from mutant phenotype /// 80 // G1 phase of mitotic cell cycle // inferred from genetic interaction /// 30467 // establishment and/or maintenance of cell polarity (sensu Fungi) // inferred from mutant phenotype /// 45449 // regulation of transcription // inferred from genetic in…	YCR094W	CDC50	1.05589	0.589	0.48212
6790_at	---	YCR095C	---	-1.03402	0.793	0.552122
3148_s_at	282 // bud site selection // traceable author statement /// 7120 // axial bud site selection // traceable author statement /// 7121 // bipolar bud site selection // traceable author statement /// 7124 // pseudohyphal growth // traceable author statement /// 7264 // small GTPase mediated signal transduction // traceable author statement /// 6357 // regulation of transcription from RNA polymerase I…	YCR096C	HMRA2 /// BUD5 /// MATALPHA2 /// HMLALPHA2	-1.22076	0.0707	0.15639
6791_s_at	7532 // regulation of transcription, mating-type specific // inferred from direct assay	YCR097W	HMRA1	1.04769	0.802	0.554142
6792_s_at	7532 // regulation of transcription, mating-type specific // inferred from direct assay	YCR097W	HMRA1	1.09373	0.38	0.386798
6757_i_at	7532 // regulation of transcription, mating-type specific // inferred from direct assay	YCR097W-A	HMRA1	-1.18461	0.225	0.294597
6793_at	1407 // glycerophosphodiester transport // inferred from mutant phenotype	YCR098C	GIT1	1.17999	0.134	0.222439
6794_at	---	YCR099C	---	1.27141	0.0739	0.159951
6795_at	---	YCR100C	---	1.41594	0.00514	0.0331716
6796_at	---	YCR101C	---	1.25673	0.0398	0.110952
6797_at	---	YCR102C	---	1.50404	0.000194	0.0033425
6758_at	---	YCR102W-A	---	1.18587	0.331	0.360498
6798_f_at	---	YCR104W	PAU3	-1.30663	0.0244	0.0820226
6799_at	6066 // alcohol metabolism // inferred from direct assay	YCR105W	ADH7	1.43018	0.00323	0.0241993
6800_at	9410 // response to xenobiotic stimulus // inferred from mutant phenotype	YCR106W	RDS1	1.40701	0.00675	0.0395318
6461_at	---	YDL001W	RMD1	-1.23022	0.11	0.19921
6460_at	6338 // chromatin remodeling // inferred from physical interaction	YDL002C	NHP10	-1.03457	0.773	0.545751
6459_at	7064 // mitotic sister chromatid cohesion // inferred from mutant phenotype /// 7064 // mitotic sister chromatid cohesion // traceable author statement /// 7076 // mitotic chromosome condensation // inferred from mutant phenotype	YDL003W	MCD1	1.0045	0.972	0.600138
6503_at	15986 // ATP synthesis coupled proton transport // inferred from mutant phenotype /// 15986 // ATP synthesis coupled proton transport // inferred from physical interaction /// 15986 // ATP synthesis coupled proton transport // inferred from sequence similarity	YDL004W	ATP16	1.0398	0.602	0.48689
6502_at	6366 // transcription from RNA polymerase II promoter // inferred from direct assay	YDL005C	MED2	-1.00258	0.962	0.597171
6501_at	1 // mitochondrion inheritance // inferred from mutant phenotype /// 173 // inactivation of MAPK activity during osmolarity sensing // inferred from genetic interaction /// 173 // inactivation of MAPK activity during osmolarity sensing // inferred from mutant phenotype /// 173 // inactivation of MAPK activity during osmolarity sensing // inferred from direct assay /// 6388 // tRNA splicing // inf…	YDL006W	PTC1	1.16532	0.169	0.251293
6500_at	6511 // ubiquitin-dependent protein catabolism // traceable author statement	YDL007W	RPT2	1.18641	0.108	0.196726
6499_at	22 // mitotic spindle elongation // traceable author statement /// 70 // mitotic sister chromatid segregation // traceable author statement /// 7091 // mitotic metaphase/anaphase transition // traceable author statement /// 8054 // cyclin catabolism // traceable author statement /// 16567 // protein ubiquitination // inferred from physical interaction /// 31145 // anaphase-promoting complex-depen…	YDL008W	APC11	1.27446	0.0457	0.119756
6498_at	---	YDL009C	---	-1.13098	0.276	0.329237
6497_at	---	YDL010W	---	-1.17757	0.231	0.298842
6496_at	---	YDL011C	---	1.11263	0.347	0.369583
6495_at	---	YDL012C	---	1.06595	0.512	0.449667
6494_at	6310 // DNA recombination // inferred from genetic interaction /// 6310 // DNA recombination // inferred from mutant phenotype /// 6974 // response to DNA damage stimulus // traceable author statement /// 30437 // sporulation (sensu Fungi) // traceable author statement	YDL013W	HEX3	-1.10471	0.37	0.380607
6493_at	27 // ribosomal large subunit assembly and maintenance // traceable author statement /// 154 // rRNA modification // traceable author statement /// 1510 // RNA methylation // inferred from mutant phenotype /// 1510 // RNA methylation // inferred from sequence similarity /// 1510 // RNA methylation // inferred from physical interaction /// 6365 // 35S primary transcript processing // traceable aut…	YDL014W	NOP1	1.11458	0.294	0.338663
6492_at	38 // very-long-chain fatty acid metabolism // inferred from mutant phenotype /// 38 // very-long-chain fatty acid metabolism // inferred from genetic interaction /// 38 // very-long-chain fatty acid metabolism // inferred from physical interaction	YDL015C	TSC13	1.06358	0.598	0.485257
6491_at	---	YDL016C	---	1.00732	0.972	0.600138
6490_at	6270 // DNA replication initiation // traceable author statement /// 6275 // regulation of DNA replication // traceable author statement /// 6468 // protein amino acid phosphorylation // traceable author statement	YDL017W	CDC7	-1.19027	0.138	0.225557
6489_at	45045 // secretory pathway // inferred from mutant phenotype	YDL018C	ERP3	1.23507	0.0611	0.142956
6488_at	6694 // steroid biosynthesis // inferred from mutant phenotype /// 6694 // steroid biosynthesis // inferred from genetic interaction	YDL019C	OSH2	-1.08691	0.42	0.407068
6487_at	86 // G2/M transition of mitotic cell cycle // inferred from mutant phenotype /// 6511 // ubiquitin-dependent protein catabolism // traceable author statement /// 46685 // response to arsenic // inferred from mutant phenotype /// 46685 // response to arsenic // inferred from expression pattern	YDL020C	RPN4	1.0008	0.991	0.604123
6486_at	---	YDL021W	GPM2	-1.11938	0.4	0.396552
6485_at	6973 // intracellular accumulation of glycerol // inferred from mutant phenotype	YDL022W	GPD1	-1.19514	0.0744	0.160111
6484_at	---	YDL023C	---	1.16451	0.281	0.332526
6483_at	1403 // invasive growth (sensu Saccharomyces) // inferred from genetic interaction /// 7124 // pseudohyphal growth // inferred from mutant phenotype	YDL024C	DIA3	-1.10217	0.398	0.395963
6482_at	---	YDL025C	---	1.00209	0.932	0.589724
6526_at	---	YDL026W	---	1.12759	0.341	0.366571
6525_at	---	YDL027C	---	-1.11066	0.445	0.418623
6524_at	7094 // mitotic spindle checkpoint // traceable author statement /// 7103 // spindle pole body duplication in nuclear envelope // traceable author statement	YDL028C	MPS1	1.21608	0.132	0.22081
6523_at	1 // mitochondrion inheritance // inferred from mutant phenotype /// 1 // mitochondrion inheritance // inferred from physical interaction /// 7015 // actin filament organization // inferred from mutant phenotype	YDL029W	ARP2	1.05526	0.643	0.503079
6522_at	398 // nuclear mRNA splicing, via spliceosome // inferred from direct assay	YDL030W	PRP9	-1.02144	0.871	0.575021
6521_at	27 // ribosomal large subunit assembly and maintenance // inferred from mutant phenotype /// 6365 // 35S primary transcript processing // traceable author statement	YDL031W	DBP10	1.05939	0.496	0.442163
6520_at	---	YDL032W	---	1.14365	0.307	0.346275
6519_at	6400 // tRNA modification // inferred from mutant phenotype /// 6412 // protein biosynthesis // inferred from mutant phenotype	YDL033C	SLM3	1.07471	0.515	0.450756
6518_at	---	YDL034W	---	1.06437	0.61	0.490473
6517_at	1302 // replicative cell aging // inferred from mutant phenotype /// 7124 // pseudohyphal growth // inferred from mutant phenotype /// 7186 // G-protein coupled receptor protein signaling pathway // inferred from mutant phenotype /// 7186 // G-protein coupled receptor protein signaling pathway // inferred from physical interaction	YDL035C	GPR1	-1.36453	0.0319	0.0974647
6516_at	---	YDL036C	---	-1.12304	0.406	0.399827
6515_at	---	YDL037C	BSC1	-1.19928	0.344	0.36804
6514_at	747 // conjugation with cellular fusion // inferred from expression pattern	YDL038C	PRM7	-1.67817	0.265	0.322604
6513_at	747 // conjugation with cellular fusion // inferred from expression pattern	YDL039C	PRM7	-1.88446	0.132	0.22081
6512_at	6473 // protein amino acid acetylation // traceable author statement	YDL040C	NAT1	1.17733	0.164	0.247583
6511_at	---	YDL041W	---	1.46899	0.00163	0.0154603
6510_at	183 // chromatin silencing at ribosomal DNA // inferred from mutant phenotype /// 1302 // replicative cell aging // inferred from mutant phenotype /// 1308 // loss of chromatin silencing during replicative cell aging // traceable author statement /// 6303 // double-strand break repair via nonhomologous end-joining // inferred from direct assay /// 6333 // chromatin assembly or disassembly // infe…	YDL042C	SIR2	1.08414	0.532	0.458653
6509_at	245 // spliceosome assembly // inferred from direct assay	YDL043C	PRP11	1.20317	0.111	0.200377
6508_at	6397 // mRNA processing // inferred from mutant phenotype /// 6412 // protein biosynthesis // inferred from mutant phenotype	YDL044C	MTF2	1.05504	0.595	0.484008
6507_at	6747 // FAD biosynthesis // inferred from direct assay /// 6747 // FAD biosynthesis // inferred from mutant phenotype	YDL045C	FAD1	-1.07243	0.533	0.458742
6506_at	6412 // protein biosynthesis // inferred from direct assay	YDL045W-A	MRP10	1.13871	0.257	0.317253
6505_at	---	YDL046W	---	1.04265	0.729	0.533887
6504_at	82 // G1/S transition of mitotic cell cycle // inferred from genetic interaction /// 1302 // replicative cell aging // inferred from mutant phenotype /// 6281 // DNA repair // inferred from mutant phenotype /// 6468 // protein amino acid phosphorylation // traceable author statement /// 7047 // cell wall organization and biogenesis // inferred from mutant phenotype /// 7243 // protein kinase casc…	YDL047W	SIT4	1.13731	0.229	0.297416
5927_at	---	YDL048C	STP4	-3.06889	1.87e-09	2.85e-07
6549_at	6078 // beta-1,6 glucan biosynthesis // inferred from genetic interaction /// 6078 // beta-1,6 glucan biosynthesis // inferred from mutant phenotype	YDL049C	KNH1	-1.12725	0.306	0.345908
6548_at	---	YDL050C	---	1.07576	0.487	0.438161
6547_at	8033 // tRNA processing // inferred from mutant phenotype	YDL051W	LHP1	1.18317	0.0911	0.178898
6546_at	30148 // sphingolipid biosynthesis // inferred from mutant phenotype	YDL052C	SLC1	1.23367	0.0681	0.153267
6545_at	---	YDL053C	PBP4	-1.0533	0.659	0.508884
6544_at	6810 // transport // inferred from sequence similarity	YDL054C	MCH1	1.06667	0.576	0.476323
6543_at	32 // cell wall mannoprotein biosynthesis // inferred from mutant phenotype /// 6486 // protein amino acid glycosylation // inferred from mutant phenotype /// 9298 // GDP-mannose biosynthesis // inferred from direct assay /// 9298 // GDP-mannose biosynthesis // inferred from mutant phenotype	YDL055C	PSA1	1.16016	0.146	0.232429
6542_at	74 // regulation of cell cycle // inferred from mutant phenotype /// 74 // regulation of cell cycle // inferred from genetic interaction /// 6260 // DNA replication // inferred from physical interaction /// 6260 // DNA replication // inferred from mutant phenotype	YDL056W	MBP1	-1.138	0.203	0.278409
6541_at	---	YDL057W	---	-1.03844	0.726	0.532868
6540_at	6461 // protein complex assembly // inferred from direct assay /// 6888 // ER to Golgi transport // inferred from mutant phenotype	YDL058W	USO1	-1.19234	0.0999	0.187926
6539_at	722 // telomerase-independent telomere maintenance // inferred from mutant phenotype /// 727 // double-strand break repair via break-induced replication // traceable author statement /// 45002 // double-strand break repair via single-strand annealing // inferred from genetic interaction	YDL059C	RAD59	-1.07021	0.658	0.508809
6538_at	6364 // rRNA processing // inferred from mutant phenotype /// 42254 // ribosome biogenesis and assembly // inferred from mutant phenotype	YDL060W	TSR1	1.04797	0.627	0.497119
6537_f_at	6412 // protein biosynthesis // traceable author statement	YDL061C	RPS29A /// RPS29B	1.08925	0.455	0.422876
6536_at	---	YDL062W	---	1.30215	0.0354	0.103232
6535_at	---	YDL063C	---	-1.21999	0.963	0.597528
6534_at	22 // mitotic spindle elongation // inferred from mutant phenotype /// 86 // G2/M transition of mitotic cell cycle // traceable author statement /// 6464 // protein modification // inferred from direct assay	YDL064W	UBC9	1.28615	0.0312	0.0963184
6533_at	6457 // protein folding // traceable author statement /// 6625 // protein-peroxisome targeting // inferred from mutant phenotype /// 7031 // peroxisome organization and biogenesis // inferred from mutant phenotype /// 45046 // peroxisome membrane protein import // traceable author statement	YDL065C	PEX19	-1.16072	0.257	0.317253
6532_at	6102 // isocitrate metabolism // traceable author statement /// 6537 // glutamate biosynthesis // traceable author statement	YDL066W	IDP1	1.18111	0.152	0.237617
6531_at	6123 // mitochondrial electron transport, cytochrome c to oxygen // inferred from direct assay /// 9060 // aerobic respiration // traceable author statement	YDL067C	COX9	-1.01465	0.954	0.595419
6530_at	---	YDL068W	---	-1.53903	0.00781	0.0429703
6529_at	6412 // protein biosynthesis // traceable author statement	YDL069C	CBS1	-1.0026	0.949	0.59368
6528_at	---	YDL070W	BDF2	-1.15199	0.215	0.28745
6527_at	---	YDL071C	---	1.19336	0.0881	0.175826
6572_at	---	YDL072C	---	1.13086	0.291	0.337554
6571_at	---	YDL073W	---	1.0352	0.729	0.533887
6570_at	6348 // chromatin silencing at telomere // inferred from mutant phenotype /// 6513 // protein monoubiquitination // inferred from mutant phenotype /// 16571 // histone methylation // inferred from mutant phenotype /// 16574 // histone ubiquitination // inferred from mutant phenotype	YDL074C	BRE1	1.0675	0.52	0.453231
6569_at	6412 // protein biosynthesis // traceable author statement	YDL075W	RPL31B /// RPL31A	1.02595	0.763	0.543527
6568_f_at	6412 // protein biosynthesis // traceable author statement	YDL075W	RPL31A	1.12942	0.24	0.305366
6567_at	6342 // chromatin silencing // RCA	YDL076C	RXT3	1.15146	0.175	0.256825
6566_at	7033 // vacuole organization and biogenesis // inferred from mutant phenotype /// 42145 // homotypic vacuole fusion, non-autophagic // inferred from mutant phenotype /// 42145 // homotypic vacuole fusion, non-autophagic // inferred from direct assay	YDL077C	VAM6	1.07643	0.49	0.439177
6565_at	6097 // glyoxylate cycle // traceable author statement /// 6108 // malate metabolism // traceable author statement /// 6635 // fatty acid beta-oxidation // traceable author statement /// 6735 // NADH regeneration // traceable author statement	YDL078C	MDH3	-1.18489	0.181	0.261342
6563_at	6468 // protein amino acid phosphorylation // inferred from genetic interaction /// 6468 // protein amino acid phosphorylation // inferred from sequence similarity /// 6950 // response to stress // inferred from genetic interaction /// 6950 // response to stress // inferred from mutant phenotype /// 42176 // regulation of protein catabolism // inferred from genetic interaction	YDL079C	MRK1	1.55238	0.000169	0.00301313
6564_at	6468 // protein amino acid phosphorylation // inferred from genetic interaction /// 6468 // protein amino acid phosphorylation // inferred from sequence similarity /// 6950 // response to stress // inferred from genetic interaction /// 6950 // response to stress // inferred from mutant phenotype /// 42176 // regulation of protein catabolism // inferred from genetic interaction	YDL079C	MRK1	1.57154	0.00118	0.012473
6562_at	9228 // thiamin biosynthesis // traceable author statement	YDL080C	THI3	-1.02479	0.825	0.56136
6561_at	6412 // protein biosynthesis // traceable author statement /// 6414 // translational elongation // inferred from sequence similarity	YDL081C	RPP1A	1.16251	0.144	0.230221
6560_at	6412 // protein biosynthesis // traceable author statement	YDL082W	RPL13B /// RPL13A	1.53054	0.000573	0.00754273
6558_i_at	6412 // protein biosynthesis // traceable author statement	YDL083C	RPS16A /// RPS16B	1.23923	0.411	0.402429
6559_f_at	6412 // protein biosynthesis // traceable author statement	YDL083C	RPS16A /// RPS16B	1.31936	0.00782	0.0429834
6557_at	370 // U2-type nuclear mRNA branch site recognition // traceable author statement /// 398 // nuclear mRNA splicing, via spliceosome // inferred from mutant phenotype /// 6406 // mRNA-nucleus export // inferred from mutant phenotype /// 6406 // mRNA-nucleus export // inferred from direct assay /// 6406 // mRNA-nucleus export // inferred from physical interaction	YDL084W	SUB2	1.00936	0.986	0.603229
5923_at	---	YDL085c-a	---	1.52098	0.000341	0.00522065
6556_at	6116 // NADH oxidation // inferred from direct assay /// 19655 // ethanol fermentation // inferred from genetic interaction /// 19655 // ethanol fermentation // inferred from sequence similarity /// 19655 // ethanol fermentation // inferred from mutant phenotype	YDL085W	NDE2	-2.61729	2.52e-10	5.26e-08
6555_at	---	YDL086W	---	1.04618	0.705	0.526299
6554_at	6376 // mRNA splice site selection // inferred from mutant phenotype /// 6376 // mRNA splice site selection // inferred from genetic interaction	YDL087C	LUC7	1.37295	0.0118	0.0545376
6553_at	59 // protein-nucleus import, docking // inferred from physical interaction /// 6406 // mRNA-nucleus export // inferred from mutant phenotype /// 6407 // rRNA-nucleus export // traceable author statement /// 6408 // snRNA-nucleus export // traceable author statement /// 6607 // NLS-bearing substrate-nucleus import // traceable author statement /// 6608 // snRNP protein-nucleus import // traceable…	YDL088C	ASM4	1.11946	0.266	0.323612
6552_at	---	YDL089W	---	1.11687	0.333	0.361698
6551_at	18347 // protein amino acid farnesylation // inferred from direct assay	YDL090C	RAM1	1.12084	0.281	0.332526
6550_at	---	YDL091C	UBX3	-1.27674	0.0419	0.113928
6594_at	6617 // SRP-dependent cotranslational protein-membrane targeting, signal sequence recognition // inferred from curator /// 45047 // protein-ER targeting // inferred from physical interaction	YDL092W	SRP14	1.28872	0.0262	0.0860205
6593_at	6493 // O-linked glycosylation // traceable author statement	YDL093W	PMT5	1.01704	0.859	0.571451
6592_at	---	YDL094C	---	-1.26549	0.0787	0.165471
6591_at	6493 // O-linked glycosylation // inferred from mutant phenotype /// 6493 // O-linked glycosylation // inferred from direct assay	YDL095W	PMT1	1.076	0.506	0.447326
6590_at	---	YDL096C	---	1.39843	0.0115	0.053635
6589_at	6511 // ubiquitin-dependent protein catabolism // traceable author statement	YDL097C	RPN6	-1.05271	0.664	0.510227
6588_at	398 // nuclear mRNA splicing, via spliceosome // inferred from physical interaction	YDL098C	SNU23	1.01576	0.893	0.580297
6587_at	---	YDL099W	---	-1.0612	0.55	0.466884
6586_at	9408 // response to heat // inferred from mutant phenotype /// 10038 // response to metal ion // inferred from mutant phenotype	YDL100C	ARR4	1.06531	0.554	0.467882
6585_at	75 // cell cycle checkpoint // inferred from mutant phenotype /// 77 // DNA damage checkpoint // inferred from mutant phenotype /// 6468 // protein amino acid phosphorylation // inferred from direct assay	YDL101C	DUN1	1.31726	0.00728	0.0414718
6584_at	6272 // leading strand elongation // traceable author statement /// 6273 // lagging strand elongation // traceable author statement /// 6280 // mutagenesis // traceable author statement /// 6284 // base-excision repair // traceable author statement /// 6289 // nucleotide-excision repair // traceable author statement /// 6298 // mismatch repair // non-traceable author statement /// 6301 // postrep…	YDL102W	CDC2	-1.00924	0.931	0.589488
6583_at	6048 // UDP-N-acetylglucosamine biosynthesis // inferred from direct assay	YDL103C	QRI1	1.02139	0.83	0.563062
6582_at	6508 // proteolysis and peptidolysis // inferred from sequence similarity	YDL104C	QRI7	-1.24708	0.0599	0.14138
6581_at	6281 // DNA repair // inferred from mutant phenotype /// 6281 // DNA repair // inferred from physical interaction	YDL105W	NSE4	1.15538	0.199	0.275539
6580_at	105 // histidine biosynthesis // traceable author statement /// 6350 // transcription // inferred from genetic interaction /// 6350 // transcription // traceable author statement /// 9113 // purine base biosynthesis // inferred from direct assay /// 16036 // cellular response to phosphate starvation // traceable author statement	YDL106C	PHO2	1.32479	0.015	0.0622772
6579_at	6461 // protein complex assembly // inferred from direct assay /// 6461 // protein complex assembly // inferred from physical interaction /// 6461 // protein complex assembly // inferred from mutant phenotype /// 50821 // protein stabilization // inferred from mutant phenotype /// 50821 // protein stabilization // inferred from direct assay	YDL107W	MSS2	1.27037	0.0378	0.107504
6578_at	6367 // transcription initiation from RNA polymerase II promoter // traceable author statement /// 6468 // protein amino acid phosphorylation // traceable author statement /// 7070 // negative regulation of transcription from RNA polymerase II promoter, mitotic // traceable author statement	YDL108W	KIN28	1.01531	0.89	0.579484
6577_at	6629 // lipid metabolism // inferred from mutant phenotype /// 6629 // lipid metabolism // inferred from sequence similarity	YDL109C	---	1.32024	0.0163	0.0654091
6576_at	---	YDL110C	---	1.01641	0.872	0.575141
6575_at	6365 // 35S primary transcript processing // traceable author statement /// 6402 // mRNA catabolism // inferred from physical interaction	YDL111C	RRP42	1.02801	0.542	0.462182
6574_at	30488 // tRNA methylation // inferred from direct assay	YDL112W	TRM3	1.04567	0.627	0.497119
6573_at	6623 // protein-vacuolar targeting // inferred from mutant phenotype /// 6623 // protein-vacuolar targeting // inferred from physical interaction /// 6914 // autophagy // inferred from direct assay	YDL113C	ATG20	-1.08466	0.524	0.455309
6617_at	---	YDL114W	---	-1.07591	0.792	0.55163
6616_at	7126 // meiosis // traceable author statement	YDL115C	IWR1	-1.03892	0.764	0.543826
6615_at	6259 // DNA metabolism // inferred from genetic interaction /// 6406 // mRNA-nucleus export // inferred from mutant phenotype /// 6407 // rRNA-nucleus export // traceable author statement /// 6408 // snRNA-nucleus export // traceable author statement /// 6409 // tRNA-nucleus export // traceable author statement /// 6607 // NLS-bearing substrate-nucleus import // traceable author statement /// 660…	YDL116W	NUP84	-1.00182	0.988	0.60347
6614_at	910 // cytokinesis // inferred from genetic interaction	YDL117W	CYK3	1.10383	0.413	0.403197
6613_at	---	YDL118W	---	1.13978	0.228	0.297007
6612_at	6810 // transport // inferred from sequence similarity	YDL119C	---	1.31128	0.0133	0.0587705
6611_at	6800 // oxygen and reactive oxygen species metabolism // inferred from mutant phenotype /// 6879 // iron ion homeostasis // inferred from genetic interaction /// 6879 // iron ion homeostasis // inferred from mutant phenotype /// 6879 // iron ion homeostasis // inferred from direct assay /// 18283 // iron incorporation into metallo-sulfur cluster // inferred from genetic interaction /// 18283 // i…	YDL120W	YFH1	1.73374	3.42e-06	0.000150534
6610_at	---	YDL121C	---	1.27012	0.0337	0.100565
6609_at	16579 // protein deubiquitination // traceable author statement	YDL122W	UBP1	-1.04958	0.729	0.533887
6608_at	---	YDL123W	SNA4	-1.0637	0.743	0.537986
6607_at	8152 // metabolism // inferred from curator	YDL124W	---	-1.81508	0.000357	0.00536358
6606_at	9117 // nucleotide metabolism // inferred from direct assay	YDL125C	HNT1	1.00279	0.973	0.600361
6605_at	9117 // nucleotide metabolism // inferred from direct assay	YDL125C	HNT1	1.04914	0.632	0.498627
6604_at	6511 // ubiquitin-dependent protein catabolism // inferred from physical interaction /// 6511 // ubiquitin-dependent protein catabolism // inferred from direct assay /// 6906 // vesicle fusion // inferred from direct assay /// 6915 // apoptosis // traceable author statement /// 7049 // cell cycle // inferred from mutant phenotype /// 15031 // protein transport // inferred from direct assay /// 30…	YDL126C	CDC48	-1.05471	0.669	0.512322
6603_at	7049 // cell cycle // traceable author statement	YDL127W	PCL2	1.07675	0.457	0.423478
6602_at	6816 // calcium ion transport // inferred from mutant phenotype /// 6816 // calcium ion transport // inferred from direct assay /// 6828 // manganese ion transport // inferred from direct assay /// 6874 // calcium ion homeostasis // inferred from mutant phenotype	YDL128W	VCX1	-1.07251	0.537	0.460287
6601_at	---	YDL129W	---	1.24499	0.0548	0.133887
6599_at	6412 // protein biosynthesis // traceable author statement /// 6414 // translational elongation // inferred from sequence similarity	YDL130W	RPP1B	1.12286	0.182	0.262248
6600_at	6412 // protein biosynthesis // traceable author statement /// 6414 // translational elongation // inferred from sequence similarity	YDL130W	RPP1B	1.12604	0.0519	0.129555
6598_at	15986 // ATP synthesis coupled proton transport // traceable author statement	YDL130W-A	STF1	-1.14322	0.23	0.29837
6597_at	19878 // lysine biosynthesis, aminoadipic pathway // traceable author statement	YDL131W	LYS21	-1.09871	0.436	0.415358
6596_at	82 // G1/S transition of mitotic cell cycle // traceable author statement /// 86 // G2/M transition of mitotic cell cycle // inferred from physical interaction /// 16567 // protein ubiquitination // inferred from genetic interaction /// 16567 // protein ubiquitination // inferred from physical interaction /// 31146 // SCF-dependent proteasomal ubiquitin-dependent protein catabolism // inferred fr…	YDL132W	CDC53	-1.16926	0.243	0.30731
6595_at	---	YDL133W	---	1.05597	0.577	0.476731
6640_at	82 // G1/S transition of mitotic cell cycle // inferred from genetic interaction /// 6412 // protein biosynthesis // inferred from physical interaction /// 6470 // protein amino acid dephosphorylation // traceable author statement /// 7015 // actin filament organization // traceable author statement /// 7094 // mitotic spindle checkpoint // inferred from physical interaction /// 7117 // budding c…	YDL134C	PPH21	1.04459	0.721	0.531274
6639_at	7015 // actin filament organization // inferred from direct assay /// 7015 // actin filament organization // inferred from mutant phenotype /// 7264 // small GTPase mediated signal transduction // inferred from physical interaction	YDL135C	RDI1	1.08742	0.415	0.404099
6638_at	6888 // ER to Golgi transport // traceable author statement /// 6891 // intra-Golgi transport // traceable author statement	YDL137W	ARF2	-1.00158	0.978	0.601798
6637_at	7165 // signal transduction // traceable author statement /// 9749 // response to glucose stimulus // inferred from mutant phenotype	YDL138W	RGT2	-1.32374	0.0127	0.0573793
6636_at	---	YDL139C	SCM3	1.03381	0.764	0.543826
6635_at	6366 // transcription from RNA polymerase II promoter // traceable author statement	YDL140C	RPO21	1.302	0.0187	0.0704723
6634_at	9305 // protein amino acid biotinylation // inferred from direct assay	YDL141W	BPL1	1.10448	0.353	0.372157
6633_at	7006 // mitochondrial membrane organization and biogenesis // inferred from mutant phenotype /// 8610 // lipid biosynthesis // inferred from mutant phenotype /// 8610 // lipid biosynthesis // inferred from direct assay	YDL142C	CRD1	1.14003	0.229	0.297416
6632_at	6457 // protein folding // traceable author statement /// 7010 // cytoskeleton organization and biogenesis // traceable author statement	YDL143W	CCT4	1.2725	0.0271	0.0879503
6631_at	---	YDL144C	---	1.18703	0.118	0.207819
6630_at	6888 // ER to Golgi transport // inferred from mutant phenotype /// 6890 // retrograde transport, Golgi to ER // inferred from mutant phenotype	YDL145C	COP1	1.14878	0.261	0.320086
6629_at	---	YDL146W	---	1.0068	0.84	0.566165
6628_at	6511 // ubiquitin-dependent protein catabolism // traceable author statement	YDL147W	RPN5	1.00699	0.937	0.591824
6627_at	30490 // processing of 20S pre-rRNA // inferred from mutant phenotype /// 30490 // processing of 20S pre-rRNA // inferred from physical interaction	YDL148C	NOP14	1.13926	0.183	0.263016
6626_at	45 // autophagic vacuole formation // inferred from mutant phenotype /// 6623 // protein-vacuolar targeting // inferred from mutant phenotype /// 6914 // autophagy // inferred from mutant phenotype	YDL149W	ATG9	-1.13368	0.356	0.37406
6625_at	6383 // transcription from RNA polymerase III promoter // traceable author statement	YDL150W	RPC53	1.02996	0.681	0.517363
6624_at	---	YDL151C	---	1.32932	0.0227	0.0785578
6623_at	---	YDL152W	---	-1.08147	0.622	0.495105
6622_at	6325 // establishment and/or maintenance of chromatin architecture // inferred from genetic interaction /// 6325 // establishment and/or maintenance of chromatin architecture // inferred from mutant phenotype /// 30490 // processing of 20S pre-rRNA // inferred from mutant phenotype /// 30490 // processing of 20S pre-rRNA // inferred from physical interaction	YDL153C	SAS10	-1.05225	0.931	0.589488
6621_at	7131 // meiotic recombination // inferred from mutant phenotype	YDL154W	MSH5	-1.01054	0.918	0.585642
6620_at	79 // regulation of cyclin dependent protein kinase activity // traceable author statement /// 84 // S phase of mitotic cell cycle // inferred from genetic interaction /// 84 // S phase of mitotic cell cycle // inferred from mutant phenotype /// 86 // G2/M transition of mitotic cell cycle // inferred from genetic interaction /// 86 // G2/M transition of mitotic cell cycle // inferred from mutant …	YDL155W	CLB3	-1.0547	0.564	0.471452
6619_at	---	YDL156W	---	1.3457	0.0546	0.13363
6618_at	---	YDL157C	---	-1.0172	0.898	0.581333
6662_at	---	YDL158C	---	-1.24801	0.0661	0.150468
6661_at	750 // signal transduction during conjugation with cellular fusion // traceable author statement /// 1403 // invasive growth (sensu Saccharomyces) // inferred from mutant phenotype /// 6468 // protein amino acid phosphorylation // inferred from sequence similarity /// 7124 // pseudohyphal growth // inferred from mutant phenotype	YDL159W	STE7	1.04561	0.691	0.520607
6660_at	184 // mRNA catabolism, nonsense-mediated decay // inferred from mutant phenotype /// 290 // deadenylylation-dependent decapping // inferred from mutant phenotype	YDL160C	DHH1	1.32956	0.0303	0.0946814
6659_at	147 // actin cortical patch assembly // inferred from mutant phenotype /// 6897 // endocytosis // inferred from mutant phenotype /// 7015 // actin filament organization // inferred from mutant phenotype	YDL161W	ENT1	-1.12133	0.271	0.326313
6658_at	---	YDL162C	---	1.31847	0.0329	0.0991225
6657_at	---	YDL163W	---	1.3623	0.0147	0.0614848
6656_at	6266 // DNA ligation // inferred from mutant phenotype /// 6266 // DNA ligation // inferred from direct assay /// 6273 // lagging strand elongation // inferred from mutant phenotype /// 6273 // lagging strand elongation // inferred from direct assay /// 6284 // base-excision repair // inferred from mutant phenotype /// 6289 // nucleotide-excision repair // inferred from mutant phenotype /// 6310 …	YDL164C	CDC9	1.07608	0.477	0.433316
6655_at	74 // regulation of cell cycle // inferred from mutant phenotype /// 122 // negative regulation of transcription from RNA polymerase II promoter // traceable author statement /// 288 // mRNA catabolism, deadenylylation-dependent decay // inferred from genetic interaction /// 288 // mRNA catabolism, deadenylylation-dependent decay // inferred from mutant phenotype /// 288 // mRNA catabolism, deade…	YDL165W	CDC36	1.07362	0.538	0.460793
6654_at	6979 // response to oxidative stress // inferred from mutant phenotype /// 30490 // processing of 20S pre-rRNA // inferred from mutant phenotype	YDL166C	FAP7	1.24666	0.0569	0.137291
6653_at	---	YDL167C	NRP1	1.14234	0.199	0.275539
6652_at	46294 // formaldehyde catabolism // inferred from direct assay	YDL168W	SFA1	1.01707	0.84	0.566165
6651_at	---	YDL169C	UGX2	-1.11015	0.324	0.356388
6650_at	6357 // regulation of transcription from RNA polymerase II promoter // inferred from mutant phenotype /// 19740 // nitrogen utilization // inferred from mutant phenotype /// 45893 // positive regulation of transcription, DNA-dependent // inferred from direct assay	YDL170W	UGA3	-1.18542	0.245	0.308799
6649_at	6537 // glutamate biosynthesis // inferred from expression pattern	YDL171C	GLT1	1.56325	0.00181	0.0165009
6648_at	---	YDL172C	---	1.25147	0.0803	0.166842
6647_at	---	YDL173W	---	-1.06793	0.583	0.479648
6646_at	5975 // carbohydrate metabolism // inferred from mutant phenotype /// 9060 // aerobic respiration // inferred from mutant phenotype	YDL174C	DLD1	1.35428	0.0201	0.0733443
6645_at	6406 // mRNA-nucleus export // inferred from mutant phenotype /// 16075 // rRNA catabolism // inferred from genetic interaction /// 16077 // snoRNA catabolism // inferred from genetic interaction /// 16078 // tRNA catabolism // inferred from direct assay	YDL175C	AIR2	1.01307	0.928	0.588713
6644_at	---	YDL176W	---	-1.21627	0.143	0.229338
6643_at	---	YDL177C	---	1.07203	0.529	0.457677
6642_at	6089 // lactate metabolism // traceable author statement	YDL178W	DLD2	-1.02734	0.835	0.564212
6641_at	7049 // cell cycle // traceable author statement	YDL179W	PCL9	1.0149	0.881	0.577562
6685_at	---	YDL180W	---	-1.07029	0.622	0.495105
6684_at	15986 // ATP synthesis coupled proton transport // traceable author statement	YDL181W	INH1	1.10416	0.327	0.35808
6682_at	19878 // lysine biosynthesis, aminoadipic pathway // traceable author statement	YDL182W	LYS20	-1.01287	0.907	0.583339
6683_g_at	19878 // lysine biosynthesis, aminoadipic pathway // traceable author statement	YDL182W	LYS20 /// LYS21	1.03588	0.674	0.514055
6681_at	---	YDL183C	---	1.12183	0.281	0.332526
6680_s_at	6412 // protein biosynthesis // traceable author statement	YDL184C	RPL41A /// RPL41B	1.75995	0.000104	0.00213068
5922_s_at	6314 // intron homing // traceable author statement /// 7035 // vacuolar acidification // traceable author statement /// 19538 // protein metabolism // inferred from direct assay	YDL184w-a	TFP1	1.22762	0.0851	0.172156
6679_at	6314 // intron homing // traceable author statement /// 7035 // vacuolar acidification // traceable author statement /// 19538 // protein metabolism // inferred from direct assay	YDL185W	TFP1	-1.03839	0.696	0.522349
6678_at	---	YDL186W	---	1.27261	0.0647	0.148602
6677_at	---	YDL187C	---	-1.13186	0.3	0.342493
6676_at	82 // G1/S transition of mitotic cell cycle // inferred from genetic interaction /// 6412 // protein biosynthesis // inferred from physical interaction /// 6470 // protein amino acid dephosphorylation // inferred from direct assay /// 7015 // actin filament organization // traceable author statement /// 7094 // mitotic spindle checkpoint // inferred from physical interaction /// 7117 // budding c…	YDL188C	PPH22	-1.08705	0.477	0.433316
6675_at	6012 // galactose metabolism // inferred from genetic interaction	YDL189W	RBS1	-1.01123	0.988	0.60347
6674_at	---	YDL189W	---	1.18889	0.132	0.22081
6673_at	6511 // ubiquitin-dependent protein catabolism // inferred from mutant phenotype /// 6511 // ubiquitin-dependent protein catabolism // inferred from physical interaction /// 6950 // response to stress // inferred from mutant phenotype	YDL190C	UFD2	1.03093	0.768	0.544541
6672_s_at	6412 // protein biosynthesis // traceable author statement	YDL191W	RPL35A /// RPL35B	1.19331	0.116	0.205517
6671_at	6888 // ER to Golgi transport // traceable author statement /// 6891 // intra-Golgi transport // traceable author statement	YDL192W	ARF1	-1.0023	0.956	0.595677
6670_at	---	YDL193W	---	1.09287	0.351	0.371299
6669_at	7165 // signal transduction // traceable author statement /// 9749 // response to glucose stimulus // inferred from mutant phenotype	YDL194W	SNF3	-1.04014	0.863	0.572624
6668_at	6888 // ER to Golgi transport // traceable author statement	YDL195W	SEC31	1.00544	0.956	0.595677
6667_at	---	YDL196W	---	1.39564	0.00462	0.0304434
6666_at	30466 // chromatin silencing at silent mating-type cassette // inferred from genetic interaction	YDL197C	ASF2	1.07525	0.464	0.426666
6665_at	2 // mitochondrial genome maintenance // inferred from genetic interaction /// 2 // mitochondrial genome maintenance // inferred from mutant phenotype /// 1408 // guanine nucleotide transport // inferred from direct assay /// 6879 // iron ion homeostasis // inferred from mutant phenotype	YDL198C	GGC1	1.22662	0.0472	0.122096
6664_at	---	YDL199C	---	-1.19414	0.117	0.206575
6663_at	6307 // DNA dealkylation // inferred from mutant phenotype	YDL200C	MGT1	1.05372	0.64	0.502126
6707_at	30488 // tRNA methylation // inferred from mutant phenotype	YDL201W	TRM8	1.06096	0.549	0.466386
6706_at	6412 // protein biosynthesis // traceable author statement	YDL202W	MRPL11	1.40986	0.0027	0.0217935
6705_at	---	YDL203C	---	1.22681	0.0539	0.132782
6704_at	---	YDL204W	RTN2	-2.47577	5.53e-09	6.94e-07
6703_at	6783 // heme biosynthesis // inferred from mutant phenotype	YDL205C	HEM3	1.48723	0.00731	0.0414899
6702_at	---	YDL206W	---	-1.18493	0.215	0.28745
6701_at	16973 // poly(A)+ mRNA-nucleus export // inferred from mutant phenotype	YDL207W	GLE1	1.01564	0.829	0.56279
6700_at	154 // rRNA modification // traceable author statement /// 6365 // 35S primary transcript processing // traceable author statement /// 31118 // rRNA pseudouridine synthesis // inferred from mutant phenotype	YDL208W	NHP2	1.25118	0.0624	0.144914
6699_at	398 // nuclear mRNA splicing, via spliceosome // inferred from mutant phenotype /// 398 // nuclear mRNA splicing, via spliceosome // inferred from physical interaction	YDL209C	CWC2	1.08034	0.441	0.41765
6698_at	6810 // transport // traceable author statement /// 15847 // putrescine transport // inferred from direct assay	YDL210W	UGA4	1.10781	0.35	0.370728
6697_at	---	YDL211C	---	1.077	0.503	0.445723
6696_at	6457 // protein folding // inferred from mutant phenotype /// 6865 // amino acid transport // inferred from mutant phenotype /// 6888 // ER to Golgi transport // inferred from genetic interaction /// 6888 // ER to Golgi transport // inferred from physical interaction	YDL212W	SHR3	1.26695	0.0541	0.133042
6695_at	6364 // rRNA processing // RCA /// 9269 // response to dessication // inferred from sequence similarity	YDL213C	NOP6	1.06071	0.495	0.441691
6694_at	165 // MAPKKK cascade // inferred from mutant phenotype	YDL214C	PRR2	-1.54331	0.00127	0.0130569
6693_at	6807 // nitrogen compound metabolism // inferred from mutant phenotype	YDL215C	GDH2	-1.292	0.0428	0.115376
6692_at	338 // protein deneddylation // inferred from mutant phenotype /// 754 // adaptation to pheromone during conjugation with cellular fusion // inferred from mutant phenotype	YDL216C	RRI1	1.14634	0.209	0.283055
6691_at	45039 // mitochondrial inner membrane protein import // inferred from mutant phenotype /// 45039 // mitochondrial inner membrane protein import // inferred from physical interaction	YDL217C	TIM22	1.35612	0.00536	0.0339689
6690_at	---	YDL218W	---	-1.11925	0.512	0.449667
6688_at	19478 // D-amino acid catabolism // inferred from direct assay /// 43037 // translation // traceable author statement	YDL219W	DTD1	1.18162	0.176	0.257421
6689_at	19478 // D-amino acid catabolism // inferred from direct assay /// 43037 // translation // traceable author statement	YDL219W	DTD1	1.21029	0.0743	0.160111
6687_at	723 // telomere maintenance // inferred from mutant phenotype /// 16233 // telomere capping // traceable author statement	YDL220C	CDC13	1.12623	0.29	0.337088
6686_at	---	YDL221W	---	1.5045	0.00965	0.0486734
6730_at	7047 // cell wall organization and biogenesis // inferred from mutant phenotype	YDL222C	FMP45	-2.22684	1.87e-06	9.16e-05
6729_at	753 // cellular morphogenesis during conjugation with cellular fusion // inferred from mutant phenotype	YDL223C	HBT1	-3.33436	8.24e-11	1.93e-08
6728_at	8361 // regulation of cell size // inferred from genetic interaction	YDL224C	WHI4	-1.06922	0.521	0.453682
6727_at	902 // cellular morphogenesis // inferred from mutant phenotype /// 902 // cellular morphogenesis // inferred from sequence similarity /// 902 // cellular morphogenesis // inferred from physical interaction /// 910 // cytokinesis // inferred from mutant phenotype /// 910 // cytokinesis // inferred from sequence similarity /// 910 // cytokinesis // inferred from physical interaction /// 30468 // e…	YDL225W	SHS1	-1.04083	0.715	0.529067
6726_at	6888 // ER to Golgi transport // inferred from mutant phenotype /// 6888 // ER to Golgi transport // inferred from genetic interaction /// 6890 // retrograde transport, Golgi to ER // inferred from mutant phenotype /// 6890 // retrograde transport, Golgi to ER // inferred from direct assay /// 6890 // retrograde transport, Golgi to ER // inferred from genetic interaction /// 30037 // actin filame…	YDL226C	GCS1	1.25205	0.0314	0.0966182
6725_at	7533 // mating type switching // inferred from mutant phenotype /// 7534 // gene conversion at mating-type locus // traceable author statement	YDL227C	HO	1.46502	0.00613	0.0369374
6724_at	---	YDL228C	---	-1.01159	0.715	0.529067
6723_at	6470 // protein amino acid dephosphorylation // inferred from direct assay /// 6470 // protein amino acid dephosphorylation // inferred from mutant phenotype	YDL230W	PTP1	1.20128	0.0734	0.159667
6722_at	6897 // endocytosis // inferred from mutant phenotype	YDL231C	BRE4	-1.07498	0.49	0.439177
6721_at	6487 // N-linked glycosylation // traceable author statement /// 6487 // N-linked glycosylation // inferred from physical interaction	YDL232W	OST4	1.01138	0.957	0.595971
6720_at	---	YDL233W	---	1.06513	0.54	0.461734
6719_at	16192 // vesicle-mediated transport // inferred from direct assay	YDL234C	GYP7	-1.12831	0.285	0.334589
6718_at	6970 // response to osmotic stress // traceable author statement /// 7234 // osmosensory signaling pathway via two-component system // inferred from direct assay /// 7234 // osmosensory signaling pathway via two-component system // inferred from mutant phenotype	YDL235C	YPD1	1.36636	0.00415	0.0284774
6717_at	6470 // protein amino acid dephosphorylation // inferred from direct assay /// 16576 // histone dephosphorylation // inferred from direct assay	YDL236W	PHO13	1.16962	0.182	0.262248
6716_at	---	YDL237W	---	1.18911	0.103	0.190952
6715_at	46098 // guanine metabolism // inferred from sequence similarity	YDL238C	GUD1	1.52556	0.000558	0.00744542
6714_at	6461 // protein complex assembly // inferred from mutant phenotype /// 30435 // sporulation // inferred from mutant phenotype /// 30435 // sporulation // inferred from expression pattern /// 30476 // spore wall assembly (sensu Fungi) // inferred from mutant phenotype	YDL239C	ADY3	-1.0898	0.506	0.447326
6713_at	7264 // small GTPase mediated signal transduction // inferred from curator /// 7264 // small GTPase mediated signal transduction // inferred from physical interaction /// 9272 // cell wall biosynthesis (sensu Fungi) // inferred from genetic interaction	YDL240W	LRG1	1.1266	0.262	0.320685
6712_at	---	YDL241W	---	1.41618	0.00393	0.0276425
6711_at	---	YDL242W	---	1.53268	0.0444	0.117884
6710_at	6081 // aldehyde metabolism // inferred from sequence similarity	YDL243C	AAD16 /// AAD4	1.04532	0.627	0.497119
6709_i_at	8643 // carbohydrate transport // inferred from direct assay /// 8643 // carbohydrate transport // inferred from sequence similarity	YDL247W	MPH2	-1.00108	0.983	0.603076
3471_f_at	---	YDL248W	COS5 /// COS7	-1.20636	0.114	0.203639
3470_i_at	---	YDL248W	COS5 /// COS7	1.28673	0.0944	0.181767
6462_at	5993 // trehalose catabolism // traceable author statement /// 6950 // response to stress // traceable author statement	YDR001C	NTH1	-1.25511	0.0598	0.141205
6463_at	82 // G1/S transition of mitotic cell cycle // inferred from mutant phenotype /// 6405 // RNA-nucleus export // inferred from mutant phenotype /// 6511 // ubiquitin-dependent protein catabolism // inferred from mutant phenotype /// 6606 // protein-nucleus import // inferred from mutant phenotype	YDR002W	YRB1	1.05853	0.555	0.468165
6464_at	---	YDR003W	RCR2	1.05309	0.556	0.468518
6465_at	707 // meiotic DNA recombinase assembly // traceable author statement /// 722 // telomerase-independent telomere maintenance // inferred from mutant phenotype /// 730 // DNA recombinase assembly // inferred from direct assay /// 730 // DNA recombinase assembly // traceable author statement /// 45002 // double-strand break repair via single-strand annealing // inferred from mutant phenotype /// 45…	YDR004W	RAD57	-1.38816	0.00417	0.0284774
6466_at	16480 // negative regulation of transcription from RNA polymerase III promoter // inferred from mutant phenotype /// 16480 // negative regulation of transcription from RNA polymerase III promoter // inferred from physical interaction	YDR005C	MAF1	-1.09675	0.412	0.402639
6467_at	19933 // cAMP-mediated signaling // inferred from genetic interaction	YDR006C	SOK1	-1.08792	0.64	0.502126
6468_at	162 // tryptophan biosynthesis // traceable author statement /// 6520 // amino acid metabolism // traceable author statement	YDR007W	TRP1	1.111	0.402	0.397486
6469_at	---	YDR008C	---	1.2449	0.126	0.215509
6470_at	6012 // galactose metabolism // traceable author statement /// 6355 // regulation of transcription, DNA-dependent // traceable author statement	YDR009W	GAL3	1.07241	0.396	0.394949
6471_at	---	YDR010C	---	1.00376	0.939	0.592423
6472_at	304 // response to singlet oxygen // inferred from mutant phenotype /// 42493 // response to drug // traceable author statement	YDR011W	SNQ2	1.02677	0.807	0.555766
6473_i_at	---	YDR012W	---	1.0691	0.564	0.471452
6474_at	6261 // DNA-dependent DNA replication // inferred from mutant phenotype	YDR013W	PSF1	1.04965	0.602	0.48689
6475_at	9314 // response to radiation // inferred from mutant phenotype	YDR014W	RAD61	1.10969	0.399	0.396328
6476_at	---	YDR015C	---	1.07178	0.578	0.477207
6477_at	30472 // mitotic spindle organization and biogenesis in nucleus // inferred from physical interaction /// 31110 // regulation of microtubule polymerization or depolymerization // inferred from physical interaction /// 31110 // regulation of microtubule polymerization or depolymerization // inferred from direct assay	YDR016C	DAD1	1.31227	0.0134	0.058889
6478_at	6950 // response to stress // inferred from mutant phenotype /// 7033 // vacuole organization and biogenesis // inferred from mutant phenotype	YDR017C	KCS1	-1.25927	0.0889	0.176796
6479_at	8654 // phospholipid biosynthesis // inferred from sequence similarity	YDR018C	---	-1.54088	0.000881	0.0102765
6480_at	6544 // glycine metabolism // inferred from mutant phenotype /// 6546 // glycine catabolism // inferred from curator /// 6730 // one-carbon compound metabolism // inferred from genetic interaction /// 6730 // one-carbon compound metabolism // inferred from mutant phenotype	YDR019C	GCV1	-1.12834	0.334	0.362434
6481_at	---	YDR020C	---	1.16356	0.158	0.242488
6436_at	6365 // 35S primary transcript processing // traceable author statement	YDR021W	FAL1	-1.25828	0.651	0.506245
6437_at	226 // microtubule cytoskeleton organization and biogenesis // inferred from genetic interaction	YDR022C	CIS1	-1.10983	0.323	0.355635
6438_at	6434 // seryl-tRNA aminoacylation // inferred from direct assay	YDR023W	SES1	1.08505	0.431	0.41311
6439_at	---	YDR024W	---	1.25788	0.051	0.128332
6440_at	---	YDR026C	---	1.00249	0.942	0.59312
6441_at	6896 // Golgi to vacuole transport // inferred from mutant phenotype /// 42147 // retrograde transport, endosome to Golgi // inferred from direct assay	YDR027C	VPS54	1.24397	0.0637	0.146964
6442_at	122 // negative regulation of transcription from RNA polymerase II promoter // traceable author statement /// 5977 // glycogen metabolism // traceable author statement /// 6109 // regulation of carbohydrate metabolism // inferred from genetic interaction /// 6109 // regulation of carbohydrate metabolism // traceable author statement /// 6109 // regulation of carbohydrate metabolism // inferred fr…	YDR028C	REG1	1.05528	0.566	0.472422
6443_at	---	YDR029W	---	-1.06189	0.629	0.497514
6444_at	6281 // DNA repair // inferred from mutant phenotype	YDR030C	RAD28	-1.33058	0.0163	0.0654091
6445_at	---	YDR031W	---	1.16355	0.177	0.258013
6446_at	---	YDR032C	PST2	1.09727	0.381	0.387256
6447_at	---	YDR033W	MRH1	-1.64931	0.000644	0.0081903
6448_at	19878 // lysine biosynthesis, aminoadipic pathway // traceable author statement	YDR034C	LYS14	-1.0127	0.99	0.60384
6449_at	---	YDR034W-B	---	-1.76044	1.82e-05	0.000551285
6450_at	9073 // aromatic amino acid family biosynthesis // traceable author statement	YDR035W	ARO3	-1.05495	0.838	0.56529
6451_at	6635 // fatty acid beta-oxidation // inferred from sequence similarity /// 6897 // endocytosis // inferred from mutant phenotype	YDR036C	EHD3	1.17436	0.141	0.228078
6452_at	6430 // lysyl-tRNA aminoacylation // inferred from direct assay	YDR037W	KRS1	-1.01871	0.765	0.544126
6454_g_at	6814 // sodium ion transport // inferred from mutant phenotype /// 6814 // sodium ion transport // inferred from genetic interaction /// 6814 // sodium ion transport // inferred from sequence similarity	YDR038C	ENA1 /// ENA2 /// ENA5	-1.26675	0.0834	0.170307
6453_at	6814 // sodium ion transport // inferred from mutant phenotype /// 6814 // sodium ion transport // inferred from genetic interaction /// 6814 // sodium ion transport // inferred from sequence similarity	YDR038C	ENA1 /// ENA2 /// ENA5	-1.08332	0.49	0.439177
6455_s_at	6814 // sodium ion transport // inferred from mutant phenotype /// 6814 // sodium ion transport // inferred from genetic interaction /// 6814 // sodium ion transport // inferred from sequence similarity	YDR039C	ENA1 /// ENA2 /// ENA5	-1.62756	0.00176	0.016176
6456_at	6412 // protein biosynthesis // inferred from direct assay	YDR041W	RSM10	1.0066	0.959	0.596689
6457_at	---	YDR042C	---	-1.23749	0.191	0.27024
6458_at	1403 // invasive growth (sensu Saccharomyces) // inferred from direct assay /// 6006 // glucose metabolism // inferred from mutant phenotype /// 6357 // regulation of transcription from RNA polymerase II promoter // inferred from mutant phenotype /// 9268 // response to pH // inferred from direct assay	YDR043C	NRG1	-1.59573	0.00171	0.0159242
6413_at	6783 // heme biosynthesis // traceable author statement	YDR044W	HEM13	1.1647	0.119	0.208797
6414_at	6383 // transcription from RNA polymerase III promoter // traceable author statement	YDR045C	RPC11	1.16457	0.18	0.2607
6415_at	6865 // amino acid transport // inferred from direct assay	YDR046C	BAP3	1.23244	0.0899	0.177656
6416_at	6783 // heme biosynthesis // inferred from mutant phenotype	YDR047W	HEM12	1.10509	0.308	0.346708
6417_at	---	YDR048C	---	-1.12315	0.287	0.335539
6418_at	---	YDR049W	---	-1.24162	0.0486	0.124291
6419_at	6096 // glycolysis // inferred from mutant phenotype	YDR050C	TPI1	-1.03964	0.522	0.454131
6420_at	---	YDR051C	---	-1.16498	0.215	0.28745
6421_at	6270 // DNA replication initiation // traceable author statement /// 6275 // regulation of DNA replication // traceable author statement /// 6468 // protein amino acid phosphorylation // traceable author statement	YDR052C	DBF4	-1.03276	0.766	0.544424
6422_at	---	YDR053W	---	-1.19986	0.154	0.239348
6423_at	82 // G1/S transition of mitotic cell cycle // traceable author statement /// 86 // G2/M transition of mitotic cell cycle // inferred from physical interaction /// 16567 // protein ubiquitination // inferred from genetic interaction /// 16567 // protein ubiquitination // inferred from physical interaction /// 31146 // SCF-dependent proteasomal ubiquitin-dependent protein catabolism // inferred fr…	YDR054C	CDC34	-1.09671	0.397	0.395247
6424_at	7047 // cell wall organization and biogenesis // inferred from genetic interaction	YDR055W	PST1	-1.35328	0.118	0.207819
6425_at	---	YDR056C	---	1.02973	0.814	0.557511
6426_at	6888 // ER to Golgi transport // inferred from genetic interaction	YDR057W	YOS9	-1.02814	0.832	0.563401
6427_at	6629 // lipid metabolism // inferred from sequence similarity	YDR058C	TGL2	1.09897	0.37	0.380607
6428_at	209 // protein polyubiquitination // traceable author statement /// 209 // protein polyubiquitination // inferred from direct assay /// 6897 // endocytosis // traceable author statement /// 6950 // response to stress // traceable author statement /// 6950 // response to stress // inferred from direct assay /// 6986 // response to unfolded protein // traceable author statement /// 30437 // sporula…	YDR059C	UBC5	-1.04961	0.685	0.518444
6429_at	27 // ribosomal large subunit assembly and maintenance // inferred from mutant phenotype	YDR060W	MAK21	1.13244	0.224	0.293834
6430_at	---	YDR061W	---	1.12658	0.27	0.325875
6431_at	30148 // sphingolipid biosynthesis // traceable author statement	YDR062W	LCB2	1.12002	0.335	0.362821
6432_at	---	YDR063W	---	1.07892	0.551	0.467029
6433_at	6412 // protein biosynthesis // traceable author statement	YDR064W	RPS13	1.30171	0.0118	0.0545376
6434_at	---	YDR065W	---	1.10352	0.368	0.379659
6435_at	---	YDR066C	---	1.09118	0.421	0.407826
6391_at	---	YDR067C	---	1.01177	0.865	0.573344
6392_at	---	YDR068W	DOS2	1.0245	0.799	0.553359
6393_at	6275 // regulation of DNA replication // inferred from mutant phenotype /// 6897 // endocytosis // inferred from mutant phenotype /// 16579 // protein deubiquitination // traceable author statement	YDR069C	DOA4	-1.09806	0.438	0.416419
6394_at	---	YDR070C	---	-3.07845	4.17e-10	8.1e-08
6395_at	6325 // establishment and/or maintenance of chromatin architecture // inferred from mutant phenotype	YDR071C	PAA1	1.03208	0.766	0.544424
6396_at	6676 // mannosyl diphosphorylinositol ceramide metabolism // inferred from direct assay /// 30148 // sphingolipid biosynthesis // inferred from genetic interaction	YDR072C	IPT1	-1.30728	0.018	0.0690819
6397_at	6338 // chromatin remodeling // traceable author statement	YDR073W	SNF11	1.09898	0.352	0.37152
6398_at	5992 // trehalose biosynthesis // inferred from mutant phenotype /// 6950 // response to stress // inferred from direct assay /// 6950 // response to stress // inferred from mutant phenotype	YDR074W	TPS2	-1.36307	0.0113	0.0533649
6399_at	6470 // protein amino acid dephosphorylation // inferred from direct assay /// 6807 // nitrogen compound metabolism // inferred from mutant phenotype	YDR075W	PPH3	-1.15589	0.909	0.583692
6400_at	707 // meiotic DNA recombinase assembly // traceable author statement /// 730 // DNA recombinase assembly // inferred from direct assay /// 730 // DNA recombinase assembly // traceable author statement /// 45002 // double-strand break repair via single-strand annealing // inferred from mutant phenotype /// 45003 // double-strand break repair via synthesis-dependent strand annealing // traceable a…	YDR076W	RAD55	1.11417	0.346	0.369198
6401_at	2 // mitochondrial genome maintenance // inferred from mutant phenotype /// 7047 // cell wall organization and biogenesis // inferred from mutant phenotype /// 7047 // cell wall organization and biogenesis // inferred from expression pattern	YDR077W	SED1	-1.2638	0.0112	0.0532048
6402_at	45021 // error-free DNA repair // inferred from mutant phenotype	YDR078C	SHU2	-1.14752	0.178	0.259068
6403_at	8535 // cytochrome c oxidase complex assembly // inferred from direct assay /// 9060 // aerobic respiration // inferred from mutant phenotype	YDR079W	PET100	1.28982	0.015	0.0622772
6404_at	6827 // high affinity iron ion transport // traceable author statement /// 7033 // vacuole organization and biogenesis // inferred from mutant phenotype /// 15031 // protein transport // inferred from mutant phenotype /// 42145 // homotypic vacuole fusion, non-autophagic // inferred from mutant phenotype /// 42145 // homotypic vacuole fusion, non-autophagic // inferred from direct assay	YDR080W	VPS41	-1.10117	0.364	0.377537
6405_at	6366 // transcription from RNA polymerase II promoter // inferred from mutant phenotype /// 9228 // thiamin biosynthesis // traceable author statement /// 19655 // ethanol fermentation // inferred from mutant phenotype	YDR081C	PDC2	1.02699	0.811	0.556674
6406_at	16233 // telomere capping // traceable author statement	YDR082W	STN1	-1.17888	0.139	0.225946
6407_at	6364 // rRNA processing // inferred from genetic interaction /// 6364 // rRNA processing // inferred from mutant phenotype	YDR083W	RRP8	-1.02184	0.846	0.567831
6408_at	---	YDR084C	---	1.10108	0.377	0.384996
6409_at	750 // signal transduction during conjugation with cellular fusion // inferred from genetic interaction /// 750 // signal transduction during conjugation with cellular fusion // inferred from mutant phenotype /// 750 // signal transduction during conjugation with cellular fusion // inferred from physical interaction /// 767 // cellular morphogenesis during conjugation // inferred from mutant phen…	YDR085C	AFR1	-1.54408	0.0222	0.0774939
6410_at	6616 // SRP-dependent cotranslational protein-membrane targeting, translocation // traceable author statement /// 6620 // posttranslational protein-membrane targeting // traceable author statement /// 9306 // protein secretion // inferred from mutant phenotype /// 31204 // posttranslational protein membrane targeting, translocation // traceable author statement	YDR086C	SSS1	-1.08939	0.453	0.422201
6411_at	6364 // rRNA processing // inferred from mutant phenotype	YDR087C	RRP1	1.01865	0.562	0.470687
6412_at	398 // nuclear mRNA splicing, via spliceosome // inferred from direct assay	YDR088C	SLU7	-1.1474	0.229	0.297416
6368_at	16044 // membrane organization and biogenesis // inferred from sequence similarity	YDR089W	---	1.07773	0.469	0.428605
6369_at	---	YDR090C	---	1.1554	0.233	0.299914
6370_at	54 // ribosome-nucleus export // inferred from mutant phenotype /// 6413 // translational initiation // inferred from mutant phenotype /// 42273 // ribosomal large subunit biogenesis // inferred from mutant phenotype	YDR091C	RLI1	1.38116	0.0115	0.053635
6371_at	209 // protein polyubiquitination // traceable author statement /// 6301 // postreplication repair // inferred from mutant phenotype /// 6301 // postreplication repair // inferred from genetic interaction /// 6513 // protein monoubiquitination // traceable author statement	YDR092W	UBC13	1.33822	0.0243	0.0818819
6373_g_at	6886 // intracellular protein transport // inferred from genetic interaction /// 6897 // endocytosis // inferred from mutant phenotype /// 45332 // phospholipid translocation // inferred from mutant phenotype	YDR093W	DNF2	1.00206	0.938	0.592057
6372_at	6886 // intracellular protein transport // inferred from genetic interaction /// 6897 // endocytosis // inferred from mutant phenotype /// 45332 // phospholipid translocation // inferred from mutant phenotype	YDR093W	DNF2	1.18873	0.123	0.212311
6374_at	---	YDR094W	---	-1.15731	0.239	0.304438
6375_at	---	YDR095C	---	1.48048	0.00218	0.0186375
6376_at	6644 // phospholipid metabolism // inferred from mutant phenotype /// 30476 // spore wall assembly (sensu Fungi) // inferred from mutant phenotype	YDR096W	GIS1	1.05746	0.563	0.471035
6377_at	6298 // mismatch repair // inferred from direct assay	YDR097C	MSH6	-1.13819	0.248	0.311258
6378_at	6979 // response to oxidative stress // inferred from mutant phenotype /// 6979 // response to oxidative stress // inferred from genetic interaction	YDR098C	GRX3	1.15291	0.18	0.2607
6379_at	77 // DNA damage checkpoint // inferred from mutant phenotype /// 1402 // signal transduction during filamentous growth // inferred from genetic interaction /// 5977 // glycogen metabolism // inferred from genetic interaction /// 7124 // pseudohyphal growth // inferred from genetic interaction /// 7265 // Ras protein signal transduction // inferred from genetic interaction /// 30437 // sporulatio…	YDR099W	BMH2	-1.00969	0.922	0.586426
6380_at	---	YDR100W	---	1.2305	0.0624	0.144914
6381_at	42273 // ribosomal large subunit biogenesis // inferred from direct assay	YDR101C	ARX1	1.03217	0.403	0.397916
6382_at	---	YDR102C	---	1.12492	0.3	0.342493
6383_at	750 // signal transduction during conjugation with cellular fusion // inferred from direct assay /// 750 // signal transduction during conjugation with cellular fusion // inferred from physical interaction	YDR103W	STE5	-1.01442	0.916	0.585252
6384_at	30476 // spore wall assembly (sensu Fungi) // inferred from mutant phenotype /// 30476 // spore wall assembly (sensu Fungi) // inferred from expression pattern	YDR104C	SPO71	-1.33114	0.0185	0.070188
6385_at	---	YDR105C	TMS1	1.15531	0.163	0.246867
6386_at	---	YDR106W	ARP10	1.2446	0.0682	0.153267
6387_at	---	YDR107C	---	-1.17612	0.176	0.257421
6388_at	6623 // protein-vacuolar targeting // inferred from mutant phenotype /// 6888 // ER to Golgi transport // inferred from mutant phenotype /// 6914 // autophagy // inferred from mutant phenotype /// 7126 // meiosis // inferred from mutant phenotype	YDR108W	GSG1	1.13823	0.199	0.275539
6389_at	---	YDR109C	---	-1.10749	0.365	0.378087
6390_at	183 // chromatin silencing at ribosomal DNA // inferred from direct assay /// 1302 // replicative cell aging // inferred from mutant phenotype /// 6310 // DNA recombination // inferred from mutant phenotype /// 7580 // extrachromosomal circular DNA accumulation during cell aging // inferred from mutant phenotype /// 8156 // negative regulation of DNA replication // inferred from direct assay	YDR110W	FOB1	1.02715	0.706	0.526557
6346_at	---	YDR111C	---	-1.05732	0.657	0.508384
6347_at	---	YDR112W	---	-1.16199	0.212	0.285403
6348_at	70 // mitotic sister chromatid segregation // inferred from mutant phenotype /// 70 // mitotic sister chromatid segregation // inferred from physical interaction /// 725 // recombinational repair // inferred from genetic interaction /// 725 // recombinational repair // inferred from mutant phenotype /// 6606 // protein-nucleus import // inferred from mutant phenotype	YDR113C	PDS1	1.18359	0.134	0.222439
6349_at	---	YDR114C	---	1.20073	0.135	0.223178
6350_at	6412 // protein biosynthesis // inferred from physical interaction /// 9060 // aerobic respiration // inferred from mutant phenotype /// 9060 // aerobic respiration // inferred from expression pattern	YDR115W	---	1.32209	0.028	0.0899386
6351_at	6412 // protein biosynthesis // inferred from curator /// 9060 // aerobic respiration // inferred from expression pattern /// 9060 // aerobic respiration // inferred from mutant phenotype	YDR116C	MRPL1	1.21776	0.0442	0.117841
6352_at	---	YDR117C	---	1.07104	0.509	0.44843
6353_at	22 // mitotic spindle elongation // traceable author statement /// 70 // mitotic sister chromatid segregation // traceable author statement /// 7091 // mitotic metaphase/anaphase transition // traceable author statement /// 8054 // cyclin catabolism // traceable author statement /// 16567 // protein ubiquitination // inferred from physical interaction /// 31145 // anaphase-promoting complex-depen…	YDR118W	APC4	-1.00309	0.934	0.590525
6354_at	---	YDR119W	---	1.07876	0.446	0.419004
6355_at	30488 // tRNA methylation // inferred from mutant phenotype	YDR120C	TRM1	1.203	0.0883	0.175914
6356_at	6272 // leading strand elongation // inferred from mutant phenotype /// 6272 // leading strand elongation // inferred from physical interaction /// 6272 // leading strand elongation // inferred from genetic interaction /// 6273 // lagging strand elongation // inferred from mutant phenotype /// 6273 // lagging strand elongation // inferred from physical interaction /// 6273 // lagging strand elong…	YDR121W	DPB4	1.17504	0.152	0.237617
6357_at	6887 // exocytosis // inferred from genetic interaction /// 6887 // exocytosis // inferred from physical interaction	YDR122W	KIN1	-1.20795	0.119	0.208797
6358_at	8654 // phospholipid biosynthesis // inferred from mutant phenotype /// 45944 // positive regulation of transcription from RNA polymerase II promoter // inferred from mutant phenotype /// 45944 // positive regulation of transcription from RNA polymerase II promoter // inferred from physical interaction	YDR123C	INO2	1.09376	0.431	0.41311
6359_at	---	YDR124W	---	1.22838	0.109	0.198099
6360_at	7047 // cell wall organization and biogenesis // inferred from mutant phenotype	YDR125C	ECM18	1.18838	0.192	0.270907
6361_at	30476 // spore wall assembly (sensu Fungi) // inferred from mutant phenotype	YDR126W	SWF1	1.34626	0.0133	0.0587705
6362_at	9073 // aromatic amino acid family biosynthesis // traceable author statement	YDR127W	ARO1	1.0498	0.632	0.498627
6363_at	---	YDR128W	---	-1.02055	0.855	0.570069
6364_at	6897 // endocytosis // inferred from mutant phenotype /// 6970 // response to osmotic stress // inferred from mutant phenotype /// 7015 // actin filament organization // inferred from mutant phenotype /// 7015 // actin filament organization // inferred from physical interaction /// 7121 // bipolar bud site selection // inferred from mutant phenotype	YDR129C	SAC6	-1.02784	0.781	0.548717
6365_at	---	YDR130C	FIN1	1.08968	0.427	0.411305
6366_at	6511 // ubiquitin-dependent protein catabolism // inferred from sequence similarity	YDR131C	---	-1.04016	0.737	0.536607
6367_at	---	YDR132C	---	-1.02647	0.81	0.556259
6323_at	---	YDR133C	---	1.23202	0.0752	0.16134
6324_g_at	---	YDR133C	---	1.42177	0.00375	0.0267437
6325_at	10038 // response to metal ion // inferred from direct assay /// 10038 // response to metal ion // traceable author statement /// 15723 // bilirubin transport // inferred from mutant phenotype /// 15723 // bilirubin transport // inferred from genetic interaction	YDR135C	YCF1	-1.00411	0.992	0.604471
6326_at	---	YDR136C	---	1.22264	0.0928	0.180226
6327_at	6886 // intracellular protein transport // inferred from genetic interaction /// 6886 // intracellular protein transport // inferred from physical interaction	YDR137W	RGP1	1.02015	0.863	0.572624
6328_at	6310 // DNA recombination // inferred from mutant phenotype /// 6368 // RNA elongation from RNA polymerase II promoter // inferred from mutant phenotype /// 6406 // mRNA-nucleus export // inferred from genetic interaction /// 6406 // mRNA-nucleus export // inferred from mutant phenotype	YDR138W	HPR1	1.0901	0.425	0.410009
6329_at	338 // protein deneddylation // inferred from genetic interaction /// 338 // protein deneddylation // inferred from direct assay /// 45116 // protein neddylation // inferred from genetic interaction /// 45116 // protein neddylation // inferred from direct assay	YDR139C	RUB1	1.01774	0.802	0.554142
6330_at	338 // protein deneddylation // inferred from genetic interaction /// 338 // protein deneddylation // inferred from direct assay /// 45116 // protein neddylation // inferred from genetic interaction /// 45116 // protein neddylation // inferred from direct assay	YDR139C	RUB1	1.08611	0.52	0.453231
6331_at	18364 // peptidyl-glutamine methylation // inferred from direct assay	YDR140W	---	1.11116	0.327	0.35808
6332_at	902 // cellular morphogenesis // inferred from mutant phenotype /// 902 // cellular morphogenesis // inferred from sequence similarity	YDR141C	DOP1	-1.1019	0.36	0.375949
6333_at	6625 // protein-peroxisome targeting // traceable author statement /// 6625 // protein-peroxisome targeting // inferred from mutant phenotype /// 7031 // peroxisome organization and biogenesis // traceable author statement	YDR142C	PEX7	-1.00602	0.971	0.600047
6334_at	6325 // establishment and/or maintenance of chromatin architecture // inferred from genetic interaction /// 6511 // ubiquitin-dependent protein catabolism // inferred from direct assay /// 6950 // response to stress // inferred from mutant phenotype	YDR143C	SAN1	1.12907	0.284	0.333902
6335_at	6508 // proteolysis and peptidolysis // inferred from mutant phenotype	YDR144C	MKC7	1.41812	0.00199	0.0176284
6336_at	114 // G1-specific transcription in mitotic cell cycle // inferred from physical interaction /// 6325 // establishment and/or maintenance of chromatin architecture // inferred from physical interaction /// 6367 // transcription initiation from RNA polymerase II promoter // traceable author statement /// 6473 // protein amino acid acetylation // inferred from physical interaction /// 16568 // chro…	YDR145W	TAF12	1.14102	0.228	0.297007
6337_at	114 // G1-specific transcription in mitotic cell cycle // inferred from direct assay	YDR146C	SWI5	1.45139	0.00153	0.0148111
6338_at	6646 // phosphatidylethanolamine biosynthesis // inferred from mutant phenotype	YDR147W	EKI1	1.29629	0.0156	0.0635048
6339_at	6099 // tricarboxylic acid cycle // traceable author statement /// 6103 // 2-oxoglutarate metabolism // traceable author statement	YDR148C	KGD2	1.03488	0.668	0.511974
6340_at	---	YDR149C	---	-1.09159	0.46	0.425069
6341_at	226 // microtubule cytoskeleton organization and biogenesis // inferred from mutant phenotype /// 30473 // nuclear migration, microtubule-mediated // inferred from mutant phenotype	YDR150W	NUM1	-1.39918	0.00542	0.0341056
6342_at	6350 // transcription // inferred from sequence similarity /// 6879 // iron ion homeostasis // inferred from genetic interaction	YDR151C	CTH1	-1.31581	0.0114	0.0536125
6343_at	---	YDR152W	GIR2	-1.17948	0.175	0.256825
6344_at	6605 // protein targeting // inferred from mutant phenotype /// 6895 // Golgi to endosome transport // inferred from mutant phenotype	YDR153C	ENT5	-1.29831	0.0258	0.0852537
6345_at	19538 // protein metabolism // inferred from mutant phenotype /// 30437 // sporulation (sensu Fungi) // inferred from mutant phenotype	YDR154C	CPR1	-1.14877	0.0929	0.180296
6300_g_at	19538 // protein metabolism // inferred from mutant phenotype /// 30437 // sporulation (sensu Fungi) // inferred from mutant phenotype	YDR154C	CPR1	-1.11076	0.15	0.23593
6301_at	19538 // protein metabolism // inferred from mutant phenotype /// 30437 // sporulation (sensu Fungi) // inferred from mutant phenotype	YDR155C	CPR1	-1.05412	0.491	0.439584
6302_at	6360 // transcription from RNA polymerase I promoter // traceable author statement	YDR156W	RPA14	1.2232	0.0707	0.15639
6303_at	6360 // transcription from RNA polymerase I promoter // traceable author statement	YDR157W	RPA14	1.04586	0.661	0.50966
6304_at	6555 // methionine metabolism // traceable author statement /// 6566 // threonine metabolism // traceable author statement /// 9090 // homoserine biosynthesis // traceable author statement	YDR158W	HOM2	1.19655	0.0997	0.187675
6305_at	6406 // mRNA-nucleus export // inferred from genetic interaction /// 6406 // mRNA-nucleus export // inferred from physical interaction /// 6406 // mRNA-nucleus export // inferred from mutant phenotype /// 6611 // protein-nucleus export // inferred from genetic interaction /// 6611 // protein-nucleus export // inferred from mutant phenotype /// 7067 // mitosis // inferred from mutant phenotype ///…	YDR159W	SAC3	1.03434	0.767	0.544448
6306_at	7606 // sensory perception of chemical stimulus // inferred from genetic interaction /// 7606 // sensory perception of chemical stimulus // inferred from mutant phenotype	YDR160W	SSY1	-1.31036	0.0412	0.11323
6307_at	---	YDR161W	---	1.14699	0.195	0.27302
6308_at	6469 // negative regulation of protein kinase activity // inferred from direct assay /// 6972 // hyperosmotic response // inferred from mutant phenotype /// 6972 // hyperosmotic response // inferred from physical interaction /// 9408 // response to heat // inferred from mutant phenotype	YDR162C	NBP2	1.20121	0.112	0.201472
6309_at	398 // nuclear mRNA splicing, via spliceosome // inferred from genetic interaction	YDR163W	CWC15	-1.03749	0.736	0.536295
6310_at	6887 // exocytosis // inferred from mutant phenotype /// 6887 // exocytosis // inferred from physical interaction /// 6904 // vesicle docking during exocytosis // inferred from physical interaction /// 6906 // vesicle fusion // inferred from mutant phenotype /// 6906 // vesicle fusion // inferred from direct assay	YDR164C	SEC1	-1.01752	0.881	0.577562
6311_at	30488 // tRNA methylation // inferred from mutant phenotype	YDR165W	TRM82	1.16286	0.132	0.22081
6312_at	910 // cytokinesis // inferred from mutant phenotype /// 6893 // Golgi to plasma membrane transport // traceable author statement /// 6904 // vesicle docking during exocytosis // traceable author statement /// 6906 // vesicle fusion // traceable author statement /// 7121 // bipolar bud site selection // inferred from mutant phenotype	YDR166C	SEC5	1.06403	0.598	0.485257
6313_at	114 // G1-specific transcription in mitotic cell cycle // inferred from physical interaction /// 6325 // establishment and/or maintenance of chromatin architecture // inferred from physical interaction /// 6367 // transcription initiation from RNA polymerase II promoter // traceable author statement /// 6473 // protein amino acid acetylation // inferred from physical interaction /// 16568 // chro…	YDR167W	TAF10	1.03488	0.75	0.540139
6314_at	74 // regulation of cell cycle // inferred from mutant phenotype /// 7103 // spindle pole body duplication in nuclear envelope // inferred from mutant phenotype /// 7103 // spindle pole body duplication in nuclear envelope // inferred from genetic interaction /// 7165 // signal transduction // traceable author statement	YDR168W	CDC37	-1.06755	0.569	0.473314
6315_at	---	YDR169C	STB3	-1.04058	0.714	0.528814
6316_at	6888 // ER to Golgi transport // inferred from mutant phenotype /// 6891 // intra-Golgi transport // inferred from mutant phenotype	YDR170C	SEC7	-1.00443	0.947	0.593483
6317_at	6950 // response to stress // inferred from expression pattern /// 7010 // cytoskeleton organization and biogenesis // inferred from genetic interaction /// 7010 // cytoskeleton organization and biogenesis // inferred from mutant phenotype	YDR171W	HSP42	-1.39448	0.00747	0.041752
6318_at	288 // mRNA catabolism, deadenylylation-dependent decay // inferred from mutant phenotype /// 288 // mRNA catabolism, deadenylylation-dependent decay // inferred from physical interaction /// 6415 // translational termination // traceable author statement	YDR172W	SUP35	1.09264	0.388	0.391055
6319_at	6525 // arginine metabolism // inferred from mutant phenotype /// 16310 // phosphorylation // inferred from direct assay	YDR173C	ARG82	-1.02679	0.912	0.584197
6320_at	6276 // plasmid maintenance // inferred from mutant phenotype	YDR174W	HMO1	1.04926	0.605	0.488055
6321_at	6412 // protein biosynthesis // inferred from direct assay /// 9060 // aerobic respiration // inferred from mutant phenotype /// 9060 // aerobic respiration // inferred from expression pattern	YDR175C	RSM24	1.06968	0.526	0.456624
6322_at	16568 // chromatin modification // traceable author statement /// 16573 // histone acetylation // traceable author statement	YDR176W	NGG1	-1.08227	0.497	0.442634
6278_at	209 // protein polyubiquitination // traceable author statement /// 6513 // protein monoubiquitination // traceable author statement /// 6897 // endocytosis // traceable author statement /// 9847 // spore germination // traceable author statement	YDR177W	UBC1	1.09539	0.43	0.41311
6279_at	6099 // tricarboxylic acid cycle // traceable author statement /// 6121 // mitochondrial electron transport, succinate to ubiquinone // traceable author statement	YDR178W	SDH4	1.08363	0.388	0.391055
6280_at	338 // protein deneddylation // inferred from mutant phenotype /// 754 // adaptation to pheromone during conjugation with cellular fusion // inferred from mutant phenotype /// 754 // adaptation to pheromone during conjugation with cellular fusion // inferred from genetic interaction	YDR179C	CSN9	-1.01356	0.911	0.584045
6281_at	---	YDR179W-A	---	-1.09389	0.472	0.430509
6282_at	724 // double-strand break repair via homologous recombination // inferred from mutant phenotype /// 7064 // mitotic sister chromatid cohesion // traceable author statement /// 7064 // mitotic sister chromatid cohesion // inferred from mutant phenotype	YDR180W	SCC2	-1.04155	0.731	0.534796
6283_at	6348 // chromatin silencing at telomere // inferred from direct assay	YDR181C	SAS4	1.04923	0.683	0.517974
6284_at	747 // conjugation with cellular fusion // traceable author statement /// 6281 // DNA repair // inferred from mutant phenotype /// 30026 // manganese ion homeostasis // inferred from genetic interaction /// 30026 // manganese ion homeostasis // inferred from mutant phenotype /// 30036 // actin cytoskeleton organization and biogenesis // inferred from mutant phenotype	YDR182W	CDC1	-1.04889	0.693	0.521347
6285_at	7025 // beta-tubulin folding // inferred from genetic interaction /// 7329 // positive regulation of transcription from RNA polymerase II promoter by pheromones // inferred from mutant phenotype /// 7329 // positive regulation of transcription from RNA polymerase II promoter by pheromones // inferred from physical interaction	YDR183W	PLP1	1.0309	0.786	0.550103
6286_at	6950 // response to stress // inferred from genetic interaction /// 7121 // bipolar bud site selection // inferred from genetic interaction	YDR184C	ATC1	-1.26332	0.636	0.500451
6287_at	---	YDR185C	---	1.34242	0.0113	0.0533649
6288_at	---	YDR186C	---	-1.28016	0.093	0.180428
6289_at	---	YDR187C	---	1.14495	0.283	0.333213
6290_at	6457 // protein folding // traceable author statement /// 7010 // cytoskeleton organization and biogenesis // traceable author statement	YDR188W	CCT6	1.2208	0.0842	0.171258
6291_at	6888 // ER to Golgi transport // inferred from mutant phenotype	YDR189W	SLY1	1.20697	0.0967	0.184869
6292_at	6338 // chromatin remodeling // inferred from direct assay /// 6338 // chromatin remodeling // inferred from physical interaction /// 6357 // regulation of transcription from RNA polymerase II promoter // inferred from mutant phenotype	YDR190C	RVB1	1.04502	0.706	0.526557
6293_at	6348 // chromatin silencing at telomere // inferred from genetic interaction /// 46459 // short-chain fatty acid metabolism // inferred from mutant phenotype	YDR191W	HST4	-1.03243	0.767	0.544448
6294_at	6406 // mRNA-nucleus export // traceable author statement /// 6407 // rRNA-nucleus export // traceable author statement /// 6408 // snRNA-nucleus export // traceable author statement /// 6409 // tRNA-nucleus export // traceable author statement /// 6607 // NLS-bearing substrate-nucleus import // traceable author statement /// 6608 // snRNP protein-nucleus import // traceable author statement /// …	YDR192C	NUP42	1.22206	0.0551	0.134213
6295_at	---	YDR193W	---	-1.04999	0.657	0.508384
6296_at	8380 // RNA splicing // inferred from sequence similarity /// 8380 // RNA splicing // inferred from mutant phenotype	YDR194C	MSS116	1.30775	0.0155	0.0633724
6297_at	6397 // mRNA processing // inferred from genetic interaction /// 6397 // mRNA processing // inferred from mutant phenotype /// 6397 // mRNA processing // inferred from physical interaction /// 30846 // transcription termination from Pol II promoter, RNA polymerase(A) coupled // inferred from physical interaction /// 30847 // transcription termination from Pol II promoter, RNA polymerase(A)-indepe…	YDR195W	REF2	1.01327	0.898	0.581333
6298_at	15937 // coenzyme A biosynthesis // inferred from sequence similarity	YDR196C	---	1.04029	0.699	0.523554
6299_at	6412 // protein biosynthesis // traceable author statement	YDR197W	CBS2	1.13538	0.253	0.315285
6255_at	---	YDR198C	---	-1.07893	0.56	0.469781
6256_at	---	YDR199W	---	-1.46443	0.00263	0.0213201
6257_at	751 // cell cycle arrest in response to pheromone // inferred from mutant phenotype /// 751 // cell cycle arrest in response to pheromone // inferred from physical interaction /// 6623 // protein-vacuolar targeting // inferred from mutant phenotype	YDR200C	VPS64	-1.14868	0.208	0.282243
6258_at	7020 // microtubule nucleation // inferred from physical interaction /// 30472 // mitotic spindle organization and biogenesis in nucleus // inferred from physical interaction /// 31110 // regulation of microtubule polymerization or depolymerization // inferred from physical interaction /// 31110 // regulation of microtubule polymerization or depolymerization // inferred from direct assay	YDR201W	SPC19	1.08493	0.41	0.401869
6259_at	7035 // vacuolar acidification // inferred from genetic interaction /// 7035 // vacuolar acidification // inferred from mutant phenotype /// 43254 // regulation of protein complex assembly // inferred from physical interaction /// 43254 // regulation of protein complex assembly // inferred from mutant phenotype /// 43254 // regulation of protein complex assembly // inferred from genetic interacti…	YDR202C	RAV2	1.05041	0.603	0.487209
6260_at	---	YDR203W	---	1.12664	0.367	0.379113
6261_at	6743 // ubiquinone metabolism // inferred from mutant phenotype	YDR204W	COQ4	-1.09346	0.392	0.392977
6262_at	6882 // zinc ion homeostasis // inferred from mutant phenotype	YDR205W	MSC2	-1.06486	0.75	0.540139
6263_at	7004 // telomerase-dependent telomere maintenance // inferred from mutant phenotype /// 7004 // telomerase-dependent telomere maintenance // inferred from genetic interaction	YDR206W	EBS1	1.08858	0.444	0.418623
6264_at	7001 // chromosome organization and biogenesis (sensu Eukaryota) // inferred from mutant phenotype /// 7068 // negative regulation of transcription, mitotic // inferred from mutant phenotype /// 7131 // meiotic recombination // inferred from mutant phenotype /// 30437 // sporulation (sensu Fungi) // inferred from mutant phenotype /// 45836 // positive regulation of meiosis // inferred from mutant…	YDR207C	UME6	1.10854	0.324	0.356388
6265_at	30036 // actin cytoskeleton organization and biogenesis // inferred from mutant phenotype /// 30437 // sporulation (sensu Fungi) // inferred from genetic interaction /// 30437 // sporulation (sensu Fungi) // inferred from mutant phenotype /// 45011 // actin cable formation // inferred from mutant phenotype	YDR208W	MSS4	-1.0267	0.886	0.578667
6266_at	---	YDR209C	---	1.08156	0.56	0.469781
6267_at	---	YDR210W	---	1.16877	0.199	0.275539
6268_at	6413 // translational initiation // traceable author statement	YDR211W	GCD6	1.21013	0.0897	0.177572
6269_at	6457 // protein folding // traceable author statement /// 7010 // cytoskeleton organization and biogenesis // traceable author statement	YDR212W	TCP1	1.16749	0.156	0.24106
6270_at	8202 // steroid metabolism // inferred from mutant phenotype /// 16126 // sterol biosynthesis // inferred from mutant phenotype	YDR213W	UPC2	-1.39845	0.0174	0.0676548
6271_at	6457 // protein folding // inferred from mutant phenotype /// 6457 // protein folding // inferred from physical interaction /// 6950 // response to stress // inferred from mutant phenotype /// 6950 // response to stress // inferred from physical interaction /// 6950 // response to stress // inferred from expression pattern	YDR214W	AHA1	1.04784	0.674	0.514055
6272_at	---	YDR215C	---	1.1738	0.21	0.283795
6273_at	6109 // regulation of carbohydrate metabolism // inferred from genetic interaction /// 6109 // regulation of carbohydrate metabolism // traceable author statement /// 6109 // regulation of carbohydrate metabolism // inferred from physical interaction /// 6350 // transcription // inferred from genetic interaction /// 6350 // transcription // inferred from physical interaction /// 6350 // transcrip…	YDR216W	ADR1	-1.33555	0.0198	0.0725315
6274_at	74 // regulation of cell cycle // inferred from mutant phenotype /// 74 // regulation of cell cycle // inferred from genetic interaction /// 77 // DNA damage checkpoint // inferred from mutant phenotype /// 6281 // DNA repair // inferred from mutant phenotype /// 6281 // DNA repair // inferred from genetic interaction /// 6289 // nucleotide-excision repair // inferred from mutant phenotype /// 45…	YDR217C	RAD9	-1.39944	0.0075	0.0418782
6275_at	902 // cellular morphogenesis // traceable author statement /// 7047 // cell wall organization and biogenesis // traceable author statement	YDR218C	SPR28	-1.04007	0.817	0.558276
6276_at	6511 // ubiquitin-dependent protein catabolism // inferred from sequence similarity	YDR219C	---	1.08597	0.489	0.43856
6277_at	---	YDR220C	---	1.34823	0.0191	0.0713592
6232_at	---	YDR221W	---	1.10221	0.394	0.394281
6233_at	---	YDR222W	---	-1.76588	0.000107	0.00217312
6234_at	16481 // negative regulation of transcription // inferred from direct assay	YDR223W	CRF1	1.05373	0.693	0.521347
6235_at	6301 // postreplication repair // inferred from genetic interaction /// 6333 // chromatin assembly or disassembly // inferred from direct assay /// 6333 // chromatin assembly or disassembly // traceable author statement	YDR224C	HTB1	1.07911	0.456	0.422968
6236_i_at	6281 // DNA repair // inferred from mutant phenotype /// 6333 // chromatin assembly or disassembly // traceable author statement	YDR225W	HTA1 /// HTA2	-1.00554	0.859	0.571451
6237_at	6172 // ADP biosynthesis // inferred from direct assay /// 9117 // nucleotide metabolism // inferred from mutant phenotype	YDR226W	ADK1	1.16418	0.146	0.232429
6238_at	1308 // loss of chromatin silencing during replicative cell aging // inferred from direct assay /// 6303 // double-strand break repair via nonhomologous end-joining // inferred from direct assay /// 6342 // chromatin silencing // traceable author statement	YDR227W	SIR4	-1.12032	0.387	0.390676
6239_at	6369 // transcription termination from RNA polymerase II promoter // inferred from direct assay /// 6378 // mRNA polyadenylylation // inferred from direct assay /// 6379 // mRNA cleavage // inferred from direct assay	YDR228C	PCF11	1.01542	0.83	0.563062
6240_at	45045 // secretory pathway // inferred from genetic interaction /// 45045 // secretory pathway // inferred from physical interaction	YDR229W	IVY1	-1.00667	0.987	0.603382
6241_at	---	YDR230W	---	1.30917	0.144	0.230221
6242_at	8535 // cytochrome c oxidase complex assembly // inferred from mutant phenotype /// 9060 // aerobic respiration // inferred from mutant phenotype /// 16485 // protein processing // inferred from mutant phenotype	YDR231C	COX20	1.1074	0.315	0.350803
6243_at	6783 // heme biosynthesis // inferred from mutant phenotype	YDR232W	HEM1	1.10148	0.36	0.375949
6244_at	---	YDR233C	RTN1	-1.00962	0.944	0.593153
6245_at	19878 // lysine biosynthesis, aminoadipic pathway // non-traceable author statement	YDR234W	LYS4	1.45346	0.00287	0.0225048
6246_at	398 // nuclear mRNA splicing, via spliceosome // inferred from mutant phenotype	YDR235W	PRP42	-1.01971	0.841	0.566364
6247_at	9398 // FMN biosynthesis // inferred from direct assay /// 9398 // FMN biosynthesis // inferred from mutant phenotype	YDR236C	FMN1	1.09704	0.34	0.365915
6248_at	6412 // protein biosynthesis // traceable author statement	YDR237W	MRPL7	1.18938	0.12	0.209638
6249_at	6888 // ER to Golgi transport // inferred from mutant phenotype	YDR238C	SEC26	-1.19889	0.0961	0.184034
6250_at	---	YDR239C	---	-1.10213	0.363	0.377055
6251_at	398 // nuclear mRNA splicing, via spliceosome // inferred from physical interaction	YDR240C	SNU56	-1.08514	0.517	0.452015
6252_at	---	YDR241W	---	-1.14936	0.249	0.311679
6253_at	---	YDR242W	AMD2	-1.22141	0.0804	0.166842
6254_at	360 // cis assembly of U2-type pre-catalytic spliceosome // traceable author statement	YDR243C	PRP28	1.08809	0.43	0.41311
6209_at	6625 // protein-peroxisome targeting // inferred from physical interaction /// 7031 // peroxisome organization and biogenesis // traceable author statement	YDR244W	PEX5	1.09256	0.453	0.422201
6210_at	32 // cell wall mannoprotein biosynthesis // traceable author statement /// 6080 // mannan metabolism // traceable author statement /// 6491 // N-glycan processing // traceable author statement /// 7015 // actin filament organization // inferred from mutant phenotype	YDR245W	MNN10	1.08933	0.431	0.41311
6211_at	6888 // ER to Golgi transport // inferred from mutant phenotype	YDR246W	TRS23	1.01591	0.872	0.575141
6212_at	82 // G1/S transition of mitotic cell cycle // inferred from genetic interaction /// 6468 // protein amino acid phosphorylation // inferred from sequence similarity	YDR247W	VHS1	-1.03295	0.823	0.560812
6213_at	---	YDR248C	---	-1.02443	0.917	0.585493
6214_at	---	YDR249C	---	-1.07345	0.557	0.46859
6215_at	---	YDR250C	---	1.20144	0.142	0.22858
6216_at	7124 // pseudohyphal growth // inferred from mutant phenotype	YDR251W	PAM1	-1.05335	0.721	0.531274
6217_at	6444 // nascent polypeptide association // inferred from physical interaction	YDR252W	BTT1	1.13863	0.257	0.317253
6218_at	96 // sulfur amino acid metabolism // inferred from direct assay	YDR253C	MET32	1.18222	0.135	0.223178
6219_at	7059 // chromosome segregation // inferred from mutant phenotype	YDR254W	CHL4	1.00029	0.989	0.603753
6220_at	45721 // negative regulation of gluconeogenesis // inferred from mutant phenotype	YDR255C	RMD5	1.25135	0.0525	0.130647
6221_at	6800 // oxygen and reactive oxygen species metabolism // traceable author statement	YDR256C	CTA1	1.1376	0.292	0.338365
6222_at	---	YDR257C	SET7	1.48703	0.00208	0.0181968
6223_at	2 // mitochondrial genome maintenance // inferred from direct assay /// 6457 // protein folding // inferred from direct assay /// 6950 // response to stress // inferred from direct assay /// 30150 // mitochondrial matrix protein import // inferred from direct assay	YDR258C	HSP78	-1.56014	0.000404	0.00585126
6224_at	45944 // positive regulation of transcription from RNA polymerase II promoter // inferred from sequence similarity	YDR259C	YAP6	1.03061	0.748	0.539526
6225_at	16567 // protein ubiquitination // inferred from physical interaction /// 30071 // regulation of mitotic metaphase/anaphase transition // inferred from mutant phenotype /// 30476 // spore wall assembly (sensu Fungi) // inferred from mutant phenotype /// 31145 // anaphase-promoting complex-dependent proteasomal ubiquitin-dependent protein catabolism // inferred from physical interaction	YDR260C	SWM1	1.12422	0.247	0.310556
6226_at	7047 // cell wall organization and biogenesis // inferred from curator	YDR261C	EXG2	1.26552	0.034	0.100979
6227_at	---	YDR262W	---	-1.38286	0.00693	0.0400859
6228_at	6281 // DNA repair // inferred from sequence similarity /// 6281 // DNA repair // inferred from direct assay	YDR263C	DIN7	-1.491	0.00529	0.033753
6229_at	750 // signal transduction during conjugation with cellular fusion // inferred from genetic interaction /// 6897 // endocytosis // inferred from mutant phenotype /// 18318 // protein amino acid palmitoylation // inferred from direct assay	YDR264C	AKR1	-1.59893	0.000736	0.00903406
6230_at	7031 // peroxisome organization and biogenesis // traceable author statement	YDR265W	PEX10	-1.31581	0.0328	0.09898
6231_at	---	YDR266C	---	1.06266	0.547	0.465038
6187_at	---	YDR267C	---	1.06598	0.545	0.464038
6188_at	6436 // tryptophanyl-tRNA aminoacylation // inferred from mutant phenotype	YDR268W	MSW1	1.16174	0.162	0.245881
6189_at	---	YDR269C	---	-1.12188	0.346	0.369198
6190_at	6879 // iron ion homeostasis // inferred from mutant phenotype /// 15680 // intracellular copper ion transport // inferred from mutant phenotype	YDR270W	CCC2	-2.37187	1.31e-05	0.000429102
6191_at	---	YDR271C	---	-1.4463	0.00718	0.0411518
6192_at	5975 // carbohydrate metabolism // inferred from mutant phenotype /// 19243 // methylglyoxal catabolism // inferred from direct assay	YDR272W	GLO2	1.03633	0.734	0.535808
6193_at	7126 // meiosis // inferred from expression pattern /// 30476 // spore wall assembly (sensu Fungi) // inferred from physical interaction	YDR273W	DON1	-1.17358	0.191	0.27024
6194_at	---	YDR274C	---	1.09204	0.5	0.444183
6195_at	---	YDR275W	BSC2	-1.38275	0.00417	0.0284774
6196_at	6812 // cation transport // inferred from mutant phenotype	YDR276C	PMP3	-1.1279	0.137	0.22477
6197_at	7165 // signal transduction // inferred from genetic interaction /// 7165 // signal transduction // inferred from mutant phenotype /// 15758 // glucose transport // inferred from mutant phenotype	YDR277C	MTH1	-1.07351	0.631	0.498187
6198_at	---	YDR278C	---	-1.09309	0.445	0.418623
6199_at	6260 // DNA replication // inferred from physical interaction	YDR279W	RNH202	1.08522	0.45	0.420937
6200_at	6365 // 35S primary transcript processing // traceable author statement /// 6402 // mRNA catabolism // inferred from physical interaction	YDR280W	RRP45	-1.14848	0.273	0.32774
6201_at	---	YDR281C	PHM6	-1.13942	0.23	0.29837
6202_at	---	YDR282C	---	-1.10511	0.442	0.417965
6203_at	6446 // regulation of translational initiation // inferred from direct assay /// 6468 // protein amino acid phosphorylation // inferred from direct assay /// 8652 // amino acid biosynthesis // inferred from mutant phenotype	YDR283C	GCN2	-1.02887	0.768	0.544541
6204_at	6644 // phospholipid metabolism // inferred from mutant phenotype /// 7165 // signal transduction // traceable author statement	YDR284C	DPP1	-1.09002	0.581	0.478772
6205_at	7129 // synapsis // inferred from mutant phenotype /// 7129 // synapsis // inferred from genetic interaction	YDR285W	ZIP1	1.0287	0.798	0.553142
6206_at	---	YDR286C	---	-1.03782	0.866	0.573871
6207_at	46855 // inositol phosphate dephosphorylation // inferred from direct assay	YDR287W	---	1.26741	0.0366	0.10553
6208_at	6281 // DNA repair // inferred from physical interaction	YDR288W	NSE3	1.03301	0.761	0.542994
6163_at	335 // negative regulation of DNA transposition // inferred from mutant phenotype /// 30846 // transcription termination from Pol II promoter, RNA polymerase(A) coupled // inferred from physical interaction	YDR289C	RTT103	-1.01925	0.946	0.593384
6164_at	---	YDR290W	---	1.48969	0.00466	0.0306711
6165_at	---	YDR291W	---	1.00519	0.963	0.597528
6166_at	6614 // SRP-dependent cotranslational protein-membrane targeting // inferred from curator /// 6614 // SRP-dependent cotranslational protein-membrane targeting // traceable author statement /// 45047 // protein-ER targeting // inferred from mutant phenotype	YDR292C	SRP101	1.10615	0.355	0.373218
6167_at	7047 // cell wall organization and biogenesis // inferred from genetic interaction	YDR293C	SSD1	-1.19205	0.127	0.216234
6168_at	6665 // sphingolipid metabolism // inferred from genetic interaction /// 6665 // sphingolipid metabolism // inferred from mutant phenotype /// 9267 // cellular response to starvation // inferred from mutant phenotype /// 19722 // calcium-mediated signaling // inferred from mutant phenotype	YDR294C	DPL1	1.14595	0.221	0.29187
6169_at	6355 // regulation of transcription, DNA-dependent // inferred from direct assay /// 16575 // histone deacetylation // inferred from direct assay	YDR295C	HDA2	1.03738	0.739	0.536745
6170_at	2 // mitochondrial genome maintenance // inferred from direct assay	YDR296W	MHR1	1.23408	0.063	0.145767
6171_at	6665 // sphingolipid metabolism // inferred from mutant phenotype /// 6665 // sphingolipid metabolism // inferred from sequence similarity /// 30148 // sphingolipid biosynthesis // traceable author statement	YDR297W	SUR2	-1.27415	0.147	0.233099
6172_at	15986 // ATP synthesis coupled proton transport // inferred from mutant phenotype /// 15986 // ATP synthesis coupled proton transport // inferred from sequence similarity	YDR298C	ATP5	-1.00558	0.971	0.600047
6173_at	6888 // ER to Golgi transport // inferred from genetic interaction	YDR299W	BFR2	-1.29603	0.236	0.301776
6174_at	6561 // proline biosynthesis // inferred from direct assay	YDR300C	PRO1	1.10546	0.386	0.390226
6175_at	6369 // transcription termination from RNA polymerase II promoter // inferred from mutant phenotype /// 6378 // mRNA polyadenylylation // inferred from direct assay /// 6378 // mRNA polyadenylylation // traceable author statement /// 6379 // mRNA cleavage // inferred from direct assay /// 6379 // mRNA cleavage // traceable author statement	YDR301W	CFT1	-1.10531	0.28	0.33204
6176_at	6506 // GPI anchor biosynthesis // inferred from mutant phenotype	YDR302W	GPI11	1.24787	0.0545	0.133502
6177_at	74 // regulation of cell cycle // inferred from mutant phenotype /// 74 // regulation of cell cycle // inferred from genetic interaction /// 6355 // regulation of transcription, DNA-dependent // inferred from mutant phenotype	YDR303C	RSC3	-1.09112	0.386	0.390226
6178_at	---	YDR304C	CPR5	-1.00737	0.947	0.593483
6182_f_at	---	YDR305C	---	-1.10406	0.527	0.456788
6180_i_at	9164 // nucleoside catabolism // inferred from mutant phenotype	YDR305C	HNT2	-1.0523	0.794	0.552272
6181_r_at	9164 // nucleoside catabolism // inferred from mutant phenotype	YDR305C	HNT2	-1.03801	0.815	0.557857
6179_at	9164 // nucleoside catabolism // inferred from mutant phenotype	YDR305C	HNT2	-1.02409	0.884	0.578501
6183_at	6511 // ubiquitin-dependent protein catabolism // inferred from sequence similarity	YDR306C	---	1.07486	0.53	0.45805
6184_at	---	YDR307W	---	1.06647	0.557	0.46859
6185_at	6366 // transcription from RNA polymerase II promoter // inferred from direct assay	YDR308C	SRB7	1.10925	0.355	0.373218
6186_at	7096 // regulation of exit from mitosis // inferred from mutant phenotype /// 7096 // regulation of exit from mitosis // inferred from physical interaction /// 7120 // axial bud site selection // inferred from mutant phenotype /// 7266 // Rho protein signal transduction // inferred from physical interaction /// 30468 // establishment of cell polarity (sensu Fungi) // traceable author statement	YDR309C	GIC2	-1.36417	0.0693	0.15469
6140_at	6348 // chromatin silencing at telomere // inferred from mutant phenotype /// 7088 // regulation of mitosis // inferred from physical interaction /// 7088 // regulation of mitosis // inferred from mutant phenotype /// 16481 // negative regulation of transcription // inferred from direct assay /// 30466 // chromatin silencing at silent mating-type cassette // inferred from mutant phenotype	YDR310C	SUM1	-1.26024	0.0341	0.101062
6141_at	717 // nucleotide-excision repair, DNA duplex unwinding // traceable author statement /// 6289 // nucleotide-excision repair // traceable author statement /// 6367 // transcription initiation from RNA polymerase II promoter // traceable author statement /// 7070 // negative regulation of transcription from RNA polymerase II promoter, mitotic // traceable author statement	YDR311W	TFB1	-1.05476	0.654	0.507667
6143_f_at	27 // ribosomal large subunit assembly and maintenance // inferred from mutant phenotype /// 27 // ribosomal large subunit assembly and maintenance // inferred from sequence similarity /// 747 // conjugation with cellular fusion // inferred from genetic interaction	YDR312W	SSF2	-1.21356	0.285	0.334589
6142_i_at	27 // ribosomal large subunit assembly and maintenance // inferred from mutant phenotype /// 27 // ribosomal large subunit assembly and maintenance // inferred from sequence similarity /// 747 // conjugation with cellular fusion // inferred from genetic interaction	YDR312W	SSF2	1.10405	0.336	0.363275
6144_at	16567 // protein ubiquitination // inferred from direct assay	YDR313C	PIB1	1.00864	0.918	0.585642
6145_at	---	YDR314C	---	1.13472	0.331	0.360498
6146_at	6020 // myo-inositol metabolism // inferred from direct assay /// 6020 // myo-inositol metabolism // inferred from genetic interaction /// 6020 // myo-inositol metabolism // inferred from mutant phenotype	YDR315C	IPK1	-1.00161	0.988	0.60347
6147_at	---	YDR316W	OMS1	-1.01253	0.975	0.600805
6148_at	6281 // DNA repair // inferred from genetic interaction	YDR317W	HIM1	-1.02457	0.837	0.564818
6149_at	7059 // chromosome segregation // inferred from physical interaction	YDR318W	MCM21	1.20035	0.115	0.204582
6150_at	---	YDR319C	---	-1.05533	0.707	0.526745
6151_at	7029 // ER organization and biogenesis // inferred from mutant phenotype	YDR320C	SWA2	-1.04366	0.756	0.541553
6152_at	6530 // asparagine catabolism // inferred from genetic interaction /// 6530 // asparagine catabolism // inferred from mutant phenotype	YDR321W	ASP1	1.56008	0.000677	0.00847606
6154_at	15986 // ATP synthesis coupled proton transport // inferred from physical interaction /// 15986 // ATP synthesis coupled proton transport // inferred from sequence similarity /// 15986 // ATP synthesis coupled proton transport // inferred from mutant phenotype	YDR322C-A	TIM11	1.05424	0.495	0.441691
6153_at	6412 // protein biosynthesis // traceable author statement	YDR322W	MRPL35	1.28838	0.0133	0.0587705
6155_at	6896 // Golgi to vacuole transport // inferred from genetic interaction /// 6896 // Golgi to vacuole transport // inferred from physical interaction /// 6904 // vesicle docking during exocytosis // inferred from mutant phenotype /// 6906 // vesicle fusion // inferred from mutant phenotype	YDR323C	PEP7	1.11184	0.388	0.391055
6156_at	30490 // processing of 20S pre-rRNA // inferred from mutant phenotype /// 30490 // processing of 20S pre-rRNA // inferred from physical interaction	YDR324C	UTP4	-1.08124	0.874	0.57545
6157_at	70 // mitotic sister chromatid segregation // inferred from mutant phenotype /// 7076 // mitotic chromosome condensation // inferred from genetic interaction /// 7076 // mitotic chromosome condensation // traceable author statement /// 7076 // mitotic chromosome condensation // inferred from mutant phenotype /// 10032 // meiotic chromosome condensation // inferred from mutant phenotype	YDR325W	YCG1	1.12016	0.27	0.325875
6158_at	---	YDR326C	---	-1.22937	0.0742	0.160109
6159_at	---	YDR327W	---	1.32501	0.128	0.217084
6160_at	82 // G1/S transition of mitotic cell cycle // traceable author statement /// 86 // G2/M transition of mitotic cell cycle // inferred from mutant phenotype /// 6461 // protein complex assembly // inferred from direct assay /// 7035 // vacuolar acidification // inferred from genetic interaction /// 7035 // vacuolar acidification // inferred from mutant phenotype /// 16567 // protein ubiquitination…	YDR328C	SKP1	1.27839	0.0208	0.075024
6161_at	6625 // protein-peroxisome targeting // inferred from mutant phenotype /// 7031 // peroxisome organization and biogenesis // traceable author statement /// 45046 // peroxisome membrane protein import // inferred from mutant phenotype	YDR329C	PEX3	1.03273	0.757	0.541952
6162_at	6511 // ubiquitin-dependent protein catabolism // inferred from expression pattern	YDR330W	UBX5	-1.05609	0.567	0.472627
6117_at	16255 // attachment of GPI anchor to protein // inferred from mutant phenotype	YDR331W	GPI8	1.01309	0.911	0.584045
6118_at	---	YDR332W	---	-1.13568	0.244	0.30809
6119_at	---	YDR333C	---	-1.09378	0.4	0.396552
6120_at	6338 // chromatin remodeling // inferred from direct assay /// 6338 // chromatin remodeling // inferred from physical interaction /// 6338 // chromatin remodeling // inferred from genetic interaction	YDR334W	SWR1	-1.23768	0.0932	0.180692
6121_at	6611 // protein-nucleus export // inferred from direct assay	YDR335W	MSN5	-1.19499	0.119	0.208797
6122_at	---	YDR336W	---	1.06181	0.555	0.468165
6123_at	28 // ribosomal small subunit assembly and maintenance // inferred from sequence similarity /// 6412 // protein biosynthesis // traceable author statement /// 6412 // protein biosynthesis // inferred from direct assay	YDR337W	MRPS28	1.17709	0.11	0.19921
6124_at	---	YDR338C	---	1.02495	0.767	0.544448
6125_at	---	YDR339C	---	1.15759	0.184	0.263714
6126_at	---	YDR340W	---	1.06995	0.46	0.425069
6127_at	6412 // protein biosynthesis // inferred from direct assay	YDR341C	---	1.01056	0.947	0.593483
6128_f_at	8645 // hexose transport // traceable author statement	YDR342C	HXT7 /// HXT6	-1.05719	0.369	0.380134
6129_f_at	8645 // hexose transport // traceable author statement	YDR343C	HXT7 /// HXT6	1.03183	0.803	0.554426
6130_at	---	YDR344C	---	1.28911	0.0444	0.117884
6131_at	8645 // hexose transport // traceable author statement	YDR345C	HXT3	-1.13508	0.262	0.320685
6132_at	6979 // response to oxidative stress // inferred from mutant phenotype	YDR346C	SVF1	1.10819	0.319	0.353164
6133_at	6412 // protein biosynthesis // traceable author statement /// 6412 // protein biosynthesis // inferred from direct assay	YDR347W	MRP1	1.24212	0.0797	0.166554
6134_at	---	YDR348C	---	-1.12739	0.273	0.32774
6135_at	---	YDR349C	YPS7	-1.11714	0.384	0.388902
6136_at	6461 // protein complex assembly // inferred from direct assay /// 6461 // protein complex assembly // inferred from mutant phenotype	YDR350C	TCM10	1.08883	0.408	0.400606
6137_at	7047 // cell wall organization and biogenesis // inferred from genetic interaction /// 7047 // cell wall organization and biogenesis // inferred from mutant phenotype	YDR351W	SBE2	-1.05801	0.62	0.494491
6138_at	---	YDR352W	---	1.2372	0.0816	0.167909
6139_at	30503 // regulation of cell redox homeostasis // traceable author statement /// 30503 // regulation of cell redox homeostasis // inferred from mutant phenotype /// 30503 // regulation of cell redox homeostasis // inferred from direct assay	YDR353W	TRR1	1.47694	0.00105	0.0115316
6095_at	162 // tryptophan biosynthesis // inferred from mutant phenotype /// 162 // tryptophan biosynthesis // traceable author statement	YDR354W	TRP4	1.1922	0.13	0.21896
6096_at	---	YDR355C	---	1.18678	0.189	0.268625
6097_at	7020 // microtubule nucleation // inferred from physical interaction	YDR356W	SPC110	1.21571	0.069	0.154387
6098_at	---	YDR357C	---	1.07186	0.533	0.458742
6099_at	6896 // Golgi to vacuole transport // inferred from mutant phenotype /// 6896 // Golgi to vacuole transport // inferred from physical interaction	YDR358W	GGA1	-1.03181	0.814	0.557511
6100_at	16568 // chromatin modification // inferred from physical interaction	YDR359C	VID21	1.08396	0.463	0.426233
6101_at	---	YDR360W	---	1.28517	0.0897	0.177572
6102_at	---	YDR361C	BCP1	1.10452	0.336	0.363275
6103_at	6384 // transcription initiation from RNA polymerase III promoter // traceable author statement	YDR362C	TFC6	-1.00824	0.96	0.596784
6104_at	30466 // chromatin silencing at silent mating-type cassette // inferred from mutant phenotype	YDR363W	ESC2	-1.13553	0.327	0.35808
6105_at	74 // regulation of cell cycle // inferred from mutant phenotype /// 6511 // ubiquitin-dependent protein catabolism // inferred from mutant phenotype /// 6887 // exocytosis // inferred from genetic interaction /// 6887 // exocytosis // inferred from physical interaction /// 30447 // filamentous growth // inferred from mutant phenotype /// 43161 // proteasomal ubiquitin-dependent protein catabolis…	YDR363W-A	SEM1	1.13971	0.269	0.325574
6106_at	84 // S phase of mitotic cell cycle // inferred from direct assay /// 398 // nuclear mRNA splicing, via spliceosome // inferred from mutant phenotype /// 6260 // DNA replication // traceable author statement /// 30472 // mitotic spindle organization and biogenesis in nucleus // traceable author statement	YDR364C	CDC40	-1.1052	0.332	0.361099
6107_at	6364 // rRNA processing // inferred from physical interaction /// 6364 // rRNA processing // inferred from mutant phenotype	YDR365C	ESF1	-1.10509	0.605	0.488055
6108_at	---	YDR366C	---	-1.33243	0.0191	0.0713592
6109_at	---	YDR367W	---	1.05819	0.735	0.535844
6110_at	19568 // arabinose catabolism // inferred from direct assay /// 19568 // arabinose catabolism // inferred from mutant phenotype /// 42843 // D-xylose catabolism // inferred from direct assay	YDR368W	YPR1	-1.14064	0.231	0.298842
6111_at	723 // telomere maintenance // inferred from mutant phenotype /// 727 // double-strand break repair via break-induced replication // traceable author statement /// 6303 // double-strand break repair via nonhomologous end-joining // inferred from mutant phenotype /// 30435 // sporulation // inferred from mutant phenotype /// 42138 // meiotic DNA double-strand break formation // inferred from mutan…	YDR369C	XRS2	-1.07495	0.553	0.467598
6112_at	---	YDR370C	---	1.20729	0.0993	0.187235
6113_at	---	YDR371W	CTS2	1.26071	0.0449	0.118638
6114_at	6623 // protein-vacuolar targeting // inferred from mutant phenotype	YDR372C	VPS74	1.11808	0.321	0.354472
6115_at	9966 // regulation of signal transduction // inferred from mutant phenotype /// 9966 // regulation of signal transduction // inferred from physical interaction	YDR373W	FRQ1	1.02822	0.822	0.560334
6116_at	---	YDR374C	---	1.04209	0.723	0.531844
6072_at	9060 // aerobic respiration // inferred from mutant phenotype /// 51131 // chaperone-mediated protein complex assembly // inferred from mutant phenotype /// 51131 // chaperone-mediated protein complex assembly // inferred from physical interaction	YDR375C	BCS1	1.31484	0.0176	0.0679634
6073_at	6784 // heme a biosynthesis // inferred from genetic interaction /// 6784 // heme a biosynthesis // inferred from mutant phenotype /// 6879 // iron ion homeostasis // inferred from mutant phenotype	YDR376W	ARH1	1.05015	0.628	0.497282
6074_at	15986 // ATP synthesis coupled proton transport // inferred from mutant phenotype /// 15986 // ATP synthesis coupled proton transport // inferred from physical interaction	YDR377W	ATP17	-1.16742	0.218	0.289673
6075_at	398 // nuclear mRNA splicing, via spliceosome // inferred from physical interaction /// 398 // nuclear mRNA splicing, via spliceosome // traceable author statement /// 6402 // mRNA catabolism // traceable author statement	YDR378C	LSM6	1.29073	0.0259	0.0853339
6076_at	750 // signal transduction during conjugation with cellular fusion // traceable author statement /// 1403 // invasive growth (sensu Saccharomyces) // inferred from sequence similarity /// 7015 // actin filament organization // inferred from sequence similarity /// 7118 // budding cell apical bud growth // inferred from sequence similarity /// 7119 // budding cell isotropic bud growth // inferred …	YDR379W	RGA2	-1.28942	0.0504	0.127277
6077_at	6552 // leucine catabolism // inferred from mutant phenotype /// 6559 // L-phenylalanine catabolism // inferred from direct assay	YDR380W	ARO10	-2.67188	0.00251	0.0206745
6079_at	6406 // mRNA-nucleus export // inferred from genetic interaction	YDR381W	YRA1	1.07628	0.488	0.438221
6078_at	6406 // mRNA-nucleus export // inferred from genetic interaction	YDR381W	YRA1	1.24393	0.056	0.135759
6080_at	6412 // protein biosynthesis // traceable author statement /// 6414 // translational elongation // inferred from sequence similarity	YDR382W	RPP2B	1.12501	0.102	0.189911
6081_at	---	YDR383C	NKP1	1.0547	0.653	0.5071
6082_at	6810 // transport // inferred from mutant phenotype /// 19740 // nitrogen utilization // inferred from mutant phenotype	YDR384C	ATO3	-1.16981	0.431	0.41311
6083_at	6281 // DNA repair // inferred from genetic interaction /// 7131 // meiotic recombination // inferred from genetic interaction	YDR386W	MUS81	-1.02385	0.923	0.586797
6084_at	---	YDR387C	---	-1.12905	0.355	0.373218
6085_at	6897 // endocytosis // inferred from mutant phenotype /// 6970 // response to osmotic stress // inferred from mutant phenotype /// 7121 // bipolar bud site selection // inferred from mutant phenotype /// 16192 // vesicle-mediated transport // inferred from genetic interaction /// 16192 // vesicle-mediated transport // inferred from physical interaction	YDR388W	RVS167	1.30034	0.0294	0.0926398
6086_at	7264 // small GTPase mediated signal transduction // inferred from physical interaction /// 30037 // actin filament reorganization during cell cycle // inferred from mutant phenotype	YDR389W	SAC7	1.11599	0.255	0.316169
6087_at	16925 // protein sumoylation // inferred from mutant phenotype /// 16925 // protein sumoylation // inferred from direct assay	YDR390C	UBA2	1.02034	0.726	0.532868
6088_at	---	YDR391C	---	-1.2015	0.105	0.193514
6089_at	747 // conjugation with cellular fusion // traceable author statement /// 1403 // invasive growth (sensu Saccharomyces) // inferred from direct assay /// 7124 // pseudohyphal growth // inferred from direct assay /// 16568 // chromatin modification // traceable author statement /// 16573 // histone acetylation // traceable author statement /// 30437 // sporulation (sensu Fungi) // traceable author…	YDR392W	SPT3	-1.08988	0.44	0.417194
6090_at	7005 // mitochondrion organization and biogenesis // inferred from mutant phenotype /// 7007 // inner mitochondrial membrane organization and biogenesis // inferred from genetic interaction /// 7007 // inner mitochondrial membrane organization and biogenesis // inferred from mutant phenotype	YDR393W	SHE9	1.20952	0.0952	0.182683
6091_at	6511 // ubiquitin-dependent protein catabolism // traceable author statement	YDR394W	RPT3	1.31658	0.0137	0.0594653
6092_at	6406 // mRNA-nucleus export // inferred from genetic interaction /// 6913 // nucleocytoplasmic transport // inferred from genetic interaction	YDR395W	SXM1	1.09895	0.349	0.370087
6093_at	---	YDR396W	---	1.21717	0.243	0.30731
6094_at	122 // negative regulation of transcription from RNA polymerase II promoter // inferred from genetic interaction /// 122 // negative regulation of transcription from RNA polymerase II promoter // inferred from mutant phenotype	YDR397C	NCB2	-1.2893	0.0258	0.0852537
6049_at	30490 // processing of 20S pre-rRNA // inferred from mutant phenotype /// 30490 // processing of 20S pre-rRNA // inferred from physical interaction	YDR398W	UTP5	-1.70881	0.0236	0.0805835
6050_at	6164 // purine nucleotide biosynthesis // traceable author statement	YDR399W	HPT1	1.06395	0.428	0.412057
6051_at	6218 // uridine catabolism // inferred from direct assay /// 8655 // pyrimidine salvage // inferred from mutant phenotype	YDR400W	URH1	-1.14875	0.231	0.298842
6053_at	---	YDR401W	---	1.10153	0.455	0.422876
6052_at	30476 // spore wall assembly (sensu Fungi) // inferred from direct assay /// 30476 // spore wall assembly (sensu Fungi) // inferred from mutant phenotype	YDR402C	DIT2	1.26702	0.0769	0.163369
6054_at	30476 // spore wall assembly (sensu Fungi) // inferred from direct assay /// 30476 // spore wall assembly (sensu Fungi) // inferred from mutant phenotype	YDR403W	DIT1	-1.07083	0.566	0.472422
6055_at	6366 // transcription from RNA polymerase II promoter // traceable author statement	YDR404C	RPB7	1.19301	0.131	0.220249
6056_at	6412 // protein biosynthesis // traceable author statement	YDR405W	MRP20	1.30729	0.0214	0.0759243
6057_at	6810 // transport // inferred from sequence similarity	YDR406W	PDR15	1.44795	0.000873	0.0102724
6058_at	6888 // ER to Golgi transport // inferred from mutant phenotype	YDR407C	TRS120	-1.2214	0.0811	0.167553
6059_at	6164 // purine nucleotide biosynthesis // traceable author statement /// 6189 // 'de novo' IMP biosynthesis // traceable author statement /// 46084 // adenine biosynthesis // traceable author statement	YDR408C	ADE8	1.41424	0.00157	0.0149922
6060_at	16925 // protein sumoylation // inferred from mutant phenotype /// 16925 // protein sumoylation // inferred from sequence similarity	YDR409W	SIZ1	1.05434	0.615	0.492946
6061_at	7323 // peptide pheromone maturation // traceable author statement /// 7323 // peptide pheromone maturation // inferred from mutant phenotype	YDR410C	STE14	1.26564	0.0277	0.0893827
6062_at	30433 // ER-associated protein catabolism // inferred from mutant phenotype	YDR411C	DFM1	1.17413	0.145	0.231294
6064_at	6364 // rRNA processing // inferred from mutant phenotype	YDR412W	---	-1.03069	0.91	0.583736
6063_at	---	YDR413C	---	1.14427	0.284	0.333902
6065_at	6621 // protein-ER retention // inferred from mutant phenotype	YDR414C	ERD1	1.35531	0.0132	0.0587432
6066_at	---	YDR415C	---	1.28752	0.00987	0.049223
6067_at	398 // nuclear mRNA splicing, via spliceosome // inferred from physical interaction /// 398 // nuclear mRNA splicing, via spliceosome // traceable author statement /// 7049 // cell cycle // traceable author statement	YDR416W	SYF1	1.00018	0.984	0.603076
6068_at	---	YDR417C	---	1.3915	0.316	0.351361
6070_s_at	27 // ribosomal large subunit assembly and maintenance // inferred from mutant phenotype /// 6412 // protein biosynthesis // traceable author statement	YDR418W	RPL12A /// RPL12B	1.25868	0.0763	0.162462
6069_i_at	27 // ribosomal large subunit assembly and maintenance // inferred from mutant phenotype /// 6412 // protein biosynthesis // traceable author statement	YDR418W	RPL12A /// RPL12B	1.40175	0.00287	0.0225048
6071_at	6260 // DNA replication // inferred from direct assay /// 6281 // DNA repair // inferred from direct assay /// 19985 // bypass DNA synthesis // inferred from genetic interaction	YDR419W	RAD30	1.01512	0.887	0.578667
6026_at	282 // bud site selection // inferred from mutant phenotype /// 6075 // beta-1,3 glucan biosynthesis // inferred from mutant phenotype /// 7047 // cell wall organization and biogenesis // inferred from mutant phenotype	YDR420W	HKR1	-1.16243	0.235	0.301113
6027_at	9074 // aromatic amino acid family catabolism // inferred from mutant phenotype /// 45944 // positive regulation of transcription from RNA polymerase II promoter // inferred from mutant phenotype	YDR421W	ARO80	1.01491	0.851	0.568815
6028_at	45944 // positive regulation of transcription from RNA polymerase II promoter // inferred from direct assay /// 46686 // response to cadmium ion // inferred from mutant phenotype /// 6468 // protein amino acid phosphorylation // inferred from mutant phenotype /// 7165 // signal transduction // inferred from mutant phenotype	YDR422C	CAD1 /// SIP1	1.04422	0.66	0.509376
6029_at	45944 // positive regulation of transcription from RNA polymerase II promoter // inferred from direct assay /// 46686 // response to cadmium ion // inferred from mutant phenotype	YDR423C	CAD1	-1.28925	0.0367	0.105602
6030_at	45944 // positive regulation of transcription from RNA polymerase II promoter // inferred from direct assay /// 46686 // response to cadmium ion // inferred from mutant phenotype /// 7017 // microtubule-based process // inferred from genetic interaction /// 30029 // actin filament-based process // inferred from genetic interaction	YDR424C	CAD1 /// DYN2	-1.09851	0.466	0.427598
6031_at	15031 // protein transport // inferred from direct assay	YDR425W	SNX41	-1.02996	0.84	0.566165
6032_at	---	YDR426C	---	-1.22494	0.144	0.230221
6033_at	6511 // ubiquitin-dependent protein catabolism // traceable author statement	YDR427W	RPN9	1.04713	0.674	0.514055
6034_at	---	YDR428C	---	-1.0177	0.906	0.583029
6035_at	6413 // translational initiation // inferred from direct assay	YDR429C	TIF35	1.28681	0.032	0.0975586
6036_at	6090 // pyruvate metabolism // RCA /// 6508 // proteolysis and peptidolysis // inferred from direct assay /// 6508 // proteolysis and peptidolysis // inferred from mutant phenotype	YDR430C	CYM1	-1.00002	0.95	0.594041
6037_at	---	YDR431W	---	1.07078	0.553	0.467598
6038_at	6406 // mRNA-nucleus export // traceable author statement /// 6406 // mRNA-nucleus export // inferred from genetic interaction	YDR432W	NPL3	1.15182	0.327	0.35808
6039_g_at	6406 // mRNA-nucleus export // traceable author statement /// 6406 // mRNA-nucleus export // inferred from genetic interaction	YDR432W	NPL3	1.27883	0.0284	0.0905523
6040_i_at	6406 // mRNA-nucleus export // traceable author statement /// 6406 // mRNA-nucleus export // inferred from genetic interaction	YDR433W	NPL3	1.01157	0.926	0.587974
6041_at	16255 // attachment of GPI anchor to protein // inferred from sequence similarity /// 16255 // attachment of GPI anchor to protein // inferred from mutant phenotype	YDR434W	GPI17	1.05066	0.605	0.488055
6042_at	6481 // C-terminal protein amino acid methylation // inferred from direct assay	YDR435C	PPM1	1.05036	0.537	0.460287
6043_at	6883 // sodium ion homeostasis // inferred from mutant phenotype /// 6883 // sodium ion homeostasis // inferred from genetic interaction	YDR436W	PPZ2	1.06047	0.557	0.46859
6044_at	6506 // GPI anchor biosynthesis // inferred from curator	YDR437W	---	1.32548	0.0374	0.106798
6045_at	---	YDR438W	---	-1.35761	0.0353	0.1031
6046_at	183 // chromatin silencing at ribosomal DNA // inferred from direct assay /// 45143 // homologous chromosome segregation // inferred from mutant phenotype /// 45143 // homologous chromosome segregation // inferred from physical interaction	YDR439W	LRS4	-1.06251	0.583	0.479648
6047_at	6348 // chromatin silencing at telomere // inferred from mutant phenotype /// 16571 // histone methylation // inferred from direct assay /// 40020 // regulation of meiosis // inferred from mutant phenotype	YDR440W	DOT1	1.0106	0.893	0.580297
6048_at	---	YDR441C	APT2	-1.33432	0.0129	0.0579114
6003_at	---	YDR442W	---	1.12834	0.386	0.390226
6004_at	122 // negative regulation of transcription from RNA polymerase II promoter // traceable author statement	YDR443C	SSN2	1.04915	0.573	0.475028
6005_at	---	YDR444W	---	-1.07641	0.571	0.474277
6006_at	---	YDR445C	---	-1.37208	0.0144	0.0609082
6007_at	7047 // cell wall organization and biogenesis // inferred from mutant phenotype	YDR446W	ECM11	1.19914	0.13	0.21896
6008_at	16568 // chromatin modification // traceable author statement /// 16573 // histone acetylation // traceable author statement	YDR448W	ADA2	1.22185	0.293	0.33841
6009_at	30490 // processing of 20S pre-rRNA // inferred from mutant phenotype /// 30490 // processing of 20S pre-rRNA // inferred from physical interaction	YDR449C	UTP6	-1.16202	0.495	0.441691
6010_at	83 // G1/S-specific transcription in mitotic cell cycle // inferred from physical interaction /// 122 // negative regulation of transcription from RNA polymerase II promoter // inferred from expression pattern /// 122 // negative regulation of transcription from RNA polymerase II promoter // inferred from direct assay /// 122 // negative regulation of transcription from RNA polymerase II promoter…	YDR451C	YHP1	1.76879	2.27e-05	0.000655857
6011_at	6797 // polyphosphate metabolism // inferred from mutant phenotype /// 6797 // polyphosphate metabolism // inferred from direct assay	YDR452W	PPN1	-1.0702	0.558	0.468941
6012_at	30503 // regulation of cell redox homeostasis // inferred from mutant phenotype /// 30503 // regulation of cell redox homeostasis // inferred from direct assay	YDR453C	TSA2	-1.06797	0.57	0.473866
6013_at	46037 // GMP metabolism // traceable author statement	YDR454C	GUK1	1.32059	0.0134	0.058889
6014_at	---	YDR455C	---	1.10929	0.334	0.362434
6015_at	7035 // vacuolar acidification // inferred from mutant phenotype /// 15672 // monovalent inorganic cation transport // inferred from mutant phenotype /// 15672 // monovalent inorganic cation transport // inferred from sequence similarity /// 16197 // endosome transport // inferred from mutant phenotype /// 30004 // monovalent inorganic cation homeostasis // inferred from mutant phenotype	YDR456W	NHX1	-1.37034	0.0165	0.0658365
6016_at	209 // protein polyubiquitination // traceable author statement /// 6513 // protein monoubiquitination // traceable author statement /// 6913 // nucleocytoplasmic transport // inferred from mutant phenotype /// 6997 // nuclear organization and biogenesis // inferred from mutant phenotype /// 7067 // mitosis // inferred from mutant phenotype	YDR457W	TOM1	-1.15334	0.206	0.280002
6017_at	---	YDR458C	---	-1.39952	0.00989	0.049223
6018_at	---	YDR459C	---	1.14506	0.215	0.28745
6019_at	717 // nucleotide-excision repair, DNA duplex unwinding // traceable author statement /// 6289 // nucleotide-excision repair // traceable author statement /// 6367 // transcription initiation from RNA polymerase II promoter // traceable author statement /// 7070 // negative regulation of transcription from RNA polymerase II promoter, mitotic // traceable author statement	YDR460W	TFB3	-1.0804	0.445	0.418623
6021_f_at	750 // signal transduction during conjugation with cellular fusion // inferred from genetic interaction /// 750 // signal transduction during conjugation with cellular fusion // inferred from mutant phenotype	YDR461W	MFA1	-1.51713	0.00375	0.0267437
6020_r_at	750 // signal transduction during conjugation with cellular fusion // inferred from genetic interaction /// 750 // signal transduction during conjugation with cellular fusion // inferred from mutant phenotype	YDR461W	MFA1	1.19918	0.201	0.277218
6022_at	6412 // protein biosynthesis // traceable author statement	YDR462W	MRPL28	1.28116	0.0462	0.120617
6023_at	6388 // tRNA splicing // inferred from mutant phenotype /// 45941 // positive regulation of transcription // inferred from direct assay /// 45944 // positive regulation of transcription from RNA polymerase II promoter // inferred from genetic interaction /// 45944 // positive regulation of transcription from RNA polymerase II promoter // inferred from sequence similarity /// 45944 // positive reg…	YDR463W	STP1	-1.05259	0.772	0.545592
6024_at	122 // negative regulation of transcription from RNA polymerase II promoter // inferred from genetic interaction	YDR464W	SPP41	-1.381	0.0116	0.0538341
6025_at	18216 // peptidyl-arginine methylation // inferred from direct assay	YDR465C	RMT2	-1.32058	0.233	0.299914
5980_at	196 // MAPKKK cascade during cell wall biogenesis // inferred from genetic interaction	YDR466W	PKH3	-1.0839	0.634	0.499855
5981_at	---	YDR467C	---	1.00963	0.9	0.581959
5982_at	6906 // vesicle fusion // traceable author statement	YDR468C	TLG1	1.03716	0.728	0.53364
5983_at	6348 // chromatin silencing at telomere // inferred from mutant phenotype /// 16571 // histone methylation // inferred from direct assay /// 16571 // histone methylation // inferred from mutant phenotype	YDR469W	SDC1	1.16443	0.231	0.298842
5984_at	2 // mitochondrial genome maintenance // inferred from mutant phenotype /// 6810 // transport // inferred from sequence similarity /// 8053 // mitochondrial fusion // inferred from mutant phenotype /// 8053 // mitochondrial fusion // inferred from physical interaction /// 8053 // mitochondrial fusion // inferred from genetic interaction /// 30447 // filamentous growth // inferred from mutant phen…	YDR470C	UGO1	1.09165	0.466	0.427598
5985_at	6412 // protein biosynthesis // traceable author statement	YDR471W	RPL27B	1.14463	0.21	0.283795
5986_at	6888 // ER to Golgi transport // inferred from mutant phenotype	YDR472W	TRS31	1.0903	0.4	0.396552
5987_at	398 // nuclear mRNA splicing, via spliceosome // inferred from physical interaction	YDR473C	PRP3	-1.07246	0.52	0.453231
5988_at	---	YDR474C	---	-1.12373	0.382	0.387852
5989_at	---	YDR475C	---	1.26377	0.0476	0.122568
5990_at	---	YDR476C	---	-1.2018	0.279	0.331273
5991_at	1302 // replicative cell aging // inferred from direct assay /// 6006 // glucose metabolism // traceable author statement /// 6109 // regulation of carbohydrate metabolism // inferred from genetic interaction /// 6109 // regulation of carbohydrate metabolism // inferred from physical interaction /// 6109 // regulation of carbohydrate metabolism // traceable author statement /// 6468 // protein am…	YDR477W	SNF1	1.12786	0.304	0.344754
5992_at	6364 // rRNA processing // traceable author statement	YDR478W	SNM1	-1.01562	0.962	0.597171
5993_at	7031 // peroxisome organization and biogenesis // inferred from genetic interaction /// 7031 // peroxisome organization and biogenesis // inferred from direct assay /// 7031 // peroxisome organization and biogenesis // inferred from mutant phenotype	YDR479C	PEX29	-1.16553	0.454	0.422784
5994_at	1403 // invasive growth (sensu Saccharomyces) // inferred from genetic interaction	YDR480W	DIG2	1.3731	0.00691	0.0400859
5995_at	6470 // protein amino acid dephosphorylation // inferred from direct assay /// 16576 // histone dephosphorylation // inferred from direct assay	YDR481C	PHO8	1.12545	0.351	0.371299
5996_at	---	YDR482C	CWC21	1.13516	0.326	0.35768
5997_at	32 // cell wall mannoprotein biosynthesis // inferred from mutant phenotype /// 6491 // N-glycan processing // inferred from mutant phenotype /// 6493 // O-linked glycosylation // inferred from mutant phenotype	YDR483W	KRE2	-1.03907	0.716	0.52939
5998_at	6896 // Golgi to vacuole transport // inferred from mutant phenotype /// 30029 // actin filament-based process // inferred from genetic interaction /// 42147 // retrograde transport, endosome to Golgi // inferred from direct assay	YDR484W	VPS52	1.15797	0.22	0.291369
5999_at	6338 // chromatin remodeling // inferred from direct assay /// 6338 // chromatin remodeling // inferred from genetic interaction /// 6338 // chromatin remodeling // inferred from physical interaction /// 6623 // protein-vacuolar targeting // inferred from mutant phenotype	YDR485C	VPS72	1.02509	0.812	0.556886
6000_at	30447 // filamentous growth // inferred from mutant phenotype /// 45324 // late endosome to vacuole transport // inferred from mutant phenotype	YDR486C	VPS60	1.13877	0.255	0.316169
6001_at	9060 // aerobic respiration // inferred from mutant phenotype /// 9231 // riboflavin biosynthesis // inferred from mutant phenotype	YDR487C	RIB3	1.36194	0.00405	0.0280316
6002_at	7017 // microtubule-based process // inferred from genetic interaction /// 30473 // nuclear migration, microtubule-mediated // inferred from mutant phenotype	YDR488C	PAC11	1.36546	0.00527	0.0337018
5958_at	6261 // DNA-dependent DNA replication // inferred from mutant phenotype	YDR489W	SLD5	1.35721	0.0141	0.0601815
5959_at	196 // MAPKKK cascade during cell wall biogenesis // inferred from genetic interaction /// 196 // MAPKKK cascade during cell wall biogenesis // inferred from mutant phenotype /// 6468 // protein amino acid phosphorylation // inferred from direct assay /// 6897 // endocytosis // inferred from mutant phenotype	YDR490C	PKH1	-1.14577	0.273	0.32774
5960_at	---	YDR491C	---	1.17554	0.155	0.240108
5961_at	6629 // lipid metabolism // traceable author statement /// 6882 // zinc ion homeostasis // inferred from mutant phenotype /// 6882 // zinc ion homeostasis // inferred from sequence similarity /// 10043 // response to zinc ion // inferred from sequence similarity	YDR492W	IZH1	-1.83511	4.52e-06	0.000191472
5962_at	---	YDR493W	---	1.20786	0.0937	0.1811
5963_at	6412 // protein biosynthesis // inferred from genetic interaction /// 6412 // protein biosynthesis // inferred from physical interaction /// 6413 // translational initiation // inferred from genetic interaction	YDR494W	RSM28	1.1183	0.221	0.29187
5964_at	6623 // protein-vacuolar targeting // inferred from mutant phenotype /// 7035 // vacuolar acidification // inferred from mutant phenotype	YDR495C	VPS3	-1.05763	0.661	0.50966
5965_at	7532 // regulation of transcription, mating-type specific // inferred from direct assay /// 7532 // regulation of transcription, mating-type specific // inferred from mutant phenotype	YDR496C	PUF6	-1.25341	0.139	0.225946
5966_at	15798 // myo-inositol transport // inferred from mutant phenotype	YDR497C	ITR1	1.08188	0.503	0.445723
5967_at	6890 // retrograde transport, Golgi to ER // traceable author statement /// 6906 // vesicle fusion // traceable author statement	YDR498C	SEC20	1.09395	0.382	0.387852
5968_at	77 // DNA damage checkpoint // inferred from mutant phenotype /// 77 // DNA damage checkpoint // inferred from physical interaction /// 7004 // telomerase-dependent telomere maintenance // inferred from mutant phenotype /// 45184 // establishment of protein localization // inferred from direct assay /// 45184 // establishment of protein localization // inferred from mutant phenotype	YDR499W	LCD1	-1.2304	0.0927	0.180156
5969_at	6412 // protein biosynthesis // traceable author statement	YDR500C	RPL37B	1.01611	0.904	0.582873
5970_at	83 // G1/S-specific transcription in mitotic cell cycle // inferred from physical interaction	YDR501W	PLM2	1.10529	0.383	0.388518
5971_at	6555 // methionine metabolism // traceable author statement	YDR502C	SAM2	1.20008	0.0971	0.185319
5972_at	6644 // phospholipid metabolism // inferred from mutant phenotype	YDR503C	LPP1	1.17301	0.127	0.216234
5973_at	---	YDR504C	SPG3	-1.1613	0.229	0.297416
5974_at	---	YDR505C	PSP1	1.02302	0.715	0.529067
5975_at	---	YDR506C	---	1.13409	0.217	0.288753
5976_at	135 // septin checkpoint // inferred from mutant phenotype /// 135 // septin checkpoint // inferred from genetic interaction /// 921 // septin ring assembly // inferred from genetic interaction /// 921 // septin ring assembly // inferred from mutant phenotype /// 6468 // protein amino acid phosphorylation // inferred from sequence similarity /// 7117 // budding cell bud growth // inferred from mu…	YDR507C	GIN4	-1.17164	0.229	0.297416
5977_at	6865 // amino acid transport // inferred from direct assay	YDR508C	GNP1	-1.71497	0.199	0.275539
5978_at	---	YDR509W	---	-1.40674	0.0108	0.0520953
5979_at	16925 // protein sumoylation // traceable author statement	YDR510W	SMT3	1.06523	0.591	0.482775
5935_at	6094 // gluconeogenesis // inferred from mutant phenotype /// 15978 // carbon utilization by utilization of organic compounds // inferred from mutant phenotype	YDR511W	ACN9	1.30909	0.0194	0.0719551
5936_at	30437 // sporulation (sensu Fungi) // inferred from mutant phenotype	YDR512C	EMI1	1.13566	0.271	0.326313
5937_at	6979 // response to oxidative stress // inferred from mutant phenotype /// 30503 // regulation of cell redox homeostasis // inferred from mutant phenotype /// 30503 // regulation of cell redox homeostasis // inferred from direct assay	YDR513W	TTR1	1.02426	0.818	0.558553
5938_at	---	YDR514C	---	-1.04745	0.655	0.507953
5939_at	6445 // regulation of translation // inferred from genetic interaction /// 6445 // regulation of translation // inferred from mutant phenotype /// 6445 // regulation of translation // inferred from physical interaction /// 6878 // copper ion homeostasis // inferred from mutant phenotype /// 6878 // copper ion homeostasis // inferred from physical interaction	YDR515W	SLF1	1.26748	0.0385	0.108618
5940_at	30437 // sporulation (sensu Fungi) // inferred from mutant phenotype	YDR516C	EMI2	-1.03111	0.921	0.585922
5941_at	7094 // mitotic spindle checkpoint // inferred from mutant phenotype	YDR517W	GRH1	1.12996	0.303	0.343967
5942_at	6457 // protein folding // inferred from genetic interaction	YDR518W	EUG1	-1.1565	0.279	0.331273
5943_at	---	YDR519W	FPR2	1.13451	0.234	0.300378
5944_at	---	YDR520C	---	1.0586	0.535	0.459551
5945_at	---	YDR521W	---	1.17766	0.179	0.260054
5946_at	30437 // sporulation (sensu Fungi) // inferred from expression pattern /// 30476 // spore wall assembly (sensu Fungi) // inferred from mutant phenotype	YDR522C	SPS2	-1.21389	0.606	0.488163
5947_at	6468 // protein amino acid phosphorylation // inferred from sequence similarity /// 30437 // sporulation (sensu Fungi) // inferred from mutant phenotype /// 30476 // spore wall assembly (sensu Fungi) // inferred from mutant phenotype	YDR523C	SPS1	-1.34545	0.148	0.234157
5948_at	6888 // ER to Golgi transport // inferred from genetic interaction /// 6888 // ER to Golgi transport // inferred from sequence similarity /// 6891 // intra-Golgi transport // inferred from genetic interaction /// 6891 // intra-Golgi transport // inferred from sequence similarity	YDR524C	AGE1	-1.01974	0.868	0.574453
5925_at	---	YDR524c-a	---	1.01361	0.861	0.571903
5926_g_at	---	YDR524c-a	---	1.05469	0.382	0.387852
5924_at	---	YDR524w-a	---	1.1284	0.802	0.554142
5949_at	---	YDR525W	---	1.08104	0.555	0.468165
5921_at	---	YDR525W-A	SNA2	-1.2621	0.0293	0.0925317
5950_at	---	YDR526C	---	-1.30527	0.0259	0.0853339
5951_at	6366 // transcription from RNA polymerase II promoter // inferred from mutant phenotype	YDR527W	RBA50	-1.34743	0.123	0.212311
5952_at	7047 // cell wall organization and biogenesis // inferred from genetic interaction	YDR528W	HLR1	1.23013	0.0323	0.097996
5953_at	6122 // mitochondrial electron transport, ubiquinol to cytochrome c // inferred from mutant phenotype /// 9060 // aerobic respiration // inferred from mutant phenotype /// 17062 // cytochrome bc(1) complex assembly // inferred from mutant phenotype	YDR529C	QCR7	1.09081	0.355	0.373218
5954_at	9117 // nucleotide metabolism // inferred from mutant phenotype /// 9117 // nucleotide metabolism // inferred from genetic interaction	YDR530C	APA2	-1.1618	0.212	0.285403
5955_at	15937 // coenzyme A biosynthesis // inferred from sequence similarity	YDR531W	---	-1.08209	0.556	0.468518
5956_at	---	YDR532C	---	-1.26654	0.0785	0.165396
5957_at	---	YDR533C	HSP31	1.44106	0.00683	0.039876
5913_at	15891 // siderophore transport // inferred from direct assay	YDR534C	FIT1	-3.19486	5.89e-05	0.00138268
5914_at	---	YDR535C	---	1.1677	0.19	0.269502
5915_at	6810 // transport // inferred from sequence similarity /// 15793 // glycerol transport // inferred from mutant phenotype	YDR536W	STL1	-3.10734	2.97e-05	0.000812282
5916_at	---	YDR537C	---	1.2242	0.124	0.213514
5917_at	19439 // aromatic compound catabolism // inferred from direct assay	YDR538W	PAD1	1.08493	0.406	0.399827
5918_at	---	YDR539W	---	1.3123	0.0341	0.101062
5919_at	---	YDR540C	---	-1.07588	0.58	0.478227
5920_at	---	YDR541C	---	1.08721	0.423	0.40885
3403_f_at	---	YDR542W	PAU4 /// PAU6 /// PAU1 /// PAU2 /// DAN3	-1.16729	0.205	0.279249
3356_f_at	---	YDR543C	---	-2.08472	1.6e-05	0.000498034
3357_at	---	YDR544C	---	1.43519	0.0115	0.053635
5745_at	---	YEL001C	---	1.31144	0.0253	0.084194
5744_at	6487 // N-linked glycosylation // inferred from physical interaction /// 7049 // cell cycle // inferred from direct assay	YEL002C	WBP1	-1.02549	0.81	0.556259
5743_at	7021 // tubulin folding // inferred from mutant phenotype /// 7021 // tubulin folding // inferred from sequence similarity	YEL003W	GIM4	-1.00668	0.949	0.59368
5742_at	6038 // cell wall chitin biosynthesis // inferred from mutant phenotype /// 15788 // UDP-N-acetylglucosamine transport // inferred from mutant phenotype	YEL004W	YEA4	1.01781	0.89	0.579484
5741_at	---	YEL005C	VAB2	-1.10839	0.369	0.380134
5740_at	6810 // transport // inferred from sequence similarity	YEL006W	---	1.20939	0.0661	0.150468
5739_at	---	YEL007W	---	1.01804	0.851	0.568815
5738_at	---	YEL008W	---	-1.03603	0.782	0.549009
5737_at	6357 // regulation of transcription from RNA polymerase II promoter // inferred from mutant phenotype /// 8652 // amino acid biosynthesis // traceable author statement	YEL009C	GCN4	-1.11652	0.198	0.275033
5736_at	---	YEL010W	---	-1.77441	0.00312	0.0237222
5735_at	5977 // glycogen metabolism // inferred from mutant phenotype	YEL011W	GLC3	-1.05295	0.69	0.520132
5506_s_at	209 // protein polyubiquitination // traceable author statement /// 6513 // protein monoubiquitination // traceable author statement /// 45721 // negative regulation of gluconeogenesis // inferred from mutant phenotype	YEL012W	UBC8	-1.22804	0.167	0.250101
5734_at	11 // vacuole inheritance // inferred from mutant phenotype /// 6623 // protein-vacuolar targeting // inferred from mutant phenotype /// 16237 // microautophagy // inferred from mutant phenotype /// 42145 // homotypic vacuole fusion, non-autophagic // inferred from mutant phenotype /// 42145 // homotypic vacuole fusion, non-autophagic // inferred from direct assay	YEL013W	VAC8	1.07189	0.529	0.457677
5733_at	---	YEL014C	---	1.02161	0.976	0.601224
5732_at	31087 // deadenylylation-independent decapping // inferred from mutant phenotype	YEL015W	EDC3	1.07672	0.553	0.467598
5731_at	---	YEL016C	---	1.01094	0.901	0.582205
5728_i_at	6812 // cation transport // inferred from genetic interaction	YEL017C-A	PMP2	-1.16954	0.247	0.310556
5729_f_at	6812 // cation transport // inferred from genetic interaction	YEL017C-A	PMP2	1.11704	0.291	0.337554
5730_at	6749 // glutathione metabolism // RCA	YEL017W	GTT3	1.22866	0.0739	0.159951
5727_at	---	YEL018W	EAF5	-1.13215	0.264	0.321944
5726_at	6281 // DNA repair // inferred from mutant phenotype	YEL019C	MMS21	1.10182	0.468	0.428108
5725_at	---	YEL020C	---	-1.11122	0.436	0.415358
5538_at	45039 // mitochondrial inner membrane protein import // inferred from genetic interaction /// 45039 // mitochondrial inner membrane protein import // inferred from physical interaction /// 45039 // mitochondrial inner membrane protein import // inferred from sequence similarity	YEL020W-A	TIM9	1.26795	0.0556	0.135197
5724_at	6207 // 'de novo' pyrimidine base biosynthesis // traceable author statement /// 19856 // pyrimidine base biosynthesis // traceable author statement	YEL021W	URA3	1.12242	0.31	0.347709
5768_at	6888 // ER to Golgi transport // traceable author statement /// 6890 // retrograde transport, Golgi to ER // inferred from genetic interaction /// 6891 // intra-Golgi transport // traceable author statement /// 30036 // actin cytoskeleton organization and biogenesis // inferred from genetic interaction	YEL022W	GEA2	-1.04344	0.732	0.535111
5767_at	---	YEL023C	---	-1.10894	0.415	0.404099
5766_at	6122 // mitochondrial electron transport, ubiquinol to cytochrome c // inferred from direct assay /// 9060 // aerobic respiration // inferred from mutant phenotype	YEL024W	RIP1	1.28024	0.0193	0.0716786
5765_at	---	YEL025C	---	1.03044	0.744	0.538226
5764_at	398 // nuclear mRNA splicing, via spliceosome // inferred from physical interaction /// 398 // nuclear mRNA splicing, via spliceosome // inferred from mutant phenotype /// 30490 // processing of 20S pre-rRNA // inferred from physical interaction /// 30490 // processing of 20S pre-rRNA // inferred from mutant phenotype	YEL026W	SNU13	1.10955	0.256	0.316991
5763_at	6623 // protein-vacuolar targeting // inferred from mutant phenotype /// 6878 // copper ion homeostasis // inferred from mutant phenotype /// 6879 // iron ion homeostasis // inferred from mutant phenotype /// 6897 // endocytosis // inferred from mutant phenotype /// 7033 // vacuole organization and biogenesis // inferred from mutant phenotype /// 7035 // vacuolar acidification // traceable author…	YEL027W	CUP5	1.07038	0.362	0.376572
5762_at	---	YEL028W	---	-1.0289	0.817	0.558276
5761_at	282 // bud site selection // inferred from mutant phenotype	YEL029C	BUD16	-1.03606	0.788	0.550682
5760_at	6626 // protein-mitochondrial targeting // inferred from genetic interaction /// 42026 // protein refolding // inferred from genetic interaction	YEL030W	ECM10	-1.03211	0.755	0.541387
5759_at	6486 // protein amino acid glycosylation // inferred from mutant phenotype /// 6874 // calcium ion homeostasis // inferred from mutant phenotype	YEL031W	SPF1	1.05762	0.627	0.497119
5758_at	6267 // pre-replicative complex formation and maintenance // inferred from physical interaction /// 6268 // DNA unwinding // traceable author statement /// 6270 // DNA replication initiation // traceable author statement	YEL032W	MCM3	-1.02688	0.793	0.552122
5757_at	---	YEL033W	---	1.21695	0.173	0.255019
5756_at	6413 // translational initiation // traceable author statement	YEL034W	HYP2	1.04233	0.606	0.488163
5755_at	---	YEL035C	UTR5	1.02495	0.824	0.561086
5754_at	6487 // N-linked glycosylation // inferred from mutant phenotype /// 6487 // N-linked glycosylation // inferred from direct assay	YEL036C	ANP1	-1.10376	0.434	0.414715
5753_at	715 // nucleotide-excision repair, DNA damage recognition // traceable author statement /// 30433 // ER-associated protein catabolism // inferred from mutant phenotype /// 42177 // negative regulation of protein catabolism // traceable author statement	YEL037C	RAD23	1.12491	0.311	0.348415
5752_at	---	YEL038W	UTR4	1.09236	0.435	0.415248
5751_at	6118 // electron transport // inferred from direct assay	YEL039C	CYC7	1.27242	0.0336	0.100479
5750_at	7047 // cell wall organization and biogenesis // traceable author statement	YEL040W	UTR2	1.60766	0.000508	0.00692997
5749_at	---	YEL041W	---	-1.1757	0.126	0.215509
5748_at	6486 // protein amino acid glycosylation // traceable author statement	YEL042W	GDA1	1.25837	0.0501	0.126803
5747_at	---	YEL043W	---	1.03272	0.782	0.549009
5791_at	8152 // metabolism // traceable author statement	YEL044W	IES6	1.09224	0.359	0.375461
5790_at	---	YEL045C	---	-1.1879	0.102	0.189911
5789_at	6545 // glycine biosynthesis // inferred from direct assay /// 6567 // threonine catabolism // inferred from direct assay	YEL046C	GLY1	-1.10799	0.662	0.509803
5788_at	8152 // metabolism // traceable author statement	YEL047C	---	1.01508	0.798	0.553142
5787_at	---	YEL048C	---	1.26167	0.0588	0.13984
5786_f_at	---	YEL049W	PAU4 /// PAU6 /// PAU1 /// PAU2 /// DAN3	-1.09956	0.43	0.41311
5785_at	6412 // protein biosynthesis // traceable author statement /// 6631 // fatty acid metabolism // inferred from mutant phenotype	YEL050C	RML2	1.32622	0.0173	0.0674989
5784_at	7035 // vacuolar acidification // traceable author statement	YEL051W	VMA8	1.09795	0.354	0.373072
5783_at	---	YEL052W	AFG1	1.19198	0.12	0.209638
5782_at	6474 // N-terminal protein amino acid acetylation // inferred from direct assay	YEL053C	MAK10	-1.13	0.277	0.330081
5781_i_at	27 // ribosomal large subunit assembly and maintenance // inferred from mutant phenotype /// 6412 // protein biosynthesis // traceable author statement	YEL054C	RPL12A /// RPL12B	1.40958	0.000362	0.00542424
5780_at	9303 // rRNA transcription // inferred from mutant phenotype	YEL055C	POL5	1.21144	0.0686	0.153859
5779_at	6333 // chromatin assembly or disassembly // inferred from direct assay /// 6348 // chromatin silencing at telomere // inferred from mutant phenotype	YEL056W	HAT2	1.33742	0.00539	0.0340441
5778_at	---	YEL057C	---	-1.03542	0.982	0.603076
5777_at	6045 // N-acetylglucosamine biosynthesis // traceable author statement	YEL058W	PCM1	1.05039	0.587	0.481532
5775_at	6508 // proteolysis and peptidolysis // inferred from genetic interaction /// 6508 // proteolysis and peptidolysis // inferred from mutant phenotype /// 6508 // proteolysis and peptidolysis // inferred from physical interaction /// 6508 // proteolysis and peptidolysis // inferred from sequence similarity	YEL059C-A	SOM1	-1.03591	0.704	0.52611
5776_at	---	YEL059W	---	1.23972	0.045	0.118638
5774_at	7039 // vacuolar protein catabolism // inferred from mutant phenotype /// 7039 // vacuolar protein catabolism // traceable author statement /// 9267 // cellular response to starvation // inferred from mutant phenotype /// 30435 // sporulation // inferred from mutant phenotype	YEL060C	PRB1	-1.43301	0.0014	0.0139851
5773_at	70 // mitotic sister chromatid segregation // traceable author statement /// 92 // mitotic anaphase B // inferred from mutant phenotype /// 30472 // mitotic spindle organization and biogenesis in nucleus // traceable author statement	YEL061C	CIN8	-1.03186	0.739	0.536745
5772_at	15824 // L-proline transport // inferred from mutant phenotype /// 15840 // urea transport // inferred from mutant phenotype	YEL062W	NPR2	1.03644	0.708	0.526794
5771_at	15802 // basic amino acid transport // inferred from direct assay	YEL063C	CAN1	1.0932	0.345	0.36869
5770_at	6810 // transport // inferred from sequence similarity	YEL064C	AVT2	1.10389	0.343	0.367459
5769_at	6879 // iron ion homeostasis // inferred from mutant phenotype /// 6879 // iron ion homeostasis // inferred from direct assay /// 15892 // iron-siderophore transport // inferred from mutant phenotype	YEL065W	SIT1	-2.49799	2.88e-08	2.62e-06
5816_at	16573 // histone acetylation // non-traceable author statement	YEL066W	HPA3	1.91531	2.11e-05	0.000628982
5815_at	---	YEL067C	---	-1.23411	0.139	0.225946
5814_at	---	YEL068C	---	-1.09972	0.373	0.382575
5813_at	6089 // lactate metabolism // inferred from sequence similarity	YEL071W	DLD3	1.03261	0.869	0.574643
5812_at	---	YEL072W	RMD6	1.30504	0.0213	0.0758562
5811_at	---	YEL073C	---	1.62767	0.000141	0.00264799
5809_i_at	---	YEL074W	---	-1.71478	3.82e-05	0.00098083
5810_s_at	---	YEL074W	---	-1.68725	0.000383	0.00560475
5808_i_at	---	YEL076W-C	---	1.28334	0.0415	0.113611
5746_at	6491 // N-glycan processing // inferred from mutant phenotype /// 6493 // O-linked glycosylation // inferred from direct assay	YER001W	MNN1	1.49247	0.000829	0.00993744
5701_at	42273 // ribosomal large subunit biogenesis // inferred from mutant phenotype /// 42273 // ribosomal large subunit biogenesis // inferred from physical interaction	YER002W	NOP16	-1.06504	0.802	0.554142
5702_at	32 // cell wall mannoprotein biosynthesis // inferred from mutant phenotype /// 6486 // protein amino acid glycosylation // inferred from mutant phenotype /// 9298 // GDP-mannose biosynthesis // inferred from mutant phenotype	YER003C	PMI40	1.19117	0.116	0.205517
5703_at	---	YER004W	---	1.21182	0.0805	0.166926
5704_at	6486 // protein amino acid glycosylation // inferred from mutant phenotype	YER005W	YND1	-1.10764	0.279	0.331273
5541_at	---	YER006c-a	---	1.10324	0.401	0.397124
5705_at	6364 // rRNA processing // inferred from mutant phenotype	YER006W	NUG1	1.04101	0.591	0.482775
5707_at	---	YER007C-A	---	1.08294	0.463	0.426233
5706_at	7023 // post-chaperonin tubulin folding pathway // traceable author statement /// 7024 // alpha-tubulin folding // traceable author statement	YER007W	PAC2	-1.17718	0.142	0.22858
5708_at	910 // cytokinesis // inferred from mutant phenotype /// 6893 // Golgi to plasma membrane transport // traceable author statement /// 6904 // vesicle docking during exocytosis // traceable author statement /// 6906 // vesicle fusion // traceable author statement /// 7121 // bipolar bud site selection // inferred from mutant phenotype	YER008C	SEC3	-1.07465	0.52	0.453231
5709_at	6606 // protein-nucleus import // inferred from mutant phenotype /// 6913 // nucleocytoplasmic transport // inferred from mutant phenotype	YER009W	NTF2	1.21975	0.0935	0.180962
5710_at	---	YER010C	---	1.13166	0.296	0.340201
5711_at	6950 // response to stress // inferred from sequence similarity	YER011W	TIR1	-1.05585	0.642	0.502715
5712_at	6511 // ubiquitin-dependent protein catabolism // traceable author statement /// 6950 // response to stress // traceable author statement /// 30437 // sporulation (sensu Fungi) // traceable author statement	YER012W	PRE1	1.12161	0.309	0.347141
5713_at	391 // U2-type spliceosome dissembly // traceable author statement	YER013W	PRP22	-1.18132	0.13	0.21896
5497_at	282 // bud site selection // inferred from mutant phenotype	YER014c-a	BUD25	1.02115	0.906	0.583029
5714_at	6783 // heme biosynthesis // inferred from mutant phenotype	YER014W	HEM14	-1.05221	0.595	0.484008
5715_at	6499 // N-terminal protein myristoylation // inferred from genetic interaction /// 6499 // N-terminal protein myristoylation // inferred from mutant phenotype /// 6629 // lipid metabolism // inferred from genetic interaction /// 6629 // lipid metabolism // inferred from mutant phenotype	YER015W	FAA2	1.393	0.00543	0.0341056
5716_at	7019 // microtubule depolymerization // inferred from mutant phenotype /// 7020 // microtubule nucleation // inferred from physical interaction /// 7026 // negative regulation of microtubule depolymerization // inferred from mutant phenotype /// 7064 // mitotic sister chromatid cohesion // inferred from genetic interaction /// 7064 // mitotic sister chromatid cohesion // inferred from mutant phen…	YER016W	BIM1	1.09074	0.442	0.417965
5717_at	6461 // protein complex assembly // inferred from mutant phenotype /// 6465 // signal peptide processing // inferred from mutant phenotype /// 6508 // proteolysis and peptidolysis // inferred from mutant phenotype /// 45041 // mitochondrial intermembrane space protein import // traceable author statement	YER017C	AFG3	1.09671	0.417	0.404996
5718_at	7020 // microtubule nucleation // inferred from physical interaction /// 7059 // chromosome segregation // inferred from mutant phenotype /// 7059 // chromosome segregation // inferred from genetic interaction	YER018C	SPC25	1.67356	0.000106	0.00216379
5720_at	6613 // cotranslational protein-membrane targeting // traceable author statement	YER019C-A	SBH2	1.21289	0.0928	0.180226
5719_at	9651 // response to salt stress // inferred from mutant phenotype /// 30149 // sphingolipid catabolism // inferred from direct assay	YER019W	ISC1	1.40928	0.00649	0.0384487
5721_at	1302 // replicative cell aging // inferred from mutant phenotype /// 7124 // pseudohyphal growth // inferred from mutant phenotype /// 7165 // signal transduction // inferred from mutant phenotype /// 30437 // sporulation (sensu Fungi) // inferred from mutant phenotype	YER020W	GPA2	-1.19116	0.205	0.279249
5722_at	6511 // ubiquitin-dependent protein catabolism // traceable author statement	YER021W	RPN3	1.0722	0.501	0.44465
5723_at	6366 // transcription from RNA polymerase II promoter // inferred from direct assay	YER022W	SRB4	-1.07665	0.509	0.44843
5678_at	6561 // proline biosynthesis // inferred from mutant phenotype /// 6561 // proline biosynthesis // inferred from sequence similarity	YER023W	PRO3	1.29159	0.0134	0.058889
5679_at	6066 // alcohol metabolism // inferred from genetic interaction /// 6066 // alcohol metabolism // inferred from mutant phenotype /// 9437 // carnitine metabolism // inferred from mutant phenotype	YER024W	YAT2	-1.96904	1.49e-05	0.000474276
5680_at	6413 // translational initiation // traceable author statement	YER025W	GCD11	1.2549	0.0442	0.117841
5681_at	6659 // phosphatidylserine biosynthesis // traceable author statement /// 6659 // phosphatidylserine biosynthesis // inferred from direct assay /// 6659 // phosphatidylserine biosynthesis // inferred from mutant phenotype	YER026C	CHO1	1.22029	0.102	0.189911
5682_at	6468 // protein amino acid phosphorylation // inferred from mutant phenotype /// 7155 // cell adhesion // inferred from mutant phenotype /// 7165 // signal transduction // inferred from mutant phenotype /// 30447 // filamentous growth // inferred from mutant phenotype	YER027C	GAL83	1.22324	0.108	0.196726
5683_at	122 // negative regulation of transcription from RNA polymerase II promoter // inferred from genetic interaction /// 6352 // transcription initiation // traceable author statement /// 6974 // response to DNA damage stimulus // inferred from genetic interaction	YER028C	MIG3	-1.16241	0.188	0.267676
5684_at	398 // nuclear mRNA splicing, via spliceosome // inferred from physical interaction	YER029C	SMB1	-1.10678	0.352	0.37152
5685_at	---	YER030W	---	-1.18636	0.161	0.245487
5686_at	6887 // exocytosis // inferred from mutant phenotype /// 16192 // vesicle-mediated transport // inferred from genetic interaction /// 16192 // vesicle-mediated transport // inferred from mutant phenotype	YER031C	YPT31	1.19079	0.117	0.206575
5687_at	6378 // mRNA polyadenylylation // inferred from mutant phenotype /// 6378 // mRNA polyadenylylation // inferred from genetic interaction	YER032W	FIR1	1.13258	0.257	0.317253
5688_at	---	YER033C	ZRG8	-1.22877	0.0701	0.155735
5689_at	---	YER034W	---	1.03087	0.794	0.552272
5690_at	290 // deadenylylation-dependent decapping // inferred from genetic interaction	YER035W	EDC2	-1.4745	0.00272	0.0218922
5691_at	---	YER036C	---	1.01287	0.716	0.52939
5692_at	---	YER037W	PHM8	-1.98694	1.44e-06	7.51e-05
5693_at	---	YER038C	KRE29	-1.1065	0.392	0.392977
5498_at	---	YER038w-a	---	1.27958	0.0738	0.159858
5694_at	---	YER039C	HVG1	1.08175	0.4	0.396552
5539_at	---	YER039C-A	---	1.24046	0.0628	0.145483
5695_at	6807 // nitrogen compound metabolism // inferred from physical interaction /// 6808 // regulation of nitrogen utilization // inferred from genetic interaction /// 6808 // regulation of nitrogen utilization // inferred from mutant phenotype /// 45941 // positive regulation of transcription // inferred from direct assay /// 45944 // positive regulation of transcription from RNA polymerase II promot…	YER040W	GLN3	-1.11471	0.359	0.375461
5696_at	---	YER041W	YEN1	-1.06961	0.54	0.461734
5697_at	6979 // response to oxidative stress // inferred from mutant phenotype /// 6979 // response to oxidative stress // inferred from genetic interaction	YER042W	MXR1	1.03621	0.722	0.531733
5698_at	6555 // methionine metabolism // non-traceable author statement /// 16259 // selenocysteine metabolism // non-traceable author statement	YER043C	SAH1	1.12391	0.317	0.352265
5699_at	6696 // ergosterol biosynthesis // inferred from mutant phenotype /// 6696 // ergosterol biosynthesis // inferred from direct assay /// 6696 // ergosterol biosynthesis // inferred from physical interaction	YER044C	ERG28	-1.3005	0.049	0.124917
5700_at	7131 // meiotic recombination // traceable author statement /// 30437 // sporulation (sensu Fungi) // traceable author statement /// 42138 // meiotic DNA double-strand break formation // traceable author statement	YER044C-A	MEI4	1.04549	0.885	0.578501
5655_n_at	7131 // meiotic recombination // traceable author statement /// 30437 // sporulation (sensu Fungi) // traceable author statement /// 42138 // meiotic DNA double-strand break formation // traceable author statement	YER044C-A	MEI4	1.08248	0.558	0.468941
5656_at	6367 // transcription initiation from RNA polymerase II promoter // inferred from direct assay	YER045C	ACA1	-1.54952	0.000971	0.0110073
5657_at	30437 // sporulation (sensu Fungi) // inferred from mutant phenotype /// 30476 // spore wall assembly (sensu Fungi) // inferred from mutant phenotype	YER046W	SPO73	-1.0431	0.712	0.528513
5499_at	---	YER046w-a	---	-1.00888	0.912	0.584197
5658_at	---	YER047C	SAP1	-1.15914	0.209	0.283055
5659_at	---	YER048C	CAJ1	1.02012	0.881	0.577562
5660_at	---	YER048W-A	---	1.09474	0.391	0.392394
5661_at	---	YER049W	---	1.11338	0.298	0.341733
5662_at	6412 // protein biosynthesis // inferred from direct assay	YER050C	RSM18	1.11044	0.359	0.375461
5663_at	---	YER051W	---	1.0281	0.798	0.553142
5664_at	6555 // methionine metabolism // traceable author statement /// 6566 // threonine metabolism // traceable author statement /// 9090 // homoserine biosynthesis // traceable author statement	YER052C	HOM3	-1.22125	0.148	0.234157
5665_at	6817 // phosphate transport // inferred from direct assay	YER053C	PIC2	-1.89468	0.000542	0.00733638
5666_at	6470 // protein amino acid dephosphorylation // inferred from physical interaction	YER054C	GIP2	-1.06817	0.776	0.546636
5667_at	105 // histidine biosynthesis // traceable author statement	YER055C	HIS1	1.29357	0.0322	0.0978507
5668_at	6863 // purine transport // inferred from direct assay /// 15856 // cytosine transport // inferred from direct assay	YER056C	FCY2	-1.31254	0.207	0.281225
5669_g_at	6863 // purine transport // inferred from direct assay /// 15856 // cytosine transport // inferred from direct assay	YER056C	FCY22 /// FCY2	-1.23158	0.56	0.469781
5671_s_at	6412 // protein biosynthesis // traceable author statement /// 30447 // filamentous growth // inferred from mutant phenotype	YER056C-A	RPL34B /// RPL34A	1.0407	0.551	0.467029
5670_i_at	6412 // protein biosynthesis // traceable author statement /// 30447 // filamentous growth // inferred from mutant phenotype	YER056C-A	RPL34B /// RPL34A	1.13274	0.128	0.217084
5672_at	---	YER057C	HMF1	-1.02323	0.76	0.542624
5673_at	8535 // cytochrome c oxidase complex assembly // inferred from mutant phenotype	YER058W	PET117	1.18674	0.0985	0.186413
5674_at	5979 // regulation of glycogen biosynthesis // inferred from genetic interaction /// 5981 // regulation of glycogen catabolism // inferred from genetic interaction	YER059W	PCL6	-1.05113	0.606	0.488163
5675_at	---	YER060W	FCY21	1.04208	0.657	0.508384
5676_at	---	YER060w-A	FCY22	1.16508	0.188	0.267676
5677_at	6633 // fatty acid biosynthesis // inferred from sequence similarity	YER061C	CEM1	-1.01916	0.918	0.585642
5633_at	5975 // carbohydrate metabolism // inferred from direct assay /// 6114 // glycerol biosynthesis // inferred from mutant phenotype /// 6970 // response to osmotic stress // inferred from direct assay	YER062C	HOR2	-1.19803	0.14	0.226851
5634_at	6351 // transcription, DNA-dependent // inferred from genetic interaction	YER063W	THO1	1.1457	0.223	0.293205
5635_at	45449 // regulation of transcription // inferred from mutant phenotype	YER064C	---	-1.33908	0.0197	0.0724951
5636_at	6097 // glyoxylate cycle // traceable author statement	YER065C	ICL1	-3.54169	2.15e-05	0.000637533
5639_at	---	YER066C-A	---	1.1516	0.268	0.324923
5637_at	---	YER066W	---	-1.00712	0.849	0.56822
5638_g_at	82 // G1/S transition of mitotic cell cycle // inferred from mutant phenotype /// 86 // G2/M transition of mitotic cell cycle // inferred from genetic interaction /// 86 // G2/M transition of mitotic cell cycle // inferred from mutant phenotype /// 16567 // protein ubiquitination // inferred from genetic interaction /// 16567 // protein ubiquitination // inferred from physical interaction /// 311…	YER066W	CDC4	1.21275	0.106	0.194593
5500_at	---	YER067c-a	---	1.04701	0.562	0.470687
5640_at	---	YER067W	---	-1.24378	0.992	0.604471
5501_at	---	YER068c-a	---	-1.06103	0.635	0.500154
5641_at	289 // poly(A) tail shortening // inferred from direct assay /// 747 // conjugation with cellular fusion // inferred from mutant phenotype /// 6357 // regulation of transcription from RNA polymerase II promoter // inferred from physical interaction	YER068W	MOT2	1.00632	0.913	0.584197
5642_at	6526 // arginine biosynthesis // traceable author statement /// 6592 // ornithine biosynthesis // traceable author statement /// 45449 // regulation of transcription // inferred from mutant phenotype	YER069W	ARG5,6	-1.37914	0.00222	0.0188935
5643_at	6260 // DNA replication // traceable author statement	YER070W	RNR1	-1.02945	0.794	0.552272
5644_at	---	YER071C	---	1.08378	0.508	0.4479
5645_at	42144 // vacuole fusion, non-autophagic // inferred from mutant phenotype	YER072W	VTC1	1.6521	8.96e-05	0.00191942
5646_at	6118 // electron transport // inferred from mutant phenotype /// 19413 // acetate biosynthesis // inferred from mutant phenotype	YER073W	ALD5	-1.27599	0.44	0.417194
5647_s_at	6412 // protein biosynthesis // traceable author statement	YER074W	RPS24B /// RPS24A	1.25435	0.0316	0.0969688
5648_at	173 // inactivation of MAPK activity during osmolarity sensing // inferred from mutant phenotype /// 173 // inactivation of MAPK activity during osmolarity sensing // inferred from physical interaction /// 750 // signal transduction during conjugation with cellular fusion // inferred from mutant phenotype /// 750 // signal transduction during conjugation with cellular fusion // inferred from phys…	YER075C	PTP3	-1.36891	0.0104	0.0508626
5649_at	---	YER076C	---	1.18535	0.105	0.193514
5650_at	---	YER077C	---	-1.18899	0.168	0.250865
5651_at	6508 // proteolysis and peptidolysis // non-traceable author statement	YER078C	---	1.25925	0.0556	0.135197
5652_at	---	YER079W	---	-1.17883	0.197	0.274592
5653_at	---	YER080W	---	-1.19981	0.142	0.22858
5654_at	9070 // serine family amino acid biosynthesis // inferred from mutant phenotype	YER081W	SER3	-1.36726	0.942	0.59312
5610_at	6364 // rRNA processing // inferred from mutant phenotype /// 6364 // rRNA processing // inferred from physical interaction	YER082C	UTP7	-1.11884	0.842	0.566564
5611_at	7047 // cell wall organization and biogenesis // inferred from expression pattern /// 7047 // cell wall organization and biogenesis // inferred from mutant phenotype	YER083C	RMD7	1.32049	0.0156	0.0635048
5612_at	---	YER084W	---	1.33047	0.0155	0.0633724
5613_at	---	YER085C	---	-1.64874	0.302	0.343732
5614_at	9082 // branched chain family amino acid biosynthesis // traceable author statement	YER086W	ILV1	1.00465	0.709	0.526981
5616_at	6613 // cotranslational protein-membrane targeting // traceable author statement /// 6613 // cotranslational protein-membrane targeting // inferred from direct assay /// 6616 // SRP-dependent cotranslational protein-membrane targeting, translocation // traceable author statement /// 31204 // posttranslational protein membrane targeting, translocation // traceable author statement	YER087C-A	SBH1	-1.09365	0.408	0.400606
5615_at	---	YER087W	---	1.04701	0.65	0.505886
5617_at	183 // chromatin silencing at ribosomal DNA // inferred from genetic interaction /// 6348 // chromatin silencing at telomere // inferred from genetic interaction /// 6357 // regulation of transcription from RNA polymerase II promoter // inferred from genetic interaction /// 9826 // unidimensional cell growth // inferred from mutant phenotype /// 30447 // filamentous growth // inferred from geneti…	YER088C	DOT6	-1.38018	0.00731	0.0414899
5618_at	77 // DNA damage checkpoint // inferred from genetic interaction /// 79 // regulation of cyclin dependent protein kinase activity // inferred from mutant phenotype /// 79 // regulation of cyclin dependent protein kinase activity // inferred from physical interaction /// 82 // G1/S transition of mitotic cell cycle // inferred from genetic interaction /// 173 // inactivation of MAPK activity during…	YER089C	PTC2	1.41297	0.00316	0.0238973
5619_at	162 // tryptophan biosynthesis // inferred from mutant phenotype /// 162 // tryptophan biosynthesis // traceable author statement	YER090W	TRP2	1.10591	0.348	0.369583
5620_at	9086 // methionine biosynthesis // inferred from mutant phenotype	YER091C	MET6	1.11319	0.368	0.379659
5540_at	---	YER091C-A	---	-1.02136	0.991	0.604123
5621_at	---	YER092W	IES5	1.13468	0.217	0.288753
5622_at	7047 // cell wall organization and biogenesis // inferred from mutant phenotype /// 7047 // cell wall organization and biogenesis // inferred from genetic interaction /// 30148 // sphingolipid biosynthesis // inferred from genetic interaction	YER093C	TSC11	-1.20169	0.0825	0.16902
5623_at	---	YER093C-A	---	1.0858	0.403	0.397916
5624_at	---	YER093C-A	---	1.31267	0.0114	0.0536125
5625_at	6511 // ubiquitin-dependent protein catabolism // traceable author statement	YER094C	PUP3	1.1906	0.15	0.23593
5626_at	709 // meiotic joint molecule formation // inferred from mutant phenotype /// 722 // telomerase-independent telomere maintenance // inferred from mutant phenotype /// 30491 // heteroduplex formation // inferred from direct assay /// 42148 // strand invasion // traceable author statement /// 45002 // double-strand break repair via single-strand annealing // inferred from mutant phenotype /// 45003…	YER095W	RAD51	1.15631	0.194	0.272297
5627_at	6031 // chitin biosynthesis // inferred from genetic interaction /// 30437 // sporulation (sensu Fungi) // inferred from direct assay	YER096W	SHC1	-1.27055	0.155	0.240108
5628_at	16579 // protein deubiquitination // traceable author statement	YER097W	UBP9	1.30971	0.0427	0.115217
5629_at	16579 // protein deubiquitination // traceable author statement	YER098W	UBP9	-1.06944	0.704	0.52611
5630_at	105 // histidine biosynthesis // traceable author statement /// 162 // tryptophan biosynthesis // traceable author statement /// 6166 // purine ribonucleoside salvage // traceable author statement /// 6189 // 'de novo' IMP biosynthesis // traceable author statement /// 6207 // 'de novo' pyrimidine base biosynthesis // traceable author statement	YER099C	PRS2	1.19328	0.166	0.249399
5631_at	209 // protein polyubiquitination // traceable author statement /// 6513 // protein monoubiquitination // traceable author statement	YER100W	UBC6	1.07852	0.45	0.420937
5632_at	---	YER101C	AST2	-1.32405	0.0241	0.0815984
5588_at	6457 // protein folding // traceable author statement /// 6616 // SRP-dependent cotranslational protein-membrane targeting, translocation // inferred from mutant phenotype /// 6950 // response to stress // inferred from sequence similarity /// 6950 // response to stress // inferred from direct assay	YER103W	SSA4	1.02077	0.867	0.574264
5589_at	335 // negative regulation of DNA transposition // inferred from mutant phenotype	YER104W	RTT105	1.12537	0.26	0.319416
5590_at	6406 // mRNA-nucleus export // inferred from mutant phenotype /// 6406 // mRNA-nucleus export // traceable author statement /// 6407 // rRNA-nucleus export // traceable author statement /// 6408 // snRNA-nucleus export // traceable author statement /// 6409 // tRNA-nucleus export // traceable author statement /// 6607 // NLS-bearing substrate-nucleus import // traceable author statement /// 6608 …	YER105C	NUP157	1.06365	0.595	0.484008
5591_at	45132 // meiotic chromosome segregation // inferred from mutant phenotype	YER106W	MAM1	-1.50149	0.0322	0.0978507
5592_at	6406 // mRNA-nucleus export // inferred from mutant phenotype /// 6407 // rRNA-nucleus export // traceable author statement /// 6408 // snRNA-nucleus export // traceable author statement /// 6409 // tRNA-nucleus export // traceable author statement /// 6606 // protein-nucleus import // inferred from mutant phenotype /// 6607 // NLS-bearing substrate-nucleus import // traceable author statement //…	YER107C	GLE2	1.03461	0.785	0.549745
5593_at	501 // flocculation (sensu Saccharomyces) // inferred from mutant phenotype /// 1403 // invasive growth (sensu Saccharomyces) // traceable author statement /// 7124 // pseudohyphal growth // traceable author statement	YER108C	FLO8	1.05746	0.563	0.471035
5594_at	501 // flocculation (sensu Saccharomyces) // inferred from mutant phenotype /// 1403 // invasive growth (sensu Saccharomyces) // traceable author statement /// 7124 // pseudohyphal growth // traceable author statement	YER109C	FLO8	1.28295	0.03	0.0940046
5595_at	6606 // protein-nucleus import // traceable author statement	YER110C	KAP123	1.21913	0.0478	0.122635
5596_at	82 // G1/S transition of mitotic cell cycle // inferred from genetic interaction /// 6350 // transcription // traceable author statement /// 7049 // cell cycle // traceable author statement	YER111C	SWI4	-1.08291	0.629	0.497514
5597_at	398 // nuclear mRNA splicing, via spliceosome // inferred from physical interaction /// 398 // nuclear mRNA splicing, via spliceosome // traceable author statement /// 6364 // rRNA processing // inferred from mutant phenotype /// 6402 // mRNA catabolism // traceable author statement	YER112W	LSM4	1.00262	0.86	0.571711
5598_at	---	YER113C	---	-1.02405	0.806	0.555612
5599_at	7266 // Rho protein signal transduction // inferred from physical interaction /// 7266 // Rho protein signal transduction // inferred from genetic interaction /// 30468 // establishment of cell polarity (sensu Fungi) // inferred from mutant phenotype /// 30468 // establishment of cell polarity (sensu Fungi) // inferred from genetic interaction /// 30468 // establishment of cell polarity (sensu Fu…	YER114C	BOI2	-1.00212	0.964	0.597951
5600_at	30437 // sporulation (sensu Fungi) // inferred from expression pattern	YER115C	SPR6	-1.03582	0.785	0.549745
5601_at	6310 // DNA recombination // inferred from genetic interaction /// 6310 // DNA recombination // inferred from mutant phenotype	YER116C	SLX8	1.1074	0.348	0.369583
5602_at	7124 // pseudohyphal growth // inferred from mutant phenotype /// 7232 // osmosensory signaling pathway via Sho1 osmosensor // traceable author statement	YER118C	SHO1	1.13045	0.232	0.299448
5603_at	6865 // amino acid transport // inferred from genetic interaction /// 6865 // amino acid transport // inferred from sequence similarity	YER119C	AVT6	1.19652	0.0874	0.174987
5604_at	---	YER119C-A	---	1.14	0.283	0.333213
5605_at	6020 // myo-inositol metabolism // inferred from mutant phenotype /// 6348 // chromatin silencing at telomere // inferred from direct assay /// 6348 // chromatin silencing at telomere // inferred from mutant phenotype /// 45047 // protein-ER targeting // inferred from mutant phenotype /// 45047 // protein-ER targeting // inferred from physical interaction	YER120W	SCS2	1.09621	0.439	0.416807
5606_at	---	YER121W	---	1.05038	0.654	0.507667
5607_at	6888 // ER to Golgi transport // inferred from genetic interaction /// 6888 // ER to Golgi transport // inferred from mutant phenotype /// 6890 // retrograde transport, Golgi to ER // inferred from genetic interaction /// 6890 // retrograde transport, Golgi to ER // inferred from mutant phenotype /// 6890 // retrograde transport, Golgi to ER // inferred from direct assay /// 48205 // COPI coating…	YER122C	GLO3	1.09165	0.467	0.427679
5608_at	6468 // protein amino acid phosphorylation // inferred from sequence similarity	YER123W	YCK3	1.01913	0.886	0.578667
5609_at	7047 // cell wall organization and biogenesis // inferred from mutant phenotype	YER124C	DSE1	1.18172	0.182	0.262248
5565_at	209 // protein polyubiquitination // inferred from direct assay /// 6333 // chromatin assembly or disassembly // inferred from mutant phenotype /// 6350 // transcription // traceable author statement /// 6406 // mRNA-nucleus export // inferred from mutant phenotype /// 6513 // protein monoubiquitination // inferred from direct assay /// 6897 // endocytosis // traceable author statement /// 10142 …	YER125W	RSP5	1.15428	0.206	0.280002
5566_at	42273 // ribosomal large subunit biogenesis // inferred from mutant phenotype /// 42273 // ribosomal large subunit biogenesis // inferred from physical interaction	YER126C	NSA2	1.01909	0.489	0.43856
5567_at	154 // rRNA modification // traceable author statement /// 6365 // 35S primary transcript processing // traceable author statement	YER127W	LCP5	-1.40945	0.0571	0.137421
5568_at	---	YER128W	---	-1.29356	0.0268	0.0874806
5569_at	6006 // glucose metabolism // inferred from genetic interaction /// 6006 // glucose metabolism // inferred from mutant phenotype /// 6261 // DNA-dependent DNA replication // inferred from genetic interaction /// 6468 // protein amino acid phosphorylation // inferred from direct assay	YER129W	---	-1.0581	0.582	0.479245
5570_at	---	YER130C	---	-1.79293	3.11e-05	0.000846463
5571_at	6412 // protein biosynthesis // traceable author statement	YER131W	RPS26B	1.26808	0.0549	0.133957
5572_at	30435 // sporulation // inferred from genetic interaction /// 30435 // sporulation // inferred from mutant phenotype	YER132C	PMD1	-1.06622	0.542	0.462182
5574_at	903 // cellular morphogenesis during vegetative growth // inferred from genetic interaction /// 5977 // glycogen metabolism // inferred from mutant phenotype /// 6109 // regulation of carbohydrate metabolism // inferred from genetic interaction /// 6109 // regulation of carbohydrate metabolism // inferred from physical interaction /// 6109 // regulation of carbohydrate metabolism // traceable aut…	YER133W	GLC7	-1.06309	0.568	0.472901
5573_at	903 // cellular morphogenesis during vegetative growth // inferred from genetic interaction /// 5977 // glycogen metabolism // inferred from mutant phenotype /// 6109 // regulation of carbohydrate metabolism // inferred from genetic interaction /// 6109 // regulation of carbohydrate metabolism // inferred from physical interaction /// 6109 // regulation of carbohydrate metabolism // traceable aut…	YER133W	GLC7	1.08795	0.436	0.415358
5575_at	---	YER134C	---	1.48674	0.00112	0.0120422
5576_at	---	YER135C	---	1.12305	0.378	0.385458
5577_at	16192 // vesicle-mediated transport // inferred from mutant phenotype	YER136W	GDI1	1.03116	0.796	0.552844
5578_at	---	YER137C	---	-1.10666	0.529	0.457677
5579_at	---	YER139C	---	1.01722	0.962	0.597171
5580_at	---	YER140W	---	1.0388	0.739	0.536745
5581_at	6784 // heme a biosynthesis // inferred from genetic interaction /// 6784 // heme a biosynthesis // inferred from mutant phenotype /// 8535 // cytochrome c oxidase complex assembly // inferred from mutant phenotype	YER141W	COX15	1.22455	0.0693	0.15469
5582_at	6307 // DNA dealkylation // inferred from genetic interaction /// 6307 // DNA dealkylation // inferred from expression pattern /// 6307 // DNA dealkylation // inferred from sequence similarity	YER142C	MAG1	-1.01365	0.943	0.593153
5583_at	6511 // ubiquitin-dependent protein catabolism // inferred from mutant phenotype /// 16192 // vesicle-mediated transport // inferred from genetic interaction /// 16192 // vesicle-mediated transport // inferred from mutant phenotype	YER143W	DDI1	1.21102	0.0538	0.132768
5584_at	16579 // protein deubiquitination // traceable author statement	YER144C	UBP5	-1.14818	0.201	0.277218
5585_at	6827 // high affinity iron ion transport // inferred from mutant phenotype	YER145C	FTR1	-1.52004	0.00532	0.0338549
5502_at	---	YER145c-a	---	1.50114	0.00624	0.03748
5586_at	398 // nuclear mRNA splicing, via spliceosome // inferred from physical interaction /// 398 // nuclear mRNA splicing, via spliceosome // traceable author statement /// 6364 // rRNA processing // inferred from mutant phenotype /// 6402 // mRNA catabolism // traceable author statement	YER146W	LSM5	1.31564	0.0186	0.0702363
5587_at	724 // double-strand break repair via homologous recombination // inferred from mutant phenotype /// 7062 // sister chromatid cohesion // inferred from mutant phenotype	YER147C	SCC4	-1.09789	0.371	0.381427
5542_at	6360 // transcription from RNA polymerase I promoter // traceable author statement /// 6367 // transcription initiation from RNA polymerase II promoter // traceable author statement /// 6384 // transcription initiation from RNA polymerase III promoter // traceable author statement	YER148W	SPT15	1.20127	0.116	0.205517
5503_at	---	YER148w-a	---	-1.13251	0.306	0.345908
5543_at	7015 // actin filament organization // inferred from physical interaction /// 7121 // bipolar bud site selection // traceable author statement /// 7266 // Rho protein signal transduction // inferred from physical interaction /// 30447 // filamentous growth // inferred from mutant phenotype /// 30468 // establishment of cell polarity (sensu Fungi) // inferred from mutant phenotype /// 30468 // est…	YER149C	PEA2	-1.03154	0.752	0.540336
5544_at	---	YER150W	SPI1	-1.43045	0.0441	0.117698
5545_at	16579 // protein deubiquitination // traceable author statement	YER151C	UBP3	-1.22755	0.125	0.214319
5546_at	---	YER152C	---	1.09471	0.403	0.397916
5547_at	6412 // protein biosynthesis // inferred from mutant phenotype	YER153C	PET122	1.3629	0.0174	0.0676548
5548_at	45039 // mitochondrial inner membrane protein import // inferred from mutant phenotype /// 45039 // mitochondrial inner membrane protein import // inferred from physical interaction	YER154W	OXA1	1.20771	0.117	0.206575
5549_at	226 // microtubule cytoskeleton organization and biogenesis // inferred from genetic interaction /// 7047 // cell wall organization and biogenesis // inferred from physical interaction /// 7117 // budding cell bud growth // inferred from physical interaction /// 7264 // small GTPase mediated signal transduction // inferred from physical interaction /// 30036 // actin cytoskeleton organization and…	YER155C	BEM2	-1.1129	0.293	0.33841
5550_at	---	YER156C	---	1.98515	1.37e-05	0.000441063
5551_at	301 // retrograde transport, vesicle recycling within Golgi // inferred from mutant phenotype /// 301 // retrograde transport, vesicle recycling within Golgi // traceable author statement /// 6888 // ER to Golgi transport // inferred from genetic interaction /// 6891 // intra-Golgi transport // inferred from physical interaction /// 6891 // intra-Golgi transport // inferred from genetic interacti…	YER157W	COG3	1.08632	0.515	0.450756
5552_at	---	YER158C	---	-1.86053	6.84e-06	0.000253531
5553_at	122 // negative regulation of transcription from RNA polymerase II promoter // inferred from genetic interaction /// 122 // negative regulation of transcription from RNA polymerase II promoter // inferred from mutant phenotype	YER159C	BUR6	-1.12538	0.264	0.321944
5554_at	122 // negative regulation of transcription from RNA polymerase II promoter // inferred from mutant phenotype	YER161C	SPT2	1.03694	0.662	0.509803
5555_at	715 // nucleotide-excision repair, DNA damage recognition // traceable author statement	YER162C	RAD4	-1.29319	0.0283	0.0904382
5556_at	---	YER163C	---	1.06888	0.431	0.41311
5557_at	6338 // chromatin remodeling // inferred from direct assay /// 6368 // RNA elongation from RNA polymerase II promoter // inferred from physical interaction	YER164W	CHD1	-1.03245	0.771	0.545227
5504_at	---	YER165c-a	---	1.09336	0.403	0.397916
5558_at	6446 // regulation of translational initiation // inferred from mutant phenotype /// 6446 // regulation of translational initiation // inferred from direct assay	YER165W	PAB1	1.05471	0.639	0.501971
5559_at	6886 // intracellular protein transport // inferred from genetic interaction /// 6897 // endocytosis // inferred from mutant phenotype /// 45332 // phospholipid translocation // inferred from mutant phenotype	YER166W	DNF1	-1.11227	0.329	0.359432
5560_at	74 // regulation of cell cycle // inferred from mutant phenotype /// 82 // G1/S transition of mitotic cell cycle // inferred from genetic interaction	YER167W	BCK2	-1.43137	0.00593	0.0361969
5561_at	6400 // tRNA modification // inferred from direct assay	YER168C	CCA1	-1.01708	0.908	0.583692
5562_at	122 // negative regulation of transcription from RNA polymerase II promoter // inferred from direct assay /// 6281 // DNA repair // inferred from mutant phenotype	YER169W	RPH1	-1.3968	0.0195	0.0721361
5563_at	9117 // nucleotide metabolism // inferred from direct assay	YER170W	ADK2	1.47489	0.00246	0.0203519
5564_at	717 // nucleotide-excision repair, DNA duplex unwinding // traceable author statement /// 6367 // transcription initiation from RNA polymerase II promoter // traceable author statement /// 7070 // negative regulation of transcription from RNA polymerase II promoter, mitotic // traceable author statement	YER171W	RAD3	1.06359	0.591	0.482775
5520_at	396 // U2-type spliceosome conformational change to release U4 and U1 // traceable author statement	YER172C	BRR2	-1.05839	0.573	0.475028
5505_at	---	YER172c-a	---	1.14913	0.316	0.351361
5521_at	77 // DNA damage checkpoint // inferred from mutant phenotype /// 6289 // nucleotide-excision repair // inferred from mutant phenotype /// 7131 // meiotic recombination // inferred from mutant phenotype	YER173W	RAD24	1.09661	0.388	0.391055
5522_at	6979 // response to oxidative stress // inferred from mutant phenotype /// 6979 // response to oxidative stress // inferred from genetic interaction	YER174C	GRX4	1.39123	0.00736	0.0415911
5523_at	---	YER175C	TMT1	-1.5316	0.000443	0.00628518
5524_at	6449 // regulation of translational termination // inferred from mutant phenotype	YER176W	ECM32	-1.03295	0.825	0.56136
5525_at	77 // DNA damage checkpoint // inferred from mutant phenotype /// 1402 // signal transduction during filamentous growth // inferred from genetic interaction /// 5977 // glycogen metabolism // inferred from genetic interaction /// 7124 // pseudohyphal growth // inferred from genetic interaction /// 7265 // Ras protein signal transduction // inferred from genetic interaction /// 30437 // sporulatio…	YER177W	BMH1	-1.06414	0.542	0.462182
5526_at	6090 // pyruvate metabolism // non-traceable author statement	YER178W	PDA1	1.01102	0.92	0.585815
5528_at	709 // meiotic joint molecule formation // inferred from mutant phenotype /// 7126 // meiosis // inferred from mutant phenotype /// 7131 // meiotic recombination // inferred from mutant phenotype	YER179W	DMC1	-1.043	0.78	0.548083
5527_at	709 // meiotic joint molecule formation // inferred from mutant phenotype /// 7126 // meiosis // inferred from mutant phenotype /// 7131 // meiotic recombination // inferred from mutant phenotype	YER179W	DMC1	1.11663	0.372	0.382106
5529_at	30435 // sporulation // inferred from mutant phenotype	YER180C	ISC10	1.06973	0.543	0.462684
5530_at	---	YER181C	---	1.05462	0.716	0.52939
5531_at	---	YER182W	---	1.09374	0.48	0.4345
5532_at	9396 // folic acid and derivative biosynthesis // inferred from direct assay	YER183C	FAU1	1.01279	0.899	0.581713
5533_at	---	YER184C	---	1.02075	0.801	0.554063
5534_at	---	YER185W	---	-1.35918	0.00576	0.0353892
5535_at	---	YER186C	---	-1.12069	0.346	0.369198
5536_at	---	YER187W	---	-1.2728	0.0447	0.118346
3325_f_at	---	YER188c-a	---	-1.92187	1.96e-05	0.000590517
5537_at	---	YER188W	---	1.09837	0.331	0.360498
5387_at	6396 // RNA processing // inferred from direct assay	YFL001W	DEG1	1.1158	0.301	0.343148
5386_at	27 // ribosomal large subunit assembly and maintenance // traceable author statement /// 6365 // 35S primary transcript processing // traceable author statement	YFL002C	SPB4	1.05979	0.641	0.502351
5385_at	7131 // meiotic recombination // inferred from mutant phenotype	YFL003C	MSH4	1.06918	0.636	0.500451
5384_at	8104 // protein localization // inferred from mutant phenotype /// 42144 // vacuole fusion, non-autophagic // inferred from mutant phenotype /// 42144 // vacuole fusion, non-autophagic // inferred from physical interaction	YFL004W	VTC2	1.19844	0.125	0.214319
5383_at	910 // cytokinesis // inferred from mutant phenotype /// 6887 // exocytosis // traceable author statement /// 6893 // Golgi to plasma membrane transport // traceable author statement /// 6906 // vesicle fusion // traceable author statement /// 7121 // bipolar bud site selection // inferred from mutant phenotype /// 7264 // small GTPase mediated signal transduction // traceable author statement	YFL005W	SEC4	1.04207	0.712	0.528513
5382_at	30163 // protein catabolism // inferred from mutant phenotype /// 43248 // proteasome assembly // inferred from mutant phenotype	YFL006W	BLM3	-1.13791	0.275	0.32874
5381_at	30163 // protein catabolism // inferred from mutant phenotype /// 43248 // proteasome assembly // inferred from mutant phenotype	YFL007W	BLM3	1.24026	0.068	0.153267
5380_at	70 // mitotic sister chromatid segregation // inferred from mutant phenotype /// 6302 // double-strand break repair // inferred from mutant phenotype /// 7064 // mitotic sister chromatid cohesion // inferred from mutant phenotype	YFL008W	SMC1	1.0208	0.826	0.561837
5379_at	82 // G1/S transition of mitotic cell cycle // inferred from mutant phenotype /// 86 // G2/M transition of mitotic cell cycle // inferred from genetic interaction /// 86 // G2/M transition of mitotic cell cycle // inferred from mutant phenotype /// 16567 // protein ubiquitination // inferred from genetic interaction /// 16567 // protein ubiquitination // inferred from physical interaction /// 311…	YFL009W	CDC4	1.04385	0.653	0.5071
5378_at	9269 // response to dessication // inferred from sequence similarity	YFL010C	WWM1	1.1716	0.194	0.272297
5376_at	8645 // hexose transport // inferred from genetic interaction	YFL011W	HXT10	1.05897	0.616	0.493467
5377_at	6865 // amino acid transport // inferred from mutant phenotype	YFL011W-A	AUA1	1.0154	0.909	0.583692
5375_at	---	YFL012W	---	-1.2359	0.514	0.4503
5373_at	6338 // chromatin remodeling // inferred from physical interaction	YFL013C	IES1	-1.12023	0.323	0.355635
5374_at	---	YFL013W-A	---	-1.10198	0.444	0.418623
5315_at	6972 // hyperosmotic response // traceable author statement /// 6979 // response to oxidative stress // traceable author statement /// 7155 // cell adhesion // inferred from direct assay /// 9269 // response to dessication // inferred from expression pattern /// 9269 // response to dessication // inferred from direct assay /// 9269 // response to dessication // inferred from sequence similarity /…	YFL013w-a	HSP12	1.00436	0.985	0.603076
5372_at	6972 // hyperosmotic response // traceable author statement /// 6979 // response to oxidative stress // traceable author statement /// 7155 // cell adhesion // inferred from direct assay /// 9269 // response to dessication // inferred from expression pattern /// 9269 // response to dessication // inferred from direct assay /// 9269 // response to dessication // inferred from sequence similarity /…	YFL014W	HSP12	1.03676	0.849	0.56822
5371_at	---	YFL015C	---	1.11942	0.32	0.353854
5370_at	6457 // protein folding // inferred from direct assay /// 6508 // proteolysis and peptidolysis // inferred from mutant phenotype	YFL016C	MDJ1	1.08632	0.392	0.392977
5369_at	6048 // UDP-N-acetylglucosamine biosynthesis // inferred from mutant phenotype /// 6048 // UDP-N-acetylglucosamine biosynthesis // inferred from direct assay	YFL017C	GNA1	1.18766	0.134	0.222439
5368_at	398 // nuclear mRNA splicing, via spliceosome // inferred from physical interaction	YFL017W-A	SMX2	1.06456	0.496	0.442163
5367_at	6086 // acetyl-CoA biosynthesis from pyruvate // traceable author statement /// 6546 // glycine catabolism // inferred from mutant phenotype /// 6550 // isoleucine catabolism // inferred from mutant phenotype /// 6552 // leucine catabolism // inferred from mutant phenotype /// 6564 // L-serine biosynthesis // inferred from mutant phenotype /// 6574 // valine catabolism // inferred from mutant phe…	YFL018C	LPD1	-1.03634	0.812	0.556886
5411_at	---	YFL019C	---	1.04923	0.81	0.556259
5410_f_at	---	YFL020C	PAU5 /// PAU7	1.0847	0.409	0.401099
5314_at	---	YFL021c-a	---	1.35302	0.0084	0.0448269
5409_at	6367 // transcription initiation from RNA polymerase II promoter // inferred from direct assay /// 6808 // regulation of nitrogen utilization // inferred from mutant phenotype /// 45941 // positive regulation of transcription // inferred from direct assay	YFL021W	GAT1	1.2385	0.0644	0.148397
5408_at	6432 // phenylalanyl-tRNA aminoacylation // traceable author statement	YFL022C	FRS2	1.27999	0.0375	0.106921
5407_at	282 // bud site selection // inferred from mutant phenotype	YFL023W	BUD27	1.15253	0.197	0.274592
5406_at	6357 // regulation of transcription from RNA polymerase II promoter // inferred from direct assay /// 16573 // histone acetylation // inferred from direct assay	YFL024C	EPL1	-1.2953	0.0314	0.0966182
5405_at	6505 // GPI anchor metabolism // inferred from genetic interaction /// 6621 // protein-ER retention // inferred from mutant phenotype /// 6888 // ER to Golgi transport // inferred from mutant phenotype /// 16050 // vesicle organization and biogenesis // inferred from mutant phenotype /// 16050 // vesicle organization and biogenesis // inferred from genetic interaction /// 30433 // ER-associated p…	YFL025C	BST1	1.22798	0.0708	0.156427
5404_at	749 // response to pheromone during conjugation with cellular fusion // traceable author statement /// 30031 // cell projection biogenesis // inferred from mutant phenotype	YFL026W	STE2	1.19165	0.169	0.251293
5403_at	16192 // vesicle-mediated transport // inferred from genetic interaction	YFL027C	GYP8	-1.00409	0.955	0.595449
5402_at	6355 // regulation of transcription, DNA-dependent // inferred from mutant phenotype /// 6355 // regulation of transcription, DNA-dependent // inferred from physical interaction	YFL028C	CAF16	1.12604	0.274	0.328381
5401_at	6468 // protein amino acid phosphorylation // inferred from direct assay /// 7049 // cell cycle // inferred from mutant phenotype /// 7126 // meiosis // inferred from genetic interaction /// 7126 // meiosis // inferred from mutant phenotype	YFL029C	CAK1	1.11901	0.349	0.370087
5400_at	6545 // glycine biosynthesis // inferred from genetic interaction /// 6545 // glycine biosynthesis // inferred from mutant phenotype	YFL030W	AGX1	-1.50849	0.0218	0.0766198
3942_at	6357 // regulation of transcription from RNA polymerase II promoter // traceable author statement /// 6644 // phospholipid metabolism // traceable author statement /// 6990 // unfolded protein response, positive regulation of target gene transcription // traceable author statement /// 45893 // positive regulation of transcription, DNA-dependent // inferred from direct assay	YFL031W	HAC1	-1.14272	0.293	0.33841
3943_i_at	---	YFL031W	---	-1.13983	0.22	0.291369
3944_f_at	6357 // regulation of transcription from RNA polymerase II promoter // traceable author statement /// 6644 // phospholipid metabolism // traceable author statement /// 6990 // unfolded protein response, positive regulation of target gene transcription // traceable author statement /// 45893 // positive regulation of transcription, DNA-dependent // inferred from direct assay	YFL031W	HAC1	-1.10057	0.389	0.391363
5318_s_at	6357 // regulation of transcription from RNA polymerase II promoter // traceable author statement /// 6644 // phospholipid metabolism // traceable author statement /// 6990 // unfolded protein response, positive regulation of target gene transcription // traceable author statement /// 45893 // positive regulation of transcription, DNA-dependent // inferred from direct assay	YFL031W	HAC1	-1.062	0.692	0.521152
5399_at	6357 // regulation of transcription from RNA polymerase II promoter // traceable author statement /// 6644 // phospholipid metabolism // traceable author statement /// 6990 // unfolded protein response, positive regulation of target gene transcription // traceable author statement /// 45893 // positive regulation of transcription, DNA-dependent // inferred from direct assay	YFL032W	HAC1	-1.03963	0.694	0.521751
5398_at	1324 // age-dependent response to oxidative stress during chronological cell aging // inferred from mutant phenotype /// 6468 // protein amino acid phosphorylation // inferred from direct assay /// 6950 // response to stress // inferred from mutant phenotype /// 40020 // regulation of meiosis // inferred from mutant phenotype	YFL033C	RIM15	1.01286	0.924	0.587234
5396_at	6412 // protein biosynthesis // traceable author statement	YFL034C-A	RPL22B	1.04613	0.655	0.507953
5397_at	---	YFL034W	---	-1.02863	0.791	0.551616
5313_s_at	903 // cellular morphogenesis during vegetative growth // inferred from genetic interaction /// 6468 // protein amino acid phosphorylation // inferred from direct assay /// 7096 // regulation of exit from mitosis // inferred from mutant phenotype /// 30467 // establishment and/or maintenance of cell polarity (sensu Fungi) // inferred from mutant phenotype	YFL035C	MOB2	1.051	0.603	0.487209
5395_at	2 // mitochondrial genome maintenance // inferred from mutant phenotype /// 6390 // transcription from mitochondrial promoter // inferred from mutant phenotype	YFL036W	RPO41	-1.05312	0.617	0.493496
5394_at	70 // mitotic sister chromatid segregation // traceable author statement /// 743 // nuclear migration during conjugation with cellular fusion // traceable author statement /// 30473 // nuclear migration, microtubule-mediated // traceable author statement /// 45143 // homologous chromosome segregation // traceable author statement	YFL037W	TUB2	1.1984	0.14	0.226851
5393_at	6461 // protein complex assembly // inferred from direct assay /// 6888 // ER to Golgi transport // traceable author statement	YFL038C	YPT1	-1.00432	0.957	0.595971
5392_at	1 // mitochondrion inheritance // traceable author statement /// 11 // vacuole inheritance // traceable author statement /// 132 // establishment of mitotic spindle orientation // traceable author statement /// 910 // cytokinesis // traceable author statement /// 1300 // chronological cell aging // inferred from mutant phenotype /// 6357 // regulation of transcription from RNA polymerase II promo…	YFL039C	ACT1	-1.05334	0.433	0.414392
5391_at	---	YFL040W	---	-1.24782	0.0549	0.133957
5390_at	6826 // iron ion transport // inferred from mutant phenotype	YFL041W	FET5	-1.32384	0.0851	0.172156
5317_s_at	---	YFL042C	---	1.13712	0.272	0.327097
5312_s_at	---	YFL043C	---	-1.20551	0.185	0.264945
5389_at	45449 // regulation of transcription // inferred from mutant phenotype	YFL044C	---	1.25554	0.0486	0.124291
5435_at	45047 // protein-ER targeting // inferred from mutant phenotype	YFL045C	SEC53	-1.02178	0.808	0.555766
5434_at	---	YFL046W	---	1.03419	0.753	0.540779
5433_at	7264 // small GTPase mediated signal transduction // inferred from curator /// 7264 // small GTPase mediated signal transduction // inferred from physical interaction	YFL047W	RGD2	1.28748	0.0218	0.0766198
5432_at	6888 // ER to Golgi transport // inferred from physical interaction	YFL048C	EMP47	1.28645	0.0205	0.0740842
5431_at	---	YFL049W	---	1.06086	0.516	0.451281
5430_at	15674 // di-, tri-valent inorganic cation transport // inferred from mutant phenotype /// 15674 // di-, tri-valent inorganic cation transport // inferred from sequence similarity /// 15693 // magnesium ion transport // inferred from direct assay	YFL050C	ALR2	1.15647	0.145	0.231294
5429_at	---	YFL051C	---	1.38209	0.0166	0.0660484
5428_at	---	YFL052W	---	1.35775	0.0129	0.0579114
5427_at	6950 // response to stress // inferred from mutant phenotype /// 19563 // glycerol catabolism // inferred from sequence similarity	YFL053W	DAK2	-1.1905	0.484	0.436717
5426_at	6833 // water transport // inferred from sequence similarity	YFL054C	---	-1.05083	0.946	0.593384
5425_at	6865 // amino acid transport // inferred from direct assay /// 6865 // amino acid transport // inferred from mutant phenotype	YFL055W	AGP3	-1.0823	0.559	0.469291
5424_at	6081 // aldehyde metabolism // inferred from sequence similarity	YFL056C	AAD6	1.20101	0.137	0.22477
5423_s_at	6081 // aldehyde metabolism // inferred from sequence similarity	YFL057C	AAD16 /// AAD4	-1.03835	0.803	0.554426
3327_f_at	6883 // sodium ion homeostasis // inferred from mutant phenotype	YFL062W	COS3 /// COS1 /// COS6 /// COS4 /// COS2	-1.46435	0.00299	0.0231715
3326_at	---	YFL063W	---	-1.83639	9.07e-05	0.00193563
5421_i_at	---	YFL067W	---	-1.95883	0.000371	0.00551509
5422_s_at	---	YFL067W	---	-1.63563	0.0172	0.0672484
5420_s_at	---	YFL068W	---	1.14863	0.657	0.508384
5388_at	8298 // intracellular mRNA localization // inferred from mutant phenotype /// 42273 // ribosomal large subunit biogenesis // inferred from mutant phenotype /// 42273 // ribosomal large subunit biogenesis // inferred from physical interaction	YFR001W	LOC1	1.03826	0.642	0.502715
5344_at	6406 // mRNA-nucleus export // traceable author statement /// 6407 // rRNA-nucleus export // traceable author statement /// 6408 // snRNA-nucleus export // traceable author statement /// 6409 // tRNA-nucleus export // traceable author statement /// 6606 // protein-nucleus import // inferred from mutant phenotype /// 6607 // NLS-bearing substrate-nucleus import // traceable author statement /// 66…	YFR002W	NIC96	1.07046	0.507	0.447438
5345_at	5977 // glycogen metabolism // inferred from mutant phenotype /// 6470 // protein amino acid dephosphorylation // inferred from direct assay	YFR003C	YPI1	1.3088	0.0138	0.0595324
5346_at	6511 // ubiquitin-dependent protein catabolism // traceable author statement	YFR004W	RPN11	-1.08657	0.455	0.422876
5347_at	398 // nuclear mRNA splicing, via spliceosome // inferred from direct assay	YFR005C	SAD1	1.28492	0.0478	0.122635
5348_at	---	YFR006W	---	1.08854	0.451	0.421243
5349_at	---	YFR007W	---	1.39904	0.00365	0.0262969
5350_at	751 // cell cycle arrest in response to pheromone // inferred from mutant phenotype /// 751 // cell cycle arrest in response to pheromone // inferred from physical interaction	YFR008W	FAR7	1.20104	0.106	0.194593
5351_at	6448 // regulation of translational elongation // inferred from mutant phenotype /// 6448 // regulation of translational elongation // inferred from physical interaction	YFR009W	GCN20	1.3378	0.0202	0.0735188
5352_at	16579 // protein deubiquitination // traceable author statement	YFR010W	UBP6	1.06611	0.559	0.469291
5353_at	---	YFR011C	---	1.14785	0.175	0.256825
5354_at	---	YFR012W	---	1.05486	0.569	0.473314
5355_at	6338 // chromatin remodeling // inferred from physical interaction	YFR013W	IOC3	1.042	0.702	0.525382
5356_at	6468 // protein amino acid phosphorylation // inferred from direct assay /// 7165 // signal transduction // inferred from mutant phenotype	YFR014C	CMK1	1.11365	0.34	0.365915
5357_at	5977 // glycogen metabolism // inferred from genetic interaction /// 5977 // glycogen metabolism // inferred from mutant phenotype /// 5977 // glycogen metabolism // inferred from sequence similarity	YFR015C	GSY1	1.17165	0.161	0.245487
5358_at	---	YFR016C	---	-1.2275	0.0852	0.172296
5359_at	---	YFR017C	---	-1.04531	0.769	0.544838
5360_at	---	YFR018C	---	1.179	0.127	0.216234
5361_at	6644 // phospholipid metabolism // inferred from mutant phenotype /// 6644 // phospholipid metabolism // inferred from genetic interaction /// 6950 // response to stress // traceable author statement /// 7033 // vacuole organization and biogenesis // inferred from mutant phenotype	YFR019W	FAB1	-1.18147	0.209	0.283055
5362_at	---	YFR020W	---	1.12174	0.374	0.382974
5363_at	6623 // protein-vacuolar targeting // inferred from mutant phenotype /// 6623 // protein-vacuolar targeting // inferred from direct assay /// 6624 // vacuolar protein processing or maturation // inferred from mutant phenotype /// 6624 // vacuolar protein processing or maturation // inferred from direct assay /// 6914 // autophagy // inferred from mutant phenotype /// 6914 // autophagy // inferred…	YFR021W	ATG18	1.07841	0.482	0.435261
5364_at	---	YFR022W	ROG3	-1.57253	0.0138	0.0595324
5365_at	---	YFR023W	PES4	-1.63813	0.00118	0.012473
5366_s_at	7015 // actin filament organization // RCA	YFR024C-A	LSB3	-1.12442	0.464	0.426666
5322_at	105 // histidine biosynthesis // traceable author statement	YFR025C	HIS2	1.47231	0.000625	0.0080394
5323_at	---	YFR026C	---	-1.12646	0.467	0.427679
5324_at	6260 // DNA replication // inferred from mutant phenotype /// 6281 // DNA repair // inferred from direct assay /// 7064 // mitotic sister chromatid cohesion // inferred from mutant phenotype	YFR027W	ECO1	1.14548	0.235	0.301113
5325_at	6470 // protein amino acid dephosphorylation // inferred from direct assay /// 7096 // regulation of exit from mitosis // inferred from genetic interaction /// 7096 // regulation of exit from mitosis // inferred from physical interaction	YFR028C	CDC14	1.24682	0.0567	0.136926
5326_at	7606 // sensory perception of chemical stimulus // inferred from genetic interaction /// 7606 // sensory perception of chemical stimulus // inferred from mutant phenotype	YFR029W	PTR3	-1.15958	0.177	0.258013
5327_at	103 // sulfate assimilation // traceable author statement	YFR030W	MET10	1.23888	0.0648	0.14871
5328_at	70 // mitotic sister chromatid segregation // traceable author statement /// 7076 // mitotic chromosome condensation // inferred from mutant phenotype /// 7076 // mitotic chromosome condensation // traceable author statement	YFR031C	SMC2	-1.17903	0.122	0.211818
5329_s_at	6412 // protein biosynthesis // traceable author statement	YFR031C-A	RPL2B /// RPL2A	1.11661	0.0854	0.172515
5330_at	---	YFR032C	---	-1.65244	0.017	0.0668842
5331_at	6412 // protein biosynthesis // traceable author statement	YFR032C-A	RPL29	1.35138	0.0117	0.0542088
5332_at	6122 // mitochondrial electron transport, ubiquinol to cytochrome c // inferred from mutant phenotype /// 9060 // aerobic respiration // inferred from mutant phenotype	YFR033C	QCR6	1.03552	0.668	0.511974
5333_at	6796 // phosphate metabolism // traceable author statement /// 16036 // cellular response to phosphate starvation // inferred from mutant phenotype /// 16036 // cellular response to phosphate starvation // inferred from direct assay	YFR034C	PHO4	1.18053	0.144	0.230221
5334_at	---	YFR035C	---	1.46391	0.0164	0.0656701
5335_at	22 // mitotic spindle elongation // traceable author statement /// 70 // mitotic sister chromatid segregation // traceable author statement /// 7091 // mitotic metaphase/anaphase transition // traceable author statement /// 8054 // cyclin catabolism // traceable author statement /// 16567 // protein ubiquitination // inferred from physical interaction /// 31145 // anaphase-promoting complex-depen…	YFR036W	CDC26	1.00536	0.913	0.584197
5316_at	---	YFR036w-a	---	-1.00176	0.985	0.603076
5336_at	6338 // chromatin remodeling // inferred from sequence similarity /// 6338 // chromatin remodeling // inferred from direct assay	YFR037C	RSC8	-1.05873	0.673	0.513779
5337_at	---	YFR038W	---	1.01655	0.903	0.582695
5338_at	---	YFR039C	---	1.00356	0.967	0.599152
5339_at	82 // G1/S transition of mitotic cell cycle // inferred from mutant phenotype /// 82 // G1/S transition of mitotic cell cycle // inferred from physical interaction /// 82 // G1/S transition of mitotic cell cycle // inferred from genetic interaction	YFR040W	SAP155	-1.12234	0.26	0.319416
5340_at	---	YFR041C	ERJ5	1.09095	0.411	0.402429
5341_at	---	YFR042W	---	1.25648	0.0609	0.142725
5342_at	---	YFR043C	---	-1.08241	0.536	0.459919
5343_at	---	YFR044C	---	-1.10871	0.388	0.391055
5299_at	6810 // transport // inferred from sequence similarity	YFR045W	---	-1.09188	0.533	0.458742
5300_at	7059 // chromosome segregation // inferred from physical interaction	YFR046C	CNN1	-1.0664	0.568	0.472901
5301_at	9435 // NAD biosynthesis // inferred from direct assay /// 9435 // NAD biosynthesis // inferred from mutant phenotype	YFR047C	BNA6	-1.02962	0.784	0.549728
5302_at	---	YFR048W	RMD8	-1.12633	0.277	0.330081
5303_at	6412 // protein biosynthesis // traceable author statement	YFR049W	YMR31	-1.12256	0.383	0.388518
5304_at	6511 // ubiquitin-dependent protein catabolism // traceable author statement	YFR050C	PRE4	1.3931	0.00598	0.0364231
5305_at	6888 // ER to Golgi transport // inferred from mutant phenotype /// 6890 // retrograde transport, Golgi to ER // inferred from mutant phenotype	YFR051C	RET2	1.2337	0.0782	0.165135
5306_at	6511 // ubiquitin-dependent protein catabolism // inferred from mutant phenotype	YFR052W	RPN12	1.25746	0.0307	0.0954548
5307_at	6000 // fructose metabolism // inferred from mutant phenotype /// 6006 // glucose metabolism // inferred from mutant phenotype	YFR053C	HXK1	1.05303	0.504	0.446188
5308_at	---	YFR054C	---	1.25486	0.0504	0.127277
5310_at	6790 // sulfur metabolism // inferred from sequence similarity /// 6878 // copper ion homeostasis // inferred from expression pattern	YFR055W	---	-1.1257	0.247	0.310556
5309_at	---	YFR056C	---	-1.19894	0.14	0.226851
5311_at	---	YFR057W	---	1.02636	0.792	0.55163
5016_at	6696 // ergosterol biosynthesis // inferred from direct assay	YGL001C	ERG26	1.13917	0.216	0.288171
5015_at	45045 // secretory pathway // inferred from mutant phenotype /// 45045 // secretory pathway // inferred from genetic interaction	YGL002W	ERP6	1.19009	0.0959	0.183776
5014_at	22 // mitotic spindle elongation // traceable author statement /// 70 // mitotic sister chromatid segregation // traceable author statement /// 7091 // mitotic metaphase/anaphase transition // traceable author statement /// 7092 // anaphase-promoting complex activation during mitotic cell cycle // inferred from mutant phenotype /// 8361 // regulation of cell size // inferred from direct assay ///…	YGL003C	CDH1	1.02876	0.738	0.536642
5013_at	6508 // proteolysis and peptidolysis // RCA	YGL004C	RPN14	-1.03119	0.816	0.557999
5012_at	6891 // intra-Golgi transport // inferred from physical interaction /// 6891 // intra-Golgi transport // inferred from genetic interaction	YGL005C	COG7	1.07662	0.594	0.483823
5011_at	6816 // calcium ion transport // inferred from sequence similarity /// 6816 // calcium ion transport // inferred from mutant phenotype /// 6874 // calcium ion homeostasis // inferred from mutant phenotype	YGL006W	PMC1	-1.20619	0.107	0.195727
4726_at	---	YGL006w-a	---	1.17286	0.223	0.293205
5010_at	---	YGL007W	---	1.26192	0.0629	0.145595
5009_at	6885 // regulation of pH // inferred from expression pattern /// 15992 // proton transport // inferred from direct assay	YGL008C	PMA1	1.03822	0.795	0.55249
5008_at	9098 // leucine biosynthesis // traceable author statement	YGL009C	LEU1	1.35462	0.0165	0.0658365
5007_at	---	YGL010W	---	1.3862	0.0123	0.056112
5006_at	6511 // ubiquitin-dependent protein catabolism // traceable author statement	YGL011C	SCL1	1.12935	0.245	0.308799
5005_at	6696 // ergosterol biosynthesis // traceable author statement	YGL012W	ERG4	1.0411	0.657	0.508384
5004_at	6357 // regulation of transcription from RNA polymerase II promoter // traceable author statement /// 42493 // response to drug // traceable author statement	YGL013C	PDR1	-1.0071	0.919	0.585642
5003_at	288 // mRNA catabolism, deadenylylation-dependent decay // inferred from genetic interaction /// 1308 // loss of chromatin silencing during replicative cell aging // inferred from genetic interaction /// 1308 // loss of chromatin silencing during replicative cell aging // inferred from mutant phenotype /// 8104 // protein localization // inferred from mutant phenotype	YGL014W	PUF4	1.11038	0.339	0.365397
5002_at	---	YGL015C	---	-1.28008	0.875	0.575772
5046_at	6606 // protein-nucleus import // inferred from direct assay /// 42493 // response to drug // traceable author statement	YGL016W	KAP122	1.26922	0.0338	0.100703
5045_at	6464 // protein modification // traceable author statement /// 16598 // protein arginylation // inferred from direct assay	YGL017W	ATE1	-1.01693	0.844	0.567232
5044_at	9060 // aerobic respiration // inferred from mutant phenotype /// 16226 // iron-sulfur cluster assembly // inferred from mutant phenotype	YGL018C	JAC1	1.09653	0.365	0.378087
5043_at	82 // G1/S transition of mitotic cell cycle // inferred from physical interaction /// 86 // G2/M transition of mitotic cell cycle // inferred from physical interaction /// 501 // flocculation (sensu Saccharomyces) // inferred from mutant phenotype /// 6356 // regulation of transcription from RNA polymerase I promoter // inferred from direct assay /// 6359 // regulation of transcription from RNA p…	YGL019W	CKB1	1.06514	0.591	0.482775
5042_at	7005 // mitochondrion organization and biogenesis // inferred from mutant phenotype	YGL020C	MDM39	1.24648	0.0437	0.116907
5041_at	7067 // mitosis // inferred from expression pattern	YGL021W	ALK1	1.12168	0.265	0.322604
5040_at	6487 // N-linked glycosylation // inferred from physical interaction	YGL022W	STT3	1.14467	0.257	0.317253
5039_at	16192 // vesicle-mediated transport // inferred from sequence similarity	YGL023C	PIB2	-1.04007	0.774	0.546046
5038_at	---	YGL024W	---	1.37359	0.00887	0.0461438
5037_at	6366 // transcription from RNA polymerase II promoter // inferred from direct assay	YGL025C	PGD1	1.0339	0.855	0.570069
5036_at	162 // tryptophan biosynthesis // inferred from mutant phenotype /// 162 // tryptophan biosynthesis // traceable author statement	YGL026C	TRP5	1.04099	0.696	0.522349
5035_at	7047 // cell wall organization and biogenesis // inferred from mutant phenotype /// 7047 // cell wall organization and biogenesis // inferred from sequence similarity	YGL027C	CWH41	1.09252	0.433	0.414392
5034_at	7109 // cytokinesis, completion of separation // inferred from mutant phenotype	YGL028C	SCW11	-1.00847	0.909	0.583692
5033_at	6364 // rRNA processing // inferred from direct assay /// 7046 // ribosome biogenesis // inferred from mutant phenotype	YGL029W	CGR1	-1.19195	0.237	0.302712
5032_at	6364 // rRNA processing // inferred from mutant phenotype /// 6412 // protein biosynthesis // traceable author statement /// 16478 // negative regulation of translation // traceable author statement /// 48025 // negative regulation of nuclear mRNA splicing, via spliceosome // inferred from mutant phenotype	YGL030W	RPL30	1.12223	0.369	0.380134
5031_at	6412 // protein biosynthesis // traceable author statement	YGL031C	RPL24A	1.02784	0.863	0.572624
[truncated: 4,350 more rows]
