# Supplementary material for: Growth control of the eukaryote cell: a systems biology study in yeast
Source: J Biol. 2007 Apr 30;6(2):4. doi: 10.1186/jbiol54 (PMC2373899; doi:10.1186/jbiol54)
Supplement: Additional data file 2 — Supplementary tables S1-S30. [file jbiol54-S2.zip › Table S11 SGOliver.xls]

## Sheet: GO Down Cel Comp
GO ID	Total	Under	Over	Change	P-Value (Changed)	Term
5773	172	0	0	22	0.003	vacuole
8372	804	0	0	72	0.0076	cellular_component unknown
5774	84	0	0	12	0.0111	vacuolar membrane
324	131	0	0	16	0.0161	vacuole (sensu Fungi)
323	131	0	0	16	0.0161	lytic vacuole
322	131	0	0	16	0.0161	storage vacuole
108	4	0	0	2	0.0255	repairosome
153	5	0	0	2	0.0406	cytoplasmic ubiquitin ligase complex
19005	5	0	0	2	0.0406	SCF ubiquitin ligase complex
5886	209	0	0	21	0.0468	plasma membrane
5811	32	0	0	5	0.0636	lipid particle
5802	8	0	0	2	0.0991	Golgi trans face
16020	837	0	0	66	0.11	membrane
109	18	0	0	3	0.1205	nucleotide excision repair complex
5624	74	0	0	8	0.1304	membrane fraction
262	2	0	0	1	0.132	mitochondrial chromosome
113	2	0	0	1	0.132	nucleotide excision repair factor 4 complex
111	2	0	0	1	0.132	nucleotide excision repair factor 2 complex
46658	2	0	0	1	0.132	extrinsic to plasma membrane, GPI-anchored
329	51	0	0	6	0.1322	vacuolar membrane (sensu Fungi)
42764	10	0	0	2	0.1457	prospore
42763	10	0	0	2	0.1457	immature spore
5628	10	0	0	2	0.1457	prospore membrane
5576	20	0	0	3	0.1526	extracellular
267	103	0	0	10	0.1641	cell fraction
148	3	0	0	1	0.1913	1,3-beta-glucan synthase complex
42720	3	0	0	1	0.1913	mitochondrial inner membrane peptidase complex
5952	3	0	0	1	0.1913	cAMP-dependent protein kinase complex
5884	3	0	0	1	0.1913	actin filament
5845	3	0	0	1	0.1913	mRNA cap complex
943	3	0	0	1	0.1913	retrotransposon nucleocapsid
5779	3	0	0	1	0.1913	integral to peroxisomal membrane
5768	57	0	0	6	0.1916	endosome
5741	23	0	0	3	0.2049	mitochondrial outer membrane
19867	23	0	0	3	0.2049	outer membrane
143	24	0	0	3	0.2232	actin cap (sensu Saccharomyces)
30478	24	0	0	3	0.2232	actin cap (sensu Fungi)
5825	4	0	0	1	0.2466	half bridge of spindle pole body
30864	63	0	0	6	0.2591	cortical actin cytoskeleton
30863	63	0	0	6	0.2591	cortical cytoskeleton
9277	90	0	0	8	0.2713	cell wall (sensu Fungi)
30312	90	0	0	8	0.2713	external encapsulating structure
5618	90	0	0	8	0.2713	cell wall
133	5	0	0	1	0.2981	polarisome
5689	5	0	0	1	0.2981	minor (U12-dependent) spliceosome complex
5682	5	0	0	1	0.2981	snRNP U5
5678	5	0	0	1	0.2981	chromatin assembly complex
5679	16	0	0	2	0.2996	nucleosome remodeling complex
220	6	0	0	1	0.3461	hydrogen-transporting ATPase V0 domain
8278	6	0	0	1	0.3461	cohesin complex
798	6	0	0	1	0.3461	nuclear cohesin complex
8180	6	0	0	1	0.3461	signalosome complex
346	6	0	0	1	0.3461	transcription export complex
5778	18	0	0	2	0.3511	peroxisomal membrane
5625	32	0	0	3	0.3754	soluble fraction
112	7	0	0	1	0.3908	nucleotide excision repair factor 3 complex
9295	7	0	0	1	0.3908	nucleoid
42645	7	0	0	1	0.3908	mitochondrial nucleoid
5724	7	0	0	1	0.3908	nuclear telomeric heterochromatin
5720	7	0	0	1	0.3908	nuclear heterochromatin
792	7	0	0	1	0.3908	heterochromatin
5937	35	0	0	3	0.4319	shmoo tip
5619	8	0	0	1	0.4325	spore wall (sensu Fungi)
300	8	0	0	1	0.4325	peripheral to membrane of membrane fraction
120	9	0	0	1	0.4713	RNA polymerase I transcription factor complex
5881	9	0	0	1	0.4713	cytoplasmic microtubule
5849	9	0	0	1	0.4713	mRNA cleavage factor complex
5844	9	0	0	1	0.4713	polysome
5675	9	0	0	1	0.4713	transcription factor TFIIH complex
5758	23	0	0	2	0.4727	mitochondrial intermembrane space
5934	38	0	0	3	0.4864	bud tip
5857	38	0	0	3	0.4864	actin cortical patch (sensu Saccharomyces)
42579	53	0	0	4	0.4945	microbody
5777	53	0	0	4	0.4945	peroxisome
131	24	0	0	2	0.4954	incipient bud site
30479	39	0	0	3	0.504	actin cortical patch (sensu Fungi)
16514	10	0	0	1	0.5075	SWI/SNF complex
19898	25	0	0	2	0.5175	extrinsic to membrane
5938	99	0	0	7	0.5197	cell cortex
5770	11	0	0	1	0.5412	late endosome
783	11	0	0	1	0.5412	nuclear telomere cap complex
782	11	0	0	1	0.5412	telomere cap complex
19897	12	0	0	1	0.5726	extrinsic to plasma membrane
5874	28	0	0	2	0.5797	microtubule
30125	13	0	0	1	0.6019	clathrin vesicle coat
30118	13	0	0	1	0.6019	clathrin coat
30120	30	0	0	2	0.6178	vesicle coat
5933	125	0	0	8	0.6288	bud
5782	14	0	0	1	0.6291	peroxisomal matrix
16471	15	0	0	1	0.6545	hydrogen-translocating V-type ATPase complex
42598	15	0	0	1	0.6545	vesicular fraction
5847	15	0	0	1	0.6545	mRNA cleavage and polyadenylation specificity factor complex
5792	15	0	0	1	0.6545	microsome
15629	97	0	0	6	0.6593	actin cytoskeleton
5856	192	0	0	12	0.6698	cytoskeleton
151	33	0	0	2	0.6699	ubiquitin ligase complex
124	16	0	0	1	0.6782	SAGA complex
30117	34	0	0	2	0.6859	membrane coat
15630	86	0	0	5	0.7092	microtubule cytoskeleton
5737	3130	0	0	209	0.7145	cytoplasm
5816	54	0	0	3	0.7243	spindle pole body
5815	54	0	0	3	0.7243	microtubule organizing center
139	19	0	0	1	0.7399	Golgi membrane
16585	38	0	0	2	0.7438	chromatin remodeling complex
5819	74	0	0	4	0.7545	spindle
118	20	0	0	1	0.7578	histone deacetylase complex
784	20	0	0	1	0.7578	nuclear chromosome, telomeric region
781	20	0	0	1	0.7578	chromosome, telomeric region
922	59	0	0	3	0.7782	spindle pole
134	130	0	0	7	0.795	site of polarized growth (sensu Saccharomyces)
30483	130	0	0	7	0.795	site of polarized growth (sensu Fungi)
30427	130	0	0	7	0.795	site of polarized growth
152	23	0	0	1	0.8043	nuclear ubiquitin ligase complex
119	24	0	0	1	0.8177	mediator complex
775	47	0	0	2	0.8414	chromosome, pericentric region
5783	353	0	0	20	0.8431	endoplasmic reticulum
5887	27	0	0	1	0.8527	integral to plasma membrane
5635	89	0	0	4	0.8671	nuclear membrane
30136	31	0	0	1	0.8892	clathrin-coated vesicle
5684	32	0	0	1	0.8968	major (U2-dependent) spliceosome
5935	95	0	0	4	0.8978	bud neck
778	33	0	0	1	0.9039	condensed nuclear chromosome kinetochore
777	33	0	0	1	0.9039	condensed chromosome kinetochore
794	56	0	0	2	0.9041	condensed nuclear chromosome
793	56	0	0	2	0.9041	condensed chromosome
5794	117	0	0	5	0.9102	Golgi apparatus
780	35	0	0	1	0.9166	condensed nuclear chromosome, pericentric region
779	35	0	0	1	0.9166	condensed chromosome, pericentric region
790	38	0	0	1	0.9327	nuclear chromatin
5941	39	0	0	1	0.9373	unlocalized
785	39	0	0	1	0.9373	chromatin
16021	202	0	0	9	0.9415	integral to membrane
776	41	0	0	1	0.9456	kinetochore
5667	109	0	0	4	0.9465	transcription factor complex
123	43	0	0	1	0.9529	histone acetyltransferase complex
30135	71	0	0	2	0.96	coated vesicle
16591	72	0	0	2	0.9624	DNA-directed RNA polymerase II, holoenzyme
5789	97	0	0	3	0.9664	endoplasmic reticulum membrane
42175	107	0	0	3	0.9806	nuclear envelope-endoplasmic reticulum network
5740	173	0	0	6	0.9818	mitochondrial membrane
228	133	0	0	4	0.9838	nuclear chromosome
5694	178	0	0	6	0.9855	chromosome
5654	262	0	0	10	0.9879	nucleoplasm
16023	92	0	0	2	0.9889	cytoplasmic vesicle
12505	205	0	0	7	0.9892	endomembrane system
30532	64	0	0	1	0.9895	small nuclear ribonucleoprotein complex
5623	4847	0	0	315	0.992	cell
5681	68	0	0	1	0.9921	spliceosome complex
5739	636	0	0	30	0.9923	mitochondrion
5743	139	0	0	3	0.9969	mitochondrial inner membrane
19866	139	0	0	3	0.9969	inner membrane
5634	1784	0	0	95	0.9992	nucleus
5759	139	0	0	2	0.9995	mitochondrial matrix
5622	4388	0	0	270	0.9999	intracellular
299	3	0	0	0	1	integral to membrane of membrane fraction
16602	4	0	0	0	1	CCAAT-binding factor complex
276	10	0	0	0	1	proton-transporting ATP synthase complex, coupling factor F(o) (sensu Eukarya)
275	5	0	0	0	1	proton-transporting ATP synthase complex, catalytic core F(1) (sensu Eukarya)
274	3	0	0	0	1	proton-transporting ATP synthase, stator stalk (sensu Eukarya)
243	14	0	0	0	1	commitment complex
10008	2	0	0	0	1	endosome membrane
221	9	0	0	0	1	hydrogen-transporting ATPase V1 domain
214	4	0	0	0	1	tRNA-intron endonuclease complex
17087	2	0	0	0	1	mitochondrial processing peptidase complex
17059	2	0	0	0	1	serine C-palmitoyltransferase complex
48188	8	0	0	0	1	COMPASS complex
30894	24	0	0	0	1	replisome
30880	31	0	0	0	1	RNA polymerase complex
30867	4	0	0	0	1	rough endoplasmic reticulum membrane
16593	5	0	0	0	1	Cdc73/Paf1 complex
16586	3	0	0	0	1	RSC complex
16580	3	0	0	0	1	Sin3 complex
178	13	0	0	0	1	exosome (RNase complex)
177	10	0	0	0	1	cytoplasmic exosome (RNase complex)
176	12	0	0	0	1	nuclear exosome (RNase complex)
172	9	0	0	0	1	ribonuclease MRP complex
164	7	0	0	0	1	protein phosphatase type 1 complex
159	6	0	0	0	1	protein phosphatase type 2A complex
145	8	0	0	0	1	exocyst
144	8	0	0	0	1	septin ring (sensu Saccharomyces)
142	24	0	0	0	1	contractile ring (sensu Saccharomyces)
141	5	0	0	0	1	actin cable (sensu Saccharomyces)
138	3	0	0	0	1	Golgi trans cisterna
137	8	0	0	0	1	Golgi cis cisterna
136	6	0	0	0	1	mannosyltransferase complex
127	6	0	0	0	1	transcription factor TFIIIC complex
126	3	0	0	0	1	transcription factor TFIIIB complex
110	3	0	0	0	1	nucleotide excision repair factor 1 complex
9337	2	0	0	0	1	sulfite reductase complex (NADPH)
9328	2	0	0	0	1	phenylalanine-tRNA ligase complex
42729	9	0	0	0	1	DASH complex
42721	4	0	0	0	1	mitochondrial inner membrane protein insertion complex
42719	4	0	0	0	1	mitochondrial intermembrane space protein transporter complex
16469	18	0	0	0	1	proton-transporting two-sector ATPase complex
45334	4	0	0	0	1	clathrin-coated endocytic vesicle
15	2	0	0	0	1	phosphopyruvate hydratase complex
15935	85	0	0	0	1	small ribosomal subunit
15934	121	0	0	0	1	large ribosomal subunit
30677	10	0	0	0	1	ribonuclease P complex
16363	1	0	0	0	1	nuclear matrix
45283	4	0	0	0	1	fumarate reductase complex
45281	4	0	0	0	1	succinate dehydrogenase complex
45277	9	0	0	0	1	respiratory chain complex IV
45275	9	0	0	0	1	respiratory chain complex III
45273	4	0	0	0	1	respiratory chain complex II
45269	3	0	0	0	1	proton-transporting ATP synthase, central stalk
45267	2	0	0	0	1	proton-transporting ATP synthase, catalytic core
45265	3	0	0	0	1	proton-transporting ATP synthase, stator stalk
45263	10	0	0	0	1	proton-transporting ATP synthase complex, coupling factor F(o)
45261	5	0	0	0	1	proton-transporting ATP synthase complex, catalytic core F(1)
45259	18	0	0	0	1	proton-transporting ATP synthase complex
45257	4	0	0	0	1	succinate dehydrogenase complex (ubiquinone)
45255	18	0	0	0	1	hydrogen-translocating F-type ATPase complex
45254	5	0	0	0	1	pyruvate dehydrogenase complex
42597	5	0	0	0	1	periplasmic space
46930	47	0	0	0	1	pore complex
42575	7	0	0	0	1	DNA polymerase complex
16283	53	0	0	0	1	eukaryotic 48S initiation complex
16282	60	0	0	0	1	eukaryotic 43S preinitiation complex
30530	2	0	0	0	1	heterogeneous nuclear ribonucleoprotein complex
16272	6	0	0	0	1	prefoldin complex
30529	386	0	0	3	1	ribonucleoprotein complex
8623	4	0	0	0	1	chromatin accessibility complex
8622	4	0	0	0	1	epsilon DNA polymerase complex
45121	1	0	0	0	1	lipid raft
45111	1	0	0	0	1	intermediate filament cytoskeleton
5968	2	0	0	0	1	Rab-protein geranylgeranyltransferase complex
5967	5	0	0	0	1	pyruvate dehydrogenase complex (sensu Eukarya)
5965	2	0	0	0	1	protein farnesyltransferase complex
5956	4	0	0	0	1	protein kinase CK2 complex
5955	4	0	0	0	1	calcineurin complex
5946	4	0	0	0	1	alpha,alpha-trehalose-phosphate synthase complex (UDP-forming)
5945	2	0	0	0	1	6-phosphofructokinase complex
5940	13	0	0	0	1	septin ring
5905	4	0	0	0	1	coated pit
30482	5	0	0	0	1	actin cable (sensu Fungi)
30481	8	0	0	0	1	septin ring (sensu Fungi)
30480	24	0	0	0	1	contractile ring (sensu Fungi)
42406	1	0	0	0	1	extrinsic to endoplasmic reticulum membrane
30428	1	0	0	0	1	septum
8541	4	0	0	0	1	proteasome regulatory particle, lid subcomplex (sensu Eukarya)
8540	4	0	0	0	1	proteasome regulatory particle, base subcomplex (sensu Eukarya)
45009	1	0	0	0	1	chitosome
5885	7	0	0	0	1	Arp2/3 protein complex
5882	1	0	0	0	1	intermediate filament
5880	5	0	0	0	1	nuclear microtubule
5876	18	0	0	0	1	spindle microtubule
5875	17	0	0	0	1	microtubule associated complex
5871	6	0	0	0	1	kinesin complex
5869	3	0	0	0	1	dynactin complex
5854	3	0	0	0	1	nascent polypeptide-associated complex
5852	7	0	0	0	1	eukaryotic translation initiation factor 3 complex
5851	5	0	0	0	1	eukaryotic translation initiation factor 2B complex
5846	2	0	0	0	1	snRNA cap binding complex
5843	53	0	0	0	1	cytosolic small ribosomal subunit (sensu Eukarya)
5842	78	0	0	0	1	cytosolic large ribosomal subunit (sensu Eukarya)
5840	241	0	0	1	1	ribosome
5839	16	0	0	0	1	proteasome core complex (sensu Eukarya)
5838	22	0	0	0	1	proteasome regulatory particle (sensu Eukarya)
5835	2	0	0	0	1	fatty-acid synthase complex
5834	3	0	0	0	1	heterotrimeric G-protein complex
5832	8	0	0	0	1	chaperonin-containing T-complex
5830	139	0	0	1	1	cytosolic ribosome (sensu Eukarya)
5829	430	0	0	11	1	cytosol
5828	14	0	0	0	1	kinetochore microtubule
5827	3	0	0	0	1	polar microtubule
5826	24	0	0	0	1	contractile ring
5824	6	0	0	0	1	outer plaque of spindle pole body
5823	4	0	0	0	1	central plaque of spindle pole body
5822	4	0	0	0	1	inner plaque of spindle pole body
5821	1	0	0	0	1	intermediate layer of spindle pole body
5801	13	0	0	0	1	Golgi cis-face
1405	4	0	0	0	1	presequence translocase-associated import motor
1401	1	0	0	0	1	mitochondrial sorting and assembly machinery complex
938	4	0	0	0	1	GARP complex
932	6	0	0	0	1	cytoplasmic mRNA processing body
5798	14	0	0	0	1	Golgi vesicle
5797	1	0	0	0	1	Golgi medial cisterna
5795	12	0	0	0	1	Golgi stack
5793	2	0	0	0	1	ER-Golgi intermediate compartment
5791	4	0	0	0	1	rough endoplasmic reticulum
5788	6	0	0	0	1	endoplasmic reticulum lumen
5787	4	0	0	0	1	signal peptidase complex
5786	7	0	0	0	1	signal recognition particle
5784	4	0	0	0	1	translocon
5775	2	0	0	0	1	vacuolar lumen
5769	3	0	0	0	1	early endosome
5763	32	0	0	0	1	mitochondrial small ribosomal subunit
5762	43	0	0	0	1	mitochondrial large ribosomal subunit
5761	76	0	0	0	1	mitochondrial ribosome
5756	3	0	0	0	1	proton-transporting ATP synthase, central stalk (sensu Eukarya)
5754	2	0	0	0	1	proton-transporting ATP synthase, catalytic core (sensu Eukarya)
5753	18	0	0	0	1	proton-transporting ATP synthase complex (sensu Eukarya)
5751	9	0	0	0	1	respiratory chain complex IV (sensu Eukarya)
5750	9	0	0	0	1	respiratory chain complex III (sensu Eukarya)
5749	4	0	0	0	1	respiratory chain complex II (sensu Eukarya)
5746	22	0	0	0	1	mitochondrial electron transport chain
5745	2	0	0	0	1	m-AAA complex
5744	7	0	0	0	1	mitochondrial inner membrane presequence translocase complex
5742	7	0	0	0	1	mitochondrial outer membrane translocase complex
5736	14	0	0	0	1	DNA-directed RNA polymerase I complex
5732	31	0	0	0	1	small nucleolar ribonucleoprotein complex
5730	251	0	0	2	1	nucleolus
30287	5	0	0	0	1	periplasmic space (sensu Fungi)
811	4	0	0	0	1	GINS complex
808	6	0	0	0	1	origin of replication recognition complex
5697	4	0	0	0	1	telomerase holoenzyme complex
5688	3	0	0	0	1	snRNP U6
5687	2	0	0	0	1	snRNP U4
5686	12	0	0	0	1	snRNP U2
5685	12	0	0	0	1	snRNP U1
5680	16	0	0	0	1	anaphase-promoting complex
5677	2	0	0	0	1	chromatin silencing complex
5674	3	0	0	0	1	transcription factor TFIIF complex
5673	2	0	0	0	1	transcription factor TFIIE complex
5672	2	0	0	0	1	transcription factor TFIIA complex
5671	4	0	0	0	1	Ada2/Gcn5/Ada3 transcription activator complex
5669	15	0	0	0	1	transcription factor TFIID complex
5666	17	0	0	0	1	DNA-directed RNA polymerase III complex
5665	12	0	0	0	1	DNA-directed RNA polymerase II, core complex
5664	6	0	0	0	1	nuclear origin of replication recognition complex
5663	8	0	0	0	1	DNA replication factor C complex
5662	3	0	0	0	1	DNA replication factor A complex
5659	3	0	0	0	1	delta DNA polymerase complex
5658	6	0	0	0	1	alpha DNA polymerase:primase complex
5657	37	0	0	0	1	replication fork
5656	8	0	0	0	1	pre-replicative complex
5655	10	0	0	0	1	nucleolar ribonuclease P complex
5643	47	0	0	0	1	nuclear pore
5640	1	0	0	0	1	nuclear outer membrane
5637	5	0	0	0	1	nuclear inner membrane
5631	2	0	0	0	1	chitosan layer of spore wall
46540	1	0	0	0	1	U4/U6 x U5 tri-snRNP complex
5626	1	0	0	0	1	insoluble fraction
5621	1	0	0	0	1	bud scar
30176	22	0	0	0	1	integral to endoplasmic reticulum membrane
30173	6	0	0	0	1	integral to Golgi membrane
8290	2	0	0	0	1	F-actin capping protein complex
30140	7	0	0	0	1	trans-Golgi network transport vesicle
8287	17	0	0	0	1	protein serine/threonine phosphatase complex
30139	4	0	0	0	1	endocytic vesicle
30138	22	0	0	0	1	COPII-coated vesicle
30137	17	0	0	0	1	COPI-coated vesicle
30134	1	0	0	0	1	ER-Golgi transport vesicle
30133	11	0	0	0	1	transport vesicle
30132	4	0	0	0	1	clathrin coat of coated pit
30131	9	0	0	0	1	clathrin adaptor complex
30130	5	0	0	0	1	clathrin coat of trans-Golgi network vesicle
30128	4	0	0	0	1	clathrin coat of endocytic vesicle
30127	8	0	0	0	1	COPII vesicle coat
30126	7	0	0	0	1	COPI vesicle coat
799	5	0	0	0	1	nuclear condensin complex
30123	4	0	0	0	1	AP-3 adaptor complex
30122	4	0	0	0	1	AP-2 adaptor complex
796	5	0	0	0	1	condensin complex
30121	5	0	0	0	1	AP-1 adaptor complex
795	5	0	0	0	1	synaptonemal complex
30119	13	0	0	0	1	membrane coat adaptor complex
788	11	0	0	0	1	nuclear nucleosome
786	11	0	0	0	1	nucleosome
8250	8	0	0	0	1	oligosaccharyl transferase complex
19774	6	0	0	0	1	proteasome core complex, beta-subunit complex (sensu Eukarya)
19773	4	0	0	0	1	proteasome core complex, alpha-subunit complex (sensu Eukarya)
5575	5679	0	0	388	1	cellular_component
30015	7	0	0	0	1	CCR4-NOT core complex
30014	12	0	0	0	1	CCR4-NOT complex
30008	10	0	0	0	1	TRAPP
8023	19	0	0	0	1	transcription elongation factor complex
502	45	0	0	0	1	proteasome complex (sensu Eukarya)
500	4	0	0	0	1	RNA polymerase I upstream activating factor complex
347	3	0	0	0	1	THO complex
333	2	0	0	0	1	telomerase catalytic core complex
328	1	0	0	0	1	vacuolar lumen (sensu Fungi)
315	43	0	0	0	1	organellar large ribosomal subunit
314	32	0	0	0	1	organellar small ribosomal subunit
313	76	0	0	0	1	organellar ribosome
307	10	0	0	0	1	cyclin-dependent protein kinase holoenzyme complex
306	1	0	0	0	1	extrinsic to vacuolar membrane
17119	8	0	0	0	1	Golgi transport complex
17102	3	0	0	0	1	methionyl glutamyl tRNA synthetase complex
