# Supplementary material for: Growth control of the eukaryote cell: a systems biology study in yeast
Source: J Biol. 2007 Apr 30;6(2):4. doi: 10.1186/jbiol54 (PMC2373899; doi:10.1186/jbiol54)
Supplement: Additional data file 2 — Supplementary tables S1-S30. [file jbiol54-S2.zip › Table S12 SGOliver.xls]

## Sheet: ProtProtIntUpreglist
YER086W	YOL120C
YER086W	YKL081W
YER086W	YPL235W
YNL153C	YML094W
YNL153C	YDL074C
YMR312W	YGR200C
YMR312W	YPL086C
YOR356W	YOR243C
YBR171W	YPL227C
YHR089C	YBR084W
YHR089C	YGL078C
YHR089C	YDL208W
YHR089C	YNL005C
YHR089C	YGR283C
YHR089C	YPL043W
YHR089C	YBL004W
YHR089C	YNL308C
YHR089C	YPL012W
YHR089C	YDL051W
YHR089C	YDL014W
YBR079C	YBR143C
YBR079C	YDR064W
YBR079C	YDR091C
YBR079C	YPL237W
YBR079C	YGR214W
YBR079C	YDR429C
YBR079C	YOR361C
YBR079C	YOR096W
YBR079C	YPR041W
YBR079C	YMR309C
YBR079C	YOR061W
YBR079C	YER025W
YML105C	YEL056W
YML105C	YPL243W
YML105C	YCR090C
YML105C	YPL210C
YML105C	YPR088C
YOR151C	YOR224C
YOR151C	YGL070C
YOR151C	YDR404C
YOR151C	YGR200C
YOR151C	YFR009W
YOR151C	YPR187W
YOR151C	YHR019C
YOR151C	YBR154C
YOR151C	YBL039C
YDL040C	YPL198W
YDL040C	YBR189W
YDL040C	YHR013C
YDL040C	YLR197W
YDL040C	YMR116C
YDL040C	YER021W
YDL040C	YDL031W
YDL040C	YMR229C
YDL040C	YDL014W
YBR048W	YCL059C
YCR034W	YDR414C
YCR034W	YBR283C
YCR034W	YHR133C
YCR034W	YFL048C
YCR034W	YBR088C
YDL075W	YDR395W
YDL075W	YGR162W
YDL075W	YNL175C
YDL075W	YDR101C
YDL075W	YFR001W
YDL075W	YDR060W
YDR234W	YHR064C
YDR382W	YDR060W
YDR382W	YBL024W
YDR382W	YLR340W
YDR414C	YLR372W
YDR414C	YNL044W
YDR414C	YBR159W
YDR414C	YDR245W
YDR414C	YMR292W
YKR006C	YCR046C
YNL130C	YBR159W
YNL130C	YOR067C
YPR118W	YDR346C
YBR143C	YBR084W
YBR143C	YOR096W
YBR143C	YER110C
YBR143C	YPL249C-A
YBR143C	YPL043W
YBR143C	YBL004W
YBR143C	YPR010C
YDR064W	YHR064C
YDR064W	YCL059C
YDR064W	YGR162W
YDR064W	YGR090W
YDR064W	YOR361C
YDR064W	YNL132W
YDR064W	YOR310C
YDR064W	YNL308C
YDR091C	YPL198W
YDR091C	YLR441C
YDR091C	YML063W
YDR091C	YEL054C
YDR091C	YGL076C
YDR091C	YDL082W
YDR091C	YDR429C
YDR091C	YOR096W
YDR091C	YPR041W
YDR091C	YMR142C
YDR091C	YMR309C
YDR091C	YDL083C
YDR091C	YLL045C
YDR091C	YLR075W
YDR091C	YLR367W
YDR091C	YLR340W
YDR091C	YIL133C
YDR091C	YML024W
YPL237W	YOR260W
YPL237W	YOR361C
YPL237W	YIL131C
YPL237W	YPR041W
YPL237W	YMR309C
YPL237W	YER025W
YHL011C	YGL030W
YHL011C	YGR214W
YHL011C	YKL181W
YHL011C	YBR061C
YFL022C	YLR060W
YBL087C	YML073C
YBL087C	YHR084W
YBL087C	YCL059C
YBL087C	YPL211W
YBL087C	YFR001W
YBL087C	YNL209W
YBL087C	YER110C
YBL087C	YDR361C
YBL087C	YGR103W
YBL087C	YPL131W
YDR121W	YBL052C
YMR074C	YNL256W
YGL103W	YFR031C-A
YGL103W	YCL059C
YGL103W	YDR060W
YGL103W	YPL012W
YBR187W	YPL217C
YMR194W	YNL132W
YMR194W	YER025W
YDL191W	YBL039C
YDR347W	YBR251W
YDR347W	YJR101W
YDR347W	YIL093C
YDR347W	YGL129C
YDR347W	YOR158W
YDR418W	YLR075W
YHR148W	YCL059C
YHR148W	YGR090W
YHR148W	YOR310C
YHR148W	YDL014W
YOR341W	YOR224C
YOR341W	YNL113W
YOR341W	YOR340C
YOR341W	YNL248C
YOR341W	YPR187W
YOR341W	YBR154C
YOR341W	YMR229C
YOR341W	YLL034C
YOR341W	YPR010C
YOR341W	YDL014W
YNL096C	YOR361C
YNL096C	YPR041W
YPL198W	YFR031C-A
YPL198W	YCL059C
YPL198W	YNL175C
YPL198W	YPL211W
YPL198W	YFR001W
YPL198W	YNL132W
YPL198W	YPL043W
YPL198W	YPL012W
YPL198W	YLL034C
YPL198W	YFL002C
YEL056W	YMR230W
YLR372W	YBR283C
YLR372W	YHR133C
YLR372W	YFL048C
YOR243C	YGL232W
YOR243C	YGR162W
YOR243C	YBR251W
YPL227C	YHR133C
YHL015W	YHR064C
YHL015W	YNL308C
YOL120C	YBR084W
YOL120C	YFR031C-A
YOL120C	YHR010W
YOL120C	YML063W
YOL120C	YIL078W
YOL120C	YGL076C
YOL120C	YML124C
YOL120C	YNL178W
YOL120C	YOR361C
YOL120C	YPR041W
YOL120C	YMR142C
YOL120C	YDR101C
YOL120C	YDR060W
YOL120C	YMR116C
YOL120C	YMR242C
YOL120C	YER110C
YOL120C	YPL249C-A
YOL120C	YPL043W
YOL120C	YLR075W
YOL120C	YMR229C
YOL120C	YLR340W
YOL120C	YPL131W
YPL143W	YFR031C-A
YPL143W	YGR103W
YGR135W	YER012W
YGR135W	YJR143C
YGR135W	YOR362C
YGR135W	YPR103W
YGR135W	YOL038W
YBR084W	YFR031C-A
YBR084W	YHR010W
YBR084W	YML063W
YBR084W	YHR064C
YBR084W	YHR013C
YBR084W	YGR204W
YBR084W	YMR116C
YBR084W	YLR075W
YBR084W	YBL024W
YBR084W	YLR340W
YBR084W	YPL131W
YDR165W	YDL201W
YDR395W	YKR060W
YDR395W	YNL069C
YDR395W	YOL127W
YDR395W	YDL051W
YDR395W	YPR102C
YFR031C-A	YML073C
YFR031C-A	YHR010W
YFR031C-A	YGL031C
YFR031C-A	YEL054C
YFR031C-A	YGL076C
YFR031C-A	YNL069C
YFR031C-A	YOL127W
YFR031C-A	YDL082W
YFR031C-A	YNL175C
YFR031C-A	YNL178W
YFR031C-A	YGR204W
YFR031C-A	YMR142C
YFR031C-A	YDR101C
YFR031C-A	YDR060W
YFR031C-A	YMR242C
YFR031C-A	YPL249C-A
YFR031C-A	YPL043W
YFR031C-A	YLL045C
YFR031C-A	YLR075W
YFR031C-A	YLR367W
YFR031C-A	YGR103W
YFR031C-A	YBL039C
YFR031C-A	YLL034C
YFR031C-A	YLR340W
YGL078C	YEL026W
YGL078C	YCL059C
YGL078C	YLR197W
YGL078C	YDL208W
YGL078C	YNL308C
YGL078C	YDL014W
YGL202W	YGR074W
YLR441C	YHR084W
YLR441C	YCL059C
YLR441C	YGR204W
YLR441C	YER110C
YLR441C	YEL037C
YML073C	YNL175C
YML073C	YPR041W
YML073C	YBL039C
YER012W	YEL054C
YER012W	YGR232W
YER012W	YFL009W
YER012W	YDL082W
YER012W	YNL209W
YER012W	YMR116C
YER012W	YDL007W
YER012W	YOR362C
YER012W	YGL147C
YER012W	YPR103W
YER012W	YER021W
YER012W	YEL037C
YER012W	YOL038W
YER012W	YPL131W
YGL097W	YNL247W
YGL172W	YMR308C
YGL172W	YFR002W
YGL172W	YGL092W
YGL172W	YER110C
YGL172W	YJR042W
YNR017W	YNL131W
YNR017W	YOR232W
YNR017W	YBR091C
YNR017W	YJR135W-A
YNR017W	YGR033C
YOR224C	YGL070C
YOR224C	YDR404C
YOR224C	YOR340C
YOR224C	YNL248C
YOR224C	YBR154C
YOR224C	YNR003C
YOR224C	YPR010C
YPL243W	YPL210C
YPL243W	YPR088C
YPL243W	YDL051W
YGL070C	YDR115W
YGL070C	YDR404C
YGL070C	YDR079W
YGL070C	YDL219W
YGL070C	YPR187W
YGL070C	YBR154C
YGL070C	YJL190C
YGL070C	YBR167C
YIL013C	YLR083C
YKR060W	YCL059C
YKR060W	YGR090W
YKR060W	YOR310C
YLR312W-A	YMR024W
YLR312W-A	YCR046C
YMR024W	YCR046C
YMR024W	YBL039C
YDR404C	YPR187W
YDR404C	YBR154C
YPL217C	YCL059C
YPL217C	YER082C
YCR031C	YDR060W
YCR031C	YNL308C
YCR031C	YBL039C
YCR031C	YDL166C
YMR308C	YHR084W
YMR308C	YOL127W
YMR308C	YDR101C
YMR308C	YOR362C
YMR308C	YOL038W
YMR308C	YPL012W
YMR308C	YOR020C
YMR308C	YDL014W
YEL026W	YHR013C
YEL026W	YLR197W
YEL026W	YDR060W
YEL026W	YOR310C
YEL026W	YDL014W
YDL120W	YOR176W
YDL120W	YPR004C
YOL123W	YDR023W
YOL123W	YLR340W
YDR502C	YHR084W
YHL033C	YHR064C
YHL033C	YCL059C
YHL033C	YGR103W
YHR010W	YHR064C
YHR010W	YNL175C
YHR010W	YPL211W
YHR010W	YDR101C
YHR010W	YDR060W
YHR010W	YNL132W
YHR010W	YPL043W
YHR010W	YGR245C
YHR010W	YPL012W
YHR010W	YGR103W
YHR010W	YMR229C
YHR010W	YDL111C
YHR010W	YFL002C
YGL030W	YCL059C
YGL030W	YGR162W
YGL030W	YNL175C
YGL030W	YGR090W
YGL030W	YDR101C
YGL030W	YFR001W
YGL030W	YDR060W
YGL030W	YNL132W
YGL030W	YOR310C
YGL030W	YGR245C
YGL030W	YGR103W
YGL030W	YPL235W
YGL030W	YFL002C
YHR062C	YOR176W
YHR062C	YBR167C
YNL131W	YPR133W-A
YNL131W	YHR133C
YNL131W	YGR033C
YNL113W	YOR340C
YNL113W	YNL248C
YNL113W	YPR187W
YNL113W	YBR154C
YNL113W	YNR003C
YNL113W	YFR011C
YNL113W	YHR197W
YNL113W	YPR010C
YOR340C	YMR230W
YOR340C	YNL248C
YOR340C	YOR096W
YOR340C	YDL208W
YOR340C	YPR187W
YOR340C	YBR154C
YOR340C	YLR449W
YOR340C	YMR229C
YOR340C	YPR010C
YOR340C	YDL014W
YEL051W	YKL080W
YGL031C	YGR214W
YLR172C	YOR159C
YOR260W	YGR083C
YOR260W	YER025W
YNL070W	YDR378C
YOR232W	YDR266C
YHR128W	YPL235W
YML063W	YHR084W
YML063W	YDR429C
YML063W	YGR090W
YML063W	YMR309C
YML063W	YGL195W
YML063W	YER110C
YML063W	YER025W
YML063W	YPL012W
YHR064C	YEL054C
YHR064C	YGR162W
YHR064C	YNL178W
YHR064C	YOR096W
YHR064C	YNL209W
YHR064C	YMR116C
YHR064C	YOR293W
YHR064C	YLR075W
YHR064C	YJL190C
YHR064C	YPR102C
YMR230W	YGR162W
YMR230W	YDR429C
YMR230W	YGL120C
YMR230W	YNL308C
YOL139C	YGR162W
YOL139C	YBR189W
YOL139C	YGL115W
YOL139C	YMR242C
YOL139C	YNL147W
YOL139C	YBL004W
YOL139C	YLR367W
YOL139C	YDL051W
YOL139C	YMR229C
YOL139C	YDL014W
YHR084W	YER021W
YEL054C	YGL120C
YEL054C	YDR060W
YEL054C	YOR293W
YEL054C	YGR245C
YEL054C	YLR075W
YEL054C	YER025W
YEL054C	YDL014W
YGL076C	YNL175C
YGL076C	YPR041W
YGL076C	YDR101C
YGL076C	YFR001W
YGL076C	YDR060W
YGL076C	YGR245C
YGL076C	YLR449W
YGL076C	YGR103W
YGL076C	YMR229C
YGL076C	YLL034C
YGR232W	YNL209W
YGR232W	YER021W
YCL059C	YOL127W
YCL059C	YGR214W
YCL059C	YGR090W
YCL059C	YLR197W
YCL059C	YNL178W
YCL059C	YOR096W
YCL059C	YLR186W
YCL059C	YDL208W
YCL059C	YMR116C
YCL059C	YNL132W
YCL059C	YER082C
YCL059C	YBL004W
YCL059C	YNL308C
YCL059C	YDR324C
YCL059C	YJL190C
YCL059C	YPL012W
YCL059C	YPR102C
YCL059C	YMR229C
YCL059C	YLR340W
YCL059C	YDL166C
YCL059C	YDL014W
YER131W	YNL248C
YER131W	YDL014W
YGR162W	YBR251W
YGR162W	YNL175C
YGR162W	YPR041W
YGR162W	YMR116C
YGR162W	YER110C
YGR162W	YNL005C
YGR162W	YER082C
YGR162W	YLL045C
YGR162W	YJL190C
YGR162W	YDL051W
YGR162W	YDL014W
YGR162W	YDL043C
YGR200C	YBR154C
YGR200C	YPL086C
YNL069C	YPR041W
YOR051C	YER049W
YEL055C	YER082C
YEL055C	YDR324C
YOL127W	YFR001W
YOL127W	YMR116C
YOL127W	YER110C
YOL127W	YPL043W
YOL127W	YGR245C
YOL127W	YFL002C
YOR159C	YGR074W
YOR176W	YDR226W
YOR176W	YGR123C
YOR176W	YJR042W
YDR226W	YDL043C
YGL105W	YGR264C
YOL061W	YGR173W
YBR189W	YGR214W
YBR189W	YGL120C
YBR189W	YPR041W
YBR189W	YNL132W
YBR189W	YOR310C
YBR189W	YNL308C
YBR251W	YGR090W
YBR251W	YNL306W
YBR251W	YJR101W
YBR251W	YIL093C
YBR251W	YGR084C
YBR251W	YDR337W
YBR251W	YGL129C
YBR251W	YBL004W
YBR251W	YOR158W
YBR251W	YHR197W
YBR283C	YBR159W
YDL081C	YLR340W
YDL082W	YPR041W
YDL082W	YDR060W
YER031C	YNL044W
YFR009W	YML124C
YFR009W	YHR019C
YFR009W	YGL195W
YFR009W	YJL189W
YFR009W	YPL235W
YGR214W	YOR361C
YGR214W	YHR019C
YGR214W	YNL308C
YGR214W	YPL235W
YHR013C	YGR090W
YHR013C	YOR361C
YHR013C	YNL209W
YHR013C	YMR116C
YHR013C	YOR061W
YHR013C	YDR044W
YHR013C	YDL014W
YHR013C	YMR049C
YIL027C	YBR162W-A
YIL148W	YKL080W
YIL148W	YEL037C
YLR113W	YDL108W
YLR113W	YNL162W
YLR146C	YPR069C
YLR301W	YNL178W
YML124C	YDR060W
YML124C	YGL195W
YNL175C	YPL211W
YNL175C	YDR101C
YNL175C	YNL209W
YNL175C	YGL147C
YNL175C	YOR310C
YNL175C	YMR242C
YNL175C	YGR084C
YNL175C	YPL249C-A
YNL175C	YPL043W
YNL175C	YLL045C
YNL175C	YNL308C
YNL175C	YLR367W
YNL175C	YGR103W
YNL175C	YPR102C
YNL175C	YDL031W
YNL175C	YMR229C
YNL175C	YPL131W
YNL175C	YMR049C
YNL248C	YPR187W
YNL248C	YBR154C
YNL248C	YNR003C
YNL248C	YOR310C
YNL248C	YPR010C
YDL143W	YHR019C
YDL143W	YGR245C
YDR045C	YNR003C
YDR429C	YOR361C
YDR429C	YOR096W
YDR429C	YPR041W
YDR429C	YMR309C
YDR429C	YPR163C
YDR429C	YJL190C
YDR429C	YLR367W
YDR429C	YER025W
YDR429C	YML024W
YGL092W	YJR042W
YGR074W	YDL043C
YGR090W	YOR096W
YGR090W	YLR186W
YGR090W	YPL266W
YGR090W	YMR116C
YGR090W	YNL132W
YGR090W	YOR310C
YGR090W	YOR061W
YGR090W	YER082C
YGR090W	YBL004W
YGR090W	YDR324C
YGR090W	YJL190C
YGR090W	YMR229C
YGR090W	YDL014W
YGR090W	YML024W
YGR116W	YOR061W
YLR197W	YMR116C
YLR197W	YOR310C
YLR197W	YER082C
YLR197W	YPL043W
YLR197W	YNL308C
YLR197W	YDL014W
YMR260C	YOR361C
YNL178W	YPR041W
YNL178W	YPL239W
YNL178W	YGL234W
YNL178W	YNL132W
YNL178W	YGL195W
YNL178W	YNL308C
YOR361C	YPR041W
YOR361C	YMR309C
YOR361C	YMR116C
YOR361C	YLR359W
YOR361C	YOR293W
YOR361C	YDR408C
YOR361C	YJL190C
YOR361C	YLR264W
YOR361C	YER025W
YOR361C	YMR049C
YPL211W	YDR101C
YPL211W	YFR001W
YPL211W	YDR060W
YPL211W	YLL045C
YPL211W	YGR103W
YPL211W	YHR197W
YPL211W	YCR035C
YPL211W	YLL034C
YPL211W	YFL002C
YPL211W	YPL131W
YKL181W	YCR084C
YNL220W	YOR187W
YIL131C	YGR083C
YIL131C	YOR061W
YIL131C	YDL014W
YOR096W	YGL120C
YOR096W	YPR041W
YOR096W	YMR309C
YOR096W	YNL132W
YOR096W	YOR310C
YOR234C	YDR060W
YOR234C	YGR103W
YGL120C	YMR116C
YGL120C	YOR310C
YGL120C	YMR143W
YGL120C	YNL308C
YGL120C	YJL190C
YGL120C	YCR035C
YGL120C	YDL014W
YGL120C	YMR049C
YLR186W	YOR310C
YOL102C	YNL132W
YOL102C	YDL014W
YPR041W	YMR309C
YPR041W	YER025W
YPR041W	YGR103W
YPR041W	YIL133C
YMR142C	YFR001W
YMR142C	YDR060W
YMR142C	YHR019C
YMR142C	YLL034C
YDR101C	YNL209W
YDR101C	YMR242C
YDR101C	YPL249C-A
YDR101C	YGR245C
YDR101C	YLL045C
YDR101C	YLR449W
YDR101C	YGR103W
YDR101C	YHR197W
YDR101C	YLR340W
YDR101C	YPL131W
YFR001W	YGL147C
YFR001W	YMR242C
YFR001W	YLL045C
YFR001W	YGR103W
YFR001W	YDL031W
YFR001W	YMR229C
YFR001W	YFL002C
YFR001W	YPL131W
YFR001W	YIL133C
YFR001W	YMR049C
YDR060W	YJL177W
YDR060W	YMR242C
YDR060W	YMR143W
YDR060W	YPL249C-A
YDR060W	YPL043W
YDR060W	YLL045C
YDR060W	YBL004W
YDR060W	YLR367W
YDR060W	YPL012W
YDR060W	YGR103W
YDR060W	YMR229C
YDR060W	YDL014W
YDR060W	YPL131W
YDR060W	YIL133C
YDR060W	YMR049C
YNL306W	YKL058W
YNL306W	YDR337W
YNL306W	YOR158W
YJR101W	YIL093C
YJR101W	YOR158W
YNL209W	YER082C
YNL209W	YDR324C
YGR083C	YER025W
YGR083C	YCR084C
YJR064W	YOR187W
YMR309C	YJL190C
YMR309C	YER025W
YMR309C	YML024W
YPL210C	YPR088C
YPL210C	YDL051W
YPL266W	YPL012W
YDR120C	YER049W
YLR048W	YPR035W
YBR159W	YHR133C
YBR159W	YLR083C
YBR159W	YFL048C
YDL208W	YGR283C
YDL208W	YNL308C
YDL208W	YGR103W
YDL208W	YDL014W
YDL208W	YMR049C
YJL177W	YGR103W
YJL177W	YBL039C
YPR187W	YBR154C
YPR187W	YNR003C
YPR187W	YPR010C
YLR069C	YGL068W
YBR061C	YGR195W
YMR116C	YNL308C
YMR116C	YPL235W
YOL097C	YNL162W
YIR026C	YGR103W
YKR094C	YHR108W
YDL007W	YER021W
YDL007W	YEL037C
YHR019C	YGL195W
YHR019C	YLR075W
YOR362C	YPR103W
YOR362C	YER021W
YOR362C	YOL038W
YGR173W	YPL235W
YBR154C	YNR003C
YBR154C	YPR010C
YNR003C	YPR010C
YNL132W	YOR310C
YNL132W	YGL195W
YNL132W	YMR242C
YNL132W	YMR143W
YNL132W	YER082C
YNL132W	YGR084C
YNL132W	YPL043W
YNL132W	YLR075W
YNL132W	YNL308C
YNL132W	YLR367W
YOR310C	YER082C
YOR310C	YBL004W
YOR310C	YDR324C
YOR310C	YLR264W
YOR310C	YLR367W
YOR310C	YMR229C
YOR310C	YPL235W
YOR310C	YDL014W
YOR310C	YPL131W
YOR310C	YML024W
YOR310C	YNL075W
YCR086W	YDL014W
YGL195W	YER110C
YGL195W	YHR108W
YGL195W	YPL235W
YLR325C	YGR245C
YMR242C	YGR245C
YMR242C	YLR449W
YMR242C	YMR229C
YMR242C	YLL034C
YMR242C	YFL002C
YMR242C	YMR049C
YGL068W	YER082C
YGL068W	YLR340W
YER110C	YKL081W
YER110C	YPL235W
YIL093C	YOR158W
YIL093C	YNL081C
YNL005C	YCR046C
YNL005C	YNL252C
YOR061W	YGR103W
YGR195W	YCR035C
YGR195W	YDL111C
YER043C	YMR049C
YPR103W	YOL038W
YER082C	YBL004W
YER082C	YDR324C
YER082C	YPL012W
YER082C	YMR229C
YER082C	YLR340W
YER082C	YDL014W
YKR085C	YCR046C
YCR046C	YNL252C
YGR084C	YOR158W
YPL249C-A	YGR245C
YPR088C	YDL051W
YNL147W	YDR378C
YDR337W	YGL129C
YPL043W	YLL045C
YPL043W	YBL004W
YPL043W	YPL012W
YPL043W	YGR103W
YPL043W	YMR229C
YPL043W	YPL131W
YPL043W	YIL133C
YPL043W	YMR049C
YGR245C	YLL045C
YGR245C	YGR103W
YGR245C	YHR197W
YGR245C	YJL008C
YGR245C	YPL131W
YGR245C	YMR049C
YER021W	YEL037C
YER021W	YOL038W
YER021W	YDL014W
YER021W	YNL075W
YLL045C	YER025W
YLL045C	YGR103W
YLL045C	YLL034C
YLL045C	YFL002C
YBL004W	YDL111C
YNL308C	YPL012W
YNL308C	YMR229C
YNL308C	YDL014W
YDR324C	YPL160W
YDR324C	YMR229C
YDR324C	YNL075W
YBL024W	YDL014W
YDR143C	YPR010C
YLR367W	YER025W
YLR449W	YLL034C
YLR449W	YFL002C
YLR449W	YPL131W
YLR449W	YMR049C
YER025W	YPR010C
YER025W	YIL133C
YPL012W	YPL131W
YPL012W	YML024W
YGR103W	YDL031W
YGR103W	YHR197W
YGR103W	YMR229C
YGR103W	YDL014W
YGR103W	YPL131W
YGR103W	YMR049C
YHR197W	YFL002C
YMR229C	YDL014W
YMR229C	YPL131W
YMR229C	YMR049C
YCR035C	YDL111C
YLL034C	YPR010C
YPR010C	YPL235W
YFL002C	YPL131W
YFL002C	YMR049C
YDL014W	YMR049C
YDL014W	YNL075W
