# Supplementary material for: Growth control of the eukaryote cell: a systems biology study in yeast
Source: J Biol. 2007 Apr 30;6(2):4. doi: 10.1186/jbiol54 (PMC2373899; doi:10.1186/jbiol54)
Supplement: Additional data file 2 — Supplementary tables S1-S30. [file jbiol54-S2.zip › Table S13 SGOliver.xls]

## Sheet: ProtProtIntDownRegList
YOR267C	YJL098W
YBL049W	YIL017C
YBL049W	YGL227W
YBL049W	YMR135C
YDL085W	YLR371W
YGL166W	YOR220W
YGR250C	YGR281W
YLR214W	YAR027W
YLR214W	YKR104W
YLR214W	YMR054W
YBR207W	YFL041W
YIL017C	YGL227W
YIL017C	YMR135C
YJL164C	YLL040C
YJL164C	YIL033C
YJL164C	YNL027W
YKL023W	YDR153C
YKL023W	YBR006W
YKL175W	YFL041W
YDR153C	YNR006W
YGL179C	YKR096W
YGR087C	YPR030W
YJL047C	YBR072W
YJL047C	YLR320W
YJL103C	YAL032C
YJL149W	YAL032C
YKL129C	YNL271C
YLL015W	YLL023C
YLR256W	YAL005C
YMR028W	YPR040W
YLR240W	YBR097W
YAR027W	YEL041W
YDL204W	YMR110C
YER020W	YPL036W
YER020W	YGL121C
YER020W	YAL056W
YJL074C	YGL156W
YJL074C	YKR009C
YKL065C	YPR156C
YKL065C	YLL023C
YKL065C	YBR110W
YKL065C	YMR058W
YGL156W	YOL083W
YGR270W	YAL032C
YLR362W	YJL128C
YHL027W	YDR043C
YHL027W	YJL056C
YNL194C	YPR079W
YGL227W	YMR135C
YJL098W	YGL197W
YJL098W	YER155C
YJL098W	YPR040W
YJL098W	YDR293C
YDL013W	YOR208W
YHR206W	YNL027W
YHR206W	YIL147C
YBR047W	YJL128C
YIL033C	YNL027W
YLL026W	YLR357W
YLL026W	YGL066W
YPL149W	YMR058W
YLR024C	YAL032C
YER162C	YJR052W
YER162C	YHR165C
YER033C	YDR293C
YOR054C	YDR436W
YFL031W	YHR079C
YGR010W	YPL070W
YKR054C	YAL032C
YPR156C	YFL041W
YPR156C	YBR110W
YPL082C	YMR072W
YGL180W	YKR098C
YHR033W	YDR128W
YAL005C	YLR357W
YDR227W	YMR219W
YNR059W	YAL032C
YAL032C	YLR320W
YAL032C	YHR165C
YAL032C	YLR345W
YAL032C	YNL271C
YGL121C	YAL056W
YBR110W	YMR058W
YGR019W	YHR165C
YOR219C	YLR345W
YBR289W	YMR072W
YHR164C	YHR165C
YJL155C	YLR345W
YGL053W	YAR031W
