# Supplementary material for: Growth control of the eukaryote cell: a systems biology study in yeast
Source: J Biol. 2007 Apr 30;6(2):4. doi: 10.1186/jbiol54 (PMC2373899; doi:10.1186/jbiol54)
Supplement: Additional data file 2 — Supplementary tables S1-S30. [file jbiol54-S2.zip › Table S14 SGOliver.xls]

## Sheet: ProtProtIntbetwUpandDownRegList
YER086W	YPL070W
YDR321W	YPL070W
YBR171W	YER053C
YBR079C	YOR052C
YBR079C	YDL019C
YML105C	YGR250C
YOR151C	YGR270W
YOR151C	YAL005C
YOR151C	YDR171W
YCR034W	YPR156C
YCR034W	YBR110W
YCR034W	YHR164C
YCR034W	YMR058W
YDR234W	YLL026W
YDR382W	YBR006W
YDR414C	YOL075C
YDR414C	YFL041W
YDR414C	YLL023C
YHL022C	YLR329W
YML106W	YIL107C
YBR143C	YJL016W
YBR143C	YLR371W
YDR064W	YKL067W
YDR091C	YJL005W
YHL011C	YLR430W
YBL087C	YGL227W
YDR121W	YGR270W
YPL198W	YGR281W
YLR372W	YPR156C
YLR372W	YLL023C
YLR372W	YBR110W
YLR372W	YMR058W
YPL227C	YMR058W
YGR135W	YER132C
YGR135W	YKR095W
YKL006W	YAL043C
YLR441C	YGR281W
YMR318C	YJR035W
YER012W	YJL132W
YER012W	YHR033W
YER012W	YAL005C
YGL172W	YLR430W
YGL070C	YKL150W
YGL070C	YER053C
YHL001W	YAL043C
YDR404C	YJL070C
YMR308C	YHR199C
YMR308C	YGL071W
YMR308C	YGL197W
YMR308C	YML059C
YEL026W	YJL128C
YDL120W	YPL135W
YOL123W	YMR064W
YBL052C	YGR270W
YDR502C	YPL070W
YHR010W	YGR281W
YGL030W	YGR281W
YGL030W	YKL067W
YEL051W	YMR054W
YGL031C	YGR281W
YJR032W	YLL026W
YJR032W	YAL005C
YOR232W	YPL222W
YML063W	YAL034C
YHR064C	YGL066W
YHR064C	YER155C
YOL139C	YJR035W
YOL139C	YKL204W
YOL139C	YJL098W
YOL139C	YLR371W
YOL139C	YJL005W
YOL139C	YDR128W
YBR291C	YHR096C
YCL059C	YGR100W
YGR162W	YKL204W
YOR159C	YBR072W
YOR159C	YHR165C
YGL105W	YKL050C
YGL105W	YHR131C
YBR251W	YJR096W
YBR251W	YER155C
YBR283C	YKL065C
YFR009W	YLL040C
YGR214W	YKL010C
YIL148W	YKL010C
YIL148W	YLL060C
YIL148W	YBR026C
YKL080W	YMR054W
YLR113W	YER075C
YLR113W	YOR208W
YLR113W	YJL128C
YLR113W	YLR248W
YMR091C	YLL026W
YMR091C	YAL005C
YMR091C	YLR357W
YNL044W	YLL023C
YNL044W	YPL070W
YNL248C	YKL125W
YDL143W	YGL121C
YDR429C	YJL070C
YGL065C	YBR110W
YGR074W	YKL188C
YGR074W	YHR165C
YGR090W	YJL098W
YGR090W	YLR371W
YLR197W	YER162C
YLR197W	YLR320W
YLR197W	YAL051W
YNL178W	YPL082C
YNL178W	YKL067W
YOR361C	YER155C
YPL211W	YMR034C
YIL131C	YHL027W
YGL120C	YAL032C
YGL120C	YHR165C
YGR123C	YDR216W
YGL115W	YOR267C
YGL115W	YGL179C
YGL115W	YGL208W
YMR142C	YJL074C
YFR001W	YKL185W
YDR060W	YGR281W
YDR060W	YAL051W
YGL229C	YPR040W
YNL209W	YAL005C
YNL209W	YLR320W
YMR309C	YOR052C
YPL210C	YGR250C
YPL210C	YER155C
YDR120C	YIR038C
YLR048W	YMR072W
YBR252W	YPL070W
YBR159W	YAR027W
YBR159W	YPR156C
YBR159W	YLL023C
YBR159W	YBR110W
YBR159W	YMR058W
YHR133C	YFL041W
YHR133C	YBR110W
YBR061C	YJL016W
YLR083C	YFL041W
YLR083C	YAL053W
YHR019C	YKL010C
YOR362C	YLR256W
YGR105W	YBR110W
YGR173W	YAR019C
YOR310C	YER162C
YOR310C	YAL051W
YCR086W	YIL031W
YCR086W	YDR309C
YGL195W	YJL074C
YGL195W	YPL082C
YMR242C	YJL074C
YDL108W	YLR005W
YER110C	YBR207W
YER110C	YAL034C
YMR143W	YKL067W
YOR061W	YJL098W
YER043C	YNL157W
YPR103W	YLL040C
YER082C	YDR293C
YER082C	YGR100W
YFL048C	YKL065C
YPR088C	YER155C
YNL147W	YHR165C
YAL046C	YAL043C
YGL129C	YAR027W
YPR035W	YDR171W
YER021W	YBR207W
YER021W	YFR019W
YEL037C	YER162C
YEL037C	YJR052W
YLL045C	YAL043C
YLR075W	YOL011W
YLR075W	YGR281W
YNL308C	YER035W
YNL308C	YER155C
YOL038W	YKL010C
YBL024W	YGR237C
YDL074C	YJL074C
YLR065C	YGL053W
YCR087C-A	YAL051W
YLR367W	YKL067W
YMR120C	YLR028C
YOR038C	YBR289W
YDR044W	YGR087C
YNL247W	YAL017W
YPL012W	YJL098W
YPL160W	YER166W
YGR103W	YOR005C
YGR103W	YML059C
YBL039C	YPL070W
YGL009C	YGR250C
YKL081W	YJR035W
YKL081W	YIL046W
YDR119W	YKL188C
YJR042W	YLR371W
YMR229C	YER075C
YCR028C-A	YHR164C
YCR028C-A	YIL107C
YHR108W	YDR153C
YMR292W	YLL023C
YCR035C	YKL129C
YDR378C	YJL139C
YDR378C	YOL153C
YDR378C	YHR165C
YPR010C	YAL005C
YPR010C	YKL067W
YPR010C	YDR171W
YDR212W	YJL164C
YDR212W	YGL208W
YJL008C	YGR250C
YJL008C	YKL010C
YJL008C	YJL074C
YPL235W	YJL074C
YLR340W	YPL082C
YLR340W	YGR281W
YLR340W	YHR087W
YLR340W	YER155C
YLR340W	YAL043C
YBR101C	YKL171W
YBR101C	YOL011W
YBR101C	YAL005C
YBR101C	YDR171W
YDL111C	YFR019W
YDL014W	YER162C
YDL014W	YLR320W
YDL043C	YGR250C
YDL043C	YAL032C
YPL131W	YGR281W
YMR049C	YLR024C
YMR049C	YHR138C
YOR187W	YJL098W
