# Supplementary material for: Growth control of the eukaryote cell: a systems biology study in yeast
Source: J Biol. 2007 Apr 30;6(2):4. doi: 10.1186/jbiol54 (PMC2373899; doi:10.1186/jbiol54)
Supplement: Additional data file 2 — Supplementary tables S1-S30. [file jbiol54-S2.zip › Table S15 SGOliver.XLS]

## Sheet: Up-reg, down by rapam.
Up-regulated genes	Probe_name	Gene_Symbol	Gene_Title
down-regulated by rapamycin
(TORC1 regulation) (treatment_q-value < 0.05)
YBL004W	7357_at	UTP20	U3_snoRNP_protein
YBL009W	7352_at	---	haspin
YBL024W	7383_at	NCL1	tRNA:m5C-methyltransferase
YBL027W	7378_s_at	RPL19B	ribosomal_protein_L19B_(YL14)_(L23B)_(rpl5L)
YBL028C	7377_at	---	Hypothetical_ORF
YBL039C	7413_at	URA7	CTP_synthase
YBL052C	7400_at	SAS3	SAS3_for_Something_about_silencing,_gene_3._Influences_silencing_at_HMR.
YBL087C	7454_s_at	RPL23A	ribosomal_protein_L23A_(L17aA)_(YL32)
YBL092W	7448_at	RPL32	ribosomal_protein_L32
YBL098W	7488_at	BNA4	Kynurenine_3-mono_oxygenase
YBR029C	7342_at	CDS1	phosphatidate_cytidylyltransferase
YBR048W	7316_s_at	RPS11B	ribosomal_protein_S11B_(S18B)_(rp41B)_(YS12)
YBR061C	7284_at	TRM7	2'-O-ribose_tRNA_anticodon_loop_methyltransferase
YBR079C	7303_at	RPG1	translation_initiation_factor_eIF3_subunit
YBR084W	7262_at	MIS1	C1-tetrahydrofolate_synthase
YBR088C	7266_at	POL30	Proliferating_Cell_Nuclear_Antigen_(PCNA)
YBR091C	7272_at	MRS5	Involved_in_mitochondrial_biogenesis,_may_share_a_common_function_with_Mrs11p
YBR122C	7258_at	MRPL36	Mitochondrial_ribosomal_protein_of_the_large_subunit;_overproduction_suppresses_mutations_in_the_COX2_leader_peptide-encoding_region
YBR143C	7234_at	SUP45	eRF1_(eukaryotic_Release_Factor_1)_homolog
YBR154C	7200_at	RPB5	25_kDa_RNA_polymerase_subunit_(common_to_polymerases_I,_II_and_III)
YBR159W	7205_at	---	microsomal_beta-keto-reductase
YBR164C	7211_at	ARL1	ADP-ribosylation_factor-like_protein_1
YBR167C	7214_at	POP7	Nuclear_RNase_P_subunit|RNase_MRP_subunit
YBR171W	7173_at	SEC66	glycoprotein_complexed_with_Sec62p_and_Sec63p_in_the_Sec63_complex,_an_integral_endoplasmic_reticulum_membrane_protein_complex_required_for_translocation_of_presecretory_proteins
YBR187W	7188_at	---	Hypothetical_ORF
YBR189W	7191_f_at	RPS9B	ribosomal_protein_S9B_(S13)_(rp21)_(YS11)
YBR191W	7147_at	RPL21A	ribosomal_protein_L21A
YBR192W	7148_at	RIM2	Protein_of_the_mitochondrial_carrier_(MCF)_family_that_is_required_for_respiration
YBR220C	7130_g_at	---	Hypothetical_ORF
YBR243C	7108_at	ALG7	UDP-N-acetyl-glucosamine-1-P_transferase_(GPT)
YBR251W	7116_at	MRPS5	ribosomal_protein_S5_(putative)
YBR252W	7117_at	DUT1	dUTP_pyrophosphatase
YBR268W	7086_at	MRPL37	Mitochondrial_ribosomal_protein_of_the_large_subunit
YBR271W	7089_at	---	Putative_S-adenosylmethionine-dependent_methyltransferase_of_the_seven_beta-strand_family
YBR283C	7101_at	SSH1	SEC61_homolog_involved_in_co-translational_pathway_of_protein_transport
YBR288C	7061_at	APM3	clathrin_associated_protein_complex_medium_subunit
YBR291C	7064_at	CTP1	citrate_tranporter
YCL059C	6918_at	KRR1	Involved_in_cell_division_and_spore_germination
YCR031C	6866_at	RPS14A	ribosomal_protein_S14A_(rp59A)
YCR034W	6869_at	FEN1	Fatty_acid_elongase,_involved_in_sphingolipid_biosynthesis;_acts_on_fatty_acids_of_up_to_24_carbons_in_length;_mutations_have_regulatory_effects_on_1,3-beta-glucan_synthase,_vacuolar_ATPase,_and_the_secretory_pathway
YCR084C	6823_at	TUP1	General_repressor_of_transcription_(with_Cyc8p),_mediates_glucose_repression;_exhibits_similarity_to_beta_subunits_of_G_proteins
YCR087C-A	6782_at	---	Hypothetical_ORF
YCR090C	6785_at	---	Hypothetical_ORF
YDL014W	6493_at	NOP1	U3_snoRNP_protein|similar_to_mammalian_fibrillarin
YDL018C	6489_at	ERP3	p24_protein_involved_in_membrane_trafficking
YDL031W	6521_at	DBP10	Dead_box_protein_10
YDL040C	6512_at	NAT1	N-terminal_acetyltransferase
YDL043C	6509_at	PRP11	snRNA-associated_protein
YDL051W	6547_at	LHP1	Protein_homologous_to_human_La_(SS-B)_autoantigen
YDL075W	6568_f_at	RPL31A	ribosomal_protein_L31A_(L34A)_(YL28)
YDL081C	6561_at	RPP1A	acidic_ribosomal_protein_P1A_(YP1alpha)_(A1)
YDL082W	6560_at	RPL13A	ribosomal_protein_L13A
YDL083C	6559_f_at	RPS16B	ribosomal_protein_S16B_(rp61R)
YDL111C	6575_at	RRP42	exosome_3->5_exoribonuclease_complex_component_with_Rrp4p,_Rrp41p,_Rrp43p_and_Dis3p_(Rrp44p)
YDL191W	6672_s_at	RPL35A	ribosomal_protein_L35A
YDL201W	6707_at	TRM8	Transfer_RNA_methyltransferase
YDL208W	6700_at	NHP2	HMG-like_protein
YDL219W	6689_at	DTD1	D-Tyr-tRNA(Tyr)_deacylase
YDL241W	6712_at	---	Hypothetical_ORF
YDR023W	6438_at	SES1	serine-tRNA_ligase
YDR045C	6414_at	RPC11	TFIIS-like_small_Pol_III_subunit_C11
YDR060W	6429_at	MAK21	essential_for_60s_ribosome_biogenesis;_involved_in_nuclear_export_of_pre-ribosomes
YDR064W	6433_at	RPS13	ribosomal_protein_S13_(S27a)_(YS15)
YDR068W	6392_at	DOS2	Protein_of_unknown_function,_green_fluorescent_protein_(GFP)-fusion_protein_localizes_to_the_cytoplasm
YDR091C	6370_at	---	ATP-binding_cassette_(ABC)_superfamily_nontransporter_group_(putative)
YDR101C	6381_at	ARX1	---
YDR115W	6350_at	---	Putative_mitochondrial_ribosomal_protein_of_the_large_subunit,_has_similarity_to_E._coli_L34_ribosomal_protein;_required_for_respiratory_growth,_as_are_most_mitochondrial_ribosomal_proteins
YDR119W	6354_at	---	Hypothetical_ORF
YDR120C	6355_at	TRM1	N2,N2-dimethylguanosine-specific_tRNA_methyltransferase
YDR121W	6356_at	DPB4	DNA_polymerase_II_(epsilon)_4th_subunit
YDR143C	6334_at	SAN1	Protein_of_unknown_function;_san1_mutations_suppress_sir4_and_cdc68_mutations,_suggesting_a_potential_role_in_chromatin_silencing
YDR144C	6335_at	MKC7	aspartyl_protease|related_to_Yap3p
YDR161W	6307_at	---	interacts_with_PP2C
YDR165W	6311_at	TRM82	Transfer_RNA_methyltransferase
YDR212W	6269_at	TCP1	chaperonin_subunit_alpha
YDR226W	6237_at	ADK1	adenylate_kinase
YDR234W	6245_at	LYS4	homoaconitase
YDR245W	6210_at	MNN10	galactosyltransferase
YDR266C	6231_at	---	Hypothetical_ORF
YDR292C	6166_at	SRP101	signal_recognition_particle_receptor_-_alpha_subunit
YDR321W	6152_at	ASP1	asparaginase_I
YDR324C	6156_at	UTP4	U3_snoRNP_protein
YDR337W	6123_at	MRPS28	ribosomal_protein_(E._coli_S15)
YDR339C	6125_at	---	Protein_required_for_cell_viability
YDR347W	6133_at	MRP1	37_kDa_mitochondrial_ribosomal_protein
YDR354W	6095_at	TRP4	anthranilate_phosphoribosyl_transferase
YDR382W	6080_at	RPP2B	ribosomal_protein_P2B_(YP2beta)_(L45)
YDR395W	6092_at	SXM1	karyopherin_beta_family_member
YDR404C	6055_at	RPB7	RNA_polymerase_II_dissociable_subunit
YDR408C	6059_at	ADE8	glycinamide_ribotide_transformylase
YDR414C	6065_at	ERD1	Predicted_membrane_protein_required_for_the_retention_of_lumenal_endoplasmic_reticulum_proteins;_mutants_secrete_the_endogenous_ER_protein,_BiP_(Kar2p)
YDR418W	6069_i_at	RPL12B	ribosomal_protein_L12B_(L15B)_(YL23)
YDR429C	6035_at	TIF35	translation_initiation_factor_eIF3_subunit
YDR471W	5985_at	RPL27B	ribosomal_protein_L27B
YDR487C	6001_at	RIB3	3,4-dihydroxy-2-butanone_4-phosphate_synthase
YEL026W	5764_at	SNU13	U3_snoRNP_protein|U4/U6.U5_snRNP_component
YEL040W	5750_at	UTR2	(alias:_Congo_Red_Hypersensitivity)
YEL042W	5748_at	GDA1	guanosine_diphosphatase_of_Golgi_membrane
YEL052W	5783_at	AFG1	ATPase_family
YEL054C	5781_i_at	RPL12A	ribosomal_protein_L12A_(L15A)_(YL23)
YEL055C	5780_at	POL5	DNA_polymerase_phi
YEL056W	5779_at	HAT2	histone_acetyltransferase_subunit
YER009W	5709_at	NTF2	nuclear_transport_factor|similar_to_mammalian_cytosolic_nuclear_import_factor_NTF2
YER025W	5680_at	GCD11	translational_initiation_factor_eIF-2_gamma_subunit
YER031C	5686_at	YPT31	GTPase|YPT32_homolog|ras_homolog
YER049W	5661_at	---	Hypothetical_ORF
YER055C	5667_at	HIS1	ATP_phosphoribosyltransferase
YER074W	5647_s_at	RPS24A	ribosomal_protein_S24A
YER082C	5610_at	UTP7	U3_snoRNP_protein
YER086W	5614_at	ILV1	threonine_deaminase
YER110C	5595_at	KAP123	karyopherin_beta_4
YER131W	5571_at	RPS26B	ribosomal_protein_S26B
YER156C	5550_at	---	Hypothetical_ORF
YFL001W	5387_at	DEG1	Non-essential_tRNA:pseudouridine_synthase,_introduces_pseudouridines_at_position_38_or_39_in_tRNA,_important_for_maintenance_of_translation_efficiency_and_normal_cell_growth,_localizes_to_both_the_nucleus_and_cytoplasm
YFL002C	5386_at	SPB4	ATP_dependent_RNA_helicase
YFL009W	5379_at	CDC4	ubiquitin_ligase_subunit
YFL022C	5408_at	FRS2	phenylalanine-tRNA_ligase_subunit
YFL028C	5402_at	CAF16	ABC_ATPase
YFL047W	5433_at	RGD2	specific_GTPase_activating_protein_(RhoGAP)
YFR001W	5388_at	LOC1	Localization_of_mRNA
YFR002W	5344_at	NIC96	96_kDa_nucleoporin-interacting_component|nuclear_pore_complex_subunit
YFR009W	5351_at	GCN20	ATP-binding_cassette_(ABC)_family
YFR011C	5353_at	---	Hypothetical_ORF
YFR031C-A	5329_s_at	RPL2A	ribosomal_protein_L2A_(L5A)_(rp8)_(YL6)
YFR032C-A	5331_at	RPL29	ribosomal_protein_L29_(YL43)
YGL009C	5008_at	LEU1	isopropylmalate_isomerase
YGL030W	5032_at	RPL30	ribosomal_protein_L30_(L32)_(rp73)_(YL38)_large_subunit
YGL031C	5031_at	RPL24A	ribosomal_protein_L24A_(rp29)_(YL21)_(L30A)
YGL065C	5087_at	ALG2	glycosyltransferase
YGL067W	5085_at	NPY1	NADH_pyrophosphatase_1
YGL068W	5084_at	---	Protein_required_for_cell_viability
YGL070C	5082_at	RPB9	RNA_polymerase_II_core_subunit
YGL076C	5076_f_at	RPL7A	ribosomal_protein_L7A_(L6A)_(rp11)_(YL8)
YGL078C	5073_at	DBP3	ATP_dependent_RNA_helicase|dead/deah_box_protein_CA3
YGL092W	5105_at	NUP145	nuclear_pore_complex_subunit
YGL097W	5100_at	SRM1	pheromone_response_pathway_suppressor
YGL103W	5094_at	RPL28	ribosomal_protein_L28_(L29)_(rp44)_(YL24)
YGL105W	5092_at	ARC1	Protein_that_binds_tRNA_and_methionyl-_and_glutamyl-tRNA_synthetases_(Mes1p_and_Ygl245wp),_delivering_tRNA_to_them,_stimulating_catalysis,_and_ensuring_their_localization_to_the_cytoplasm;_also_binds_quadruplex_nucleic_acids
YGL115W	5127_at	SNF4	associates_with_Snf1p
YGL120C	5122_at	PRP43	RNA_helicase
YGL123W	5119_at	RPS2	ribosomal_protein_S2_(S4)_(rp12)_(YS5)
YGL129C	5159_at	RSM23	ATPase_(putative)|mitochondrial_ribosome_small_subunit_component
YGL147C	5142_i_at	RPL9A	ribosomal_protein_L9A_(L8A)_(rp24)_(YL11)
YGL148W	5141_at	ARO2	chorismate_synthase
YGL172W	5163_at	NUP49	nuclear_pore_complex_subunit
YGL189C	5191_f_at	RPS26A	ribosomal_protein_S26A
YGL195W	5184_at	GCN1	translational_activator_of_GCN4_through_activation_of_GCN2_in_response_to_starvation
YGL202W	5223_at	ARO8	aromatic_amino_acid_aminotransferase
YGL220W	5250_at	---	Hypothetical_ORF
YGL221C	5249_at	NIF3	similar_to_Listeria_monocytogenes_major_sigma_factor_(rpoD_gene_product)
YGL223C	5247_at	COG1	Conserved_Oligomeric_Golgi_complex_1_Complexed_with_Cog8p;_interacts_with_Cog2p
YGL229C	5240_at	SAP4	Protein_required_for_function_of_the_Sit4p_protein_phosphatase,_member_of_a_family_of_similar_proteins_that_form_complexes_with_Sit4p,_including_Sap155p,_Sap185p,_and_Sap190p
YGL230C	5239_at	---	Hypothetical_ORF
YGL232W	5236_n_at	TAN1	Putative_tRNA_acetyltransferase,_RNA-binding_protein_required_for_the_formation_of_the_modified_nucleoside_N(4)-acetylcytidine_in_serine_and_leucine_tRNAs_but_not_required_for_the_same_modification_in_18S_rRNA
YGL234W	5234_at	ADE5,7	aminoimidazole_ribotide_synthetase|glycinamide_ribotide_synthetase
YGR027C	5000_i_at	RPS25A	ribosomal_protein_S25A_(S31A)_(rp45)_(YS23)
YGR033C	4960_at	---	The_authentic,_non-tagged_protein_was_localized_to_the_mitochondria
YGR038W	4964_at	ORM1	Evolutionarily_conserved_protein_with_similarity_to_Orm2p,_required_for_resistance_to_agents_that_induce_the_unfolded_protein_response;_human_ortholog_is_located_in_the_endoplasmic_reticulum
YGR074W	4955_at	SMD1	Homolog_of_human_core_snRNP_protein_D1,_involved_in_snRNA_maturation
YGR083C	4919_at	GCD2	71_kDa_subunit_(delta)|translation_initiation_factor_eIF2B_subunit|translational_repressor_of_GCN4_protein
YGR084C	4920_at	MRP13	35_kDa_mitochondrial_ribosomal_small_subunit_protein
YGR090W	4926_at	UTP22	Possible_U3_snoRNP_protein_involved_in_maturation_of_pre-18S_rRNA,_based_on_computational_analysis_of_large-scale_protein-protein_interaction_data
YGR103W	4893_at	NOP7	Nucleolar_protein_involved_in_rRNA_processing_and_60S_ribosomal_subunit_biogenesis;_constituent_of_several_different_pre-ribosomal_particles
YGR105W	4895_at	VMA21	Protein_involved_in_vacuolar_H-ATPase_assembly_or_function._Required_for_the_biogenesis_of_a_functional_vacuolar_ATPase_(V-ATPase),_but_not_part_of_the_final_enzyme_complex.
YGR116W	4907_at	SPT6	interacts_with_histones,_primarily_histone_H3,_possesses_nucleosome_assembly_activity|transcriptional_regulator
YGR123C	4868_at	PPT1	Protein_serine/threonine_phosphatase_with_similarity_to_human_phosphatase_PP5;_present_in_both_the_nucleus_and_cytoplasm;_expressed_during_logarithmic_growth
YGR162W	4863_at	TIF4631	150_kDa_subunit|Tif4632p_and_mammalian_p220_homolog|mRNA_cap_binding_protein_eIF-4F
YGR173W	4828_at	---	GTPase,_interacts_with_ribosomes
YGR195W	4805_at	SKI6	RNAse_PH_homolog
YGR200C	4810_at	ELP2	RNA_polymerase_II_Elongator_subunit
YGR208W	4818_at	SER2	phosphoserine_phosphatase
YGR211W	4776_at	ZPR1	zinc_finger_protein
YGR214W	4779_f_at	RPS0A	ribosomal_protein_S0A
YGR227W	4793_at	DIE2	glucosyltransferase
YGR232W	4752_at	NAS6	26S_proteasome_interacting_protein
YGR245C	4765_at	SDA1	Severe_Depolymerization_of_Actin
YGR264C	4740_at	MES1	methionine-tRNA_ligase
YGR283C	4713_at	---	Hypothetical_ORF
YHL001W	4516_f_at	RPL14B	ribosomal_protein_L14B
YHL011C	4551_at	PRS3	ribose-phosphate_pyrophosphokinase
YHL015W	4547_at	RPS20	ribosomal_protein_S20
YHL033C	4575_i_at	RPL8A	ribosomal_protein_L8A_(rp6)_(YL5)_(L4A)
YHR010W	4528_i_at	RPL27A	ribosomal_protein_L27A
YHR013C	4532_at	ARD1	N_alpha-acetyltransferase_major_subunit|complexes_with_Nat1p
YHR019C	4538_at	DED81	asparaginyl-tRNA_synthetase
YHR045W	4474_at	---	Hypothetical_ORF
YHR062C	4490_at	RPP1	Nuclear_RNase_P_subunit|RNase_MRP_subunit
YHR065C	4446_at	RRP3	Required_for_maturation_of_the_35S_primary_transcript_of_pre-rRNA_and_is_required_for_cleavages_leading_to_mature_18S_RNA
YHR083W	4465_at	SAM35	Essential_component_of_the_sorting_and_assembly_machinery_(SAM_complex)_of_the_mitochondrial_outer_membrane
YHR084W	4466_at	STE12	transcription_factor
YHR089C	4425_at	GAR1	small_nucleolar_RNP_protein
YHR108W	4401_at	GGA2	ARF-binding_protein
YHR117W	4410_at	TOM71	protein_translocase_71_kDa_component_of_the_outer_membrane_of_mitochondria
YHR128W	4422_at	FUR1	UPRTase
YHR133C	4382_at	---	Protein_of_unknown_function,_potential_homolog_of_mammalian_Insig_1;_green_fluorescent_protein_(GFP)-fusion_protein_localizes_to_the_nuclear_periphery
YHR148W	4398_at	IMP3	U3_snoRNP_protein
YHR197W	4311_at	RIX1	RIbosome_eXport
YHR208W	4321_at	BAT1	branched-chain_amino_acid_transaminase|highly_similar_to_mammalian_ECA39,_which_is_regulated_by_the_oncogene_myc
YIL027C	4144_at	KRE27	Killer_toxin_REsistant
YIL044C	4127_at	AGE2	ARF_GAP_with_effector_function(s)
YIL078W	4186_at	THS1	threonine-tRNA_ligase
YIL093C	4173_at	RSM25	mitochondrial_ribosome_small_subunit_component
YIL116W	4195_at	HIS5	histidinol-phosphate_aminotransferase
YIL131C	4225_at	FKH1	forkhead_protein
YIL133C	4223_at	RPL16A	ribosomal_protein_L16A_(L21A)_(rp22)_(YL15)
YIL134W	4222_at	FLX1	FAD_carrier_protein
YIL145C	4256_at	PAN6	pantothenate_synthase
YIL148W	4253_i_at	RPL40A	ribosomal_protein_L40A|also_encodes_a_ubiquitin_protein
YIR026C	4062_at	YVH1	protein_tyrosine_phosphatase_induced_by_nitrogen_starvation
YJL177W	11203_i_at	RPL17B	ribosomal_protein_L17B_(L20B)_(YL17)
YJL186W	11194_at	MNN5	golgi_alpha-1,2-mannosyltransferase_(putative)
YJL189W	11237_at	RPL39	ribosomal_protein_L39_(L46)_(YL40)
YJL190C	11236_at	RPS22A	ribosomal_protein_S22A_(S24A)_(rp50)_(YS22)
YJL200C	11226_at	ACO2	Hypothetical_ORF. Putative mitochondrial aconitase isoenzyme
YJR013W	10990_at	---	Protein_required_for_cell_viability
YJR042W	10971_at	NUP85	nuclear_pore_complex_subunit
YJR064W	10948_at	CCT5	chaperonin_subunit_epsilon_subunit
YJR070C	10954_at	LIA1	Protein_that_binds_to_the_C-terminal_domain_of_Hyp2p_(eIF5A);_has_four_to_five_HEAT-like_repeats
YJR101W	10940_at	RSM26	mitochondrial_ribosome_small_subunit_component
YJR143C	10891_at	PMT4	dolichyl_phosphate-D-mannose:protein_O-D-mannosyltransferase
YJR147W	10895_at	HMS2	heat_shock_transcription_factor_homolog
YKL001C	10563_at	MET14	adenylylsulfate_kinase
YKL006W	10556_i_at	RPL14A	ribosomal_protein_L14A
YKL058W	10638_at	TOA2	transcription_factor_IIA_subunit|beta
YKL081W	10659_at	TEF4	translation_elongation_factor_EF-1gamma
YKL138C	10735_at	MRPL31	Mitochondrial_ribosomal_protein_of_the_large_subunit
YKL181W	10737_at	PRS1	ribose-phosphate_pyrophosphokinase
YKL191W	10771_at	DPH2	Protein_of_unknown_function,_involved_in_diphtheria_toxicity_and_diphthamide_biosynthesis,_not_essential_for_viability
YKR006C	10569_at	MRPL13	Mitochondrial_ribosomal_protein_of_the_large_subunit,_not_essential_for_mitochondrial_translation
YKR060W	10531_at	UTP30	Possible_U3_snoRNP_protein_involved_in_maturation_of_pre-18S_rRNA,_based_on_computational_analysis_of_large-scale_protein-protein_interaction_data
YKR074W	10499_at	---	Hypothetical_ORF
YKR085C	10464_at	MRPL20	Mitochondrial_ribosomal_protein_of_the_large_subunit
YKR094C	10473_i_at	RPL40B	ribosomal_protein_L40B|also_encodes_a_ubiquitin_protein
YLL034C	10352_at	RIX7	Putative_ATPase_of_the_AAA_family,_required_for_export_of_pre-ribosomal_large_subunits_from_the_nucleus;_distributed_between_the_nucleolus,_nucleoplasm,_and_nuclear_periphery_depending_on_growth_conditions
YLL045C	10386_s_at	RPL8B	ribosomal_protein_L8B_(L4B)_(rp6)_(YL5)
YLR017W	10313_at	MEU1	Protein_that_regulates_ADH2_gene_expression
YLR048W	10301_at	RPS0B	ribosomal_protein_S0B
YLR049C	10303_at	---	Hypothetical_ORF
YLR060W	10269_at	FRS1	phenylalanine-tRNA_ligase_subunit
YLR065C	10274_at	---	Hypothetical_ORF
YLR066W	10275_at	SPC3	signal_peptidase_subunit
YLR069C	10278_at	MEF1	mitochondrial_elongation_factor_G-like_protein
YLR075W	10239_at	RPL10	ribosomal_protein_L10
YLR083C	10247_at	EMP70	Protein_whose_24kDa_cleavage_product_is_found_in_endosome-enriched_membrane_fractions,_predicted_to_be_a_transmembrane_protein
YLR146C	10176_at	SPE4	spermine_synthase
YLR172C	10152_at	DPH5	Methyltransferase_required_for_diphthamide_biosynthesis,_not_essential_for_viability;_green_fluorescent_protein_(GFP)-fusion_protein_localizes_to_the_cytoplasm
YLR186W	10167_at	EMG1	ribosome_biogenesis
YLR197W	10132_at	SIK1	U3_snoRNP_protein
YLR264W	10068_i_at	RPS28B	ribosomal_protein_S28B_(S33B)_(YS27)
YLR285W	10044_at	NNT1	Putative_nicotinamide_N-methyltransferase
YLR312W-A	9870_s_at	MRPL15	Mitochondrial_ribosomal_protein_of_the_large_subunit
YLR325C	9994_at	RPL38	ribosomal_protein_L38
YLR340W	9964_at	RPP0	ribosomal_protein_P0_(A0)_(L10E)
YLR344W	9968_s_at	RPL26A	ribosomal_protein_L26A_(L33A)_(YL33)
YLR359W	9983_at	ADE13	adenylosuccinate_lyase
YLR367W	9947_i_at	RPS22B	ribosomal_protein_S22B_(S24B)_(rp50)_(YS22)
YLR372W	9953_at	SUR4	elongase
YLR406C	9895_i_at	RPL31B	ribosomal_protein_L31B_(L34B)_(YL28)
YLR412W	9903_at	---	Hypothetical_ORF
YLR420W	9911_at	URA4	dihydrooratase
YLR441C	9889_i_at	RPS1A	ribosomal_protein_S1A_(rp10A)
YLR449W	9853_at	FPR4	peptidyl-prolyl_cis-trans_isomerase_(PPIase)
YML024W	9686_s_at	RPS17A	ribosomal_protein_S17A_(rp51A)
YML026C	9684_s_at	RPS18B	ribosomal_protein_S18B
YML036W	9672_at	---	Hypothetical_ORF
YML063W	9691_i_at	RPS1B	ribosomal_protein_S1B_(rp10B)
YML073C	9726_at	RPL6A	ribosomal_protein_L6A_(L17A)_(rp18)_(YL16)
YML094W	9751_at	GIM5	bovine_prefoldin_subunit_5_homolog_(putative)
YML105C	9737_at	SEC65	signal_recognition_particle_subunit,_homologue_of_mammalian_SRP19
YML106W	9736_at	URA5	orotate_phosphoribosyltransferase_1
YML124C	9761_at	TUB3	alpha-tubulin
YMR024W	9601_at	MRPL3	Mitochondrial_ribosomal_protein_of_the_large_subunit
YMR049C	9580_at	ERB1	Protein_required_for_maturation_of_the_25S_and_5.8S_ribosomal_RNAs;_homologous_to_mammalian_Bop1
YMR091C	9533_at	NPL6	Nuclear_protein_that_may_have_a_role_in_nuclear_protein_import
YMR116C	9513_at	ASC1	G-beta_like_protein
YMR120C	9519_at	ADE17	5-aminoimidazole-4-carboxamide_ribonucleotide_(AICAR)_transformylase/IMP_cyclohydrolase
YMR130W	9529_at	---	Hypothetical_ORF
YMR142C	9496_at	RPL13B	ribosomal_protein_L13B
YMR143W	9497_i_at	RPS16A	ribosomal_protein_S16A_(rp61R)
YMR158W	9469_at	MRPS8	Mitochondrial_ribosomal_protein_of_the_small_subunit
YMR194W	9420_i_at	RPL36A	ribosomal_protein_L36A_(L39)_(YL39)
YMR229C	9412_at	RRP5	U3_snoRNP_protein
YMR230W	9414_f_at	RPS10B	ribosomal_protein_S10B
YMR242C	9381_s_at	RPL20A	ribosomal_protein_L20A_(L18A)
YMR260C	9354_at	TIF11	translation_initiation_factor_eIF1A
YMR267W	9361_at	PPA2	inorganic_pyrophosphatase
YMR308C	9316_at	PSE1	karyopherin
YMR309C	9317_at	NIP1	translation_initiation_factor_eIF3_subunit
YMR312W	9320_at	ELP6	RNA_polymerase_II_Elongator_protein_subunit
YNL005C	8890_at	MRP7	Mitochondrial_ribosomal_protein_of_the_large_subunit
YNL044W	8790_s_at	YIP3	Interacts_with_YPT_proteins
YNL067W	8921_s_at	RPL9B	ribosomal_protein_L9B_(L8B)_(rp24)_(YL11)
YNL069C	8918_at	RPL16B	ribosomal_protein_L16B_(L21B)_(rp23)_(YL15)
YNL070W	8917_at	TOM7	translocase_of_the_outer_mitochondrial_membrane
YNL075W	8957_at	IMP4	U3_snoRNP_protein
YNL081C	8951_at	---	Putative_mitochondrial_ribosomal_protein_of_the_small_subunit,_has_similarity_to_E._coli_S13_ribosomal_protein
YNL096C	8936_at	RPS7B	ribosomal_protein_S7B_(rp30)
YNL108C	8969_at	---	Hypothetical_ORF
YNL113W	8963_at	RPC19	RNA_polymerases_I_(A)_and_III_(C)_subunit
YNL130C	8992_at	CPT1	sn-1,2-diacylglycerol_cholinephosphotransferase
YNL131W	8991_at	TOM22	mitochondrial_import_receptor_protein
YNL132W	8990_at	KRE33	Killer_toxin_REsistant
YNL147W	9021_at	LSM7	snRNP_protein
YNL153C	9015_at	GIM3	bovine_prefoldin_subunit_4_homolog_(putative)
YNL162W	9006_s_at	RPL42A	ribosomal_protein_L42A_(YL27)_(L41A)
YNL175C	9038_at	NOP13	Protein_of_unknown_function,_localizes_to_the_nucleolus_and_nucleoplasm;_contains_an_RNA_recognition_motif_(RRM)_and_has_similarity_to_Nop12p,_which_is_required_for_processing_of_pre-18S_rRNA
YNL178W	9035_at	RPS3	ribosomal_protein_S3_(rp13)_(YS3)
YNL209W	9094_s_at	SSB2	SSB1_homolog|heat_shock_protein_of_HSP70_family
YNL220W	9083_at	ADE12	adenylosuccinate_synthetase
YNL247W	9102_at	---	Protein_required_for_cell_viability
YNL248C	9101_at	RPA49	RNA_polymerase_A_49_kDa_alpha_subunit
YNL252C	9097_at	MRPL17	Mitochondrial_ribosomal_protein_of_the_large_subunit
YNL301C	9183_s_at	RPL18B	ribosomal_protein_L18B_(rp28B)
YNL306W	9178_at	MRPS18	Mitochondrial_ribosomal_protein_of_the_small_subunit;_essential_for_viability,_unlike_most_other_mitoribosomal_proteins
YNL308C	9176_at	KRI1	Krr1p_binding_protein
YNR017W	8865_at	MAS6	23_kDa_mitochondrial_inner_membrane_protein
YNR021W	8824_at	---	Hypothetical_ORF
YNR022C	8825_at	MRPL50	Mitochondrial_ribosomal_protein_of_the_large_subunit,_not_essential_for_mitochondrial_translation
YNR028W	8831_at	CPR8	cyclophilin|peptidyl-prolyl_cis-trans_isomerase_(PPIase)
YNR046W	8804_at	---	Protein_required_for_cell_viability
YNR057C	8816_at	BIO4	dethiobiotin_synthetase
YNR074C	8785_at	---	putative_reductase
YOL039W	8613_at	RPP2A	60S_acidic_ribosomal_protein_P2A_(L44)_(A2)_(YP2alpha)
YOL040C	8612_at	RPS15	ribosomal_protein_S15_(S21)_(rp52)_(RIG_protein)
YOL049W	8603_at	GSH2	glutathione_synthetase
YOL052C	8600_at	SPE2	S-adenosylmethionine_decarboxylase
YOL061W	8636_at	PRS5	phosphoribosylpyrophosphate_synthetase_(ribose-phosphate_pyrophosphokinase)
YOL092W	8651_at	---	Hypothetical_ORF
YOL097C	8646_at	WRS1	tryptophan-tRNA_ligase
YOL120C	8668_at	RPL18A	ribosomal_protein_L18A_(rp28A)
YOL123W	8666_at	HRP1	cleavage_and_polyadenylation_factor_CF_I_component_involved_in_pre-mRNA_3'-end_processing
YOL127W	8662_at	RPL25	ribosomal_protein_L25_(rpl6L)_(YL25)
YOR038C	8511_at	HIR2	contains_nuclear_targeting_signal|repressor_protein_(putative)
YOR045W	8518_at	TOM6	associates_with_TOM40|protein_translocation_complex_component
YOR046C	8519_at	DBP5	RNA_helicase
YOR051C	8524_at	---	Hypothetical_ORF
YOR067C	8495_at	ALG8	glycosyl_transferase
YOR073W	8500_at	SGO1	Protein_that_protects_centromeric_Rec8p_at_meiosis_I;_required_for_accurate_chromosomal_segregation_at_meiosis_II_and_for_mitotic_chromosome_stability;_evolutionarily_conserved,_with_similarity_to_S._pombe_Sgo1_and_Drosophila_MEI-S332
YOR091W	8473_at	---	Hypothetical_ORF
YOR092W	8474_at	ECM3	Non-essential_protein_of_unknown_function
YOR096W	8478_at	RPS7A	ribosomal_protein_S7A_(rp30)
YOR108W	8445_at	LEU9	alpha-isopropylmalate_synthase_(2-isopropylmalate_synthase)
YOR151C	8398_at	RPB2	RNA_polymerase_II_core_subunit
YOR158W	8405_at	PET123	mitochondrial_ribosomal_protein_of_small_subunit
YOR167C	8368_i_at	RPS28A	ribosomal_protein_S28A_(S33A)_(YS27)
YOR168W	8370_at	GLN4	glutamine-tRNA_ligase
YOR182C	8384_f_at	RPS30B	ribosomal_protein_S30B
YOR187W	8343_at	TUF1	translation_elongation_factor_Tu,_mitochondrial
YOR216C	8327_at	RUD3	Novel_matrix_protein_that_is_involved_in_the_structural_organization_of_the_cis-Golgi._Relieves_uso1-1_transport_defect;_golgin-160_related_protein.
YOR224C	8336_at	RPB8	16_kDa_RNA_polymerase_subunit_(common_to_polymerases_I,_II_and_III)
YOR232W	8298_at	MGE1	GrpE_homolog
YOR234C	8300_f_at	RPL33B	ribosomal_protein_L33B_(L37B)_(rp47)_(YL37)
YOR241W	8307_at	MET7	folylpolyglutamate_synthetase
YOR243C	8309_at	PUS7	pseudouridine_synthase
YOR260W	8281_at	GCD1	gamma_subunit|negative_regulator_in_the_general_control_of_amino_acid_biosynthesis|translation_initiation_factor_eIF2B_subunit
YOR293W	8269_f_at	RPS10A	ribosomal_protein_S10A
YOR309C	8246_s_at	---	Hypothetical_ORF
YOR310C	8247_at	NOP58	U3_snoRNP_protein
YOR335C	8225_at	ALA1	Cytoplasmic_alanyl-tRNA_synthetase,_required_for_protein_synthesis;_point_mutation_(cdc64-1_allele)_causes_cell_cycle_arrest_at_G1;_lethality_of_null_mutation_is_functionally_complemented_by_human_homolog
YOR340C	8184_at	RPA43	DNA_dependent_RNA_polymerase_I_subunit_A43
YOR341W	8185_at	RPA190	RNA_polymerase_I_subunit
YOR356W	8200_at	---	Hypothetical_ORF
YOR357C	8201_at	GRD19	Grd19p_contains_the_PX_domain_found_in_human_SNX1_(Sorting_Nexin-1)._Localized_predominantly_to_the_cytosol,_however,_a_minor_amount_associates_with_membranes._In_vps27_mutant_cells,_Grd19p-HA_localizes_in_the_prevaculoar_compartment.
YOR361C	8205_at	PRT1	translation_initiation_factor_eIF3_subunit
YOR369C	8168_at	RPS12	ribosomal_protein_S12
YPL012W	7786_at	RRP12	Required_for_normal_pre-rRNA_Processing._Member_of_a_group_of_seven_genes_whose_expression_is_repressed_during_growth_on_glucose_before_and_during_the_diauxic_shift.
YPL023C	7775_at	MET12	methylenetetrahydrofolate_reductase_(mthfr)_(putative)
YPL043W	7800_at	NOP4	RNA_binding_protein_(putative)
YPL061W	7828_at	ALD6	aldehyde_dehydrogenase
YPL086C	7849_at	ELP3	histone_acetyltransferase|RNA_polymerase_II_Elongator_subunit
YPL131W	7894_at	RPL5	ribosomal_protein_L5_(L1a)(YL3)
YPL132W	7893_at	COX11	Mitochondrial_membrane_protein_required_for_assembly_of_active_cytochrome_c_oxidase,_probably_involved_in_insertion_of_Cu(B)_and_magnesium
YPL143W	7882_f_at	RPL33A	ribosomal_protein_L33A_(L37A)_(YL37)_(rp47)
YPL144W	7881_at	---	Hypothetical_ORF
YPL160W	7910_at	CDC60	leucine--tRNA_ligase
YPL198W	7961_f_at	RPL7B	ribosomal_protein_L7B_(L6B)_(rp11)_(YL8)
YPL210C	7948_at	SRP72	signal_recognition_particle_component
YPL211W	7947_at	NIP7	Nip7p_is_required_for_60S_ribosome_subunit_biogenesis
YPL217C	7987_at	BMS1	GTP-binding_protein_required_for_processing_of_35S_pre-rRNA_at_sites_A0,
YPL227C	7977_at	ALG5	UDP-glucose:dolichyl-phosphate_glucosyltransferase
YPL235W	8015_at	RVB2	transcriptional_regulator
YPL237W	8013_at	SUI3	translation_initiation_factor_eIF-2_beta_subunit
YPL243W	8007_at	SRP68	signal_recognition_particle_component
YPL249C-A	8000_i_at	RPL36B	ribosomal_protein_L36B_(L39)_(YL39)
YPL266W	8029_at	DIM1	dimethyladenosine_transferase
YPR004C	7756_at	---	Hypothetical_ORF
YPR010C	7762_at	RPA135	RNA_polymerase_I_subunit
YPR033C	7741_at	HTS1	histidine-tRNA_ligase
YPR041W	7705_at	TIF5	Translation_initiation_factor_eIF5
YPR043W	7707_i_at	RPL43A	ribosomal_protein_L43A
YPR069C	7689_at	SPE3	putrescine_aminopropyltransferase_(spermidine_synthase)
YPR088C	7664_at	SRP54	Signal_recognition_particle_subunit_(homolog_of_mammalian_SRP54)
YPR102C	7633_s_at	RPL11A	ribosomal_protein_L11A_(L16A)_(rp39A)_(YL22)
YPR118W	7650_at	---	Hypothetical_ORF
YPR133W-A	7621_at	TOM5	Translocase_of_the_Outer_Mitochondrial_membrane
YPR163C	7561_at	TIF3	translation_initiation_factor_eIF-4B
YPR187W	7539_at	RPO26	RNA_polymerases_I,_II,_and_III_subunit
