# Supplementary material for: Growth control of the eukaryote cell: a systems biology study in yeast
Source: J Biol. 2007 Apr 30;6(2):4. doi: 10.1186/jbiol54 (PMC2373899; doi:10.1186/jbiol54)
Supplement: Additional data file 2 — Supplementary tables S1-S30. [file jbiol54-S2.zip › Table S16 SGOliver.XLS]

## Sheet: Down-reg, up by rapam.
Down-regulated genes	Probe_name	Gene_Symbol	Gene_Title
up-regulated by rapamycin
(TORC1 regulation) (treatment_q-value < 0.05)
YAL005C	11316_r_at	SSA1	heat_shock_protein_of_HSP70_family
YAL008W	11313_at	FUN14	Protein_of_unknown_function
YAL017W	11350_at	PSK1	contains_serine/threonine_protein_kinase_domain_and_shows_homology_with_the_SNF1_serine/threonine_protein_kinase
YAL028W	11339_at	---	Exhibits_physical_and_genetic_interactions_with_FRT1_and_genetic_interactions_with_TCP1;_contains_a_C-terminal_transmembrane_domain_and_shows_localization_to_the_plasma_membrane,_the_ER,_and_cytoplasmic_vesicular_or_granule-like_structures
YAL034C	11377_at	FUN19	Protein_of_unknown_function
YAL051W	11358_at	OAF1	transcription_factor
YAL053W	11357_at	---	Protein_of_unknown_function;_green_fluorescent_protein_(GFP)-fusion_protein_localizes_to_the_cytoplasm_in_a_punctate_pattern
YAL056W	11392_at	GPB2	Proposed_beta_subunit_of_the_heterotrimeric_G_protein_that_interacts_with_the_receptor_Grp1p,_has_signaling_role_in_response_to_nutrients;_involved_in_regulation_of_pseudohyphal_growth_through_cAMP_levels;_homolog_of_Gpb1p
YBL048W	7404_at	---	Hypothetical_ORF
YBL049W	7403_at	MOH1	Hypothetical_ORF
YBL088C	7453_at	TEL1	Protein_kinase,_primarily_involved_in_telomere_length_regulation;_contributes_to_cell_cycle_checkpoint_control_in_response_to_DNA_damage;_functionally_redundant_with_Mec1p;_homolog_of_human_ataxia_telangiectasia_(ATM)_gene
YBL112C	3543_s_at	---	Hypothetical_ORF
YBR005W	7365_at	---	ER_membrane_protein
YBR006W	7037_s_at	UGA2	succinate_semialdehyde_dehydrogenase
YBR026C	7339_at	ETR1	2-enoyl_thioester_reductase,_E.C._1.3.1.-
YBR047W	7315_at	---	The_authentic,_non-tagged_protein_was_localized_to_the_mitochondria
YBR053C	7321_at	---	Hypothetical_ORF
YBR067C	7290_at	TIP1	cell_wall_mannoprotein
YBR072W	7295_at	HSP26	heat_shock_protein_26
YBR097W	7278_at	VPS15	serine/threonine_protein_kinase
YBR116C	7253_g_at	---	Hypothetical_ORF
YBR117C	7254_at	TKL2	transketolase,_similar_to_TKL1
YBR241C	7106_at	---	Hypothetical_ORF
YBR289W	7062_at	SNF5	chromatin_remodeling_Snf/Swi_complex_subunit
YBR295W	7068_at	PCA1	P-type_ATPase_Cu(2+)-transporting_(putative)
YCL038C	6894_at	ATG22	Autophagy_gene_essential_for_breakdown_of_autophagic_vesicles_in_the_vacuole
YCR007C	3453_at	---	Putative_integral_membrane_protein,_member_of_DUP240_gene_family
YCR032W	6867_at	BPH1	Protein_homologous_to_human_Chediak-Higashi_syndrome_protein_and_murine_beige_gene,_which_are_implicated_in_disease_syndromes_due_to_defective_lysosomal_trafficking
YCR062W	6803_at	---	---
YCR069W	6811_at	CPR4	cyclophilin|peptidyl-prolyl_cis-trans_isomerase_(PPIase)
YDL013W	6494_at	HEX3	Ring_finger_protein_involved_in_the_DNA_damage_response_with_possible_recombination_role;_genetically_identified_by_synthetic_lethality_with_SGS1_(DNA_helicase)_and_TOP3_(DNA_topoisomerase);_sporulation_role;_interacts_with_Slx8p_and_Lin1p
YDL085W	6556_at	NDE2	---
YDL123W	6608_at	SNA4	Protein_of_unknown_function,_localized_to_the_vacuolar_outer_membrane
YDL124W	6607_at	---	Hypothetical_ORF
YDL170W	6650_at	UGA3	zinc_finger_transcription_factor_of_the_Zn(2)-Cys(6)_binuclear_cluster_domain_type
YDL204W	6704_at	RTN2	reticulon_gene_member_of_the_RTNLA_(reticulon-like_A)_subfamily
YDL223C	6729_at	HBT1	Substrate_of_the_Hub1p_ubiquitin-like_protein_that_localizes_to_the_shmoo_tip_(mating_projection);_mutants_are_defective_for_mating_projection_formation,_thereby_implicating_Hbt1p_in_polarized_cell_morphogenesis
YDR043C	6458_at	NRG1	binds_to_UAS-1_in_the_STA1_promoter_and_can_interact_with_Ssn6p|transcriptional_repressor
YDR070C	6394_at	---	The_authentic,_non-tagged_protein_was_localized_to_the_mitochondria
YDR104C	6384_at	SPO71	Meiosis-specific_protein_of_unknown_function,_required_for_spore_wall_formation_during_sporulation;_dispensible_for_both_nuclear_divisions_during_meiosis
YDR128W	6363_at	---	Hypothetical_ORF
YDR171W	6317_at	HSP42	Similar_to_HSP26;_expression_is_regulated_by_stress_conditions
YDR208W	6265_at	MSS4	phosphatidylinositol_4-phosphate_kinase
YDR216W	6273_at	ADR1	positive_transcriptional_regulator
YDR227W	6238_at	SIR4	silencing_regulator_at_HML,_HMR,_and_telomeres
YDR262W	6227_at	---	Hypothetical_ORF
YDR293C	6167_at	SSD1	Product_of_gene_unknown
YDR309C	6186_at	GIC2	Gtpase-interacting_component_2
YDR358W	6099_at	GGA1	ARF-binding_protein
YDR436W	6043_at	PPZ2	Serine/threonine_protein_phosphatase_Z,_isoform_of_Ppz1p;_involved_in_regulation_of_potassium_transport,_which_affects_osmotic_stability,_cell_cycle_progression,_and_halotolerance
YDR464W	6024_at	SPP41	negative_transcriptional_regulator_of_prp_spliceosome_genes
YDR479C	5993_at	PEX29	peroxin
YEL020C	5725_at	---	Hypothetical_ORF
YEL041W	5749_at	---	Hypothetical_ORF
YER020W	5721_at	GPA2	nucleotide_binding_regulatory_protein
YER033C	5688_at	ZRG8	Cytoplasmic_protein_of_unknown_function,_transcription_is_induced_under_conditions_of_zinc_deficiency
YER035W	5690_at	EDC2	RNA-binding_protein,_activates_mRNA_decapping_directly_by_binding_to_the_mRNA_substrate_and_enhancing_the_activity_of_the_decapping_proteins_Dcp1p_and_Dcp2p
YER101C	5632_at	AST2	Protein_that_may_have_a_role_in_targeting_of_plasma_membrane_[H+]ATPase_(Pma1p)_to_the_plasma_membrane,_as_suggested_by_analysis_of_genetic_interactions
YER132C	5572_at	PMD1	Paralog_of_MDS3
YER155C	5549_at	BEM2	rho_GTPase_activating_protein_(GAP)
YER158C	5552_at	---	Protein_of_unknown_function,_has_similarity_to_Afr1p;_potentially_phosphorylated_by_Cdc28p
YER166W	5559_at	DNF1	Potential_aminophospholipid_translocase
YER169W	5562_at	RPH1	binds_to_PHR1_URS|transcriptional_repressor
YER175C	5523_at	TMT1	Trans-aconitate_Methyltransferase_1
YFL030W	5400_at	AGX1	Alanine_:_glyoxylate_aminotransferase,_catalyzes_the_synthesis_of_glycine_from_glyoxylate,_which_is_one_of_three_pathways_for_glycine_biosynthesis_in_yeast;_has_similairty_to_mammalian_and_plant_alanine_:_glyoxylate_aminotransferases
YFL043C	5312_s_at	---	---
YFR019W	5361_at	FAB1	1-phosphatidylinositol-3-phosphate_5-kinase
YGL045W	5062_at	RIM8	Regulator_of_IME2_(RIM)_Involved_in_proteolytic_processing_of_Rim1p
YGL121C	5121_at	GPG1	Heterotrimeric_G_protein_gamma_subunit_mimic
YGL141W	5148_at	HUL5	ubiquitin_ligase_(E3)
YGL156W	5179_at	AMS1	alpha_mannosidase
YGL166W	5169_at	CUP2	transcriptional_activator
YGL179C	5201_at	TOS3	Putative_protein_kinase,_related_to_and_redundant_with_Elm1p_and_Pak1p_in_activating_the_SNF1_complex
YGL180W	5200_at	ATG1	protein_kinase
YGL197W	5228_at	MDS3	Mck1_Dosage_Suppressor_3;_negative_regulator_of_early_meiotic_gene_expression
YGL227W	5242_at	VID30	vacuole_import_and_degradation_(VID);_TOR_inhibitor_(TIN)
YGR010W	4983_g_at	NMA2	nicotinamide/nicotinic_acid_mononucleotide_adenylyltransferase
YGR011W	4984_at	---	Hypothetical_ORF
YGR019W	4992_at	UGA1	gamma-aminobutyrate_(GABA)_transaminase_(4-aminobutyrate_aminotransferase)
YGR032W	4959_at	GSC2	1,3-beta-D-glucan_synthase_catalytic_component
YGR070W	4951_at	ROM1	GDP/GTP_exchange_protein_(GEP)_for_Rho1p;_mutations_are_synthetically_lethal_with_mutations_in_rom2,_which_also_encodes_a_GEP
YGR087C	4923_at	PDC6	pyruvate_decarboxylase_isozyme
YGR138C	4884_i_at	TPO2	Polyamine_transport_protein
YGR197C	4807_at	SNG1	Involved_in_nitrosoguanidine_resistance
YGR237C	4757_at	---	Hypothetical_ORF
YGR250C	4770_at	---	Hypothetical_ORF
YGR256W	4732_at	GND2	6-phosphogluconate_dehydrogenase
YGR270W	4746_at	YTA7	Protein_of_unknown_function,_member_of_CDC48/PAS1/SEC18_family_of_ATPases,_potentially_phosphorylated_by_Cdc28p
YHR079C	4459_at	IRE1	endoribonuclease|serine-threonine_kinase|transmembrane_protein
YHR096C	4432_at	HXT5	hexose_transporter
YHR097C	4433_at	---	Hypothetical_ORF
YHR138C	4387_at	---	Homologous_to_PBI2
YHR164C	4369_at	DNA2	DNA_replication_helicase
YHR165C	4370_at	PRP8	U5_snRNP_and_spliceosome_component
YHR199C	4313_at	---	The_authentic,_non-tagged_protein_was_localized_to_the_mitochondria
YIL017C	4107_at	VID28	Vacuole_import_and_degradation
YIL033C	4138_at	BCY1	cAMP-dependent_protein_kinase_regulatory_subunit
YIL046W	4125_at	MET30	F-box_protein
YIL080W	4184_s_at	---	TyB_Gag-Pol_protein;_proteolytically_processed_to_make_the_Gag,_RT,_PR,_and_IN_proteins_that_are_required_for_retrotransposition
YIL107C	4204_at	PFK26	6-phosphofructose-2-kinase
YIL136W	4220_at	OM45	45_kDa_mitochondrial_outer_membrane_protein
YIL147C	4254_at	SLN1	histidine_kinase_osmosensor_that_regulates_an_osmosensing_MAP_kinase_cascade|similar_to_bacterial_two-component_regulators
YIR038C	4074_at	GTT1	glutathione_transferase
YJL005W	11016_at	CYR1	adenylate_cyclase
YJL016W	11052_at	---	Hypothetical_ORF
YJL042W	11071_at	MHP1	microtubule-associated_protein_(MAP)_(putative)
YJL047C	11066_at	RTT101	Cullin_family_member;_subunit_of_a_complex_containing_ubiquitin_ligase_activity;_binds_HRT1_and_is_modified_by_the_ubiquitin_like_protein,_RUB1;_Regulator_of_Ty1_Transposition
YJL056C	11101_at	ZAP1	Zinc-regulated_transcription_factor,_binds_to_zinc-responsive_promoter_elements_to_induce_transcription_of_certain_genes_in_the_presence_of_zinc;_regulates_its_own_transcription;_contains_seven_zinc-finger_domains
YJL057C	11100_at	---	probable_serine/threonine_kinase
YJL098W	11104_at	SAP185	Protein_that_forms_a_complex_with_the_Sit4p_protein_phosphatase_and_is_required_for_its_function;_member_of_a_family_of_similar_proteins_including_Sap4p,_Sap155p,_and_Sap190p
YJL103C	11144_at	---	Hypothetical_ORF
YJL128C	11167_at	PBS2	MAP_kinase_kinase_(MEK)|may_act_as_a_scaffolding_protein_for_Sho1p,_Ste11p,_and_Hog1p
YJL141C	11153_at	YAK1	Serine-threonine_protein_kinase
YJL144W	11149_at	---	Hypothetical_ORF
YJL149W	11189_at	---	Hypothetical_ORF;_has_similarity_to_F-box_proteins
YJL155C	11183_at	FBP26	fructose-2,6-bisphosphatase
YJL161W	11177_at	---	The_authentic,_non-tagged_protein_was_localized_to_the_mitochondria
YJL163C	11175_at	---	Hypothetical_ORF
YJL164C	11174_at	TPK1	cAMP-dependent_protein_kinase_catalytic_subunit_(putative)
YJL174W	11209_at	KRE9	cell_wall_beta-glucan_assembly
YJL206C	11220_at	---	Hypothetical_ORF
YJL225C	11247_s_at	---	Hypothetical_ORF
YJR008W	11030_at	---	Hypothetical_ORF
YJR035W	11009_at	RAD26	DNA_dependent_ATPase|human_Cockayne_syndrome_B_gene_ERCC6_homolog
YJR052W	10981_at	RAD7	nucleotide_excision_NEF4_component
YJR059W	10943_at	PTK2	Putative_serine/threonine_protein_kinase_that_enhances_spermine_uptake
YJR089W	10928_at	BIR1	Protein_involved_in_cell_cycle_regulation_and_chromosome_segregation,_contains_BIR_(Baculovirus_Inhibitor_of_apoptosis_Repeat)_domain
YJR096W	10935_at	---	Protein_with_similarity_to_aldo-keto_reductases
YJR149W	10851_at	---	Hypothetical_ORF
YJR151C	10853_at	DAN4	cell_wall_mannoprotein
YKL010C	10597_at	UFD4	ubiquitin_ligase_e3
YKL023W	10584_at	---	Hypothetical_ORF
YKL050C	10602_at	---	Hypothetical_ORF
YKL065C	10631_at	---	homolog_of_mammalian_BAP31
YKL067W	10629_at	YNK1	nucleoside_diphosphate_kinase
YKL098W	10686_at	---	Hypothetical_ORF
YKL129C	10699_at	MYO3	myosin_I
YKL150W	10723_at	MCR1	NADH-cytochrome_b5_reductase
YKL151C	10722_at	---	Hypothetical_ORF
YKL163W	10756_at	PIR3	Protein_containing_tandem_internal_repeats
YKL168C	10751_at	KKQ8	Serine/threonine_protein_kinase_of_unknown_function
YKL171W	10748_at	---	Hypothetical_ORF
YKL184W	10779_at	SPE1	ornithine_decarboxylase
YKL185W	10778_at	ASH1	Zinc-finger_inhibitor_of_HO_transcription;_mRNA_is_localized_and_translated_in_the_distal_tip_of_anaphase_cells,_resulting_in_accumulation_of_Ash1p_in_daughter_cell_nuclei_and_inhibition_of_HO_expression;_potential_Cdc28p_substrate
YKL188C	10775_at	PXA2	ABC_transporter_2
YKR009C	10572_at	FOX2	multifunctional_beta-oxidation_protein
YKR046C	10518_at	PET10	Protein_of_unknown_function_that_co-purifies_with_lipid_particles;_expression_pattern_suggests_a_role_in_respiratory_growth;_computational_analysis_of_large-scale_protein-protein_interaction_data_suggests_a_role_in_ATP/ADP_exchange
YKR054C	10526_at	DYN1	heavy_chain_of_cytoplasmic_dynein
YKR076W	10501_at	ECM4	Non-essential_protein_of_unknown_function;_similar_to_Ygr154cp
YKR089C	10468_at	---	Protein_of_unknown_function_found_in_lipid_particles;_potential_Cdc28p_substrate
YKR091W	10470_at	SRL3	Cytoplasmic_protein_that,_when_overexpressed,_suppresses_the_lethality_of_a_rad53_null_mutation;_potential_Cdc28p_substrate
YKR095W	10475_at	MLP1	colied-coil_protein_(putative),_similar_to_myosin_and_TPR
YKR096W	10476_at	---	Hypothetical_ORF
YKR098C	10479_at	UBP11	ubiquitin-specific_protease
YLL003W	10340_at	SFI1	---
YLL015W	10328_at	BPT1	ABC_transporter|highly_homologous_to_human_MRP1_and_to_C._elegans_mrp-1
YLL023C	10363_at	---	Hypothetical_ORF
YLL026W	10360_at	HSP104	heat_shock_protein_104
YLL040C	10391_at	VPS13	homologous_to_human_COH1
YLL060C	10416_at	GTT2	glutathione_transferase
YLL066C	3792_s_at	---	Hypothetical_ORF
YLL067C	3789_s_at	---	Hypothetical_ORF
YLR024C	10320_at	UBR2	ubiquitin-protein_ligase_(E3)
YLR087C	10251_at	CSF1	Protein_required_for_fermentation_at_low_temperature
YLR094C	10258_at	GIS3	GIG3_suppressor
YLR149C	10179_at	---	Hypothetical_ORF
YLR205C	10143_at	HMX1	ER_localized,_heme-binding_peroxidase_involved_in_the_degradation_of_heme;_does_not_exhibit_heme_oxygenase_activity_despite_similarity_to_heme_oxygenases;_expression_regulated_by_AFT1
YLR256W	10058_at	HAP1	zinc_finger_transcription_factor_of_the_Zn(2)-Cys(6)_binuclear_cluster_domain_type
YLR345W	9969_at	---	Hypothetical_ORF
YLR362W	9941_at	STE11	involved_in_the_mating_signalling_pathway
YLR371W	9952_at	ROM2	GDP/GTP_exchange_protein_(GEP)_for_Rho1p_and_Rho2p;_mutations_are_synthetically_lethal_with_mutations_in_rom1,_which_also_encodes_a_GEP
YLR414C	9905_at	---	Protein_of_unknown_function;_green_fluorescent_protein_(GFP)-fusion_protein_localizes_to_the_cell_periphery,_cytoplasm,_and_bud
YLR422W	9913_at	---	Hypothetical_ORF
YLR425W	9916_at	TUS1	Guanine_nucleotide_exchange_factor_(GEF)_that_functions_to_modulate_Rhop1_activity_as_part_of_the_cell_integrity_signaling_pathway;_multicopy_suppressor_of_tor2_mutation_and_ypk1_ypk2_double_mutation;_potential_Cdc28p_substrate
YLR430W	9877_at	SEN1	nuclear-localized_tRNA_splicing_complex_component
YLR454W	9858_at	---	The_authentic,_non-tagged_protein_was_localized_to_the_mitochondria
YLR466W	3735_f_at	YRF1-4	Y'-helicase_protein_1
YML013W	9651_at	SEL1	Endoplasmic_reticulum_protein_whose_absence_causes_highly_increased_efficiency_of_secretion;_has_a_K._lactis_ortholog
YML117W	9769_g_at	NAB6	Hypothetical_ORF
YML117W-A	9770_at	---	---
YML118W	9767_at	NGL3	RNase_(putative)|DNase_(putative)
YML128C	9757_at	MSC1	Protein_of_unknown_function,_green_fluorescent_protein_(GFP)-fusion_protein_localizes_to_the_endoplasmic_reticulum;_msc1_mutants_are_defective_in_directing_meiotic_recombination_events_to_homologous_chromatids
YMR027W	9604_at	---	High_level_expression_reduced_Ty3_Transposition
YMR034C	9612_at	---	Hypothetical_ORF
YMR040W	9618_at	---	homolog_of_mammalian_BAP31
YMR052C-A	9582_at	---	Hypothetical_ORF
YMR072W	9557_at	ABF2	HMG-1_homolog
YMR086W	9572_at	---	Protein_of_unknown_function;_green_fluorescent_protein_(GFP)-fusion_protein_localizes_to_the_cell_periphery
YMR090W	9532_at	---	Hypothetical_ORF
YMR103C	9545_at	---	Hypothetical_ORF
YMR110C	9552_at	---	Hypothetical_ORF
YMR135C	9488_at	GID8	Protein_of_unknown_function,_involved_in_proteasome-dependent_catabolite_inactivation_of_fructose-1,6-bisphosphatase;_contains_LisH_and_CTLH_domains,_like_Vid30p
YMR169C	9482_g_at	ALD3	aldehyde_dehydrogenase
YMR191W	9416_at	---	Protein_required_for_survival_at_high_temperature_during_stationary_phase
YMR216C	9398_at	SKY1	SRPK1-like_Kinase_in_Yeast_(SRPK1_is_a_human_serine_kinase_that_specifically_phosphoryates_arginine-serine_rich_domains_found_in_the_SR_family_of_splicing_factors.)
YMR219W	9401_at	ESC1	Protein_localizesd_to_the_nuclear_periphery,_involved_in_telomeric_silencing;_interacts_with_PAD4-domain_of_Sir4p
YMR238W	9377_at	DFG5	Mannosidase,_essential_glycosylphosphatidylinositol_(GPI)-anchored_membrane_protein_required_for_cell_wall_biogenesis,_involved_in_filamentous_growth,_homologous_to_Dcw1p
YMR252C	9391_at	---	Hypothetical_ORF
YMR253C	9392_at	---	Protein_of_unknown_function;_green_fluorescent_protein_(GFP)-fusion_protein_localizes_to_the_cytoplasm_in_a_punctate_pattern
YMR295C	9346_at	---	Protein_of_unknown_function;_green_fluorescent_protein_(GFP)-fusion_protein_localizes_to_the_cell_periphery_and_bud
YNL014W	8881_at	HEF3	Translation_elongation_factor_3_(EF-3)
YNL115C	8961_at	---	Hypothetical_ORF
YNL157W	9011_at	---	Hypothetical_ORF
YNL160W	9008_at	YGP1	gp37,_a_glycoprotein_synthesized_in_response_to_nutrient_limitation_which_is_homologous_to_the_sporulation-specific_SPS100_gene
YNL194C	9065_at	---	Hypothetical_ORF
YNL195C	9064_at	---	Hypothetical_ORF
YNL208W	9050_at	---	Hypothetical_ORF
YNL254C	9095_at	---	Hypothetical_ORF
YNL271C	9123_at	BNI1	formin,_involved_in_spindle_orientation
YNL274C	9120_at	---	Putative_hydroxyisocaproate_dehydrogenase
YNR006W	8854_at	VPS27	cysteine_rich_putative_zinc_finger_essential_for_function|hydrophilic_protein
YNR007C	8855_at	ATG3	Protein_involved_in_autophagocytosis_during_starvation
YOL054W	8597_at	---	Pob3/Spt16_Histone_associated
YOL081W	8617_at	IRA2	GTPase_activating_protein|highly_homologous_to_Ira1p|neurofibromin_homolog
YOL083W	8615_at	---	Hypothetical_ORF
YOL138C	8696_at	---	Hypothetical_ORF
YOR005C	8566_at	DNL4	ATP_dependent_DNA_ligase
YOR034C	8507_at	AKR2	Protein_involved_in_constitutive_endocytosis_of_Ste3p
YOR052C	8480_at	---	Hypothetical_ORF
YOR137C	8429_at	SIA1	Suppressor_of_eIF5A
YOR208W	8365_at	PTP2	tyrosine_phosphatase
YOR215C	8326_at	---	Hypothetical_ORF
YOR220W	8331_at	---	Hypothetical_ORF
YOR267C	8288_at	HRK1	protein_kinase_similar_to_Npr1
YOR289W	8265_at	---	Hypothetical_ORF
YOR329C	8219_at	SCD5	Multicopy_suppressor_of_clathrin_deficiency_and_of_ts_mutants_of_IPL1
YOR389W	8143_at	---	Hypothetical_ORF
YPL026C	7772_at	SKS1	multicopy_suppressor_of_snf3_and_grr1_mutants
YPL036W	7807_at	PMA2	plasma_membrane_ATPase
YPL070W	7819_at	MUK1	Hypothetical_ORF
YPL087W	7848_at	YDC1	alkaline_dihydroceramidase_with_minor_reverse_activity
YPL149W	7921_at	ATG5	Involved_in_autophagy
YPL154C	7916_at	PEP4	vacuolar_proteinase_A
YPL167C	7903_at	REV3	DNA_polymerase_zeta_subunit
YPL177C	7938_at	CUP9	DNA_binding_protein_(putative)
YPL221W	7983_at	---	Protein_of_unknown_function,_overproduction_suppresses_a_pam1_slv3_double_null_mutation
YPL222W	7982_at	---	The_authentic,_non-tagged_protein_was_localized_to_the_mitochondria.
YPL229W	7975_at	---	Hypothetical_ORF
YPL249C	8001_at	GYP5	GTPase-activating_protein
YPL250C	7999_at	---	Protein_that_interacts_with_the_cytoskeleton_and_is_involved_in_chromatin_organization_and_nuclear_transport,_interacts_genetically_with_TCP1_and_ICY1;_potential_Cdc28p_substrate
YPR030W	7738_at	CSR2	Nuclear_protein_with_a_potential_regulatory_role_in_utilization_of_galactose_and_nonfermentable_carbon_sources;_overproduction_suppresses_the_lethality_at_high_temperature_of_a_chs5_spa2_double_null_mutation;_potential_Cdc28p_substrate
YPR083W	7659_at	MDM36	Mitochondrial_Distribution_and_Morphology
YPR098C	7674_at	---	Hypothetical_ORF
YPR117W	7649_at	---	Hypothetical_ORF
YPR149W	7592_at	NCE102	involved_in_secretion_of_proteins_that_lack_classical_secretory_signal_sequences
YPR151C	7594_at	---	---
YPR156C	7600_s_at	TPO3	Polyamine_transport_protein
YPR196W	7548_at	---	nuclear_protein_(putative)
YPR204W	3542_f_at	---	subtelomerically-encoded_DNA_helicase
