# Supplementary material for: Growth control of the eukaryote cell: a systems biology study in yeast
Source: J Biol. 2007 Apr 30;6(2):4. doi: 10.1186/jbiol54 (PMC2373899; doi:10.1186/jbiol54)
Supplement: Additional data file 2 — Supplementary tables S1-S30. [file jbiol54-S2.zip › Table S17 SGOliver.XLS]

## Sheet: Proteasome sub. up-reg by rapam
Proteasome subunits	Probe_name (Affy)	Gene name (s)
up-regulated by rapamycin
(transcriptional regulation)
(treatment_q-value < 0.05)
YER012W	5712_at	PRE1
YJL001W	11022_at	PRE3
YFR050C	5304_at	PRE4
YMR314W	9322_at	PRE5
YOL038W	8614_at	PRE6
YBL041W	7411_at	PRE7
YML092C	9753_at	PRE8
YOR362C	8161_at	PRE10
YOR157C	8404_at	PUP1
YGR253C	4773_at	PUP2
YER094C	5625_at	PUP3
YIL075C	4189_at	RPN2
YER021W	5722_at	RPN3
YDL147W	6628_at	RPN5
YDL097C	6589_at	RPN6
YDR427W	6033_at	RPN9
YHR200W	4314_at	RPN10
YFR004W	5346_at	RPN11
YFR052W	5306_at	RPN12
YKL145W	10728_at	RPT1 (YTA3)
YDL007W	6500_at	RPT2 (YTA5)
YDR394W	6091_at	RPT3 (YTA2)
YOR117W	8454_at	RPT5 (YTA1)
YGL011C	5006_at	SCL1
YBR173C	7175_at	UMP1
YGR270W	4746_at	YTA7
