# Supplementary material for: Growth control of the eukaryote cell: a systems biology study in yeast
Source: J Biol. 2007 Apr 30;6(2):4. doi: 10.1186/jbiol54 (PMC2373899; doi:10.1186/jbiol54)
Supplement: Additional data file 2 — Supplementary tables S1-S30. [file jbiol54-S2.zip › Table S18 SGOliver.xls]

## Sheet: Proteome 0.2 vs 0.1 C
ORF	Gene name	chromosome	(C 0.2 / C 0.1 ) p (fold)	Biol Process
YER081W	SER3	chr5	2.31985	serine family amino acid biosynthesis
YPR035W	GLN1	chr16	2.22334	nitrogen compound metabolism
YKL216W	URA1	chr11	2.19006	pyrimidine base biosynthesis
YGL009C	LEU1	chr7	2.12741	leucine biosynthesis
YOR303W	CPA1	chr15	2.11345	arginine biosynthesis
YJL200C	ACO2	chr10	2.06562	biological process unknown; putative mitochondrial aconitase isoenzyme
YLL041C	SDH2	chr12	2.05785	tricarboxylic acid cycle
YJR105W	ADO1	chr10	1.98722	purine base metabolism
YPL061W	ALD6	chr16	1.91826	acetate biosynthesis
YJR016C	ILV3	chr10	1.90212	branched chain family amino acid biosynthesis
YOL126C	MDH2	chr15	1.79986	gluconeogenesis
YKL148C	SDH1	chr11	1.79145	tricarboxylic acid cycle
YDR234W	LYS4	chr4	1.78116	lysine biosynthesis, aminoadipic pathway
YKR039W	GAP1	chr11	1.75315	amino acid transport
YER006W	NUG1	chr5	1.74492	rRNA processing
YML073C	RPL6A	chr13_///_chr12	1.74374	protein biosynthesis
YJR137C	ECM17	chr10	1.7436	cell wall organization and biogenesis
YEL024W	RIP1	chr5	1.73517	aerobic respiration
YGR264C	MES1	chr7	1.70619	methionyl-tRNA aminoacylation
YFL018C	LPD1	chr6	1.66103	glycine catabolism
YPL237W	SUI3	chr16	1.65936	translational initiation
YPL143W	RPL33A	chr16_///_chr15	1.65034	protein biosynthesis
YOR063W	RPL3	chr15	1.6241	protein biosynthesis
YKL127W	PGM1	chr11	1.61059	glucose 1-phosphate utilization
YOR374W	ALD4	chr15	1.58265	ethanol metabolism
YER026C	CHO1	chr5	1.55593	phosphatidylserine biosynthesis
YGL030W	RPL30	chr7	1.54657	protein biosynthesis*
YLR262C-A	RBF7	chr12	1.53889	biological process unknown
YFR030W	MET10	chr6	1.53654	sulfate assimilation
YMR215W	GAS3	chr13	1.53284	biological process unknown
YNL220W	ADE12	chr14	1.51838	purine nucleotide biosynthesis
YMR120C	ADE17	chr13	1.49802	purine nucleotide biosynthesis
YAR015W	ADE1	chr1	1.49195	purine nucleotide biosynthesis
YCL037C	SRO9	chr3	1.48614	protein biosynthesis
YGR209C	TRX2	chr7	1.48589	response to oxidative stress
YER073W	ALD5	chr5	1.4702	electron transport
YNL178W	RPS3	chr14	1.45941	protein biosynthesis
YJL026W	RNR2	chr10	1.45318	DNA replication
YLR197W	SIK1	chr12	1.44591	rRNA modification
YJR070C	LIA1	chr10	1.44421	microtubule cytoskeleton organization and biogenesis
YMR290C	HAS1	chr13	1.44152	rRNA processing
YKL182W	FAS1	chr11	1.43868	fatty acid biosynthesis
YOL040C	RPS15	chr15	1.4381	protein biosynthesis
YPL093W	NOG1	chr16	1.43767	ribosome-nucleus export
YNL096C	RPS7B	chr14	1.43662	protein biosynthesis
YEL022W	GEA2	chr5	1.43359	ER to Golgi transport
YLR249W	YEF3	chr12	1.43163	translational elongation
YOR361C	PRT1	chr15	1.42393	translational initiation
YHR193C	EGD2	chr8	1.41452	nascent polypeptide association
YGR207C	YGR207C	chr7	1.41399	biological process unknown
YOR310C	NOP58	chr15	1.39164	rRNA modification
YJL186W	MNN5	chr10	1.3904	protein amino acid glycosylation
YIL053W	RHR2	chr9	1.38335	response to osmotic stress
YJR048W	CYC1	chr10	1.38267	electron transport
YPR118W	YPR118W	chr16	1.38069	methionine salvage
YLR150W	STM1	chr12	1.37992	telomere maintenance
YPL160W	CDC60	chr16	1.37782	leucyl-tRNA aminoacylation
YPL127C	HHO1	chr16	1.37553	regulation of transcription, DNA-dependent
YKL081W	TEF4	chr11	1.3744	translational elongation
YIL133C	RPL16A	chr9	1.37274	protein biosynthesis
YHL015W	RPS20	chr8	1.37101	protein biosynthesis
YDR035W	ARO3	chr4	1.36909	aromatic amino acid family biosynthesis
YNL132W	KRE33	chr14	1.36885	biological process unknown
YDR064W	RPS13	chr4	1.36227	protein biosynthesis
YDR399W	HPT1	chr4	1.35827	purine nucleotide biosynthesis
YBR286W	APE3	chr2	1.35664	vacuolar protein catabolism
YDR214W	AHA1	chr4	1.35413	response to stress
YBR189W	RPS9B	chr16_///_chr2	1.35373	protein biosynthesis
YJL109C	UTP10	chr10	1.35368	processing of 20S pre-rRNA
YLR325C	RPL38	chr12	1.34866	protein biosynthesis
YJR109C	CPA2	chr10	1.34351	arginine biosynthesis
YCL030C	HIS4	chr3	1.3382	histidine biosynthesis
YPL231W	FAS2	chr16	1.33711	fatty acid biosynthesis
YGL103W	RPL28	chr7	1.33512	protein biosynthesis
YBR249C	ARO4	chr2	1.33469	aromatic amino acid family biosynthesis
YIL078W	THS1	chr9	1.33275	protein biosynthesis
YCR053W	THR4	chr3	1.32594	endocytosis
YLR304C	ACO1	chr12	1.32553	mitochondrial genome maintenance
YCR004C	YCP4	chr3	1.32416	biological process unknown
YIR034C	LYS1	chr9	1.32156	lysine biosynthesis, aminoadipic pathway
YIL142W	CCT2	chr9	1.31994	protein folding
YGL234W	ADE5,7	chr7	1.31883	purine nucleotide biosynthesis
YOR369C	RPS12	chr15	1.31788	protein biosynthesis
YLR340W	RPP0	chr12	1.31752	translational elongation
YDL055C	PSA1	chr4	1.31682	protein amino acid glycosylation
YEL047C	YEL047C	chr5	1.30623	metabolism
YMR229C	RRP5	chr13	1.30085	rRNA processing
YAL035W	FUN12	chr1	1.30035	translational initiation
YDR502C	SAM2	chr4	1.29718	methionine metabolism
YGL026C	TRP5	chr7	1.29643	tryptophan biosynthesis
YOR096W	RPS7A	chr15	1.29219	protein biosynthesis
YOR335C	ALA1	chr15	1.29172	alanyl-tRNA aminoacylation
YBL045C	COR1	chr2	1.28914	aerobic respiration
YER036C	ARB1	chr5	1.2882	biological process unknown
YMR300C	ADE4	chr13	1.28586	purine nucleotide biosynthesis
YIL034C	CAP2	chr9	1.28575	barbed-end actin filament capping
YAL003W	EFB1	chr1	1.28307	translational elongation
YPR016C	TIF6	chr16	1.27832	ribosomal large subunit biogenesis
YPL131W	RPL5	chr16	1.27764	protein biosynthesis
YHR019C	DED81	chr8	1.27323	asparaginyl-tRNA aminoacylation
YER052C	HOM3	chr5	1.27254	methionine metabolism
YGL201C	MCM6	chr7	1.27081	DNA replication initiation
YBR263W	SHM1	chr2	1.27027	one-carbon compound metabolism
YGR285C	ZUO1	chr7	1.26282	protein folding
YFL022C	FRS2	chr6	1.2621	phenylalanyl-tRNA aminoacylation
YMR235C	RNA1	chr13	1.25938	rRNA-nucleus export
YEL071W	DLD3	chr5	1.25925	lactate metabolism
YOL127W	RPL25	chr15	1.25877	protein biosynthesis
YOL027C	MDM38	chr15	1.25703	mitochondrion organization and biogenesis
YIL035C	CKA1	chr9	1.25643	protein amino acid phosphorylation
YML010W	SPT5	chr13	1.25585	regulation of transcription, DNA-dependent
YBR115C	LYS2	chr2	1.25261	lysine biosynthesis, aminoadipic pathway
YLR447C	VMA6	chr12	1.24624	vacuolar acidification
YOR222W	ODC2	chr15	1.24517	mitochondrial transport
YJR104C	SOD1	chr10	1.24169	zinc ion homeostasis
YMR116C	ASC1	chr13	1.24151	biological process unknown
YGL105W	ARC1	chr7	1.24044	tRNA-nucleus export
YDR382W	RPP2B	chr4	1.24019	translational elongation
YGR279C	SCW4	chr7	1.23995	conjugation with cellular fusion
YER090W	TRP2	chr5	1.23724	tryptophan biosynthesis
YBL076C	ILS1	chr2	1.23635	protein biosynthesis
YOR187W	TUF1	chr15	1.23366	translational elongation
YER048C	CAJ1	chr5	1.23325	biological process unknown
YOL097C	WRS1	chr15	1.23151	tryptophanyl-tRNA aminoacylation
YLR075W	RPL10	chr12	1.2314	protein biosynthesis
YMR217W	GUA1	chr13	1.23057	GMP metabolism
YJL082W	IML2	chr10	1.23025	biological process unknown
YFR004W	RPN11	chr6	1.22992	ubiquitin-dependent protein catabolism
YER025W	GCD11	chr5	1.22628	translational initiation
YPL009C	YPL009C	chr16	1.22366	biological process unknown
YOL039W	RPP2A	chr15	1.22353	translational elongation
YOR232W	MGE1	chr15	1.22229	mitochondrial matrix protein import
YIL155C	GUT2	chr9	1.22221	carbohydrate metabolism
YGR061C	ADE6	chr7	1.22175	purine nucleotide biosynthesis
YLR153C	ACS2	chr12	1.22171	acetyl-CoA biosynthesis
YGL125W	MET13	chr7	1.22142	methionine metabolism
YLR060W	FRS1	chr12	1.22053	phenylalanyl-tRNA aminoacylation
YGR094W	VAS1	chr7	1.21977	valyl-tRNA aminoacylation
YML120C	NDI1	chr13	1.21929	mitochondrial electron transport, NADH to ubiquinone
YER091C	MET6	chr5	1.21787	methionine biosynthesis
YNL209W	SSB2	chr14_///_chr4	1.21482	protein biosynthesis
YDR127W	ARO1	chr4	1.20999	aromatic amino acid family biosynthesis
YLR359W	ADE13	chr12	1.20894	purine nucleotide biosynthesis
YMR196W	YMR196W	chr13	1.20424	biological process unknown
YDR120C	TRM1	chr4	1.20307	tRNA methylation
YEL011W	GLC3	chr5	1.20053	glycogen metabolism
YHR065C	RRP3	chr8	1.19918	35S primary transcript processing
YBL024W	NCL1	chr2	1.19837	tRNA methylation
YJR045C	SSC1	chr10	1.19716	protein folding
YPL226W	NEW1	chr16	1.19712	biological process unknown
YGL099W	LSG1	chr7	1.19679	sporulation (sensu Fungi)
YDR091C	RLI1	chr4	1.19543	translational initiation
YHR190W	ERG9	chr8	1.19498	ergosterol biosynthesis
YOR151C	RPB2	chr15	1.19394	transcription from RNA polymerase II promoter
YGL202W	ARO8	chr7	1.19251	aromatic amino acid family metabolism
YER165W	PAB1	chr5	1.19007	regulation of translational initiation
YCL011C	GBP2	chr3	1.18978	telomere maintenance
YFR053C	HXK1	chr6	1.1895	glucose metabolism
YLL018C	DPS1	chr12	1.18279	protein biosynthesis
YDR023W	SES1	chr4	1.17828	seryl-tRNA aminoacylation
YGR244C	LSC2	chr7	1.17585	tricarboxylic acid cycle
YAL016W	TPD3	chr1	1.17471	protein biosynthesis
YLR043C	TRX1	chr12	1.17335	response to oxidative stress
YIL109C	SEC24	chr9	1.17271	ER to Golgi transport
YPR163C	TIF3	chr16	1.17244	translational initiation
YHR018C	ARG4	chr8	1.17017	arginine biosynthesis
YDR050C	TPI1	chr4	1.16719	glycolysis
YOR317W	FAA1	chr15	1.16702	lipid metabolism
YKL210W	UBA1	chr11	1.16647	ubiquitin cycle
YBR121C	GRS1	chr2	1.16575	glycyl-tRNA aminoacylation
YGR180C	RNR4	chr7	1.16505	DNA replication
YOR234C	RPL33B	chr16_///_chr15	1.16448	protein biosynthesis
YJR133W	XPT1	chr10	1.16042	purine nucleotide biosynthesis
YNL069C	RPL16B	chr14	1.15949	protein biosynthesis
YOR128C	ADE2	chr15	1.15916	purine nucleotide biosynthesis
YHR064C	SSZ1	chr8	1.15859	protein biosynthesis
YCR088W	ABP1	chr3	1.15511	establishment of cell polarity (sensu Fungi)
YGR124W	ASN2	chr7	1.15484	asparagine biosynthesis
YPL078C	ATP4	chr16	1.15483	ATP synthesis coupled proton transport
YBR025C	YBR025C	chr2	1.15259	biological process unknown
YPR187W	RPO26	chr16	1.15237	transcription from RNA polymerase II promoter
YJL130C	URA2	chr10	1.15085	pyrimidine base biosynthesis
YDR170C	SEC7	chr4	1.14682	ER to Golgi transport
YJL012C	VTC4	chr10	1.14652	vacuole fusion, non-autophagic
YGR185C	TYS1	chr7	1.14623	tyrosyl-tRNA aminoacylation
YJR064W	CCT5	chr10	1.143	protein folding
YNL247W	YNL247W	chr14	1.14201	cysteine metabolism
YGL123W	RPS2	chr7	1.14176	protein biosynthesis
YPL106C	SSE1	chr16	1.14062	protein folding
YKL181W	PRS1	chr11	1.14031	histidine biosynthesis
YHR135C	YCK1	chr8	1.13872	protein amino acid phosphorylation
YGR204W	ADE3	chr7	1.13726	purine base biosynthesis
YPL235W	RVB2	chr16	1.1365	regulation of transcription from RNA polymerase II promoter
YEL058W	PCM1	chr5	1.13599	N-acetylglucosamine biosynthesis
YOL123W	HRP1	chr15	1.13492	mRNA polyadenylylation
YKL145W	RPT1	chr11	1.13382	ubiquitin-dependent protein catabolism
YJL074C	SMC3	chr10	1.13354	sporulation (sensu Fungi)
YBR248C	HIS7	chr2	1.13271	histidine biosynthesis
YGL173C	KEM1	chr7	1.12913	35S primary transcript processing
YGR218W	CRM1	chr7	1.12911	mRNA-nucleus export
YLR259C	HSP60	chr12	1.12891	protein folding
YGR020C	VMA7	chr7	1.12866	vacuolar acidification
YBR079C	RPG1	chr2	1.12817	translational initiation
YMR149W	SWP1	chr13	1.12695	N-linked glycosylation
YGL221C	NIF3	chr7	1.12296	biological process unknown
YHR174W	ENO2	chr8_///_chr7	1.12092	glycolysis
YGL245W	GUS1	chr7	1.11961	glutamyl-tRNA aminoacylation
YKL060C	FBA1	chr11	1.11944	glycolysis
YFL014W	HSP12	chr6	1.11936	response to oxidative stress
YLR203C	MSS51	chr12	1.11822	protein biosynthesis
YDR032C	PST2	chr4	1.11796	biological process unknown
YPR052C	NHP6A	chr16	1.11531	regulation of transcription from RNA polymerase II promoter
YDR037W	KRS1	chr4	1.11518	lysyl-tRNA aminoacylation
YDL147W	RPN5	chr4	1.11498	ubiquitin-dependent protein catabolism
YOR168W	GLN4	chr15	1.11488	glutaminyl-tRNA aminoacylation
YMR308C	PSE1	chr13	1.11176	mRNA-nucleus export
YKL007W	CAP1	chr11	1.10914	barbed-end actin filament capping
YOR261C	RPN8	chr15	1.10823	ubiquitin-dependent protein catabolism
YDR432W	NPL3	chr4	1.10797	mRNA-nucleus export
YOR375C	GDH1	chr15	1.10637	glutamate biosynthesis
YOR184W	SER1	chr15	1.10185	purine base biosynthesis
YER110C	KAP123	chr5	1.10158	protein-nucleus import
YBL022C	PIM1	chr2	1.10111	proteolysis and peptidolysis
YIL033C	BCY1	chr9	1.10028	response to stress
YHR029C	YHI9	chr8	1.09903	biological process unknown
YNR035C	ARC35	chr14	1.09829	actin cytoskeleton organization and biogenesis
YNL189W	SRP1	chr14	1.09445	nucleocytoplasmic transport
YOL064C	MET22	chr15	1.09317	sulfate assimilation
YER070W	RNR1	chr5	1.09028	DNA replication
YJL080C	SCP160	chr10	1.0895	chromosome segregation
YER136W	GDI1	chr5	1.0876	vesicle-mediated transport
YAL012W	CYS3	chr1	1.08691	sulfur amino acid metabolism
YMR203W	TOM40	chr13	1.08461	mitochondrial matrix protein import
YMR079W	SEC14	chr13	1.08257	sporulation (sensu Fungi)
YDR188W	CCT6	chr4	1.08065	protein folding
YER120W	SCS2	chr5	1.08054	chromatin silencing at telomere
YNR016C	ACC1	chr14	1.08039	protein-nucleus import
YMR309C	NIP1	chr13	1.08027	translational initiation
YHR027C	RPN1	chr8	1.07854	ubiquitin-dependent protein catabolism
YHR025W	THR1	chr8	1.07844	methionine metabolism
YLR192C	HCR1	chr12	1.07836	protein biosynthesis
YDL007W	RPT2	chr4	1.07835	ubiquitin-dependent protein catabolism
YJR103W	URA8	chr10	1.07751	phospholipid biosynthesis
YPL117C	IDI1	chr16	1.07588	ergosterol biosynthesis
YER063W	THO1	chr5	1.07535	transcription, DNA-dependent
YNL121C	TOM70	chr14	1.07412	mitochondrial matrix protein import
YDR322C-A	TIM11	chr4	1.07271	ATP synthesis coupled proton transport
YOR165W	SEY1	chr15	1.07231	membrane organization and biogenesis
YBR039W	ATP3	chr2	1.07136	ATP synthesis coupled proton transport
YPR181C	SEC23	chr16	1.07032	ER to Golgi transport
YDR303C	RSC3	chr4	1.07023	regulation of transcription, DNA-dependent
YOR157C	PUP1	chr15	1.06891	ubiquitin-dependent protein catabolism
YJL014W	CCT3	chr10	1.06701	protein folding
YIL116W	HIS5	chr9	1.06644	histidine biosynthesis
YGR229C	SMI1	chr7	1.06641	cell wall organization and biogenesis
YJR010W	MET3	chr10	1.06586	methionine metabolism
YOR007C	SGT2	chr15	1.06545	biological process unknown
YOL012C	HTZ1	chr15	1.06481	regulation of transcription from RNA polymerase II promoter
YMR261C	TPS3	chr13	1.06474	response to stress
YJR123W	RPS5	chr10	1.06343	protein biosynthesis
YNL135C	FPR1	chr14	1.06005	ribosome assembly
YLR303W	MET17	chr12	1.05892	methionine metabolism
YGR116W	SPT6	chr7	1.05831	regulation of transcription, DNA-dependent
YKL027W	YKL027W	chr11	1.05735	biological process unknown
YLR017W	MEU1	chr12	1.05663	glutamate biosynthesis
YPR069C	SPE3	chr16	1.05362	pantothenate biosynthesis
YGR086C	PIL1	chr7	1.05321	response to heat
YNL243W	SLA2	chr14	1.05299	cell wall organization and biogenesis
Q0250	COX2	chrMito	1.04948	aerobic respiration*
YJR139C	HOM6	chr10	1.04778	methionine metabolism
YIL075C	RPN2	chr9	1.045	ubiquitin-dependent protein catabolism
YDL178W	DLD2	chr4	1.04435	biological process unknown
YGL195W	GCN1	chr7	1.0442	regulation of translational elongation
YOR204W	DED1	chr15	1.04392	translational initiation
YGR240C	PFK1	chr7	1.04329	glycolysis
YMR237W	BCH1	chr13	1.04004	biological process unknown
YKL117W	SBA1	chr11	1.03875	protein folding
YDR457W	TOM1	chr4	1.03724	protein monoubiquitination
YFR044C	YFR044C	chr6	1.03542	biological process unknown
YLR432W	IMD3	chr12_///_chr1	1.03368	GTP biosynthesis
YDL140C	RPO21	chr4	1.03351	transcription from RNA polymerase II promoter
YKR018C	YKR018C	chr11	1.03269	biological process unknown
YIL118W	RHO3	chr9	1.02968	actin filament organization
YBR080C	SEC18	chr2	1.02734	ER to Golgi transport
YIL022W	TIM44	chr9	1.02674	mitochondrial matrix protein import
YDL185W	TFP1	chr4	1.02548	vacuolar acidification
YOR270C	VPH1	chr15	1.02238	vacuolar acidification
YBL047C	EDE1	chr2	1.02181	endocytosis
YBL098W	BNA4	chr2	1.02114	NAD biosynthesis
YML001W	YPT7	chr13	1.01965	vesicle-mediated transport
YJR077C	MIR1	chr10	1.01964	phosphate transport
YEL034W	HYP2	chr5	1.01907	translational initiation
YNL180C	RHO5	chr14	1.01884	Rho protein signal transduction
YLR355C	ILV5	chr12	1.01807	mitochondrial genome maintenance
YFL038C	YPT1	chr6	1.01744	ER to Golgi transport
YGL048C	RPT6	chr7	1.01485	ubiquitin-dependent protein catabolism
YPL239W	YAR1	chr16	1.01307	response to osmotic stress
YOR323C	PRO2	chr15	1.01231	proline biosynthesis
YMR039C	SUB1	chr13	1.00942	positive regulation of transcription from RNA polymerase II promoter
YMR205C	PFK2	chr13	1.0091	glycolysis
YOR046C	DBP5	chr15	1.00874	mRNA-nucleus export
YDL126C	CDC48	chr4	1.00873	ubiquitin-dependent protein catabolism
YPR191W	QCR2	chr16	1.00834	aerobic respiration
YOR254C	SEC63	chr15	1.0067	posttranslational protein-membrane targeting
YLR342W	FKS1	chr12	1.0063	cell wall organization and biogenesis
YJL101C	GSH1	chr10	1.00627	response to cadmium ion
YCL057W	PRD1	chr3	1.00545	proteolysis and peptidolysis
YER043C	SAH1	chr5	1.00518	methionine metabolism
YBR011C	IPP1	chr2	1.00504	phosphate metabolism
YMR033W	ARP9	chr13	1.00247	chromatin remodeling
YNL307C	MCK1	chr14	1.00175	protein amino acid phosphorylation
YIL010W	DOT5	chr9	1.00156	regulation of cell redox homeostasis
YGR054W	YGR054W (eIF2A)	chr7	1.00079	translational initiation
YOL145C	CTR9	chr15	1.00038	transcription from RNA polymerase II promoter
YDR454C	GUK1	chr4	0.998177	GMP metabolism
YHR037W	PUT2	chr8	0.997218	glutamate biosynthesis
YDL195W	SEC31	chr4	0.996833	ER to Golgi transport
YDR427W	RPN9	chr4	0.995638	ubiquitin-dependent protein catabolism
YCR012W	PGK1	chr3	0.994997	glycolysis
YJL008C	CCT8	chr10	0.993022	protein folding
YBR127C	VMA2	chr2	0.990382	vacuolar acidification
YML008C	ERG6	chr13	0.990058	ergosterol biosynthesis
YGL115W	SNF4	chr7	0.990039	regulation of transcription from RNA polymerase II promoter
YDR001C	NTH1	chr4	0.989417	response to stress
YNR050C	LYS9	chr14	0.988632	lysine biosynthesis, aminoadipic pathway
YEL020W-A	TIM9	chr5	0.988258	mitochondrial inner membrane protein import
YDR212W	TCP1	chr4	0.988012	protein folding
YIL094C	LYS12	chr9	0.986635	lysine biosynthesis
YDL084W	SUB2	chr4	0.985615	mRNA-nucleus export
YML030W	YML030W	chr13	0.984766	biological process unknown
YMR089C	YTA12	chr13	0.984155	protein complex assembly
YER086W	ILV1	chr5	0.982905	branched chain family amino acid biosynthesis
YOL061W	PRS5	chr15	0.982456	histidine biosynthesis
YOR332W	VMA4	chr15	0.982415	vacuolar acidification
YEL051W	VMA8	chr5	0.982176	vacuolar acidification
YNL007C	SIS1	chr14	0.980814	protein folding
YCL018W	LEU2	chr3	0.980802	leucine biosynthesis
YLR388W	RPS29A	chr12_///_chr4	0.979762	protein biosynthesis
YGL137W	SEC27	chr7	0.978653	ER to Golgi transport
YDR298C	ATP5	chr4	0.978529	ATP synthesis coupled proton transport
YDL110C	TMA17	chr4	0.978324	biological process unknown
YDR002W	YRB1	chr4	0.97802	ubiquitin-dependent protein catabolism
YAR007C	RFA1	chr1	0.977897	DNA recombination
YNL287W	SEC21	chr14	0.977077	ER to Golgi transport
YIL062C	ARC15	chr9	0.976607	mitochondrion inheritance
YIL074C	SER33	chr9	0.975671	serine family amino acid biosynthesis
YBR149W	ARA1	chr2	0.97516	carbohydrate metabolism
YDR381W	YRA1	chr4	0.973569	mRNA-nucleus export
YPR133C	IWS1	chr16	0.973205	RNA elongation from RNA polymerase II promoter
YBR291C	CTP1	chr2	0.972743	mitochondrial citrate transport
YER178W	PDA1	chr5	0.972641	pyruvate metabolism
YOR027W	STI1	chr15	0.972072	protein folding
YHR008C	SOD2	chr8	0.971978	replicative cell aging
YML057W	CMP2	chr13	0.971708	cell ion homeostasis
YLR257W	YLR257W	chr12	0.971204	biological process unknown
YER003C	PMI40	chr5	0.970964	protein amino acid glycosylation
YDR019C	GCV1	chr4	0.970692	one-carbon compound metabolism
YFL048C	EMP47	chr6	0.969766	ER to Golgi transport
YKL016C	ATP7	chr11	0.96965	protein complex assembly
YEL031W	SPF1	chr5	0.967016	protein amino acid glycosylation
YML022W	APT1	chr13	0.966097	AMP biosynthesis
YGR192C	TDH3	chr10_///_chr7	0.964747	glycolysis
YBR078W	ECM33	chr2	0.964372	cell wall organization and biogenesis
YHR047C	AAP1'	chr8	0.963396	proteolysis and peptidolysis
YDR158W	HOM2	chr4	0.963304	methionine metabolism
YBR177C	EHT1	chr2	0.962664	lipid metabolism
YOR230W	WTM1	chr15	0.962624	regulation of meiosis
YFL039C	ACT1	chr6	0.962063	cell wall organization and biogenesis
YGL228W	SHE10	chr7	0.961846	biological process unknown
YDR353W	TRR1	chr4	0.961505	regulation of cell redox homeostasis
YFL028C	CAF16	chr6	0.961422	regulation of transcription, DNA-dependent
YNL104C	LEU4	chr14	0.961022	leucine biosynthesis
YOL109W	ZEO1	chr15	0.959378	cell wall organization and biogenesis
YBR143C	SUP45	chr2	0.957963	cytokinesis
YDR238C	SEC26	chr4	0.957752	ER to Golgi transport
YOL059W	GPD2	chr15	0.956677	glycerol metabolism
YKL035W	UGP1	chr11	0.953701	protein amino acid glycosylation
YJL060W	BNA3	chr10	0.95177	NAD biosynthesis
YDL160C	DHH1	chr4	0.948319	deadenylylation-dependent decapping
YLR208W	SEC13	chr12	0.948229	ER to Golgi transport
YKL056C	RBF18	chr11	0.946495	biological process unknown
YBR196C	PGI1	chr2	0.946409	glycolysis
YHR208W	BAT1	chr8	0.945816	branched chain family amino acid biosynthesis
YHR107C	CDC12	chr8	0.945704	cell wall organization and biogenesis
YCR093W	CDC39	chr3	0.944802	regulation of transcription from RNA polymerase II promoter
YKR001C	VPS1	chr11	0.944151	protein-vacuolar targeting
YBR283C	SSH1	chr2	0.943066	cotranslational protein-membrane targeting
YDR341C	RRS1	chr4	0.942941	protein biosynthesis
YMR108W	ILV2	chr13	0.941548	branched chain family amino acid biosynthesis
YGL054C	ERV14	chr7	0.941118	ER to Golgi transport
YPL004C	LSP1	chr16	0.940345	response to heat
YBL058W	SHP1	chr2	0.940022	sporulation (sensu Fungi)
YLL048C	YBT1	chr12	0.939664	bile acid transport
YDL145C	COP1	chr4	0.939201	ER to Golgi transport
YOR198C	BFR1	chr15	0.937705	meiosis
YGL253W	HXK2	chr7	0.937082	replicative cell aging
YFL045C	SEC53	chr6	0.935458	protein-ER targeting
YIL136W	OM45	chr9	0.935338	biological process unknown
YIL088C	AVT7	chr9	0.935144	transport
YML127W	RSC9	chr13	0.93383	regulation of transcription from RNA polymerase II promoter
YML126C	ERG13	chr13	0.933444	ergosterol biosynthesis
YER023W	PRO3	chr5	0.933411	proline biosynthesis
YDR233C	RTN1	chr4	0.933221	biological process unknown
YER009W	NTF2	chr5	0.932843	protein-nucleus import
YDR226W	ADK1	chr4	0.932281	nucleotide metabolism
YNR043W	MVD1	chr14	0.931669	ergosterol biosynthesis
YPL028W	ERG10	chr16	0.930686	ergosterol biosynthesis
YML035C	AMD1	chr13	0.930411	purine nucleotide metabolism
YNL055C	POR1	chr9_///_chr14	0.929312	aerobic respiration
YPL260W	YPL260W	chr16	0.929282	biological process unknown
YPL215W	CBP3	chr16	0.929239	protein complex assembly
YMR226C	YMR226C	chr13	0.928797	metabolism
YNL045W	YNL045W	chr14	0.927058	lipid metabolism
YOR257W	CDC31	chr15	0.926128	microtubule nucleation
YDL131W	LYS21	chr4	0.925831	lysine biosynthesis, aminoadipic pathway
YGR132C	PHB1	chr7	0.92523	protein folding
YKR048C	NAP1	chr11	0.925159	budding cell bud growth
YLR058C	SHM2	chr12	0.924202	one-carbon compound metabolism
YDR063W	YDR063W	chr4	0.923625	biological process unknown
YHR128W	FUR1	chr8	0.923482	pyrimidine salvage
YGL206C	CHC1	chr7	0.923273	endocytosis
YNL071W	LAT1	chr14	0.923176	pyruvate metabolism
YEL037C	RAD23	chr5	0.922987	ER-associated protein catabolism
YMR062C	ECM40	chr13	0.92282	cell wall organization and biogenesis
YIL125W	KGD1	chr9	0.921754	tricarboxylic acid cycle
YPR160W	GPH1	chr16	0.921679	glycogen catabolism
YKL104C	GFA1	chr11	0.920788	cell wall chitin biosynthesis
YGR167W	CLC1	chr7	0.919406	endocytosis
YDR099W	BMH2	chr4	0.919014	sporulation (sensu Fungi)
YML106W	URA5	chr13	0.917772	pyrimidine base biosynthesis
YOL147C	PEX11	chr15	0.917693	peroxisome organization and biogenesis
YER133W	GLC7	chr5	0.916483	35S primary transcript processing
YLL001W	DNM1	chr12	0.91612	mitochondrion organization and biogenesis
YLR429W	CRN1	chr12	0.916025	actin filament organization
YNR001C	CIT1	chr14	0.91559	tricarboxylic acid cycle
YOR173W	DCS2	chr15	0.914946	biological process unknown
YER069W	ARG5,6	chr5	0.912863	arginine biosynthesis
YFL005W	SEC4	chr6	0.910685	cytokinesis
YDR487C	RIB3	chr4	0.9104	aerobic respiration
YGR284C	ERV29	chr7	0.909856	ER to Golgi transport
YGL238W	CSE1	chr7	0.909128	protein-nucleus export
YPR033C	HTS1	chr16	0.908609	histidyl-tRNA aminoacylation
YMR031C	YMR031C	chr13	0.907915	biological process unknown
YBL015W	ACH1	chr2	0.9045	acetate metabolism
YER057C	HMF1	chr5	0.902096	biological process unknown
YOR251C	YOR251C	chr15	0.899702	biological process unknown
YIR036C	YIR036C	chr9	0.899115	biological process unknown
YDL040C	NAT1	chr4	0.898737	protein amino acid acetylation
YML072C	TCB3	chr13	0.898075	biological process unknown
YPR036W	VMA13	chr16	0.897515	vacuolar acidification
YPL145C	KES1	chr16	0.896852	vesicle-mediated transport
YDL052C	SLC1	chr4	0.895543	sphingolipid biosynthesis
YDR172W	SUP35	chr4	0.89552	mRNA catabolism, deadenylylation-dependent decay
YDR074W	TPS2	chr4	0.895248	response to stress
YDL072C	YET3	chr4	0.89199	biological process unknown
YBR017C	KAP104	chr2	0.891752	protein-nucleus import
YJR007W	SUI2	chr10	0.888042	translational initiation
YJL172W	CPS1	chr10	0.886698	proteolysis and peptidolysis
YML092C	PRE8	chr13	0.884745	ubiquitin-dependent protein catabolism
YEL013W	VAC8	chr5	0.884009	protein-vacuolar targeting
YER141W	COX15	chr5	0.882396	cytochrome c oxidase complex assembly
YPR074C	TKL1	chr16	0.882056	pentose-phosphate shunt
YGR155W	CYS4	chr7	0.882001	cysteine biosynthesis
YGL106W	MLC1	chr7	0.881239	endocytosis
YGR231C	PHB2	chr7	0.881113	protein folding
YNL138W	SRV2	chr14	0.880759	Ras protein signal transduction
YKL150W	MCR1	chr11	0.879902	response to oxidative stress
YBR245C	ISW1	chr2	0.879075	chromatin remodeling
YBL099W	ATP1	chr2	0.878305	ATP synthesis coupled proton transport
YOR327C	SNC2	chr15	0.878175	endocytosis
YOR089C	VPS21	chr15	0.877973	endocytosis
YJL167W	ERG20	chr10	0.87734	ergosterol biosynthesis
YDR516C	EMI2	chr4	0.876475	sporulation (sensu Fungi)
YCL050C	APA1	chr3	0.87255	nucleotide metabolism
YDR129C	SAC6	chr4	0.872492	endocytosis
YLR069C	MEF1	chr12	0.872062	translational elongation
YDR194C	MSS116	chr4	0.870458	RNA splicing
YFR047C	BNA6	chr6	0.870292	NAD biosynthesis
YMR246W	FAA4	chr13	0.867387	lipid metabolism
YCR084C	TUP1	chr3	0.866835	negative regulation of transcription
YPR019W	CDC54	chr16	0.865231	DNA replication initiation
YMR092C	AIP1	chr13	0.863696	response to osmotic stress
YDL066W	IDP1	chr4	0.86336	glutamate biosynthesis
YPR184W	GDB1	chr16	0.862739	glycogen catabolism
YHR098C	SFB3	chr8	0.860658	ER to Golgi transport
YKL157W	APE2	chr11	0.856586	peptide metabolism
YLR301W	YLR301W	chr12	0.856004	cotranslational protein-membrane targeting
YFR051C	RET2	chr6	0.855237	ER to Golgi transport
YHR183W	GND1	chr8	0.854162	response to oxidative stress
YGL207W	SPT16	chr7	0.854148	chromatin remodeling
YAL038W	CDC19	chr1	0.852715	glycolysis
YPL154C	PEP4	chr16	0.850527	sporulation
YBR159W	YBR159W	chr2	0.85029	fatty acid elongation
YMR241W	YHM2	chr13	0.849557	tricarboxylic acid transport
YLR370C	ARC18	chr12	0.847954	actin filament organization
YPL048W	CAM1	chr16	0.847448	regulation of translational elongation
YLR250W	SSP120	chr12	0.843381	protein secretion
YLR438W	CAR2	chr12	0.840293	arginine catabolism
YFL037W	TUB2	chr6	0.838629	mitotic sister chromatid segregation
YDR293C	SSD1	chr4	0.836104	cell wall organization and biogenesis
YER125W	RSP5	chr5	0.835844	endocytosis
YBL064C	PRX1	chr2	0.835128	regulation of cell redox homeostasis
YGL011C	SCL1	chr7	0.834101	ubiquitin-dependent protein catabolism
YHR063C	PAN5	chr8	0.833208	pantothenate biosynthesis
YJR065C	ARP3	chr10	0.829931	actin filament organization
YML115C	VAN1	chr13	0.829127	N-linked glycosylation
YBR088C	POL30	chr2	0.828538	nucleotide-excision repair
YKL067W	YNK1	chr11	0.826662	purine nucleotide biosynthesis
YBR089C-A	NHP6B	chr 2	0.826383	regulation of transcription from RNA polymerase II promoter
YDR328C	SKP1	chr4	0.824873	protein complex assembly
YDL182W	LYS20	chr4	0.824555	lysine biosynthesis, aminoadipic pathway
YGL022W	STT3	chr7	0.824151	N-linked glycosylation
YLL026W	HSP104	chr12	0.821732	response to stress
YJL123C	YJL123C	chr10	0.818313	biological process unknown
YMR146C	TIF34	chr13	0.818039	translational initiation
YBR035C	PDX3	chr2	0.814724	fatty acid metabolism
YCR009C	RVS161	chr3	0.813931	endocytosis
YHR039C	MSC7	chr8	0.813365	meiotic recombination
YLR258W	GSY2	chr12	0.813339	glycogen metabolism
YKL152C	GPM1	chr11	0.8129	glycolysis
YMR109W	MYO5	chr13	0.811949	cell wall organization and biogenesis
YGR135W	PRE9	chr7	0.810894	ubiquitin-dependent protein catabolism
YML070W	DAK1	chr13	0.810763	response to stress
YPL091W	GLR1	chr16	0.809943	response to oxidative stress
YIL051C	MMF1	chr9	0.809161	mitochondrial genome maintenance
YDR429C	TIF35	chr4	0.805905	translational initiation
YNL274C	YNL274C	chr14	0.805583	metabolism
YJL001W	PRE3	chr10	0.805121	response to stress
YBL030C	PET9	chr2	0.800884	aerobic respiration
YCR077C	PAT1	chr3	0.800802	chromosome segregation
YBR085C-A	YBR085C-A	chr2	0.799851	biological process unknown
YMR054W	STV1	chr13	0.799246	vacuolar acidification
YOR020C	HSP10	chr15	0.79851	protein folding
YDL078C	MDH3	chr4	0.797817	fatty acid beta-oxidation
YDR116C	MRPL1	chr4	0.796335	protein biosynthesis
YAL060W	BDH1	chr1	0.795851	butanediol fermentation
YPL218W	SAR1	chr16	0.795527	ER to Golgi transport
YEL002C	WBP1	chr5	0.795096	N-linked glycosylation
YJL041W	NSP1	chr10	0.794267	mRNA-nucleus export
YJL002C	OST1	chr10	0.791148	N-linked glycosylation
YAL044C	GCV3	chr1	0.788916	one-carbon compound metabolism
YIL041W	GVP36	chr9	0.78784	biological process unknown
YCR030C	SYP1	chr3	0.785933	biological process unknown
YKL080W	VMA5	chr11	0.785528	vacuolar acidification
YHR068W	DYS1	chr8	0.782958	hypusine biosynthesis from peptidyl-lysine
YHR104W	GRE3	chr8	0.78278	response to stress
YKL142W	MRP8	chr11	0.781871	protein biosynthesis
YBL050W	SEC17	chr2	0.780963	ER to Golgi transport
YDL029W	ARP2	chr4	0.779603	actin filament organization
YNL216W	RAP1	chr14	0.778445	chromatin silencing at telomere
YAL005C	SSA1	chr12_///_chr1	0.777985	protein folding
YGR130C	YGR130C	chr7	0.777585	biological process unknown
YMR105C	PGM2	chr13	0.777468	glucose 1-phosphate utilization
YLR133W	CKI1	chr12	0.774075	phosphatidylcholine biosynthesis
YOL139C	CDC33	chr15	0.772913	translational initiation
YMR314W	PRE5	chr13	0.771423	ubiquitin-dependent protein catabolism
YCL043C	PDI1	chr3	0.771209	protein folding
YNL241C	ZWF1	chr14	0.769527	pentose-phosphate shunt
YBL036C	YBL036C	chr2	0.767536	amino acid metabolism
YDR264C	AKR1	chr4	0.767474	endocytosis
YJR148W	BAT2	chr10	0.762199	branched chain family amino acid biosynthesis
YJL173C	RFA3	chr10	0.762141	DNA recombination
YFL004W	VTC2	chr6	0.760987	vacuole fusion, non-autophagic
YNL079C	TPM1	chr14	0.758752	actin filament organization
YJR121W	ATP2	chr10	0.756091	ATP synthesis coupled proton transport
YDR258C	HSP78	chr4	0.75546	response to stress
YDL095W	PMT1	chr4	0.75506	O-linked glycosylation
YDR368W	YPR1	chr4	0.752581	arabinose catabolism
YML100W	TSL1	chr13	0.750975	response to stress
YHR112C	YHR112C	chr8	0.74931	sulfur metabolism
YDR174W	HMO1	chr4	0.748787	plasmid maintenance
YML086C	ALO1	chr13	0.747742	response to oxidative stress
YKL085W	MDH1	chr11	0.747029	tricarboxylic acid cycle
YBR221C	PDB1	chr2	0.742829	pyruvate metabolism
YLL024C	SSA2	chr12_///_chr1	0.742231	protein folding
YJL111W	CCT7	chr10	0.742103	protein folding
YMR189W	GCV2	chr13	0.74071	one-carbon compound metabolism
YGR087C	PDC6	chr7	0.739295	ethanol metabolism
YPR020W	ATP20	chr16	0.738898	ATP synthesis coupled proton transport
YBR126C	TPS1	chr2	0.737546	response to stress
YML085C	TUB1	chr13	0.733862	mitotic sister chromatid segregation
YJR060W	CBF1	chr10	0.733431	chromatin assembly or disassembly
YLR044C	PDC1	chr12	0.730145	pyruvate metabolism
YFR010W	UBP6	chr6	0.729093	protein deubiquitination
YDR155C	CPR1	chr4	0.724549	sporulation (sensu Fungi)
YMR145C	NDE1	chr13	0.722179	ethanol fermentation
YOR042W	CUE5	chr15	0.720917	biological process unknown
YPL262W	FUM1	chr16	0.719665	tricarboxylic acid cycle
YLL050C	COF1	chr12	0.718703	actin filament organization
YNL323W	LEM3	chr14	0.718272	cell surface receptor linked signal transduction
YGL037C	PNC1	chr7	0.715486	chromatin silencing at telomere
YDL100C	ARR4	chr4	0.715121	response to heat
YBR109C	CMD1	chr2	0.713317	endocytosis
YJL055W	YJL055W	chr10	0.711136	biological process unknown
YDL022W	GPD1	chr4	0.705434	intracellular accumulation of glycerol
YKR014C	YPT52	chr11	0.703374	endocytosis
YOR035C	SHE4	chr15	0.702525	actin cytoskeleton organization and biogenesis
YJL145W	SFH5	chr10	0.698943	phospholipid transport
YDR071C	PAA1	chr4	0.698387	establishment and/or maintenance of chromatin architecture
YLR109W	AHP1	chr12	0.698067	regulation of cell redox homeostasis
YOL058W	ARG1	chr15	0.698019	arginine biosynthesis
YML028W	TSA1	chr13	0.689167	response to oxidative stress
YLR027C	AAT2	chr12	0.688397	nitrogen compound metabolism
YLR389C	STE23	chr12	0.687986	proteolysis and peptidolysis
YGL068W	MNP1	chr7	0.684299	aerobic respiration
YGR037C	ACB1	chr7	0.679063	fatty acid metabolism
YLR354C	TAL1	chr12	0.674961	pentose-phosphate shunt
YER143W	DDI1	chr5	0.674032	ubiquitin-dependent protein catabolism
YLR028C	ADE16	chr12	0.669997	aerobic respiration
YKL193C	SDS22	chr11	0.667515	chromosome segregation
YIL108W	YIL108W	chr9	0.664297	proteolysis and peptidolysis
YOR136W	IDH2	chr15	0.664161	tricarboxylic acid cycle
YER080W	FMP29	chr5	0.663227	biological process unknown
YML128C	MSC1	chr13	0.662983	meiotic recombination
YPL019C	VTC3	chr16	0.656807	vacuole fusion, non-autophagic
YLR179C	YLR179C	chr12	0.655692	biological process unknown
YCL040W	GLK1	chr3	0.652696	carbohydrate metabolism
YOR209C	NPT1	chr15	0.652104	chromatin silencing at telomere
YMR110C	YMR110C	chr13	0.649657	biological process unknown
YGL008C	PMA1	chr7	0.648601	regulation of pH
YHR042W	NCP1	chr8	0.637671	ergosterol biosynthesis
YNL239W	LAP3	chr14	0.627248	response to antibiotic
YMR008C	PLB1	chr13	0.623101	glycerophospholipid metabolism
YMR027W	YMR027W	chr13	0.621672	biological process unknown
YBR256C	RIB5	chr2	0.613508	riboflavin biosynthesis
YMR197C	VTI1	chr13	0.600387	vesicle fusion
YGR080W	TWF1	chr7	0.598418	bipolar bud site selection
YLR231C	BNA5	chr12	0.597247	NAD biosynthesis
YDR168W	CDC37	chr4	0.595951	signal transduction
YJL034W	KAR2	chr10	0.594803	SRP-dependent cotranslational protein-membrane targeting, translocation
YHR179W	OYE2	chr8	0.589377	biological process unknown
YOR197W	MCA1	chr15	0.587507	apoptosis
YLR180W	SAM1	chr12_///_chr4	0.580192	methionine metabolism
YBR169C	SSE2	chr2	0.573404	protein folding
YBR072W	HSP26	chr2	0.538837	response to stress
YDR135C	YCF1	chr4	0.538189	response to metal ion
YER021W	RPN3	chr5	0.531555	ubiquitin-dependent protein catabolism
YMR250W	GAD1	chr13	0.518447	response to oxidative stress
YNL160W	YGP1	chr14	0.517263	response to stress
YGR189C	CRH1	chr7	0.51638	biological process unknown
YDR284C	DPP1	chr4	0.500736	signal transduction
YKL175W	ZRT3	chr11	0.497833	zinc ion homeostasis
YPR127W	YPR127W	chr16	0.495118	biological process unknown
YOL140W	ARG8	chr15	0.495065	arginine biosynthesis
YKL165C	MCD4	chr11	0.494152	GPI anchor biosynthesis
YMR090W	YMR090W	chr13	0.492387	biological process unknown
YFL041W	FET5	chr6	0.487478	iron ion transport
YGL255W	ZRT1	chr7	0.477205	high-affinity zinc ion transport
YEL060C	PRB1	chr5	0.476488	sporulation
YGR175C	ERG1	chr7	0.465756	ergosterol biosynthesis
YHR176W	FMO1	chr8	0.441183	protein folding
YNL037C	IDH1	chr14	0.439368	tricarboxylic acid cycle
YDL124W	YDL124W	chr4	0.412512	metabolism
YGR254W	ENO1	chr8_///_chr7	0.396501	glycolysis
YMR058W	FET3	chr13	0.392139	high affinity iron ion transport
YML130C	ERO1	chr13	0.344307	protein folding
YGR032W	GSC2	chr7	0.338694	cell wall organization and biogenesis
YGL256W	ADH4	chr7	0.317773	fermentation
YLR100W	ERG27	chr12	0.31534	ergosterol biosynthesis
YOL151W	GRE2	chr15	0.299379	response to stress
YJL052W	TDH1	chr10_///_chr7	0.271075	glycolysis
YOL154W	ZPS1	chr15	0.258296	biological process unknown
YDR345C	HXT3	chr4	0.195156	hexose transport
