# Supplementary material for: Growth control of the eukaryote cell: a systems biology study in yeast
Source: J Biol. 2007 Apr 30;6(2):4. doi: 10.1186/jbiol54 (PMC2373899; doi:10.1186/jbiol54)
Supplement: Additional data file 2 — Supplementary tables S1-S30. [file jbiol54-S2.zip › Table S19 SGOliver.xls]

## Sheet: iTRAQMostUpregCarbonGOBP
GOID	GO_term	Frequency	Genome Frequency	Probability	Gene(s)	Directly Annotated GOID List
44249	cellular biosynthesis	81 out of 141 genes, 57.4%	1143 out of 7287 annotated genes, 15.6%	1.11e-29	SER3 GLN1 URA1 LEU1 CPA1 ALD6 ILV3 MDH2 LYS4 RPL6A ECM17 MES1 LPD1 SUI3 RPL33A RPL3 RPL30 TMA7 ADE12 ADE17 ADE1 SRO9 ALD5 RPS3 LIA1 FAS1 RPS15 RPS7B YEF3 PRT1 MNN5 RHR2 CDC60 TEF4 RPL16A RPS20 ARO3 RPS13 RPS9B RPL38 CPA2 HIS4 FAS2 RPL28 ARO4 THS1 ACO1 LYS1 ADE5,7 RPS12 RPP0 PSA1 FUN12 TRP5 RPS7A ALA1 ADE4 EFB1 RPL5 DED81 HOM3 ZUO1 FRS2 RPL25 LYS2 ASC1 ARC1 RPP2B TRP2 ILS1 TUF1 WRS1 RPL10 GCD11 RP…	9070:6542:6207:9098:6526:19413:9082:6094:19878:43037:8652:6431:6564:6413:16478:6164:46086:6189:6412:46515:6633:6414:6486:6114:6429:9073:6450:105:6537:32:9298:162:6419:6421:9090:6432:6418:6436:97:6438:9086
9058	biosynthesis	82 out of 141 genes, 58.1%	1218 out of 7287 annotated genes, 16.7%	1.35e-28	SER3 GLN1 URA1 LEU1 CPA1 ALD6 ILV3 MDH2 LYS4 RPL6A ECM17 MES1 LPD1 SUI3 RPL33A RPL3 CHO1 RPL30 TMA7 ADE12 ADE17 ADE1 SRO9 ALD5 RPS3 LIA1 FAS1 RPS15 RPS7B YEF3 PRT1 MNN5 RHR2 CDC60 TEF4 RPL16A RPS20 ARO3 RPS13 RPS9B RPL38 CPA2 HIS4 FAS2 RPL28 ARO4 THS1 ACO1 LYS1 ADE5,7 RPS12 RPP0 PSA1 FUN12 TRP5 RPS7A ALA1 ADE4 EFB1 RPL5 DED81 HOM3 ZUO1 FRS2 RPL25 LYS2 ASC1 ARC1 RPP2B TRP2 ILS1 TUF1 WRS1 RPL10 GCD…	9070:6542:6207:9098:6526:19413:9082:6094:19878:43037:8652:6431:6564:6413:6659:16478:6164:46086:6189:6412:46515:6633:6414:6486:6114:6429:9073:6450:105:6537:32:9298:162:6419:6421:9090:6432:6418:6436:97:6438:9086
44237	cellular metabolism	122 out of 141 genes, 86.5%	3343 out of 7287 annotated genes, 45.8%	8.07e-24	SER3 GLN1 URA1 LEU1 CPA1 SDH2 ADO1 ALD6 ILV3 MDH2 SDH1 LYS4 NUG1 RPL6A ECM17 RIP1 MES1 LPD1 SUI3 RPL33A RPL3 PGM1 ALD4 CHO1 RPL30 TMA7 MET10 ADE12 ADE17 ADE1 SRO9 TRX2 ALD5 RPS3 RNR2 SIK1 LIA1 HAS1 FAS1 RPS15 RPS7B YEF3 PRT1 EGD2 NOP58 MNN5 RHR2 CYC1 YPR118W CDC60 HHO1 TEF4 RPL16A RPS20 ARO3 RPS13 HPT1 APE3 AHA1 RPS9B UTP10 RPL38 CPA2 HIS4 FAS2 RPL28 ARO4 THS1 THR4 ACO1 LYS1 CCT2 ADE5,7 RPS12 RPP…	9070:6542:6207:9098:6526:6099:6121:6144:19413:9082:6094:6108:19878:6364:43037:103:8652:6122:9060:6431:6086:6546:6550:6552:6564:6574:6413:6008:6010:6067:6659:16478:48025:6164:46086:6189:6412:6261:6979:6118:6260:154:6365:30490:46515:6633:6414:51083:6486:6114:19509:6429:6355:45910:9073:32263:32264:7039:6457:6450:105:18065:6566:6101:6537:19541:32:9298:6555:162:6419:51016:30489:6421:9090:6268:6270:673…
8152	metabolism	123 out of 141 genes, 87.2%	3436 out of 7287 annotated genes, 47.1%	2e-23	SER3 GLN1 URA1 LEU1 CPA1 SDH2 ADO1 ALD6 ILV3 MDH2 SDH1 LYS4 NUG1 RPL6A ECM17 RIP1 MES1 LPD1 SUI3 RPL33A RPL3 PGM1 ALD4 CHO1 RPL30 TMA7 MET10 ADE12 ADE17 ADE1 SRO9 TRX2 ALD5 RPS3 RNR2 SIK1 LIA1 HAS1 FAS1 RPS15 RPS7B YEF3 PRT1 EGD2 NOP58 MNN5 RHR2 CYC1 YPR118W CDC60 HHO1 TEF4 RPL16A RPS20 ARO3 RPS13 HPT1 APE3 AHA1 RPS9B UTP10 RPL38 CPA2 HIS4 FAS2 RPL28 ARO4 THS1 THR4 ACO1 LYS1 CCT2 ADE5,7 RPS12 RPP…	9070:6542:6807:6207:9098:6526:6099:6121:6144:19413:9082:6094:6108:19878:6364:27:43037:103:8652:6122:9060:6431:6086:6546:6550:6552:6564:6574:6413:6008:6010:6067:6659:16478:48025:6164:46086:6189:6412:6261:6979:6118:6260:154:6365:30490:46515:6633:6414:51083:6486:6114:19509:6429:6355:45910:9073:32263:32264:7039:6457:6450:105:18065:6566:6101:6537:19541:32:9298:8152:6555:162:6419:51016:30489:6421:9090:…
6520	amino acid metabolism	32 out of 141 genes, 22.6%	184 out of 7287 annotated genes, 2.5%	2.5e-21	SER3 GLN1 LEU1 CPA1 ILV3 LYS4 ECM17 MES1 LPD1 YPR118W CDC60 ARO3 CPA2 HIS4 ARO4 THR4 ACO1 LYS1 SAM2 TRP5 ALA1 DED81 HOM3 FRS2 LYS2 ARC1 TRP2 WRS1 MET13 FRS1 VAS1 MET6	9070:6542:9098:6526:9082:19878:8652:6431:6546:6550:6552:6564:6574:19509:6429:9073:105:6566:6537:6555:162:6419:6421:9090:6432:6418:6436:97:6438:9086
6519	amino acid and derivative metabolism	33 out of 141 genes, 23.4%	200 out of 7287 annotated genes, 2.7%	2.64e-21	SER3 GLN1 LEU1 CPA1 ILV3 LYS4 ECM17 MES1 LPD1 LIA1 YPR118W CDC60 ARO3 CPA2 HIS4 ARO4 THR4 ACO1 LYS1 SAM2 TRP5 ALA1 DED81 HOM3 FRS2 LYS2 ARC1 TRP2 WRS1 MET13 FRS1 VAS1 MET6	9070:6542:9098:6526:9082:19878:8652:6431:6546:6550:6552:6564:6574:46515:19509:6429:9073:105:6566:6537:6555:162:6419:6421:9090:6432:6418:6436:97:6438:9086
19752	carboxylic acid metabolism	38 out of 141 genes, 26.9%	304 out of 7287 annotated genes, 4.1%	1.91e-20	SER3 GLN1 LEU1 CPA1 ALD6 ILV3 MDH2 LYS4 ECM17 MES1 LPD1 ALD5 FAS1 YPR118W CDC60 ARO3 CPA2 HIS4 FAS2 ARO4 THR4 ACO1 LYS1 SAM2 TRP5 ALA1 DED81 HOM3 FRS2 DLD3 LYS2 ARC1 TRP2 WRS1 MET13 FRS1 VAS1 MET6	9070:6542:9098:6526:19413:9082:6094:6108:19878:8652:6431:6086:6546:6550:6552:6564:6574:6633:19509:6429:9073:105:6566:6101:6537:19541:6555:162:6419:6421:9090:6432:6089:6418:6436:97:6438:9086
6082	organic acid metabolism	38 out of 141 genes, 26.9%	304 out of 7287 annotated genes, 4.1%	1.91e-20	SER3 GLN1 LEU1 CPA1 ALD6 ILV3 MDH2 LYS4 ECM17 MES1 LPD1 ALD5 FAS1 YPR118W CDC60 ARO3 CPA2 HIS4 FAS2 ARO4 THR4 ACO1 LYS1 SAM2 TRP5 ALA1 DED81 HOM3 FRS2 DLD3 LYS2 ARC1 TRP2 WRS1 MET13 FRS1 VAS1 MET6	9070:6542:9098:6526:19413:9082:6094:6108:19878:8652:6431:6086:6546:6550:6552:6564:6574:6633:19509:6429:9073:105:6566:6101:6537:19541:6555:162:6419:6421:9090:6432:6089:6418:6436:97:6438:9086
9308	amine metabolism	32 out of 141 genes, 22.6%	223 out of 7287 annotated genes, 3.0%	6.59e-19	SER3 GLN1 LEU1 CPA1 ILV3 LYS4 ECM17 MES1 LPD1 YPR118W CDC60 ARO3 CPA2 HIS4 ARO4 THR4 ACO1 LYS1 SAM2 TRP5 ALA1 DED81 HOM3 FRS2 LYS2 ARC1 TRP2 WRS1 MET13 FRS1 VAS1 MET6	9070:6542:9098:6526:9082:19878:8652:6431:6546:6550:6552:6564:6574:19509:6429:9073:105:6566:6537:6555:162:6419:6421:9090:6432:6418:6436:97:6438:9086
6807	nitrogen compound metabolism	32 out of 141 genes, 22.6%	244 out of 7287 annotated genes, 3.3%	8.58e-18	SER3 GLN1 LEU1 CPA1 ILV3 LYS4 ECM17 MES1 LPD1 YPR118W CDC60 ARO3 CPA2 HIS4 ARO4 THR4 ACO1 LYS1 SAM2 TRP5 ALA1 DED81 HOM3 FRS2 LYS2 ARC1 TRP2 WRS1 MET13 FRS1 VAS1 MET6	9070:6542:6807:9098:6526:9082:19878:8652:6431:6546:6550:6552:6564:6574:19509:6429:9073:105:6566:6537:6555:162:6419:6421:9090:6432:6418:6436:97:6438:9086
44238	primary metabolism	109 out of 141 genes, 77.3%	3142 out of 7287 annotated genes, 43.1%	1.38e-16	SER3 GLN1 URA1 LEU1 CPA1 SDH2 ADO1 ILV3 MDH2 SDH1 LYS4 NUG1 RPL6A ECM17 MES1 LPD1 SUI3 RPL33A RPL3 PGM1 CHO1 RPL30 TMA7 ADE12 ADE17 ADE1 SRO9 TRX2 RPS3 RNR2 SIK1 LIA1 HAS1 FAS1 RPS15 RPS7B YEF3 PRT1 EGD2 NOP58 MNN5 YPR118W CDC60 HHO1 TEF4 RPL16A RPS20 ARO3 RPS13 HPT1 APE3 AHA1 RPS9B UTP10 RPL38 CPA2 HIS4 FAS2 RPL28 ARO4 THS1 THR4 ACO1 LYS1 CCT2 ADE5,7 RPS12 RPP0 PSA1 RRP5 FUN12 SAM2 TRP5 RPS7A AL…	9070:6542:6207:9098:6526:6099:6144:9082:6094:6108:19878:6364:27:43037:8652:6431:6546:6550:6552:6564:6574:6413:6008:6010:6659:16478:48025:6164:46086:6189:6412:6261:6260:154:6365:30490:46515:6633:6414:51083:6486:19509:6429:6355:45910:9073:32263:32264:7039:6457:6450:105:18065:6566:6101:6537:32:9298:6555:162:6419:51016:30489:6421:9090:6268:6270:6432:16072:6356:6359:6468:6325:6368:6418:6436:46037:6511…
7582	physiological process	134 out of 141 genes, 95.0%	4865 out of 7287 annotated genes, 66.7%	2.89e-16	SER3 GLN1 URA1 LEU1 CPA1 SDH2 ADO1 ALD6 ILV3 MDH2 SDH1 LYS4 GAP1 NUG1 RPL6A ECM17 RIP1 MES1 LPD1 SUI3 RPL33A RPL3 PGM1 ALD4 CHO1 RPL30 TMA7 MET10 ADE12 ADE17 ADE1 SRO9 TRX2 ALD5 RPS3 RNR2 SIK1 LIA1 HAS1 FAS1 RPS15 NOG1 RPS7B GEA2 YEF3 PRT1 EGD2 NOP58 MNN5 RHR2 CYC1 YPR118W STM1 CDC60 HHO1 TEF4 RPL16A RPS20 ARO3 KRE33 RPS13 HPT1 APE3 AHA1 RPS9B UTP10 RPL38 CPA2 HIS4 FAS2 RPL28 ARO4 THS1 THR4 ACO1 …	9070:6542:6807:6207:9098:6526:6099:6121:723:6144:19413:9082:6094:6108:19878:6865:15846:6364:7046:27:43037:103:7047:8652:6122:9060:6431:6086:6546:6550:6552:6564:6574:6413:6008:6010:6067:6659:16478:48025:6164:46086:6189:6412:11:6261:6888:6890:6979:30503:42144:6118:6260:154:6365:30490:226:46515:6633:56:54:42273:6891:30036:6414:51083:6486:6114:19509:6916:6429:6355:45910:9073:32263:32264:7039:6457:645…
50875	cellular physiological process	133 out of 141 genes, 94.3%	4798 out of 7287 annotated genes, 65.8%	4.81e-16	SER3 GLN1 URA1 LEU1 CPA1 SDH2 ADO1 ALD6 ILV3 MDH2 SDH1 LYS4 GAP1 NUG1 RPL6A ECM17 RIP1 MES1 LPD1 SUI3 RPL33A RPL3 PGM1 ALD4 CHO1 RPL30 TMA7 MET10 ADE12 ADE17 ADE1 SRO9 TRX2 ALD5 RPS3 RNR2 SIK1 LIA1 HAS1 FAS1 RPS15 NOG1 RPS7B GEA2 YEF3 PRT1 EGD2 NOP58 MNN5 RHR2 CYC1 YPR118W STM1 CDC60 HHO1 TEF4 RPL16A RPS20 ARO3 KRE33 RPS13 HPT1 APE3 AHA1 RPS9B UTP10 RPL38 CPA2 HIS4 FAS2 RPL28 ARO4 THS1 THR4 ACO1 …	9070:6542:6207:9098:6526:6099:6121:723:6144:19413:9082:6094:6108:19878:6865:15846:6364:7046:27:43037:103:7047:8652:6122:9060:6431:6086:6546:6550:6552:6564:6574:6413:6008:6010:6067:6659:16478:48025:6164:46086:6189:6412:11:6261:6888:6890:6979:30503:42144:6118:6260:154:6365:30490:226:46515:6633:56:54:42273:6891:30036:6414:51083:6486:6114:19509:6916:6429:6355:45910:9073:32263:32264:7039:6457:6450:105…
9987	cellular process	133 out of 141 genes, 94.3%	4831 out of 7287 annotated genes, 66.2%	1.07e-15	SER3 GLN1 URA1 LEU1 CPA1 SDH2 ADO1 ALD6 ILV3 MDH2 SDH1 LYS4 GAP1 NUG1 RPL6A ECM17 RIP1 MES1 LPD1 SUI3 RPL33A RPL3 PGM1 ALD4 CHO1 RPL30 TMA7 MET10 ADE12 ADE17 ADE1 SRO9 TRX2 ALD5 RPS3 RNR2 SIK1 LIA1 HAS1 FAS1 RPS15 NOG1 RPS7B GEA2 YEF3 PRT1 EGD2 NOP58 MNN5 RHR2 CYC1 YPR118W STM1 CDC60 HHO1 TEF4 RPL16A RPS20 ARO3 KRE33 RPS13 HPT1 APE3 AHA1 RPS9B UTP10 RPL38 CPA2 HIS4 FAS2 RPL28 ARO4 THS1 THR4 ACO1 …	9070:6542:6207:9098:6526:6099:6121:723:6144:19413:9082:6094:6108:19878:6865:15846:6364:7046:27:43037:103:7047:8652:6122:9060:6431:6086:6546:6550:6552:6564:6574:6413:6008:6010:6067:6659:16478:48025:6164:46086:6189:6412:11:6261:6888:6890:6979:30503:42144:6118:6260:154:6365:30490:226:46515:6633:56:54:42273:6891:30036:6414:51083:6486:6114:19509:6916:6429:6355:45910:9073:32263:32264:7039:6457:6450:105…
8652	amino acid biosynthesis	20 out of 141 genes, 14.1%	103 out of 7287 annotated genes, 1.4%	1.9e-14	SER3 GLN1 LEU1 CPA1 ILV3 LYS4 ECM17 LPD1 ARO3 CPA2 HIS4 ARO4 ACO1 LYS1 TRP5 HOM3 LYS2 TRP2 MET13 MET6	9070:6542:9098:6526:9082:19878:8652:6564:9073:105:6537:162:9090:97:9086
9309	amine biosynthesis	20 out of 141 genes, 14.1%	112 out of 7287 annotated genes, 1.5%	8.79e-14	SER3 GLN1 LEU1 CPA1 ILV3 LYS4 ECM17 LPD1 ARO3 CPA2 HIS4 ARO4 ACO1 LYS1 TRP5 HOM3 LYS2 TRP2 MET13 MET6	9070:6542:9098:6526:9082:19878:8652:6564:9073:105:6537:162:9090:97:9086
44271	nitrogen compound biosynthesis	20 out of 141 genes, 14.1%	112 out of 7287 annotated genes, 1.5%	8.79e-14	SER3 GLN1 LEU1 CPA1 ILV3 LYS4 ECM17 LPD1 ARO3 CPA2 HIS4 ARO4 ACO1 LYS1 TRP5 HOM3 LYS2 TRP2 MET13 MET6	9070:6542:9098:6526:9082:19878:8652:6564:9073:105:6537:162:9090:97:9086
43037	translation	42 out of 141 genes, 29.7%	628 out of 7287 annotated genes, 8.6%	4.76e-13	RPL6A MES1 SUI3 RPL33A RPL3 RPL30 TMA7 RPS3 RPS15 RPS7B YEF3 PRT1 CDC60 TEF4 RPL16A RPS20 RPS13 RPS9B RPL38 RPL28 RPS12 RPP0 FUN12 RPS7A ALA1 EFB1 RPL5 DED81 ZUO1 FRS2 RPL25 ASC1 ARC1 RPP2B TUF1 WRS1 RPL10 GCD11 RPP2A FRS1 VAS1 SSB2	43037:6431:6413:16478:6414:6429:6450:6419:6421:6432:6418:6436:6438
6412	protein biosynthesis	47 out of 141 genes, 33.3%	802 out of 7287 annotated genes, 11.0%	1.39e-12	RPL6A MES1 SUI3 RPL33A RPL3 RPL30 TMA7 SRO9 RPS3 RPS15 RPS7B YEF3 PRT1 MNN5 CDC60 TEF4 RPL16A RPS20 RPS13 RPS9B RPL38 RPL28 THS1 RPS12 RPP0 PSA1 FUN12 RPS7A ALA1 EFB1 RPL5 DED81 ZUO1 FRS2 RPL25 ASC1 ARC1 RPP2B ILS1 TUF1 WRS1 RPL10 GCD11 RPP2A FRS1 VAS1 SSB2	43037:6431:6413:16478:6412:6414:6486:6429:6450:32:6419:6421:6432:6418:6436:6438
9059	macromolecule biosynthesis	48 out of 141 genes, 34.0%	867 out of 7287 annotated genes, 11.8%	5.68e-12	MDH2 RPL6A MES1 SUI3 RPL33A RPL3 RPL30 TMA7 SRO9 RPS3 RPS15 RPS7B YEF3 PRT1 MNN5 CDC60 TEF4 RPL16A RPS20 RPS13 RPS9B RPL38 RPL28 THS1 RPS12 RPP0 PSA1 FUN12 RPS7A ALA1 EFB1 RPL5 DED81 ZUO1 FRS2 RPL25 ASC1 ARC1 RPP2B ILS1 TUF1 WRS1 RPL10 GCD11 RPP2A FRS1 VAS1 SSB2	6094:43037:6431:6413:16478:6412:6414:6486:6429:6450:32:9298:6419:6421:6432:6418:6436:6438
44267	cellular protein metabolism	55 out of 141 genes, 39.0%	1343 out of 7287 annotated genes, 18.4%	9.28e-09	RPL6A MES1 SUI3 RPL33A RPL3 RPL30 TMA7 SRO9 RPS3 RPS15 RPS7B YEF3 PRT1 EGD2 MNN5 CDC60 TEF4 RPL16A RPS20 RPS13 APE3 AHA1 RPS9B RPL38 FAS2 RPL28 THS1 CCT2 RPS12 RPP0 PSA1 FUN12 RPS7A ALA1 CAP2 EFB1 RPL5 DED81 ZUO1 FRS2 RPL25 CKA1 ASC1 ARC1 RPP2B ILS1 TUF1 WRS1 RPL10 RPN11 GCD11 RPP2A FRS1 VAS1 SSB2	43037:6431:6413:16478:6412:6414:51083:6486:6429:7039:6457:6450:18065:32:6419:51016:6421:6432:6468:6418:6436:6511:6438
43039	tRNA aminoacylation	9 out of 141 genes, 6.3%	30 out of 7287 annotated genes, 0.4%	9.74e-09	MES1 CDC60 ALA1 DED81 FRS2 ARC1 WRS1 FRS1 VAS1	6431:6429:6419:6421:6432:6418:6436:6438
6418	tRNA aminoacylation for protein translation	9 out of 141 genes, 6.3%	30 out of 7287 annotated genes, 0.4%	9.74e-09	MES1 CDC60 ALA1 DED81 FRS2 ARC1 WRS1 FRS1 VAS1	6431:6429:6419:6421:6432:6418:6436:6438
43038	amino acid activation	9 out of 141 genes, 6.3%	30 out of 7287 annotated genes, 0.4%	9.74e-09	MES1 CDC60 ALA1 DED81 FRS2 ARC1 WRS1 FRS1 VAS1	6431:6429:6419:6421:6432:6418:6436:6438
44260	cellular macromolecule metabolism	55 out of 141 genes, 39.0%	1394 out of 7287 annotated genes, 19.1%	3.52e-08	RPL6A MES1 SUI3 RPL33A RPL3 RPL30 TMA7 SRO9 RPS3 RPS15 RPS7B YEF3 PRT1 EGD2 MNN5 CDC60 TEF4 RPL16A RPS20 RPS13 APE3 AHA1 RPS9B RPL38 FAS2 RPL28 THS1 CCT2 RPS12 RPP0 PSA1 FUN12 RPS7A ALA1 CAP2 EFB1 RPL5 DED81 ZUO1 FRS2 RPL25 CKA1 ASC1 ARC1 RPP2B ILS1 TUF1 WRS1 RPL10 RPN11 GCD11 RPP2A FRS1 VAS1 SSB2	43037:6431:6413:16478:6412:6414:51083:6486:6429:7039:6457:6450:18065:32:6419:51016:6421:6432:6468:6418:6436:6511:6438
19538	protein metabolism	55 out of 141 genes, 39.0%	1475 out of 7287 annotated genes, 20.2%	2.49e-07	RPL6A MES1 SUI3 RPL33A RPL3 RPL30 TMA7 SRO9 RPS3 RPS15 RPS7B YEF3 PRT1 EGD2 MNN5 CDC60 TEF4 RPL16A RPS20 RPS13 APE3 AHA1 RPS9B RPL38 FAS2 RPL28 THS1 CCT2 RPS12 RPP0 PSA1 FUN12 RPS7A ALA1 CAP2 EFB1 RPL5 DED81 ZUO1 FRS2 RPL25 CKA1 ASC1 ARC1 RPP2B ILS1 TUF1 WRS1 RPL10 RPN11 GCD11 RPP2A FRS1 VAS1 SSB2	27:43037:6431:6413:16478:6412:6414:51083:6486:6429:7039:6457:6450:18065:32:6419:51016:6421:6432:6468:6418:6436:6511:6438
9066	aspartate family amino acid metabolism	9 out of 141 genes, 6.3%	45 out of 7287 annotated genes, 0.6%	2.93e-07	LYS4 YPR118W THR4 LYS1 SAM2 HOM3 LYS2 MET13 MET6	19878:19509:6566:6555:9086
42254	ribosome biogenesis and assembly	22 out of 141 genes, 15.6%	324 out of 7287 annotated genes, 4.4%	3.19e-07	NUG1 RPL6A RPL3 RPL30 SRO9 SIK1 LIA1 HAS1 RPS15 NOG1 YEF3 NOP58 KRE33 UTP10 RPP0 RRP5 ARB1 TIF6 RPL5 RNA1 RPL25 RPL10	6364:7046:27:6365:30490:56:54:42273:30489
7028	cytoplasm organization and biogenesis	22 out of 141 genes, 15.6%	324 out of 7287 annotated genes, 4.4%	3.19e-07	NUG1 RPL6A RPL3 RPL30 SRO9 SIK1 LIA1 HAS1 RPS15 NOG1 YEF3 NOP58 KRE33 UTP10 RPP0 RRP5 ARB1 TIF6 RPL5 RNA1 RPL25 RPL10	6364:7046:27:6365:30490:56:54:42273:30489
9167	purine ribonucleoside monophosphate metabolism	6 out of 141 genes, 4.2%	17 out of 7287 annotated genes, 0.2%	1.2e-06	ADE17 ADE1 ADE5,7 ADE4 GUA1 ADE6	6189:46037
9161	ribonucleoside monophosphate metabolism	6 out of 141 genes, 4.2%	17 out of 7287 annotated genes, 0.2%	1.2e-06	ADE17 ADE1 ADE5,7 ADE4 GUA1 ADE6	6189:46037
9126	purine nucleoside monophosphate metabolism	6 out of 141 genes, 4.2%	18 out of 7287 annotated genes, 0.2%	1.67e-06	ADE17 ADE1 ADE5,7 ADE4 GUA1 ADE6	6189:46037
6725	aromatic compound metabolism	9 out of 141 genes, 6.3%	57 out of 7287 annotated genes, 0.7%	2.02e-06	URA1 ADO1 ADE1 ARO3 ARO4 ADE5,7 TRP5 ADE4 TRP2	6207:6144:9073:162
9123	nucleoside monophosphate metabolism	6 out of 141 genes, 4.2%	19 out of 7287 annotated genes, 0.2%	2.27e-06	ADE17 ADE1 ADE5,7 ADE4 GUA1 ADE6	6189:46037
6163	purine nucleotide metabolism	8 out of 141 genes, 5.6%	46 out of 7287 annotated genes, 0.6%	3.79e-06	ADE12 ADE17 ADE1 HPT1 ADE5,7 ADE4 GUA1 ADE6	6164:6189:32263:32264:46037
43170	macromolecule metabolism	74 out of 141 genes, 52.4%	2493 out of 7287 annotated genes, 34.2%	6.37e-06	SDH2 MDH2 SDH1 NUG1 RPL6A MES1 SUI3 RPL33A RPL3 PGM1 RPL30 TMA7 SRO9 TRX2 RPS3 RNR2 SIK1 HAS1 RPS15 RPS7B YEF3 PRT1 EGD2 NOP58 MNN5 CDC60 HHO1 TEF4 RPL16A RPS20 RPS13 APE3 AHA1 RPS9B UTP10 RPL38 FAS2 RPL28 THS1 ACO1 CCT2 RPS12 RPP0 PSA1 RRP5 FUN12 RPS7A ALA1 CAP2 EFB1 TIF6 RPL5 DED81 MCM6 ZUO1 FRS2 RNA1 RPL25 CKA1 SPT5 ASC1 ARC1 RPP2B ILS1 TUF1 WRS1 RPL10 RPN11 GCD11 RPP2A GUT2 FRS1 VAS1 SSB2	6099:6094:6108:6364:27:43037:6431:6413:6008:6010:16478:48025:6412:6261:6260:154:6365:30490:6414:51083:6486:6429:45910:7039:6457:6450:18065:6101:32:9298:6419:51016:30489:6421:6268:6270:6432:16072:6468:6325:6418:6436:6511:5975:6438
6188	IMP biosynthesis	5 out of 141 genes, 3.5%	14 out of 7287 annotated genes, 0.1%	9.1e-06	ADE17 ADE1 ADE5,7 ADE4 ADE6	6189
6189	'de novo' IMP biosynthesis	5 out of 141 genes, 3.5%	14 out of 7287 annotated genes, 0.1%	9.1e-06	ADE17 ADE1 ADE5,7 ADE4 ADE6	6189
46040	IMP metabolism	5 out of 141 genes, 3.5%	14 out of 7287 annotated genes, 0.1%	9.1e-06	ADE17 ADE1 ADE5,7 ADE4 ADE6	6189
9168	purine ribonucleoside monophosphate biosynthesis	5 out of 141 genes, 3.5%	15 out of 7287 annotated genes, 0.2%	1.26e-05	ADE17 ADE1 ADE5,7 ADE4 ADE6	6189
9156	ribonucleoside monophosphate biosynthesis	5 out of 141 genes, 3.5%	15 out of 7287 annotated genes, 0.2%	1.26e-05	ADE17 ADE1 ADE5,7 ADE4 ADE6	6189
9127	purine nucleoside monophosphate biosynthesis	5 out of 141 genes, 3.5%	16 out of 7287 annotated genes, 0.2%	1.72e-05	ADE17 ADE1 ADE5,7 ADE4 ADE6	6189
6790	sulfur metabolism	8 out of 141 genes, 5.6%	59 out of 7287 annotated genes, 0.8%	2.25e-05	ECM17 MET10 TRX2 YPR118W SAM2 HOM3 MET13 MET6	103:19509:6555:97:9086
9124	nucleoside monophosphate biosynthesis	5 out of 141 genes, 3.5%	17 out of 7287 annotated genes, 0.2%	2.29e-05	ADE17 ADE1 ADE5,7 ADE4 ADE6	6189
6084	acetyl-CoA metabolism	5 out of 141 genes, 3.5%	20 out of 7287 annotated genes, 0.2%	4.93e-05	SDH2 SDH1 LPD1 ACO1 ACS2	6099:6086:6085
6118	electron transport	6 out of 141 genes, 4.2%	33 out of 7287 annotated genes, 0.4%	5.01e-05	SDH2 SDH1 RIP1 ALD5 CYC1 NDI1	6121:6122:6118:6120
6555	methionine metabolism	5 out of 141 genes, 3.5%	23 out of 7287 annotated genes, 0.3%	9.48e-05	YPR118W SAM2 HOM3 MET13 MET6	19509:6555:9086
9117	nucleotide metabolism	9 out of 141 genes, 6.3%	94 out of 7287 annotated genes, 1.2%	0.0001	ADE12 ADE17 ADE1 HPT1 ADE5,7 ADE4 GUA1 GUT2 ADE6	6164:6189:32263:32264:46037:6116
27	ribosomal large subunit assembly and maintenance	6 out of 141 genes, 4.2%	40 out of 7287 annotated genes, 0.5%	0.00014	RPL6A RPL3 RPP0 RPL5 RPL25 RPL10	27
9150	purine ribonucleotide metabolism	6 out of 141 genes, 4.2%	40 out of 7287 annotated genes, 0.5%	0.00014	ADE17 ADE1 ADE5,7 ADE4 GUA1 ADE6	6189:46037
6164	purine nucleotide biosynthesis	6 out of 141 genes, 4.2%	41 out of 7287 annotated genes, 0.5%	0.00016	ADE12 ADE17 ADE1 ADE5,7 ADE4 ADE6	6164:6189
7046	ribosome biogenesis	16 out of 141 genes, 11.3%	291 out of 7287 annotated genes, 3.9%	0.00017	NUG1 RPL30 SRO9 SIK1 LIA1 HAS1 RPS15 NOG1 YEF3 NOP58 KRE33 UTP10 RRP5 ARB1 TIF6 RNA1	6364:7046:6365:30490:56:54:42273:30489
9259	ribonucleotide metabolism	6 out of 141 genes, 4.2%	42 out of 7287 annotated genes, 0.5%	0.00018	ADE17 ADE1 ADE5,7 ADE4 GUA1 ADE6	6189:46037
9073	aromatic amino acid family biosynthesis	4 out of 141 genes, 2.8%	16 out of 7287 annotated genes, 0.2%	0.00028	ARO3 ARO4 TRP5 TRP2	9073:162
16053	organic acid biosynthesis	4 out of 141 genes, 2.8%	17 out of 7287 annotated genes, 0.2%	0.00036	ALD6 ALD5 FAS1 FAS2	19413:6633
46394	carboxylic acid biosynthesis	4 out of 141 genes, 2.8%	17 out of 7287 annotated genes, 0.2%	0.00036	ALD6 ALD5 FAS1 FAS2	19413:6633
6144	purine base metabolism	4 out of 141 genes, 2.8%	17 out of 7287 annotated genes, 0.2%	0.00036	ADO1 ADE1 ADE5,7 ADE4	6144
19438	aromatic compound biosynthesis	4 out of 141 genes, 2.8%	17 out of 7287 annotated genes, 0.2%	0.00036	ARO3 ARO4 TRP5 TRP2	9073:162
6399	tRNA metabolism	9 out of 141 genes, 6.3%	114 out of 7287 annotated genes, 1.5%	0.00041	MES1 CDC60 ALA1 DED81 FRS2 ARC1 WRS1 FRS1 VAS1	6431:6429:6419:6421:6432:6418:6436:6438
96	sulfur amino acid metabolism	5 out of 141 genes, 3.5%	32 out of 7287 annotated genes, 0.4%	0.00043	YPR118W SAM2 HOM3 MET13 MET6	19509:6555:97:9086
9067	aspartate family amino acid biosynthesis	4 out of 141 genes, 2.8%	19 out of 7287 annotated genes, 0.2%	0.00054	LYS4 LYS1 LYS2 MET6	19878:9086
19878	lysine biosynthesis via aminoadipic acid	3 out of 141 genes, 2.1%	8 out of 7287 annotated genes, 0.1%	0.00054	LYS4 LYS1 LYS2	19878
46483	heterocycle metabolism	7 out of 141 genes, 4.9%	72 out of 7287 annotated genes, 0.9%	0.00054	URA1 ADO1 ADE1 ADE5,7 TRP5 ADE4 TRP2	6207:6144:162
9112	nucleobase metabolism	5 out of 141 genes, 3.5%	34 out of 7287 annotated genes, 0.4%	0.00056	URA1 ADO1 ADE1 ADE5,7 ADE4	6207:6144
42257	ribosomal subunit assembly	6 out of 141 genes, 4.2%	53 out of 7287 annotated genes, 0.7%	0.00062	RPL6A RPL3 RPP0 RPL5 RPL25 RPL10	27
54	ribosome export from nucleus	4 out of 141 genes, 2.8%	20 out of 7287 annotated genes, 0.2%	0.00066	RPS15 NOG1 ARB1 RNA1	1900-01-02 08:54:00
6432	phenylalanyl-tRNA aminoacylation	2 out of 141 genes, 1.4%	2 out of 7287 annotated genes, 0.0%	0.00072	FRS2 FRS1	6432
6553	lysine metabolism	3 out of 141 genes, 2.1%	9 out of 7287 annotated genes, 0.1%	0.00075	LYS4 LYS1 LYS2	19878
9085	lysine biosynthesis	3 out of 141 genes, 2.1%	9 out of 7287 annotated genes, 0.1%	0.00075	LYS4 LYS1 LYS2	19878
9072	aromatic amino acid family metabolism	4 out of 141 genes, 2.8%	21 out of 7287 annotated genes, 0.2%	0.00079	ARO3 ARO4 TRP5 TRP2	9073:162
9165	nucleotide biosynthesis	6 out of 141 genes, 4.2%	56 out of 7287 annotated genes, 0.7%	0.00083	ADE12 ADE17 ADE1 ADE5,7 ADE4 ADE6	6164:6189
9152	purine ribonucleotide biosynthesis	5 out of 141 genes, 3.5%	38 out of 7287 annotated genes, 0.5%	0.00092	ADE17 ADE1 ADE5,7 ADE4 ADE6	6189
6791	sulfur utilization	3 out of 141 genes, 2.1%	10 out of 7287 annotated genes, 0.1%	0.00102	ECM17 MET10 TRX2	103
103	sulfate assimilation	3 out of 141 genes, 2.1%	10 out of 7287 annotated genes, 0.1%	0.00102	ECM17 MET10 TRX2	103
9260	ribonucleotide biosynthesis	5 out of 141 genes, 3.5%	40 out of 7287 annotated genes, 0.5%	0.00116	ADE17 ADE1 ADE5,7 ADE4 ADE6	6189
51246	regulation of protein metabolism	6 out of 141 genes, 4.2%	60 out of 7287 annotated genes, 0.8%	0.00118	RPL30 RPS9B CAP2 ZUO1 ASC1 SSB2	16478:6450:51016
6445	regulation of translation	5 out of 141 genes, 3.5%	41 out of 7287 annotated genes, 0.5%	0.00129	RPL30 RPS9B ZUO1 ASC1 SSB2	16478:6450
6450	regulation of translational fidelity	3 out of 141 genes, 2.1%	11 out of 7287 annotated genes, 0.1%	0.00134	RPS9B ZUO1 SSB2	6450
6417	regulation of protein biosynthesis	5 out of 141 genes, 3.5%	42 out of 7287 annotated genes, 0.5%	0.00143	RPL30 RPS9B ZUO1 ASC1 SSB2	16478:6450
42773	ATP synthesis coupled electron transport	4 out of 141 genes, 2.8%	25 out of 7287 annotated genes, 0.3%	0.0015	SDH2 SDH1 RIP1 NDI1	6121:6122:6120
42775	ATP synthesis coupled electron transport (sensu Eukaryota)	4 out of 141 genes, 2.8%	25 out of 7287 annotated genes, 0.3%	0.0015	SDH2 SDH1 RIP1 NDI1	6121:6122:6120
42981	regulation of apoptosis	2 out of 141 genes, 1.4%	3 out of 7287 annotated genes, 0.0%	0.00161	STM1 NDI1	6916:43065
43067	regulation of programmed cell death	2 out of 141 genes, 1.4%	3 out of 7287 annotated genes, 0.0%	0.00161	STM1 NDI1	6916:43065
42255	ribosome assembly	6 out of 141 genes, 4.2%	64 out of 7287 annotated genes, 0.8%	0.00164	RPL6A RPL3 RPP0 RPL5 RPL25 RPL10	27
9070	serine family amino acid biosynthesis	3 out of 141 genes, 2.1%	12 out of 7287 annotated genes, 0.1%	0.00172	SER3 LPD1 HOM3	9070:6564:9090
9084	glutamine family amino acid biosynthesis	4 out of 141 genes, 2.8%	27 out of 7287 annotated genes, 0.3%	0.00198	GLN1 CPA1 CPA2 ACO1	6542:6526:6537
6121	mitochondrial electron transport, succinate to ubiquinone	2 out of 141 genes, 1.4%	4 out of 7287 annotated genes, 0.0%	0.00282	SDH2 SDH1	6121
6085	acetyl-CoA biosynthesis	2 out of 141 genes, 1.4%	4 out of 7287 annotated genes, 0.0%	0.00282	LPD1 ACS2	6086:6085
19413	acetate biosynthesis	2 out of 141 genes, 1.4%	4 out of 7287 annotated genes, 0.0%	0.00282	ALD6 ALD5	19413
56	ribosomal small subunit export from nucleus	2 out of 141 genes, 1.4%	4 out of 7287 annotated genes, 0.0%	0.00282	RPS15 ARB1	56
46356	acetyl-CoA catabolism	3 out of 141 genes, 2.1%	15 out of 7287 annotated genes, 0.2%	0.00322	SDH2 SDH1 ACO1	6099
6099	tricarboxylic acid cycle	3 out of 141 genes, 2.1%	15 out of 7287 annotated genes, 0.2%	0.00322	SDH2 SDH1 ACO1	6099
51248	negative regulation of protein metabolism	3 out of 141 genes, 2.1%	15 out of 7287 annotated genes, 0.2%	0.00322	RPL30 CAP2 ASC1	16478:51016
9081	branched chain family amino acid metabolism	3 out of 141 genes, 2.1%	16 out of 7287 annotated genes, 0.2%	0.00386	LEU1 ILV3 LPD1	9098:9082:6550:6552:6574
51083	cotranslational protein folding	2 out of 141 genes, 1.4%	5 out of 7287 annotated genes, 0.0%	0.00436	EGD2 SSB2	51083
9109	coenzyme catabolism	3 out of 141 genes, 2.1%	17 out of 7287 annotated genes, 0.2%	0.00456	SDH2 SDH1 ACO1	6099
51187	cofactor catabolism	3 out of 141 genes, 2.1%	18 out of 7287 annotated genes, 0.2%	0.00534	SDH2 SDH1 ACO1	6099
31326	regulation of cellular biosynthesis	5 out of 141 genes, 3.5%	59 out of 7287 annotated genes, 0.8%	0.00606	RPL30 RPS9B ZUO1 ASC1 SSB2	16478:6450
9889	regulation of biosynthesis	5 out of 141 genes, 3.5%	59 out of 7287 annotated genes, 0.8%	0.00606	RPL30 RPS9B ZUO1 ASC1 SSB2	16478:6450
9890	negative regulation of biosynthesis	2 out of 141 genes, 1.4%	6 out of 7287 annotated genes, 0.0%	0.0062	RPL30 ASC1	16478
16478	negative regulation of translation	2 out of 141 genes, 1.4%	6 out of 7287 annotated genes, 0.0%	0.0062	RPL30 ASC1	16478
17148	negative regulation of protein biosynthesis	2 out of 141 genes, 1.4%	6 out of 7287 annotated genes, 0.0%	0.0062	RPL30 ASC1	16478
31327	negative regulation of cellular biosynthesis	2 out of 141 genes, 1.4%	6 out of 7287 annotated genes, 0.0%	0.0062	RPL30 ASC1	16478
42398	amino acid derivative biosynthesis	3 out of 141 genes, 2.1%	21 out of 7287 annotated genes, 0.2%	0.00814	LIA1 TRP5 TRP2	46515:162
6083	acetate metabolism	2 out of 141 genes, 1.4%	7 out of 7287 annotated genes, 0.0%	0.00833	ALD6 ALD5	19413
6458	'de novo' protein folding	2 out of 141 genes, 1.4%	7 out of 7287 annotated genes, 0.0%	0.00833	EGD2 SSB2	51083
12501	programmed cell death	2 out of 141 genes, 1.4%	7 out of 7287 annotated genes, 0.0%	0.00833	STM1 NDI1	6916:43065
16265	death	2 out of 141 genes, 1.4%	7 out of 7287 annotated genes, 0.0%	0.00833	STM1 NDI1	6916:43065
8219	cell death	2 out of 141 genes, 1.4%	7 out of 7287 annotated genes, 0.0%	0.00833	STM1 NDI1	6916:43065
6915	apoptosis	2 out of 141 genes, 1.4%	7 out of 7287 annotated genes, 0.0%	0.00833	STM1 NDI1	6916:43065
6551	leucine metabolism	2 out of 141 genes, 1.4%	7 out of 7287 annotated genes, 0.0%	0.00833	LEU1 LPD1	9098:6552
30490	processing of 20S pre-rRNA	4 out of 141 genes, 2.8%	42 out of 7287 annotated genes, 0.5%	0.00932	SIK1 NOP58 UTP10 RRP5	30490
9064	glutamine family amino acid metabolism	4 out of 141 genes, 2.8%	43 out of 7287 annotated genes, 0.5%	0.01009	GLN1 CPA1 CPA2 ACO1	6542:6526:6537
6566	threonine metabolism	2 out of 141 genes, 1.4%	8 out of 7287 annotated genes, 0.1%	0.01075	THR4 HOM3	6566
6996	organelle organization and biogenesis	34 out of 141 genes, 24.1%	1193 out of 7287 annotated genes, 16.3%	0.01147	ADO1 NUG1 RPL6A RPL3 RPL30 ADE12 SRO9 TRX2 SIK1 LIA1 HAS1 RPS15 NOG1 GEA2 YEF3 NOP58 STM1 KRE33 APE3 UTP10 ACO1 CCT2 RPP0 RRP5 ARB1 CAP2 TIF6 RPL5 RNA1 RPL25 MDM38 SPT5 ASC1 RPL10	723:6364:7046:27:11:42144:6365:30490:226:56:54:42273:30036:2:7010:51016:30489:7005:51204:6325
9069	serine family amino acid metabolism	3 out of 141 genes, 2.1%	24 out of 7287 annotated genes, 0.3%	0.01165	SER3 LPD1 HOM3	9070:6546:6564:9090
6119	oxidative phosphorylation	4 out of 141 genes, 2.8%	46 out of 7287 annotated genes, 0.6%	0.01265	SDH2 SDH1 RIP1 NDI1	6121:6122:6120
6413	translational initiation	4 out of 141 genes, 2.8%	48 out of 7287 annotated genes, 0.6%	0.01456	SUI3 PRT1 FUN12 GCD11	6413
6611	protein export from nucleus	4 out of 141 genes, 2.8%	49 out of 7287 annotated genes, 0.6%	0.01559	RPS15 NOG1 ARB1 RNA1	1900-01-02 08:54:00
6091	generation of precursor metabolites and energy	10 out of 141 genes, 7.0%	233 out of 7287 annotated genes, 3.1%	0.01562	SDH2 MDH2 SDH1 RIP1 ALD5 RHR2 CYC1 ACO1 COR1 NDI1	6099:6121:6094:6108:6122:9060:6118:6114:6101:6120
6457	protein folding	5 out of 141 genes, 3.5%	75 out of 7287 annotated genes, 1.0%	0.0158	EGD2 AHA1 CCT2 ZUO1 SSB2	51083:6457
6568	tryptophan metabolism	2 out of 141 genes, 1.4%	10 out of 7287 annotated genes, 0.1%	0.01638	TRP5 TRP2	162
46219	indolalkylamine biosynthesis	2 out of 141 genes, 1.4%	10 out of 7287 annotated genes, 0.1%	0.01638	TRP5 TRP2	162
6586	indolalkylamine metabolism	2 out of 141 genes, 1.4%	10 out of 7287 annotated genes, 0.1%	0.01638	TRP5 TRP2	162
97	sulfur amino acid biosynthesis	2 out of 141 genes, 1.4%	10 out of 7287 annotated genes, 0.1%	0.01638	MET13 MET6	97:9086
42434	indole derivative metabolism	2 out of 141 genes, 1.4%	10 out of 7287 annotated genes, 0.1%	0.01638	TRP5 TRP2	162
42430	indole and derivative metabolism	2 out of 141 genes, 1.4%	10 out of 7287 annotated genes, 0.1%	0.01638	TRP5 TRP2	162
42435	indole derivative biosynthesis	2 out of 141 genes, 1.4%	10 out of 7287 annotated genes, 0.1%	0.01638	TRP5 TRP2	162
6526	arginine biosynthesis	2 out of 141 genes, 1.4%	10 out of 7287 annotated genes, 0.1%	0.01638	CPA1 CPA2	6526
162	tryptophan biosynthesis	2 out of 141 genes, 1.4%	10 out of 7287 annotated genes, 0.1%	0.01638	TRP5 TRP2	162
9096	aromatic amino acid family biosynthesis, anthranilate pathway	2 out of 141 genes, 1.4%	10 out of 7287 annotated genes, 0.1%	0.01638	TRP5 TRP2	162
6575	amino acid derivative metabolism	3 out of 141 genes, 2.1%	28 out of 7287 annotated genes, 0.3%	0.01751	LIA1 TRP5 TRP2	46515:162
6364	rRNA processing	8 out of 141 genes, 5.6%	169 out of 7287 annotated genes, 2.3%	0.01755	NUG1 RPL30 SIK1 HAS1 NOP58 UTP10 RRP5 TIF6	6364:6365:30490:30489
9060	aerobic respiration	5 out of 141 genes, 3.5%	78 out of 7287 annotated genes, 1.0%	0.01837	SDH2 SDH1 RIP1 ACO1 COR1	6099:9060
16070	RNA metabolism	18 out of 141 genes, 12.7%	558 out of 7287 annotated genes, 7.6%	0.02263	NUG1 MES1 RPL30 SIK1 HAS1 NOP58 CDC60 UTP10 RRP5 ALA1 TIF6 DED81 FRS2 RNA1 ARC1 WRS1 FRS1 VAS1	6364:6431:48025:154:6365:30490:6429:6419:30489:6421:6432:16072:6418:6436:6438
46165	alcohol biosynthesis	3 out of 141 genes, 2.1%	31 out of 7287 annotated genes, 0.4%	0.0228	MDH2 RHR2 PSA1	6094:6114:9298
6633	fatty acid biosynthesis	2 out of 141 genes, 1.4%	12 out of 7287 annotated genes, 0.1%	0.023	FAS1 FAS2	6633
45333	cellular respiration	5 out of 141 genes, 3.5%	84 out of 7287 annotated genes, 1.1%	0.02432	SDH2 SDH1 RIP1 ACO1 COR1	6099:9060
9082	branched chain family amino acid biosynthesis	2 out of 141 genes, 1.4%	13 out of 7287 annotated genes, 0.1%	0.02666	LEU1 ILV3	9098:9082
1300	chronological cell aging	2 out of 141 genes, 1.4%	13 out of 7287 annotated genes, 0.1%	0.02666	SOD1 NDI1	1320:1300
6732	coenzyme metabolism	6 out of 141 genes, 4.2%	121 out of 7287 annotated genes, 1.6%	0.031	SDH2 SDH1 LPD1 ACO1 GUT2 ACS2	6099:6086:6116:6085
51168	nuclear export	5 out of 141 genes, 3.5%	92 out of 7287 annotated genes, 1.2%	0.03399	RPS15 NOG1 ARB1 RNA1 ARC1	56:54:6407:6409
51	urea cycle intermediate metabolism	2 out of 141 genes, 1.4%	15 out of 7287 annotated genes, 0.2%	0.03463	CPA1 CPA2	6526
6525	arginine metabolism	2 out of 141 genes, 1.4%	15 out of 7287 annotated genes, 0.2%	0.03463	CPA1 CPA2	6526
44272	sulfur compound biosynthesis	2 out of 141 genes, 1.4%	18 out of 7287 annotated genes, 0.2%	0.04805	MET13 MET6	97:9086
43094	metabolic compound salvage	2 out of 141 genes, 1.4%	19 out of 7287 annotated genes, 0.2%	0.05288	YPR118W HPT1	19509:32263:32264
6100	tricarboxylic acid cycle intermediate metabolism	2 out of 141 genes, 1.4%	19 out of 7287 annotated genes, 0.2%	0.05288	MDH2 ACO1	6108:6101
42401	biogenic amine biosynthesis	2 out of 141 genes, 1.4%	19 out of 7287 annotated genes, 0.2%	0.05288	TRP5 TRP2	162
6092	main pathways of carbohydrate metabolism	4 out of 141 genes, 2.8%	73 out of 7287 annotated genes, 1.0%	0.05423	SDH2 MDH2 SDH1 ACO1	6099:6094:6108:6101
16072	rRNA metabolism	9 out of 141 genes, 6.3%	250 out of 7287 annotated genes, 3.4%	0.05475	NUG1 RPL30 SIK1 HAS1 NOP58 UTP10 RRP5 TIF6 RNA1	6364:154:6365:30490:30489:16072
51169	nuclear transport	5 out of 141 genes, 3.5%	109 out of 7287 annotated genes, 1.4%	0.0616	RPS15 NOG1 ARB1 RNA1 ARC1	56:54:6404:6407:6606:6409
6139	nucleobase, nucleoside, nucleotide and nucleic acid metabolism	36 out of 141 genes, 25.5%	1461 out of 7287 annotated genes, 20.0%	0.06717	URA1 ADO1 NUG1 MES1 RPL30 ADE12 ADE17 ADE1 TRX2 RNR2 SIK1 HAS1 NOP58 CDC60 HHO1 HPT1 UTP10 ADE5,7 PSA1 RRP5 ALA1 ADE4 TIF6 DED81 MCM6 FRS2 RNA1 CKA1 SPT5 ARC1 WRS1 GUA1 GUT2 ADE6 FRS1 VAS1	6207:6144:6364:6431:48025:6164:46086:6189:6261:6260:154:6365:30490:6429:6355:45910:32263:32264:9298:6419:30489:6421:6268:6270:6432:16072:6356:6359:6325:6368:6418:6436:46037:6116:6438
42273	ribosomal large subunit biogenesis	2 out of 141 genes, 1.4%	22 out of 7287 annotated genes, 0.3%	0.06832	NOG1 TIF6	42273
6913	nucleocytoplasmic transport	5 out of 141 genes, 3.5%	116 out of 7287 annotated genes, 1.5%	0.07581	RPS15 NOG1 ARB1 RNA1 ARC1	56:54:6404:6407:6606:6409
51186	cofactor metabolism	6 out of 141 genes, 4.2%	152 out of 7287 annotated genes, 2.0%	0.07599	SDH2 SDH1 LPD1 ACO1 GUT2 ACS2	6099:6086:6116:6085
6890	retrograde vesicle-mediated transport, Golgi to ER	2 out of 141 genes, 1.4%	24 out of 7287 annotated genes, 0.3%	0.07934	TRX2 GEA2	6890
19725	cell homeostasis	5 out of 141 genes, 3.5%	118 out of 7287 annotated genes, 1.6%	0.08018	TRX2 MDM38 CKA1 VMA6 SOD1	30503:30007:6873:7035:6878:6882
6576	biogenic amine metabolism	2 out of 141 genes, 1.4%	25 out of 7287 annotated genes, 0.3%	0.08504	TRP5 TRP2	162
15980	energy derivation by oxidation of organic compounds	7 out of 141 genes, 4.9%	195 out of 7287 annotated genes, 2.6%	0.08561	SDH2 MDH2 SDH1 RIP1 RHR2 ACO1 COR1	6099:6094:6108:9060:6114:6101
6461	protein complex assembly	6 out of 141 genes, 4.2%	161 out of 7287 annotated genes, 2.2%	0.09369	RPL6A RPL3 RPP0 RPL5 RPL25 RPL10	27
42592	homeostasis	5 out of 141 genes, 3.5%	124 out of 7287 annotated genes, 1.7%	0.09405	TRX2 MDM38 CKA1 VMA6 SOD1	30503:30007:6873:7035:6878:6882
