# Supplementary material for: Growth control of the eukaryote cell: a systems biology study in yeast
Source: J Biol. 2007 Apr 30;6(2):4. doi: 10.1186/jbiol54 (PMC2373899; doi:10.1186/jbiol54)
Supplement: Additional data file 2 — Supplementary tables S1-S30. [file jbiol54-S2.zip › Table S2 SGOliver.xls]

## Sheet: Transcr. 0.2 vs 0.1 N
Probeset	Gene Ontology Biological Process	Representative Public ID	Gene Symbol	fold	p-valueCyberT	q-value
11322_at	6384 // transcription initiation from RNA polymerase III promoter // traceable author statement	YAL001C	TFC3	-1.39588	0.00156	0.00315997
11323_at	6384 // transcription initiation from RNA polymerase III promoter // traceable author statement	YAL001C	TFC3	-1.79771	0.000991	0.00221213
11321_at	45324 // late endosome to vacuole transport // inferred from genetic interaction /// 45324 // late endosome to vacuole transport // inferred from mutant phenotype	YAL002W	VPS8	-1.43613	0.00259	0.00470061
11319_at	6414 // translational elongation // traceable author statement	YAL003W	EFB1	1.09812	0.301	0.177452
11320_at	6414 // translational elongation // traceable author statement	YAL003W	EFB1	1.01574	0.876	0.368532
11318_at	---	YAL004W	---	1.24971	0.122	0.0916247
11315_i_at	6457 // protein folding // inferred from mutant phenotype /// 60 // protein-nucleus import, translocation // inferred from direct assay /// 6457 // protein folding // inferred from direct assay /// 6616 // SRP-dependent cotranslational protein-membrane targeting, translocation // inferred from direct assay	YAL005C	SSA2 /// SSA1	-1.41933	5.55e-06	3.31e-05
11316_r_at	6457 // protein folding // inferred from mutant phenotype /// 60 // protein-nucleus import, translocation // inferred from direct assay /// 6457 // protein folding // inferred from direct assay /// 6616 // SRP-dependent cotranslational protein-membrane targeting, translocation // inferred from direct assay	YAL005C	SSA2 /// SSA1	-1.43094	2.28e-06	1.61e-05
11317_s_at	6457 // protein folding // inferred from mutant phenotype /// 60 // protein-nucleus import, translocation // inferred from direct assay /// 6457 // protein folding // inferred from direct assay /// 6616 // SRP-dependent cotranslational protein-membrane targeting, translocation // inferred from direct assay	YAL005C	SSA2 /// SSA1	1.11024	0.252	0.155712
11314_at	6888 // ER to Golgi transport // inferred from physical interaction	YAL007C	ERP2	-1.32258	0.00648	0.00969977
11313_at	---	YAL008W	FUN14	-1.32522	0.00592	0.00903333
11312_at	6997 // nuclear organization and biogenesis // inferred from genetic interaction /// 6997 // nuclear organization and biogenesis // inferred from mutant phenotype /// 7126 // meiosis // inferred from mutant phenotype /// 30437 // sporulation (sensu Fungi) // inferred from mutant phenotype	YAL009W	SPO7	-1.16953	0.153	0.108267
11311_at	1 // mitochondrion inheritance // traceable author statement /// 2 // mitochondrial genome maintenance // traceable author statement /// 6461 // protein complex assembly // inferred from mutant phenotype /// 7005 // mitochondrion organization and biogenesis // traceable author statement	YAL010C	MDM10	-1.08117	0.563	0.274471
11310_at	6338 // chromatin remodeling // inferred from direct assay /// 6338 // chromatin remodeling // inferred from physical interaction /// 6338 // chromatin remodeling // inferred from genetic interaction /// 7029 // ER organization and biogenesis // inferred from mutant phenotype	YAL011W	SWC3	-1.01186	0.881	0.369459
11355_at	96 // sulfur amino acid metabolism // traceable author statement /// 6534 // cysteine metabolism // traceable author statement /// 19346 // transsulfuration // traceable author statement	YAL012W	CYS3	-1.10994	0.235	0.148153
11354_at	6357 // regulation of transcription from RNA polymerase II promoter // inferred from mutant phenotype /// 6644 // phospholipid metabolism // inferred from mutant phenotype	YAL013W	DEP1	-1.32302	0.00523	0.00821428
11353_at	6810 // transport // inferred from mutant phenotype /// 6810 // transport // inferred from physical interaction	YAL014C	SYN8	-1.32364	0.0128	0.0162584
11352_at	6281 // DNA repair // inferred from direct assay /// 6284 // base-excision repair // inferred from direct assay /// 6285 // base-excision repair, AP site formation // inferred from direct assay	YAL015C	NTG1	-1.08228	0.363	0.203064
11351_at	6412 // protein biosynthesis // inferred from mutant phenotype /// 6470 // protein amino acid dephosphorylation // traceable author statement /// 7015 // actin filament organization // traceable author statement /// 7094 // mitotic spindle checkpoint // inferred from mutant phenotype /// 7117 // budding cell bud growth // traceable author statement	YAL016W	TPD3	-1.05557	0.535	0.265013
11350_at	6468 // protein amino acid phosphorylation // inferred from mutant phenotype /// 6468 // protein amino acid phosphorylation // inferred from sequence similarity /// 19318 // hexose metabolism // inferred from genetic interaction /// 19318 // hexose metabolism // inferred from mutant phenotype	YAL017W	PSK1	-1.48	0.000349	0.00096478
11349_at	---	YAL018C	---	1.60216	9.58e-05	0.000338437
11348_at	7001 // chromosome organization and biogenesis (sensu Eukaryota) // inferred from genetic interaction	YAL019W	FUN30	1.41118	0.00344	0.00591255
11347_at	226 // microtubule cytoskeleton organization and biogenesis // inferred from genetic interaction /// 226 // microtubule cytoskeleton organization and biogenesis // inferred from mutant phenotype /// 7017 // microtubule-based process // inferred from sequence similarity /// 7017 // microtubule-based process // inferred from genetic interaction /// 7117 // budding cell bud growth // inferred from g…	YAL020C	ATS1	1.08737	0.32	0.185171
11346_at	288 // mRNA catabolism, deadenylylation-dependent decay // inferred from genetic interaction /// 288 // mRNA catabolism, deadenylylation-dependent decay // inferred from direct assay /// 288 // mRNA catabolism, deadenylylation-dependent decay // inferred from mutant phenotype /// 289 // poly(A) tail shortening // inferred from direct assay /// 289 // poly(A) tail shortening // inferred from mutan…	YAL021C	CCR4	-1.1245	0.192	0.127935
11345_at	15858 // nucleoside transport // inferred from direct assay	YAL022C	FUN26	-1.2557	0.0192	0.0223042
11344_at	6493 // O-linked glycosylation // inferred from sequence similarity /// 6493 // O-linked glycosylation // inferred from mutant phenotype	YAL023C	PMT2	-1.48462	2.59e-05	0.000116543
11343_at	7096 // regulation of exit from mitosis // traceable author statement	YAL024C	LTE1	-1.35865	0.00369	0.00624932
11342_at	42273 // ribosomal large subunit biogenesis // inferred from mutant phenotype	YAL025C	MAK16	2.09155	2.87e-08	4.58e-07
11341_at	6886 // intracellular protein transport // inferred from genetic interaction /// 6892 // post-Golgi transport // inferred from mutant phenotype /// 6892 // post-Golgi transport // inferred from genetic interaction /// 30490 // processing of 20S pre-rRNA // traceable author statement	YAL026C	DRS2	1.15194	0.251	0.155302
11340_at	---	YAL027W	---	1.22559	0.111	0.0852679
11339_at	6950 // response to stress // inferred from mutant phenotype	YAL028W	FRT2	-1.43739	0.0138	0.0172095
11338_at	8298 // intracellular mRNA localization // traceable author statement /// 48309 // endoplasmic reticulum inheritance // inferred from mutant phenotype	YAL029C	MYO4	-1.10308	0.304	0.178708
11336_at	6893 // Golgi to plasma membrane transport // traceable author statement /// 6897 // endocytosis // traceable author statement /// 6897 // endocytosis // inferred from mutant phenotype /// 6906 // vesicle fusion // traceable author statement	YAL030W	SNC1	-1.20042	0.0463	0.0441717
11337_at	6893 // Golgi to plasma membrane transport // traceable author statement /// 6897 // endocytosis // traceable author statement /// 6897 // endocytosis // inferred from mutant phenotype /// 6906 // vesicle fusion // traceable author statement	YAL030W	SNC1	-1.02556	0.756	0.334443
11335_at	---	YAL031C	---	-1.57811	3.76e-05	0.000159306
11334_at	45944 // positive regulation of transcription from RNA polymerase II promoter // inferred from direct assay	YAL032C	PRP45	-1.26402	0.0471	0.0447502
11333_at	6364 // rRNA processing // traceable author statement /// 8033 // tRNA processing // traceable author statement	YAL033W	POP5	1.20844	0.0961	0.0764087
11377_at	---	YAL034C	FUN19	-1.67099	1.46e-05	7.35e-05
11376_at	7059 // chromosome segregation // inferred from direct assay	YAL034W-A	MTW1	-1.07388	0.537	0.265648
11375_at	---	YAL035C-A	---	1.05355	0.664	0.306501
11374_at	6413 // translational initiation // inferred from direct assay	YAL035W	FUN12	1.15868	0.115	0.0875587
11373_at	---	YAL036C	RBG1	1.53267	0.000393	0.00105949
11267_at	---	YAL037c-a	---	1.19631	0.282	0.169245
11372_at	---	YAL037W	---	-1.11533	0.257	0.15801
11371_at	6090 // pyruvate metabolism // inferred from mutant phenotype /// 6096 // glycolysis // inferred from mutant phenotype	YAL038W	CDC19	-1.01629	0.772	0.338927
11370_at	18063 // cytochrome c-heme linkage // inferred from direct assay	YAL039C	CYC3	-1.60391	5.08e-06	3.08e-05
11369_at	79 // regulation of cyclin dependent protein kinase activity // traceable author statement /// 82 // G1/S transition of mitotic cell cycle // traceable author statement /// 7033 // vacuole organization and biogenesis // inferred from mutant phenotype /// 42145 // homotypic vacuole fusion, non-autophagic // inferred from direct assay /// 42145 // homotypic vacuole fusion, non-autophagic // inferre…	YAL040C	CLN3	-1.57608	8.98e-05	0.000320609
11368_at	750 // signal transduction during conjugation with cellular fusion // inferred from genetic interaction /// 750 // signal transduction during conjugation with cellular fusion // inferred from physical interaction /// 750 // signal transduction during conjugation with cellular fusion // traceable author statement /// 753 // cellular morphogenesis during conjugation with cellular fusion // inferred…	YAL041W	CDC24	-1.2188	0.033	0.0338961
11367_at	6888 // ER to Golgi transport // inferred from physical interaction	YAL042W	ERV46	-1.14154	0.185	0.124527
11365_at	6378 // mRNA polyadenylylation // inferred from mutant phenotype /// 6379 // mRNA cleavage // inferred from mutant phenotype /// 8033 // tRNA processing // inferred from mutant phenotype /// 30846 // transcription termination from Pol II promoter, RNA polymerase(A) coupled // inferred from physical interaction /// 30847 // transcription termination from Pol II promoter, RNA polymerase(A)-independ…	YAL043C	PTA1	-1.30163	0.00826	0.0116566
11366_at	---	YAL043C-A	---	1.27796	0.0543	0.0500483
11364_at	6546 // glycine catabolism // inferred from curator /// 6730 // one-carbon compound metabolism // inferred from genetic interaction /// 6730 // one-carbon compound metabolism // inferred from mutant phenotype	YAL044C	GCV3	-1.05224	0.606	0.28818
11363_at	---	YAL045C	---	1.30369	0.0175	0.0207066
11362_at	---	YAL046C	---	1.31899	0.00431	0.0070259
11361_at	22 // mitotic spindle elongation // inferred from mutant phenotype /// 70 // mitotic sister chromatid segregation // inferred from mutant phenotype /// 7020 // microtubule nucleation // inferred from physical interaction /// 30473 // nuclear migration, microtubule-mediated // inferred from mutant phenotype	YAL047C	SPC72	1.11839	0.419	0.224672
11360_at	16192 // vesicle-mediated transport // inferred from genetic interaction /// 16192 // vesicle-mediated transport // inferred from mutant phenotype	YAL048C	GEM1	-1.3299	0.0164	0.0197525
11359_at	---	YAL049C	---	-1.39801	0.00281	0.00503321
11358_at	6631 // fatty acid metabolism // inferred from genetic interaction /// 6631 // fatty acid metabolism // inferred from mutant phenotype /// 7031 // peroxisome organization and biogenesis // inferred from genetic interaction /// 7031 // peroxisome organization and biogenesis // inferred from mutant phenotype /// 45941 // positive regulation of transcription // inferred from mutant phenotype /// 459…	YAL051W	OAF1	-1.2148	0.0615	0.0549457
11357_at	---	YAL053W	---	-1.28967	0.0137	0.0171309
11356_at	6085 // acetyl-CoA biosynthesis // inferred from direct assay /// 19654 // acetate fermentation // inferred from mutant phenotype	YAL054C	ACS1	-1.09817	0.301	0.177452
11393_at	6625 // protein-peroxisome targeting // inferred from sequence similarity	YAL055W	PEX22	1.04513	0.733	0.327718
11392_at	7165 // signal transduction // inferred from physical interaction	YAL056W	GPB2	-1.17149	0.141	0.101702
11391_at	---	YAL058C-A	---	1.30853	0.0216	0.0243876
11390_at	6457 // protein folding // inferred from mutant phenotype /// 30433 // ER-associated protein catabolism // inferred from mutant phenotype	YAL058W	CNE1	1.00487	0.979	0.393813
11389_at	55 // ribosomal large subunit-nucleus export // inferred from genetic interaction /// 55 // ribosomal large subunit-nucleus export // traceable author statement /// 7047 // cell wall organization and biogenesis // inferred from mutant phenotype	YAL059W	ECM1	1.58724	0.000154	0.000494885
11388_at	19650 // butanediol fermentation // inferred from direct assay	YAL060W	BDH1	2.20069	5.59e-09	1.21e-07
11387_at	---	YAL061W	---	-1.32483	0.0105	0.0139602
11386_at	6537 // glutamate biosynthesis // inferred from genetic interaction /// 6537 // glutamate biosynthesis // inferred from mutant phenotype	YAL062W	GDH3	-2.44221	4.04e-10	1.4e-08
11385_s_at	501 // flocculation (sensu Saccharomyces) // inferred from genetic interaction /// 501 // flocculation (sensu Saccharomyces) // inferred from expression pattern /// 501 // flocculation (sensu Saccharomyces) // inferred from sequence similarity /// 501 // flocculation (sensu Saccharomyces) // inferred from mutant phenotype	YAL063C	FLO5 /// FLO9 /// FLO1	-1.22466	0.03	0.0315416
11383_at	---	YAL064C-A	---	1.10127	0.556	0.272315
11384_at	---	YAL064W	---	-1.10525	0.495	0.251947
11382_at	---	YAL064W-B	---	1.10329	0.35	0.197675
11381_at	---	YAL065C	---	1.28962	0.113	0.0864452
11380_at	---	YAL066W	---	1.29327	0.19	0.126945
11379_at	6810 // transport // inferred from sequence similarity	YAL067C	SEO1	1.07943	0.518	0.259511
3907_f_at	---	YAL068C	PAU4 /// PAU6 /// PAU1 /// PAU2 /// DAN3	-1.43343	0.00106	0.0023296
11265_i_at	---	YAL069W	---	1.19642	0.0602	0.0540585
11266_f_at	---	YAL069W	---	1.35344	0.00394	0.00656155
11325_at	6888 // ER to Golgi transport // inferred from physical interaction	YAR002C-A	ERP1	-1.17418	0.0785	0.0654984
11324_at	59 // protein-nucleus import, docking // inferred from mutant phenotype /// 59 // protein-nucleus import, docking // inferred from physical interaction /// 6913 // nucleocytoplasmic transport // inferred from mutant phenotype	YAR002W	NUP60	-1.02103	0.812	0.351071
11326_at	723 // telomere maintenance // inferred from mutant phenotype /// 6348 // chromatin silencing at telomere // inferred from mutant phenotype /// 6355 // regulation of transcription, DNA-dependent // inferred from mutant phenotype /// 16571 // histone methylation // inferred from direct assay /// 16571 // histone methylation // inferred from mutant phenotype	YAR003W	SWD1	-1.18056	0.084	0.0689827
11327_at	6268 // DNA unwinding // traceable author statement /// 6269 // DNA replication, synthesis of RNA primer // traceable author statement /// 6271 // DNA strand elongation // traceable author statement /// 6289 // nucleotide-excision repair // traceable author statement /// 6301 // postreplication repair // traceable author statement /// 6302 // double-strand break repair // traceable author stateme…	YAR007C	RFA1	1.08338	0.583	0.280743
11328_at	6388 // tRNA splicing // traceable author statement	YAR008W	SEN34	1.10777	0.457	0.238278
11329_at	903 // cellular morphogenesis during vegetative growth // inferred from genetic interaction	YAR014C	BUD14	1.12854	0.25	0.154864
11330_at	6144 // purine base metabolism // inferred from mutant phenotype /// 6144 // purine base metabolism // traceable author statement /// 6164 // purine nucleotide biosynthesis // traceable author statement /// 6189 // 'de novo' IMP biosynthesis // traceable author statement	YAR015W	ADE1	2.15309	5.2e-09	1.15e-07
11331_at	7059 // chromosome segregation // inferred from mutant phenotype	YAR018C	KIN3	1.12573	0.408	0.220565
11332_at	910 // cytokinesis // inferred from mutant phenotype /// 6468 // protein amino acid phosphorylation // inferred from direct assay /// 7096 // regulation of exit from mitosis // inferred from mutant phenotype	YAR019C	CDC15	-1.15002	0.153	0.108267
11287_f_at	---	YAR020C	PAU5 /// PAU7	-1.18339	0.104	0.0812576
11288_at	---	YAR023C	---	1.00268	0.936	0.383778
11289_at	---	YAR027W	UIP3	-1.27586	0.047	0.0446897
11290_at	---	YAR028W	---	1.14463	0.157	0.11015
11291_at	---	YAR029W	---	-1.09523	0.556	0.272315
11292_at	---	YAR030C	---	1.28439	0.0689	0.0598512
11293_at	16050 // vesicle organization and biogenesis // inferred from physical interaction	YAR031W	PRM9	1.56277	0.00143	0.00293034
11294_g_at	747 // conjugation with cellular fusion // inferred from expression pattern /// 16050 // vesicle organization and biogenesis // inferred from physical interaction	YAR031W	PRM8 /// PRM9	-1.20122	0.0915	0.0736377
11295_r_at	16050 // vesicle organization and biogenesis // inferred from genetic interaction /// 16050 // vesicle organization and biogenesis // inferred from physical interaction	YAR033W	MST27 /// MST28	1.05991	0.673	0.309458
11296_s_at	16050 // vesicle organization and biogenesis // inferred from genetic interaction /// 16050 // vesicle organization and biogenesis // inferred from physical interaction	YAR033W	MST27 /// MST28	-1.04982	0.695	0.315611
11297_at	6066 // alcohol metabolism // inferred from genetic interaction /// 9437 // carnitine metabolism // inferred from mutant phenotype	YAR035W	YAT1	-1.01544	0.896	0.373589
11268_at	---	YAR040c	---	1.39032	0.0152	0.0185611
11298_at	6694 // steroid biosynthesis // inferred from genetic interaction /// 6694 // steroid biosynthesis // inferred from mutant phenotype	YAR042W	SWH1	-1.02362	0.914	0.378153
11299_at	6694 // steroid biosynthesis // inferred from genetic interaction /// 6694 // steroid biosynthesis // inferred from mutant phenotype	YAR044W	SWH1	-1.25584	0.029	0.0307349
11300_at	---	YAR047C	---	1.0926	0.461	0.239823
11301_i_at	501 // flocculation (sensu Saccharomyces) // inferred from expression pattern /// 501 // flocculation (sensu Saccharomyces) // inferred from sequence similarity /// 501 // flocculation (sensu Saccharomyces) // inferred from mutant phenotype	YAR050W	FLO9 /// FLO1	1.01827	0.697	0.315976
11302_at	---	YAR053W	---	1.25125	0.0421	0.0410326
11303_s_at	---	YAR060C	---	-1.00531	0.879	0.36929
11304_at	---	YAR061W	---	1.35916	0.0135	0.0169266
11305_s_at	---	YAR062W	---	1.11296	0.658	0.30472
11306_at	---	YAR064W	---	1.45643	0.00796	0.011324
11307_s_at	---	YAR066W	---	1.20991	0.275	0.166149
11308_s_at	---	YAR068W	---	1.04296	0.624	0.294093
11309_at	---	YAR069C	---	1.22564	0.0344	0.0350325
11261_at	---	YAR070C	---	1.3008	0.0478	0.0452294
11262_s_at	6796 // phosphate metabolism // traceable author statement	YAR071W	PHO12 /// PHO11	3.89575	1.7e-14	2.17e-12
11263_f_at	6183 // GTP biosynthesis // traceable author statement	YAR073W	IMD2 /// IMD1	1.36231	0.00192	0.00373379
11264_f_at	6183 // GTP biosynthesis // traceable author statement	YAR075W	IMD3 /// IMD2 /// IMD1	1.23363	0.0224	0.0250993
7360_at	7047 // cell wall organization and biogenesis // inferred from mutant phenotype	YBL001C	ECM15	-1.07568	0.403	0.2185
7359_at	6333 // chromatin assembly or disassembly // traceable author statement	YBL002W	HTB2	1.14472	0.107	0.0828838
7358_s_at	6281 // DNA repair // inferred from mutant phenotype /// 6333 // chromatin assembly or disassembly // traceable author statement	YBL003C	HTA1 /// HTA2	1.02822	0.747	0.331851
7357_at	6365 // 35S primary transcript processing // inferred from mutant phenotype /// 6365 // 35S primary transcript processing // inferred from physical interaction	YBL004W	UTP20	1.09124	0.447	0.234919
7356_at	6357 // regulation of transcription from RNA polymerase II promoter // traceable author statement /// 42493 // response to drug // traceable author statement /// 45893 // positive regulation of transcription, DNA-dependent // inferred from direct assay	YBL005W	PDR3	-1.351	0.00241	0.00445926
7355_at	32 // cell wall mannoprotein biosynthesis // inferred from mutant phenotype	YBL006C	LDB7	-1.21053	0.0469	0.0446061
7354_at	147 // actin cortical patch assembly // traceable author statement /// 6897 // endocytosis // inferred from mutant phenotype /// 6897 // endocytosis // inferred from physical interaction /// 7015 // actin filament organization // inferred from physical interaction /// 7015 // actin filament organization // inferred from mutant phenotype /// 7047 // cell wall organization and biogenesis // inferre…	YBL007C	SLA1	-1.0243	0.796	0.345851
7353_at	6357 // regulation of transcription from RNA polymerase II promoter // inferred from direct assay	YBL008W	HIR1	1.20213	0.137	0.0997703
7352_at	7126 // meiosis // inferred from expression pattern	YBL009W	---	1.19758	0.0752	0.0635332
7397_at	---	YBL010C	---	1.06648	0.662	0.305845
7396_at	8654 // phospholipid biosynthesis // inferred from genetic interaction /// 8654 // phospholipid biosynthesis // inferred from mutant phenotype	YBL011W	SCT1	-1.01353	0.875	0.368195
7395_at	---	YBL012C	---	1.2383	0.113	0.0864452
7394_at	6413 // translational initiation // inferred from direct assay /// 6431 // methionyl-tRNA aminoacylation // inferred from direct assay	YBL013W	FMT1	-1.07169	0.58	0.279663
7393_at	6360 // transcription from RNA polymerase I promoter // traceable author statement	YBL014C	RRN6	1.33303	0.00394	0.00656155
7392_at	6083 // acetate metabolism // inferred from mutant phenotype /// 6084 // acetyl-CoA metabolism // traceable author statement	YBL015W	ACH1	-1.24214	0.0276	0.0296849
7391_at	750 // signal transduction during conjugation with cellular fusion // inferred from direct assay /// 1402 // signal transduction during filamentous growth // inferred from mutant phenotype /// 1403 // invasive growth (sensu Saccharomyces) // inferred from mutant phenotype /// 6468 // protein amino acid phosphorylation // traceable author statement /// 7050 // cell cycle arrest // traceable author…	YBL016W	FUS3	1.20238	0.226	0.144324
7390_at	6623 // protein-vacuolar targeting // inferred from mutant phenotype /// 6623 // protein-vacuolar targeting // inferred from physical interaction /// 7034 // vacuolar transport // inferred from mutant phenotype /// 7034 // vacuolar transport // inferred from physical interaction	YBL017C	PEP1	-1.65292	2.06e-05	9.64e-05
7389_at	6364 // rRNA processing // traceable author statement /// 8033 // tRNA processing // traceable author statement	YBL018C	POP8	1.45609	0.000365	0.00100153
7388_at	6281 // DNA repair // inferred from mutant phenotype	YBL019W	APN2	-1.18867	0.115	0.0875587
7387_at	6487 // N-linked glycosylation // inferred from mutant phenotype /// 15772 // oligosaccharide transport // inferred from mutant phenotype	YBL020W	RFT1	-1.1444	0.119	0.0899561
7386_at	6109 // regulation of carbohydrate metabolism // traceable author statement /// 6350 // transcription // traceable author statement	YBL021C	HAP3	1.02022	0.824	0.354272
7385_at	6508 // proteolysis and peptidolysis // inferred from genetic interaction /// 9408 // response to heat // inferred from expression pattern	YBL022C	PIM1	-1.12426	0.138	0.100242
7384_at	6267 // pre-replicative complex formation and maintenance // inferred from physical interaction /// 6268 // DNA unwinding // traceable author statement /// 6270 // DNA replication initiation // traceable author statement	YBL023C	MCM2	-1.23223	0.0216	0.0243876
7383_at	30488 // tRNA methylation // inferred from direct assay	YBL024W	NCL1	1.51889	0.0053	0.00828553
7382_at	6360 // transcription from RNA polymerase I promoter // traceable author statement	YBL025W	RRN10	-1.27176	0.0269	0.0291098
7379_i_at	398 // nuclear mRNA splicing, via spliceosome // inferred from physical interaction /// 398 // nuclear mRNA splicing, via spliceosome // traceable author statement /// 6364 // rRNA processing // inferred from mutant phenotype /// 6402 // mRNA catabolism // traceable author statement	YBL026W	LSM2	1.13729	0.346	0.196045
7380_f_at	---	YBL026W	---	1.26443	0.127	0.0944782
7381_at	398 // nuclear mRNA splicing, via spliceosome // inferred from physical interaction /// 398 // nuclear mRNA splicing, via spliceosome // traceable author statement /// 6364 // rRNA processing // inferred from mutant phenotype /// 6402 // mRNA catabolism // traceable author statement	YBL026W	LSM2	1.08875	0.373	0.207123
7378_s_at	6412 // protein biosynthesis // traceable author statement	YBL027W	RPL19B /// RPL19A	1.3365	0.000127	0.000423958
7377_at	---	YBL028C	---	1.40895	0.00284	0.00507957
7376_at	---	YBL029W	---	1.35994	0.0022	0.00416231
7375_at	6839 // mitochondrial transport // inferred from mutant phenotype /// 9060 // aerobic respiration // inferred from mutant phenotype /// 9061 // anaerobic respiration // inferred from genetic interaction	YBL030C	PET9	-1.14281	0.116	0.0882293
7374_at	---	YBL031W	SHE1	-1.11221	0.37	0.20589
7420_at	7004 // telomerase-dependent telomere maintenance // inferred from mutant phenotype /// 7004 // telomerase-dependent telomere maintenance // inferred from physical interaction /// 8298 // intracellular mRNA localization // inferred from mutant phenotype /// 8298 // intracellular mRNA localization // inferred from physical interaction	YBL032W	HEK2	1.56745	1.63e-05	8e-05
7419_at	9231 // riboflavin biosynthesis // inferred from mutant phenotype	YBL033C	RIB1	-1.08593	0.358	0.200996
7418_at	7020 // microtubule nucleation // inferred from physical interaction	YBL034C	STU1	-1.27661	0.00712	0.0104175
7417_at	6269 // DNA replication, synthesis of RNA primer // traceable author statement /// 6270 // DNA replication initiation // traceable author statement /// 6273 // lagging strand elongation // traceable author statement	YBL035C	POL12	1.2204	0.0318	0.0329841
7416_at	6520 // amino acid metabolism // inferred from direct assay	YBL036C	---	1.03647	0.739	0.329405
7415_at	16192 // vesicle-mediated transport // inferred from sequence similarity /// 16192 // vesicle-mediated transport // traceable author statement	YBL037W	APL3	-1.02737	0.773	0.339165
7414_at	6412 // protein biosynthesis // traceable author statement	YBL038W	MRPL16	1.02511	0.816	0.352347
7413_at	6241 // CTP biosynthesis // traceable author statement /// 8654 // phospholipid biosynthesis // traceable author statement /// 19856 // pyrimidine base biosynthesis // traceable author statement	YBL039C	URA7	1.6604	5.25e-06	3.17e-05
7412_at	6621 // protein-ER retention // inferred from genetic interaction	YBL040C	ERD2	1.09403	0.466	0.241439
7411_at	6511 // ubiquitin-dependent protein catabolism // traceable author statement	YBL041W	PRE7	1.12623	0.226	0.144324
7410_at	15862 // uridine transport // inferred from genetic interaction /// 15862 // uridine transport // inferred from mutant phenotype	YBL042C	FUI1	1.99239	7.9e-08	1.04e-06
7409_at	7047 // cell wall organization and biogenesis // inferred from mutant phenotype	YBL043W	ECM13	-1.41997	0.000164	0.000522032
7408_at	---	YBL044W	---	1.41068	0.0179	0.0210653
7407_at	9060 // aerobic respiration // inferred from mutant phenotype	YBL045C	COR1	1.1393	0.161	0.11219
7406_at	---	YBL046W	---	1.09968	0.276	0.166672
7405_at	6897 // endocytosis // inferred from mutant phenotype	YBL047C	EDE1	-1.16119	0.135	0.0988392
7404_at	---	YBL048W	---	-1.65708	8.48e-06	4.76e-05
7403_at	---	YBL049W	MOH1	-1.66463	0.000427	0.00113055
7402_at	6888 // ER to Golgi transport // inferred from genetic interaction /// 6888 // ER to Golgi transport // traceable author statement /// 6888 // ER to Golgi transport // inferred from mutant phenotype /// 42145 // homotypic vacuole fusion, non-autophagic // inferred from mutant phenotype	YBL050W	SEC17	-1.19782	0.0717	0.0614749
7401_at	77 // DNA damage checkpoint // inferred from genetic interaction /// 77 // DNA damage checkpoint // inferred from physical interaction /// 86 // G2/M transition of mitotic cell cycle // inferred from mutant phenotype	YBL051C	PIN4	1.07837	0.662	0.305845
7400_at	6348 // chromatin silencing at telomere // inferred from mutant phenotype /// 16568 // chromatin modification // inferred from mutant phenotype /// 30466 // chromatin silencing at silent mating-type cassette // inferred from mutant phenotype	YBL052C	SAS3	1.28414	0.0206	0.0234735
7399_at	---	YBL053W	---	1.2573	0.0311	0.03244
7398_at	---	YBL054W	---	2.03376	9.1e-09	1.78e-07
7442_at	---	YBL055C	---	1.14267	0.166	0.114895
7441_at	79 // regulation of cyclin dependent protein kinase activity // inferred from mutant phenotype /// 79 // regulation of cyclin dependent protein kinase activity // inferred from physical interaction /// 173 // inactivation of MAPK activity during osmolarity sensing // inferred from genetic interaction /// 6470 // protein amino acid dephosphorylation // inferred from direct assay	YBL056W	PTC3	-1.20302	0.102	0.0799992
7440_at	6412 // protein biosynthesis // inferred from curator	YBL057C	PTH2	-1.25871	0.0241	0.0266649
7439_at	5977 // glycogen metabolism // inferred from mutant phenotype /// 30437 // sporulation (sensu Fungi) // inferred from mutant phenotype /// 43161 // proteasomal ubiquitin-dependent protein catabolism // inferred from mutant phenotype	YBL058W	SHP1	1.05977	0.481	0.246757
7437_at	---	YBL059W	---	1.20836	0.18	0.12196
7438_at	---	YBL059W	---	-1.01921	0.808	0.34975
7436_at	---	YBL060W	---	1.04719	0.692	0.314829
7435_at	910 // cytokinesis // inferred from mutant phenotype /// 6038 // cell wall chitin biosynthesis // inferred from mutant phenotype /// 6970 // response to osmotic stress // inferred from mutant phenotype	YBL061C	SKT5	1.11353	0.324	0.186871
7434_at	---	YBL062W	---	1.24502	0.0643	0.056816
7433_at	92 // mitotic anaphase B // inferred from mutant phenotype /// 7020 // microtubule nucleation // inferred from physical interaction	YBL063W	KIP1	-1.19701	0.108	0.0835184
7432_at	30503 // regulation of cell redox homeostasis // inferred from mutant phenotype /// 30503 // regulation of cell redox homeostasis // inferred from direct assay	YBL064C	PRX1	-1.22824	0.0304	0.0318716
7431_at	---	YBL065W	---	1.35908	0.0138	0.0172095
7430_at	---	YBL066C	SEF1	-1.15084	0.235	0.148153
7429_at	---	YBL067C	UBP13	1.10368	0.329	0.188901
7428_at	105 // histidine biosynthesis // traceable author statement /// 162 // tryptophan biosynthesis // traceable author statement /// 6166 // purine ribonucleoside salvage // traceable author statement /// 6189 // 'de novo' IMP biosynthesis // traceable author statement /// 6207 // 'de novo' pyrimidine base biosynthesis // traceable author statement	YBL068W	PRS4	1.52619	0.000281	0.000804457
3938_at	6612 // protein-membrane targeting // inferred from genetic interaction /// 6612 // protein-membrane targeting // inferred from mutant phenotype	YBL069W	AST1	1.3592	0.00811	0.0114844
7036_s_at	6612 // protein-membrane targeting // inferred from genetic interaction /// 6612 // protein-membrane targeting // inferred from mutant phenotype	YBL069W	AST1	1.11468	0.271	0.16435
7427_at	---	YBL070C	---	1.35932	0.0142	0.0175779
7426_at	---	YBL071C	---	1.47567	0.00124	0.00262235
7425_s_at	6412 // protein biosynthesis // traceable author statement	YBL072C	RPS8B /// RPS8A	1.32744	0.00018	0.000558073
7424_at	---	YBL073W	---	1.62711	0.000166	0.000526134
7423_at	244 // assembly of spliceosomal tri-snRNP // inferred from direct assay	YBL074C	AAR2	-1.12209	0.294	0.17469
7422_at	6457 // protein folding // inferred from direct assay /// 6616 // SRP-dependent cotranslational protein-membrane targeting, translocation // inferred from mutant phenotype /// 6950 // response to stress // inferred from mutant phenotype	YBL075C	SSA3	-1.19279	0.0956	0.0761585
7421_at	6412 // protein biosynthesis // traceable author statement	YBL076C	ILS1	1.58248	2.79e-05	0.000123588
7465_at	---	YBL077W	---	1.59051	0.00269	0.00485353
7464_at	6623 // protein-vacuolar targeting // inferred from mutant phenotype /// 6914 // autophagy // inferred from genetic interaction	YBL078C	ATG8	-1.87211	1.62e-06	1.23e-05
7463_at	59 // protein-nucleus import, docking // inferred from physical interaction /// 6406 // mRNA-nucleus export // traceable author statement /// 6407 // rRNA-nucleus export // traceable author statement /// 6408 // snRNA-nucleus export // traceable author statement /// 6409 // tRNA-nucleus export // traceable author statement /// 6607 // NLS-bearing substrate-nucleus import // traceable author state…	YBL079W	NUP170	1.13138	0.255	0.15712
7462_at	6412 // protein biosynthesis // inferred from mutant phenotype /// 7005 // mitochondrion organization and biogenesis // inferred from mutant phenotype /// 9060 // aerobic respiration // inferred from mutant phenotype	YBL080C	PET112	-1.26562	0.0628	0.055824
7461_at	---	YBL081W	---	1.29226	0.00788	0.0112318
7460_at	6486 // protein amino acid glycosylation // inferred from mutant phenotype /// 6488 // dolichol-linked oligosaccharide biosynthesis // traceable author statement	YBL082C	ALG3	-1.19508	0.113	0.0864452
7458_i_at	---	YBL083C	---	1.21232	0.136	0.0993158
7459_s_at	6486 // protein amino acid glycosylation // inferred from mutant phenotype /// 6488 // dolichol-linked oligosaccharide biosynthesis // traceable author statement	YBL083C	ALG3	-1.18019	0.14	0.101198
7457_at	22 // mitotic spindle elongation // traceable author statement /// 70 // mitotic sister chromatid segregation // traceable author statement /// 7091 // mitotic metaphase/anaphase transition // traceable author statement /// 8054 // cyclin catabolism // traceable author statement /// 16567 // protein ubiquitination // inferred from physical interaction /// 31145 // anaphase-promoting complex-depen…	YBL084C	CDC27	-1.3597	0.00175	0.00346328
7456_at	7266 // Rho protein signal transduction // inferred from physical interaction /// 7266 // Rho protein signal transduction // inferred from genetic interaction /// 30468 // establishment of cell polarity (sensu Fungi) // inferred from mutant phenotype /// 30468 // establishment of cell polarity (sensu Fungi) // inferred from genetic interaction /// 30468 // establishment of cell polarity (sensu Fu…	YBL085W	BOI1	-1.21753	0.0329	0.0338498
7455_at	---	YBL086C	---	1.00931	0.883	0.36992
7454_s_at	6412 // protein biosynthesis // traceable author statement	YBL087C	RPL23B /// RPL23A	1.19689	0.00617	0.00934159
7453_at	6974 // response to DNA damage stimulus // traceable author statement /// 7004 // telomerase-dependent telomere maintenance // inferred from mutant phenotype /// 16310 // phosphorylation // traceable author statement	YBL088C	TEL1	-1.33229	0.004	0.00662864
7452_at	6810 // transport // inferred from sequence similarity	YBL089W	AVT5	1.04046	0.639	0.298613
7451_at	6412 // protein biosynthesis // inferred from direct assay /// 6413 // translational initiation // inferred from mutant phenotype	YBL090W	MRP21	1.13442	0.253	0.1562
7450_at	6508 // proteolysis and peptidolysis // inferred from direct assay	YBL091C	MAP2	-1.18333	0.0621	0.0553214
7449_at	6348 // chromatin silencing at telomere // inferred from genetic interaction /// 6348 // chromatin silencing at telomere // inferred from mutant phenotype /// 6348 // chromatin silencing at telomere // inferred from direct assay	YBL091C-A	SCS22	1.0096	0.881	0.369459
7448_at	6412 // protein biosynthesis // traceable author statement	YBL092W	RPL32	1.33825	0.000179	0.000555905
7447_at	6366 // transcription from RNA polymerase II promoter // inferred from direct assay	YBL093C	ROX3	-1.1673	0.0992	0.0784854
7446_at	---	YBL094C	---	1.81771	0.0025	0.00457317
7445_at	---	YBL095W	---	-1.62904	1.19e-05	6.3e-05
7444_at	---	YBL096C	---	1.61507	0.00342	0.00589187
7443_at	70 // mitotic sister chromatid segregation // inferred from mutant phenotype /// 7076 // mitotic chromosome condensation // inferred from mutant phenotype /// 7076 // mitotic chromosome condensation // inferred from genetic interaction	YBL097W	BRN1	1.14814	0.23	0.145996
7488_at	9435 // NAD biosynthesis // inferred from mutant phenotype	YBL098W	BNA4	1.51591	7.71e-05	0.000283194
7487_at	15986 // ATP synthesis coupled proton transport // inferred from mutant phenotype /// 15986 // ATP synthesis coupled proton transport // inferred from sequence similarity	YBL099W	ATP1	1.0041	0.944	0.385775
7486_at	---	YBL100C	---	1.44543	0.00096	0.00215725
7485_at	7047 // cell wall organization and biogenesis // inferred from mutant phenotype	YBL101C	ECM21	-1.38644	0.0019	0.00370463
7484_at	6895 // Golgi to endosome transport // inferred from mutant phenotype /// 6895 // Golgi to endosome transport // inferred from genetic interaction	YBL102W	SFT2	-1.03085	0.671	0.308692
7483_at	6367 // transcription initiation from RNA polymerase II promoter // inferred from direct assay	YBL103C	RTG3	-1.172	0.0814	0.0672056
7482_at	---	YBL104C	---	1.17497	0.0942	0.0753027
7481_at	6468 // protein amino acid phosphorylation // inferred from direct assay /// 7015 // actin filament organization // inferred from genetic interaction /// 7047 // cell wall organization and biogenesis // inferred from mutant phenotype /// 7165 // signal transduction // inferred from mutant phenotype /// 7243 // protein kinase cascade // inferred from mutant phenotype	YBL105C	PKC1	-1.14665	0.158	0.110683
7480_at	6887 // exocytosis // inferred from genetic interaction /// 6893 // Golgi to plasma membrane transport // inferred from genetic interaction /// 6893 // Golgi to plasma membrane transport // inferred from physical interaction	YBL106C	SRO77	-1.73601	2.44e-06	1.69e-05
7479_at	---	YBL107C	---	1.07265	0.502	0.254564
3544_at	---	YBL108W	---	1.1642	0.637	0.297942
7478_s_at	---	YBL109W	---	1.05836	0.511	0.257539
3543_s_at	722 // telomerase-independent telomere maintenance // inferred from genetic interaction	YBL112C	YRF1-5 /// YRF1-4 /// YRF1-7 /// YRF1-6 /// YRF1-3 /// YRF1-2 /// YRF1-1	-2.30167	9.74e-10	2.84e-08
7361_at	5993 // trehalose catabolism // traceable author statement /// 6950 // response to stress // traceable author statement	YBR001C	NTH2	-1.08267	0.32	0.185171
7362_at	6486 // protein amino acid glycosylation // inferred from direct assay /// 6486 // protein amino acid glycosylation // inferred from mutant phenotype /// 6888 // ER to Golgi transport // inferred from mutant phenotype /// 19408 // dolichol biosynthesis // inferred from direct assay	YBR002C	RER2	1.05189	0.609	0.289272
7363_at	6743 // ubiquinone metabolism // inferred from mutant phenotype	YBR003W	COQ1	-1.29747	0.0115	0.0149933
7364_at	6506 // GPI anchor biosynthesis // inferred from genetic interaction /// 6506 // GPI anchor biosynthesis // inferred from mutant phenotype	YBR004C	GPI18	1.1045	0.332	0.190063
7365_at	7047 // cell wall organization and biogenesis // inferred from mutant phenotype	YBR005W	RCR1	-1.56816	0.00014	0.000460703
3939_at	6538 // glutamate catabolism // inferred from mutant phenotype /// 6538 // glutamate catabolism // inferred from sequence similarity /// 6538 // glutamate catabolism // inferred from expression pattern /// 6979 // response to oxidative stress // inferred from mutant phenotype /// 6979 // response to oxidative stress // inferred from genetic interaction /// 6979 // response to oxidative stress // …	YBR006W	UGA2	-1.12305	0.538	0.265893
7037_s_at	6538 // glutamate catabolism // inferred from mutant phenotype /// 6538 // glutamate catabolism // inferred from sequence similarity /// 6538 // glutamate catabolism // inferred from expression pattern /// 6979 // response to oxidative stress // inferred from mutant phenotype /// 6979 // response to oxidative stress // inferred from genetic interaction /// 6979 // response to oxidative stress // …	YBR006W	UGA2	-1.43573	0.00116	0.00249453
7366_at	---	YBR007C	---	-1.48275	8.86e-05	0.000317243
7367_at	9636 // response to toxin // inferred from genetic interaction /// 9636 // response to toxin // inferred from mutant phenotype	YBR008C	FLR1	-1.45707	0.000267	0.00076914
7368_i_at	6333 // chromatin assembly or disassembly // traceable author statement	YBR010W	HHT2 /// HHT1	-1.3198	5.37e-05	0.000210854
7369_s_at	6333 // chromatin assembly or disassembly // traceable author statement	YBR010W	HHT2 /// HHT1	1.06021	0.478	0.245763
7370_at	6796 // phosphate metabolism // inferred from curator	YBR011C	IPP1	-1.00707	0.943	0.385452
7371_at	---	YBR012C	---	1.41359	0.00646	0.00967374
7372_at	---	YBR013C	---	1.08824	0.487	0.248903
7373_at	---	YBR014C	---	-1.32613	0.00573	0.00879786
7328_at	6486 // protein amino acid glycosylation // inferred from mutant phenotype	YBR015C	MNN2	-1.03778	0.687	0.313557
7329_at	9269 // response to dessication // inferred from expression pattern /// 9269 // response to dessication // inferred from sequence similarity	YBR016W	---	-1.45099	0.00108	0.00236093
7330_at	6606 // protein-nucleus import // inferred from mutant phenotype /// 6606 // protein-nucleus import // inferred from physical interaction /// 6606 // protein-nucleus import // inferred from direct assay /// 6606 // protein-nucleus import // inferred from sequence similarity /// 6609 // mRNA-binding (hnRNP) protein-nucleus import // inferred from direct assay /// 6609 // mRNA-binding (hnRNP) prote…	YBR017C	KAP104	-1.30276	0.00873	0.0121759
7331_at	6012 // galactose metabolism // traceable author statement	YBR018C	GAL7	1.14895	0.627	0.295093
7332_at	6012 // galactose metabolism // non-traceable author statement	YBR019C	GAL10	1.44327	0.0211	0.0239547
7333_at	6012 // galactose metabolism // traceable author statement	YBR020W	GAL1	-1.18692	0.168	0.115932
7334_at	15857 // uracil transport // inferred from direct assay	YBR021W	FUR4	1.44621	0.000295	0.000837407
7335_at	6388 // tRNA splicing // traceable author statement	YBR022W	POA1	1.36531	0.00295	0.00524083
7336_at	910 // cytokinesis // traceable author statement /// 6038 // cell wall chitin biosynthesis // traceable author statement /// 30476 // spore wall assembly (sensu Fungi) // inferred from mutant phenotype	YBR023C	CHS3	-1.25255	0.0203	0.0232175
7337_at	6825 // copper ion transport // inferred from sequence similarity	YBR024W	SCO2	-1.0444	0.511	0.257539
7338_at	---	YBR025C	---	1.55268	3.54e-05	0.000151023
7339_at	6633 // fatty acid biosynthesis // inferred from mutant phenotype /// 9060 // aerobic respiration // inferred from mutant phenotype	YBR026C	ETR1	-1.39413	0.00121	0.00257214
7340_at	---	YBR027C	---	1.21373	0.061	0.0545781
7341_at	---	YBR028C	---	1.01666	0.94	0.384906
7342_at	6655 // phosphatidylglycerol biosynthesis // traceable author statement /// 6658 // phosphatidylserine metabolism // traceable author statement	YBR029C	CDS1	1.68557	1.31e-05	6.82e-05
7343_at	6644 // phospholipid metabolism // inferred from genetic interaction	YBR030W	---	1.37206	0.0152	0.0185611
7344_i_at	6412 // protein biosynthesis // traceable author statement	YBR031W	RPL4B /// RPL4A	2.09511	2.23e-08	3.78e-07
7345_s_at	6412 // protein biosynthesis // traceable author statement	YBR031W	RPL4B /// RPL4A	1.25033	0.00184	0.00361048
7346_at	---	YBR032W	---	1.04948	0.707	0.319258
7347_at	---	YBR033W	---	-1.38856	0.00462	0.00742328
7348_at	6406 // mRNA-nucleus export // inferred from genetic interaction /// 18195 // peptidyl-arginine modification // inferred from direct assay /// 18195 // peptidyl-arginine modification // inferred from sequence similarity	YBR034C	HMT1	1.47285	0.000142	0.000465215
7349_at	6631 // fatty acid metabolism // inferred from mutant phenotype	YBR035C	PDX3	1.02892	0.758	0.335088
7350_at	6688 // glycosphingolipid biosynthesis // inferred from sequence similarity /// 6874 // calcium ion homeostasis // inferred from mutant phenotype	YBR036C	CSG2	-1.39325	0.000855	0.00197654
7351_at	6461 // protein complex assembly // inferred from mutant phenotype /// 6825 // copper ion transport // inferred from genetic interaction /// 6825 // copper ion transport // inferred from sequence similarity /// 6980 // redox signal response // inferred from sequence similarity	YBR037C	SCO1	-1.19481	0.0538	0.0496617
7306_at	910 // cytokinesis // inferred from mutant phenotype	YBR038W	CHS2	1.04972	0.625	0.294452
7307_at	15986 // ATP synthesis coupled proton transport // inferred from mutant phenotype	YBR039W	ATP3	-1.43858	0.000169	0.000532449
7308_at	753 // cellular morphogenesis during conjugation with cellular fusion // inferred from mutant phenotype /// 755 // cytogamy // inferred from mutant phenotype	YBR040W	FIG1	1.20281	0.0879	0.0715657
7309_at	38 // very-long-chain fatty acid metabolism // inferred from mutant phenotype /// 6869 // lipid transport // inferred from mutant phenotype /// 6869 // lipid transport // inferred from sequence similarity	YBR041W	FAT1	-1.00519	0.968	0.391346
7310_at	8654 // phospholipid biosynthesis // inferred from sequence similarity	YBR042C	---	1.20613	0.113	0.0864452
7311_at	6855 // multidrug transport // inferred from mutant phenotype	YBR043C	QDR3	-1.76661	4.51e-07	4.2e-06
7312_at	6461 // protein complex assembly // inferred from physical interaction /// 6461 // protein complex assembly // inferred from mutant phenotype	YBR044C	TCM62	-1.25543	0.0676	0.0590129
7313_at	30476 // spore wall assembly (sensu Fungi) // inferred from mutant phenotype	YBR045C	GIP1	-1.01183	0.942	0.385256
7314_at	---	YBR046C	ZTA1	-1.47657	0.000119	0.00040087
7315_at	---	YBR047W	---	-1.81712	3.39e-06	2.22e-05
7316_s_at	28 // ribosomal small subunit assembly and maintenance // inferred from mutant phenotype /// 28 // ribosomal small subunit assembly and maintenance // inferred from sequence similarity /// 6412 // protein biosynthesis // traceable author statement /// 6450 // regulation of translational fidelity // inferred from mutant phenotype /// 6450 // regulation of translational fidelity // inferred from se…	YBR048W	RPS11A /// RPS11B	1.24321	0.0012	0.00256267
7317_at	6357 // regulation of transcription from RNA polymerase II promoter // traceable author statement /// 6363 // transcription termination from RNA polymerase I promoter // traceable author statement	YBR049C	REB1	-1.18137	0.081	0.06698
7318_at	122 // negative regulation of transcription from RNA polymerase II promoter // inferred from genetic interaction	YBR050C	REG2	1.35579	0.0317	0.0329081
7319_at	---	YBR051W	---	-1.03874	0.622	0.293487
7320_at	---	YBR052C	---	-1.44687	0.000572	0.00144318
7321_at	---	YBR053C	---	-1.15223	0.134	0.0982627
7322_at	---	YBR054W	YRO2	-3.7248	1.49e-12	1.28e-10
7323_at	398 // nuclear mRNA splicing, via spliceosome // inferred from physical interaction	YBR055C	PRP6	-1.19015	0.0926	0.0742644
7324_at	---	YBR056W	---	-1.43465	0.000535	0.00136567
7076_at	---	YBR056w-a	---	-2.16619	4.17e-09	9.7e-08
7325_at	6279 // premeiotic DNA synthesis // inferred from mutant phenotype /// 6279 // premeiotic DNA synthesis // inferred from genetic interaction	YBR057C	MUM2	1.19533	0.1	0.0788653
7326_at	16579 // protein deubiquitination // traceable author statement /// 45721 // negative regulation of gluconeogenesis // inferred from mutant phenotype	YBR058C	UBP14	1.21003	0.108	0.0835184
7077_at	6666 // 3-keto-sphinganine metabolism // inferred from physical interaction /// 30148 // sphingolipid biosynthesis // traceable author statement	YBR058c-a	TSC3	1.19969	0.0627	0.0557619
7327_at	30036 // actin cytoskeleton organization and biogenesis // inferred from mutant phenotype /// 30100 // regulation of endocytosis // inferred from mutant phenotype	YBR059C	AKL1	-1.36873	0.0022	0.00416231
7283_at	6267 // pre-replicative complex formation and maintenance // traceable author statement /// 6270 // DNA replication initiation // traceable author statement /// 30466 // chromatin silencing at silent mating-type cassette // traceable author statement	YBR060C	ORC2	1.28852	0.0134	0.0168355
7284_at	6412 // protein biosynthesis // inferred from mutant phenotype /// 30488 // tRNA methylation // inferred from direct assay	YBR061C	TRM7	1.37085	0.00292	0.00520504
7285_at	---	YBR062C	---	1.23925	0.0266	0.0288527
7286_at	---	YBR063C	---	-1.46393	0.000688	0.00167199
7287_at	---	YBR064W	---	1.24326	0.155	0.109265
7288_at	398 // nuclear mRNA splicing, via spliceosome // inferred from genetic interaction /// 7047 // cell wall organization and biogenesis // inferred from mutant phenotype	YBR065C	ECM2	-1.17223	0.145	0.103919
7289_at	1403 // invasive growth (sensu Saccharomyces) // inferred from direct assay	YBR066C	NRG2	-2.16389	5.54e-10	1.81e-08
7290_at	7047 // cell wall organization and biogenesis // inferred from direct assay	YBR067C	TIP1	-1.55164	9.36e-06	5.15e-05
7291_at	6865 // amino acid transport // inferred from direct assay	YBR068C	BAP2	1.3272	0.0128	0.0162584
7292_at	6865 // amino acid transport // inferred from direct assay	YBR069C	TAT1	1.0439	0.676	0.310567
7293_at	6488 // dolichol-linked oligosaccharide biosynthesis // inferred from direct assay /// 6488 // dolichol-linked oligosaccharide biosynthesis // inferred from mutant phenotype	YBR070C	ALG14	-1.00614	0.925	0.380957
7294_at	---	YBR071W	---	-1.53848	5.3e-05	0.00020944
7295_at	6457 // protein folding // inferred from direct assay /// 6950 // response to stress // inferred from direct assay	YBR072W	HSP26	-5.26521	0	0
7296_at	727 // double-strand break repair via break-induced replication // traceable author statement /// 7131 // meiotic recombination // inferred from mutant phenotype /// 7131 // meiotic recombination // inferred from genetic interaction /// 30491 // heteroduplex formation // inferred from direct assay	YBR073W	RDH54	1.03772	0.716	0.32222
7297_at	6508 // proteolysis and peptidolysis // inferred from sequence similarity	YBR074W	---	-1.06738	0.532	0.263915
7298_at	6508 // proteolysis and peptidolysis // inferred from sequence similarity	YBR075W	---	-1.03844	0.652	0.30289
7299_at	7047 // cell wall organization and biogenesis // inferred from mutant phenotype	YBR076W	ECM8	-1.0127	0.961	0.389837
7300_at	7165 // signal transduction // inferred from mutant phenotype /// 16237 // microautophagy // inferred from mutant phenotype	YBR077C	SLM4	-1.10203	0.318	0.184331
7301_at	7047 // cell wall organization and biogenesis // inferred from mutant phenotype	YBR078W	ECM33	-1.15946	0.211	0.137329
7302_at	7047 // cell wall organization and biogenesis // inferred from mutant phenotype	YBR078W	ECM33	-1.21657	0.00264	0.00478197
7303_at	6413 // translational initiation // traceable author statement /// 6413 // translational initiation // inferred from direct assay	YBR079C	RPG1	1.1818	0.06	0.0539575
7304_at	11 // vacuole inheritance // inferred from direct assay /// 6888 // ER to Golgi transport // traceable author statement /// 42145 // homotypic vacuole fusion, non-autophagic // inferred from mutant phenotype	YBR080C	SEC18	-1.42041	0.00101	0.00224506
7305_at	747 // conjugation with cellular fusion // inferred from mutant phenotype /// 6461 // protein complex assembly // inferred from mutant phenotype /// 16568 // chromatin modification // traceable author statement /// 16573 // histone acetylation // traceable author statement	YBR081C	SPT7	-1.24998	0.0181	0.0212466
7260_at	209 // protein polyubiquitination // traceable author statement /// 209 // protein polyubiquitination // inferred from direct assay /// 6513 // protein monoubiquitination // traceable author statement /// 6513 // protein monoubiquitination // inferred from direct assay /// 6950 // response to stress // traceable author statement /// 6950 // response to stress // inferred from direct assay /// 304…	YBR082C	UBC4	-1.00625	0.864	0.365103
7261_at	1403 // invasive growth (sensu Saccharomyces) // traceable author statement /// 7124 // pseudohyphal growth // inferred from mutant phenotype /// 7124 // pseudohyphal growth // inferred from direct assay /// 45944 // positive regulation of transcription from RNA polymerase II promoter // inferred from direct assay	YBR083W	TEC1	-1.10231	0.296	0.175427
7262_at	1718 // conversion of met-tRNAf to fmet-tRNA // inferred from mutant phenotype /// 6139 // nucleobase, nucleoside, nucleotide and nucleic acid metabolism // inferred from mutant phenotype /// 19415 // acetate biosynthesis from carbon monoxide // inferred from direct assay /// 19653 // purine fermentation // inferred from direct assay /// 46656 // folic acid biosynthesis // inferred from direct as…	YBR084W	MIS1	1.32712	0.021	0.0238705
7078_at	---	YBR085c-a	---	-1.60355	3.36e-05	0.000144008
7263_at	9061 // anaerobic respiration // inferred from genetic interaction /// 9061 // anaerobic respiration // inferred from expression pattern	YBR085W	AAC3	1.54076	5.91e-05	0.000227706
7264_at	6970 // response to osmotic stress // traceable author statement	YBR086C	IST2	-1.08548	0.357	0.200709
7265_at	6272 // leading strand elongation // inferred from direct assay /// 6298 // mismatch repair // traceable author statement /// 7062 // sister chromatid cohesion // inferred from physical interaction	YBR087W	RFC5	1.51633	0.00041	0.00109574
7266_at	6272 // leading strand elongation // traceable author statement /// 6273 // lagging strand elongation // traceable author statement /// 6280 // mutagenesis // traceable author statement /// 6284 // base-excision repair // traceable author statement /// 6289 // nucleotide-excision repair // traceable author statement /// 6298 // mismatch repair // traceable author statement /// 6301 // postreplica…	YBR088C	POL30	1.24165	0.0184	0.0215372
7267_at	---	YBR089W	---	1.69741	0.0062	0.00937549
7270_i_at	6325 // establishment and/or maintenance of chromatin architecture // inferred from sequence similarity /// 6338 // chromatin remodeling // inferred from mutant phenotype /// 6357 // regulation of transcription from RNA polymerase II promoter // inferred from sequence similarity /// 6359 // regulation of transcription from RNA polymerase III promoter // inferred from mutant phenotype /// 6359 // …	YBR090C	NHP6B	-1.01847	0.801	0.347493
7271_at	---	YBR090C	---	1.30513	0.0394	0.0390389
7268_at	6325 // establishment and/or maintenance of chromatin architecture // inferred from sequence similarity /// 6338 // chromatin remodeling // inferred from mutant phenotype /// 6357 // regulation of transcription from RNA polymerase II promoter // inferred from sequence similarity /// 6359 // regulation of transcription from RNA polymerase III promoter // inferred from mutant phenotype /// 6359 // …	YBR090C-A	NHP6B	1.07428	0.464	0.240774
7269_g_at	6325 // establishment and/or maintenance of chromatin architecture // inferred from sequence similarity /// 6338 // chromatin remodeling // inferred from mutant phenotype /// 6357 // regulation of transcription from RNA polymerase II promoter // inferred from sequence similarity /// 6359 // regulation of transcription from RNA polymerase III promoter // inferred from mutant phenotype /// 6359 // …	YBR090C-A	NHP6B	1.28896	0.00689	0.0101518
7272_at	45039 // mitochondrial inner membrane protein import // inferred from physical interaction /// 45039 // mitochondrial inner membrane protein import // inferred from mutant phenotype	YBR091C	MRS5	1.27211	0.0212	0.0240166
7273_at	6796 // phosphate metabolism // inferred from direct assay /// 6796 // phosphate metabolism // traceable author statement /// 42723 // thiamin and derivative metabolism // inferred from direct assay	YBR092C	PHO3	1.55089	9.08e-05	0.000323555
7274_at	6796 // phosphate metabolism // traceable author statement /// 16036 // cellular response to phosphate starvation // traceable author statement	YBR093C	PHO5	1.99392	4.29e-08	6.56e-07
7275_at	---	YBR094W	---	1.17985	0.127	0.0944782
7276_at	747 // conjugation with cellular fusion // inferred from mutant phenotype /// 1403 // invasive growth (sensu Saccharomyces) // inferred from mutant phenotype	YBR095C	---	-1.05884	0.516	0.259
7277_at	---	YBR096W	---	1.09816	0.385	0.211689
7278_at	6468 // protein amino acid phosphorylation // inferred from direct assay /// 6623 // protein-vacuolar targeting // traceable author statement /// 7034 // vacuolar transport // traceable author statement /// 45053 // protein-Golgi retention // inferred from mutant phenotype	YBR097W	VPS15	-1.35408	0.00133	0.00276525
7279_at	6281 // DNA repair // inferred from mutant phenotype /// 7131 // meiotic recombination // inferred from genetic interaction	YBR098W	MMS4	-1.25284	0.133	0.0977231
7280_at	---	YBR099C	---	-1.24618	0.0427	0.0414536
7281_at	6281 // DNA repair // inferred from mutant phenotype /// 7131 // meiotic recombination // inferred from genetic interaction	YBR100W	MMS4	-1.22538	0.0924	0.0741361
7282_at	6412 // protein biosynthesis // inferred from physical interaction /// 6412 // protein biosynthesis // inferred from mutant phenotype	YBR101C	FES1	1.18474	0.0671	0.0586873
7238_at	245 // spliceosome assembly // inferred from genetic interaction /// 245 // spliceosome assembly // inferred from physical interaction /// 245 // spliceosome assembly // inferred from mutant phenotype /// 6887 // exocytosis // inferred from genetic interaction /// 6887 // exocytosis // inferred from mutant phenotype /// 6887 // exocytosis // inferred from physical interaction	YBR102C	EXO84	-1.19768	0.135	0.0988392
7239_at	122 // negative regulation of transcription from RNA polymerase II promoter // inferred from physical interaction /// 6348 // chromatin silencing at telomere // inferred from genetic interaction /// 6348 // chromatin silencing at telomere // inferred from physical interaction /// 16575 // histone deacetylation // inferred from direct assay /// 16575 // histone deacetylation // inferred from physi…	YBR103W	SIF2	-1.38767	0.000932	0.0021123
7240_at	6810 // transport // inferred from sequence similarity	YBR104W	YMC2	1.77753	6.25e-07	5.6e-06
7241_at	16192 // vesicle-mediated transport // inferred from mutant phenotype /// 45721 // negative regulation of gluconeogenesis // inferred from mutant phenotype	YBR105C	VID24	1.14752	0.107	0.0828838
7242_at	6817 // phosphate transport // inferred from genetic interaction /// 6817 // phosphate transport // inferred from sequence similarity /// 6817 // phosphate transport // inferred from mutant phenotype	YBR106W	PHO88	1.02169	0.779	0.340867
7243_at	7059 // chromosome segregation // traceable author statement	YBR107C	IML3	-1.02223	0.88	0.369375
7244_at	---	YBR108W	---	-1.39803	0.00587	0.00897927
7245_at	6897 // endocytosis // inferred from mutant phenotype /// 7010 // cytoskeleton organization and biogenesis // inferred from mutant phenotype /// 7067 // mitosis // traceable author statement /// 7114 // cell budding // inferred from mutant phenotype /// 42144 // vacuole fusion, non-autophagic // inferred from mutant phenotype	YBR109C	CMD1	-1.22799	0.0292	0.0308937
7033_at	---	YBR109w-a	---	-1.6878	0.000152	0.000490589
7246_at	6487 // N-linked glycosylation // inferred from mutant phenotype /// 6490 // oligosaccharide-lipid intermediate assembly // inferred from mutant phenotype	YBR110W	ALG1	-1.81477	2.7e-06	1.84e-05
7247_at	---	YBR111C	YSA1	-1.12332	0.188	0.12611
7248_at	6338 // chromatin remodeling // inferred from mutant phenotype /// 16481 // negative regulation of transcription // inferred from mutant phenotype /// 16481 // negative regulation of transcription // inferred from direct assay /// 16481 // negative regulation of transcription // inferred from physical interaction /// 16584 // nucleosome spacing // inferred from direct assay	YBR112C	CYC8	-1.41716	0.000619	0.00154075
7249_at	---	YBR113W	---	1.11552	0.438	0.231769
7250_at	715 // nucleotide-excision repair, DNA damage recognition // traceable author statement	YBR114W	RAD16	-1.13298	0.286	0.171146
7251_at	19878 // lysine biosynthesis, aminoadipic pathway // traceable author statement	YBR115C	LYS2	-1.03813	0.703	0.317839
7252_at	---	YBR116C	---	-1.98291	1.92e-07	2.16e-06
7253_g_at	6098 // pentose-phosphate shunt // inferred from genetic interaction	YBR116C	TKL2	-1.44717	0.00338	0.0058311
7254_at	6098 // pentose-phosphate shunt // inferred from genetic interaction	YBR117C	TKL2	-2.01713	1.45e-06	1.12e-05
7255_at	398 // nuclear mRNA splicing, via spliceosome // inferred from genetic interaction	YBR119W	MUD1	-1.26086	0.0168	0.0200969
7256_at	6412 // protein biosynthesis // traceable author statement	YBR120C	CBP6	1.54489	0.000697	0.00169053
7257_at	6353 // transcription termination // inferred from mutant phenotype /// 6426 // glycyl-tRNA aminoacylation // inferred from sequence similarity /// 6426 // glycyl-tRNA aminoacylation // inferred from mutant phenotype	YBR121C	GRS1	1.40455	0.00115	0.00248168
7258_at	6412 // protein biosynthesis // traceable author statement	YBR122C	MRPL36	1.09298	0.468	0.24217
7259_at	6384 // transcription initiation from RNA polymerase III promoter // traceable author statement	YBR123C	TFC1	1.33356	0.00365	0.00619576
7215_at	---	YBR124W	---	1.3487	0.0163	0.0196641
7216_at	---	YBR125C	PTC4	1.12818	0.264	0.161295
7217_at	5975 // carbohydrate metabolism // inferred from mutant phenotype /// 5975 // carbohydrate metabolism // inferred from direct assay /// 5992 // trehalose biosynthesis // inferred from direct assay /// 5992 // trehalose biosynthesis // inferred from mutant phenotype /// 6950 // response to stress // inferred from direct assay /// 6950 // response to stress // inferred from genetic interaction /// …	YBR126C	TPS1	-1.51385	2.73e-05	0.000121953
7034_i_at	---	YBR126w-a	---	-1.33066	0.000992	0.00221302
7035_s_at	---	YBR126w-a	---	-1.1712	0.049	0.046082
7218_at	7035 // vacuolar acidification // traceable author statement	YBR127C	VMA2	-1.03301	0.681	0.311935
7219_at	6914 // autophagy // inferred from mutant phenotype	YBR128C	ATG14	-1.38302	0.0131	0.0165429
7220_at	747 // conjugation with cellular fusion // inferred from genetic interaction	YBR129C	OPY1	-1.09865	0.308	0.180257
7221_at	8298 // intracellular mRNA localization // inferred from mutant phenotype /// 48309 // endoplasmic reticulum inheritance // inferred from mutant phenotype	YBR130C	SHE3	1.37417	0.000762	0.00181019
7222_at	46 // autophagic vacuole fusion // inferred from direct assay /// 6623 // protein-vacuolar targeting // inferred from mutant phenotype /// 6914 // autophagy // inferred from direct assay /// 7034 // vacuolar transport // inferred from genetic interaction /// 7034 // vacuolar transport // inferred from mutant phenotype	YBR131W	CCZ1	-1.09415	0.576	0.278351
7223_at	6631 // fatty acid metabolism // inferred from direct assay /// 6865 // amino acid transport // inferred from mutant phenotype /// 6970 // response to osmotic stress // inferred from direct assay /// 15846 // polyamine transport // inferred from mutant phenotype /// 15879 // carnitine transport // inferred from direct assay	YBR132C	AGP2	-1.5271	0.000904	0.00206274
7224_at	74 // regulation of cell cycle // inferred from mutant phenotype /// 86 // G2/M transition of mitotic cell cycle // inferred from genetic interaction /// 86 // G2/M transition of mitotic cell cycle // inferred from mutant phenotype	YBR133C	HSL7	-1.24376	0.0179	0.0210653
7225_at	---	YBR134W	---	1.17942	0.145	0.103919
7226_at	74 // regulation of cell cycle // traceable author statement /// 6350 // transcription // inferred from mutant phenotype	YBR135W	CKS1	-1.02624	0.749	0.332261
7227_at	76 // DNA replication checkpoint // inferred from mutant phenotype /// 77 // DNA damage checkpoint // traceable author statement /// 723 // telomere maintenance // inferred from direct assay /// 6139 // nucleobase, nucleoside, nucleotide and nucleic acid metabolism // inferred from genetic interaction /// 6310 // DNA recombination // inferred from mutant phenotype /// 7131 // meiotic recombinatio…	YBR136W	MEC1	-1.34016	0.00852	0.011937
7228_at	---	YBR137W	---	1.01886	0.89	0.371884
7229_at	---	YBR138C	---	-1.17229	0.234	0.147749
7230_at	---	YBR139W	---	-1.6084	9.39e-06	5.16e-05
7231_at	7265 // Ras protein signal transduction // inferred from mutant phenotype /// 30437 // sporulation (sensu Fungi) // inferred from mutant phenotype	YBR140C	IRA1	-1.75411	1.94e-06	1.41e-05
7232_at	---	YBR141C	---	1.42883	0.00165	0.00330249
7233_at	27 // ribosomal large subunit assembly and maintenance // traceable author statement /// 6364 // rRNA processing // traceable author statement	YBR142W	MAK5	1.93234	1.54e-07	1.79e-06
7234_at	910 // cytokinesis // inferred from genetic interaction /// 910 // cytokinesis // inferred from mutant phenotype /// 6415 // translational termination // inferred from mutant phenotype /// 6415 // translational termination // inferred from sequence similarity	YBR143C	SUP45	1.16667	0.0761	0.0640741
7235_at	---	YBR144C	---	1.19132	0.27	0.163851
7236_at	6066 // alcohol metabolism // inferred from sequence similarity	YBR145W	ADH5	1.29659	0.0107	0.0141397
7237_at	6412 // protein biosynthesis // traceable author statement /// 6412 // protein biosynthesis // inferred from direct assay	YBR146W	MRPS9	-1.05147	0.618	0.292084
7193_at	---	YBR147W	---	-1.1174	0.268	0.162851
7194_at	---	YBR148W	YSW1	-1.09325	0.402	0.218182
7195_at	5975 // carbohydrate metabolism // inferred from direct assay /// 5975 // carbohydrate metabolism // inferred from mutant phenotype	YBR149W	ARA1	-1.16821	0.132	0.0972589
7196_at	---	YBR150C	TBS1	-1.29766	0.0196	0.0226409
7197_at	---	YBR151W	APD1	1.06009	0.5	0.253793
7198_at	398 // nuclear mRNA splicing, via spliceosome // inferred from genetic interaction	YBR152W	SPP381	1.0728	0.575	0.278086
7199_at	9231 // riboflavin biosynthesis // inferred from mutant phenotype	YBR153W	RIB7	1.02919	0.771	0.338609
7200_at	6360 // transcription from RNA polymerase I promoter // traceable author statement /// 6366 // transcription from RNA polymerase II promoter // traceable author statement /// 6383 // transcription from RNA polymerase III promoter // traceable author statement	YBR154C	RPB5	1.88893	2.08e-07	2.29e-06
7201_at	6457 // protein folding // inferred from genetic interaction /// 6457 // protein folding // inferred from physical interaction	YBR155W	CNS1	1.97797	1.19e-06	9.65e-06
7202_at	6468 // protein amino acid phosphorylation // inferred from mutant phenotype /// 6468 // protein amino acid phosphorylation // inferred from physical interaction /// 7059 // chromosome segregation // traceable author statement	YBR156C	SLI15	1.08949	0.576	0.278351
7203_at	---	YBR157C	ICS2	1.14956	0.268	0.162851
7204_at	1100 // negative regulation of exit from mitosis // inferred from mutant phenotype /// 1100 // negative regulation of exit from mitosis // inferred from genetic interaction /// 7093 // mitotic checkpoint // inferred from mutant phenotype	YBR158W	AMN1	1.39315	0.000747	0.00178143
7205_at	30497 // fatty acid elongation // inferred from genetic interaction /// 30497 // fatty acid elongation // inferred from mutant phenotype /// 30497 // fatty acid elongation // inferred from sequence similarity /// 30497 // fatty acid elongation // inferred from physical interaction	YBR159W	---	1.09766	0.297	0.175822
7206_at	74 // regulation of cell cycle // traceable author statement /// 82 // G1/S transition of mitotic cell cycle // traceable author statement /// 84 // S phase of mitotic cell cycle // traceable author statement /// 86 // G2/M transition of mitotic cell cycle // traceable author statement /// 6350 // transcription // inferred from mutant phenotype /// 6468 // protein amino acid phosphorylation // tr…	YBR160W	CDC28	1.00653	0.978	0.393539
7207_at	6688 // glycosphingolipid biosynthesis // inferred from mutant phenotype /// 6688 // glycosphingolipid biosynthesis // inferred from sequence similarity /// 30148 // sphingolipid biosynthesis // inferred from mutant phenotype	YBR161W	CSH1	-1.15556	0.11	0.0846052
7208_at	---	YBR162C	TOS1	-1.05848	0.489	0.249614
7209_at	9306 // protein secretion // inferred from sequence similarity	YBR162W-A	YSY6	1.16136	0.101	0.0794338
7210_at	---	YBR163W	DEM1	-1.34858	0.00222	0.00419586
7211_at	6623 // protein-vacuolar targeting // inferred from mutant phenotype /// 16192 // vesicle-mediated transport // inferred from genetic interaction /// 16192 // vesicle-mediated transport // inferred from mutant phenotype	YBR164C	ARL1	1.13713	0.144	0.103422
7212_at	6611 // protein-nucleus export // inferred from genetic interaction /// 16567 // protein ubiquitination // inferred from genetic interaction	YBR165W	UBS1	1.04874	0.671	0.308692
7213_at	6570 // tyrosine metabolism // non-traceable author statement	YBR166C	TYR1	1.06608	0.574	0.277929
7214_at	6364 // rRNA processing // traceable author statement /// 8033 // tRNA processing // traceable author statement	YBR167C	POP7	1.1644	0.266	0.161955
7170_at	7031 // peroxisome organization and biogenesis // inferred from mutant phenotype	YBR168W	PEX32	1.04026	0.778	0.340591
7171_at	6457 // protein folding // inferred from sequence similarity	YBR169C	SSE2	-1.33757	0.00258	0.00468706
7172_at	30433 // ER-associated protein catabolism // inferred from mutant phenotype	YBR170C	NPL4	-1.05988	0.576	0.278351
7173_at	6620 // posttranslational protein-membrane targeting // traceable author statement /// 30447 // filamentous growth // inferred from mutant phenotype	YBR171W	SEC66	1.15979	0.138	0.100242
7174_at	7010 // cytoskeleton organization and biogenesis // traceable author statement	YBR172C	SMY2	1.28441	0.0134	0.0168355
7175_at	6511 // ubiquitin-dependent protein catabolism // inferred from mutant phenotype /// 6974 // response to DNA damage stimulus // inferred from direct assay /// 6974 // response to DNA damage stimulus // inferred from expression pattern /// 43248 // proteasome assembly // inferred from mutant phenotype	YBR173C	UMP1	-1.05062	0.626	0.294735
7176_at	---	YBR174C	---	1.05499	0.706	0.318845
7177_at	723 // telomere maintenance // inferred from mutant phenotype /// 6348 // chromatin silencing at telomere // inferred from mutant phenotype /// 16571 // histone methylation // inferred from direct assay /// 16571 // histone methylation // inferred from mutant phenotype	YBR175W	SWD3	-1.03758	0.694	0.315467
7178_at	15940 // pantothenate biosynthesis // inferred from mutant phenotype	YBR176W	ECM31	-1.31361	0.00667	0.00991994
7179_at	6629 // lipid metabolism // inferred from mutant phenotype	YBR177C	EHT1	-1.36329	0.00102	0.0022632
7180_at	---	YBR178W	---	1.13022	0.47	0.242831
7181_at	7005 // mitochondrion organization and biogenesis // traceable author statement /// 8053 // mitochondrial fusion // inferred from mutant phenotype /// 8053 // mitochondrial fusion // inferred from physical interaction	YBR179C	FZO1	-1.31917	0.00666	0.00991304
7182_at	15837 // amine transport // inferred from mutant phenotype /// 30476 // spore wall assembly (sensu Fungi) // inferred from mutant phenotype	YBR180W	DTR1	1.08523	0.77	0.33829
7183_at	45944 // positive regulation of transcription from RNA polymerase II promoter // inferred from genetic interaction /// 45944 // positive regulation of transcription from RNA polymerase II promoter // inferred from sequence similarity /// 45944 // positive regulation of transcription from RNA polymerase II promoter // inferred from mutant phenotype /// 47484 // regulation of response to osmotic st…	YBR182C	SMP1	-1.06351	0.443	0.233413
7184_at	6672 // ceramide metabolism // inferred from mutant phenotype	YBR183W	YPC1	-1.02145	0.795	0.34562
7185_at	---	YBR184W	---	1.05022	0.738	0.329078
7186_at	7007 // inner mitochondrial membrane organization and biogenesis // inferred from direct assay /// 9060 // aerobic respiration // inferred from mutant phenotype	YBR185C	MBA1	1.11578	0.26	0.159457
7187_at	40020 // regulation of meiosis // traceable author statement	YBR186W	PCH2	1.12835	0.399	0.217351
7188_at	---	YBR187W	---	1.81643	1.31e-06	1.04e-05
7189_at	398 // nuclear mRNA splicing, via spliceosome // inferred from genetic interaction /// 398 // nuclear mRNA splicing, via spliceosome // inferred from direct assay	YBR188C	NTC20	1.13854	0.219	0.141072
7190_i_at	6412 // protein biosynthesis // traceable author statement /// 6450 // regulation of translational fidelity // inferred from mutant phenotype	YBR189W	RPS9A /// RPS9B	1.9574	1.53e-08	2.76e-07
7191_f_at	6412 // protein biosynthesis // traceable author statement /// 6450 // regulation of translational fidelity // inferred from mutant phenotype	YBR189W	RPS9A /// RPS9B	1.55247	1.43e-06	1.11e-05
7192_at	6412 // protein biosynthesis // traceable author statement /// 30447 // filamentous growth // inferred from mutant phenotype	YBR190W	RPL21B /// RPL21A	1.44742	0.00579	0.00887524
7147_at	6412 // protein biosynthesis // traceable author statement /// 30447 // filamentous growth // inferred from mutant phenotype	YBR191W	RPL21B /// RPL21A	1.30089	0.000179	0.000555905
7148_at	2 // mitochondrial genome maintenance // inferred from genetic interaction	YBR192W	RIM2	1.31444	0.0127	0.0161702
7149_at	6366 // transcription from RNA polymerase II promoter // inferred from direct assay	YBR193C	MED8	1.13889	0.165	0.114374
7150_at	---	YBR194W	---	1.19182	0.0658	0.0578649
7151_at	6281 // DNA repair // inferred from mutant phenotype /// 6334 // nucleosome assembly // inferred from mutant phenotype /// 6342 // chromatin silencing // inferred from mutant phenotype /// 7265 // Ras protein signal transduction // traceable author statement	YBR195C	MSI1	-1.10727	0.237	0.148957
7152_at	6094 // gluconeogenesis // inferred from mutant phenotype /// 6096 // glycolysis // inferred from mutant phenotype /// 6098 // pentose-phosphate shunt // inferred from mutant phenotype	YBR196C	PGI1	1.07037	0.305	0.179011
7153_at	---	YBR197C	---	-1.20944	0.26	0.159457
7154_at	114 // G1-specific transcription in mitotic cell cycle // inferred from mutant phenotype /// 6325 // establishment and/or maintenance of chromatin architecture // inferred from physical interaction /// 6367 // transcription initiation from RNA polymerase II promoter // traceable author statement /// 6473 // protein amino acid acetylation // inferred from physical interaction /// 16568 // chromati…	YBR198C	TAF5	1.0116	0.888	0.371384
7155_at	6487 // N-linked glycosylation // inferred from sequence similarity	YBR199W	KTR4	-1.28103	0.00408	0.00673707
7156_at	753 // cellular morphogenesis during conjugation with cellular fusion // inferred from genetic interaction /// 753 // cellular morphogenesis during conjugation with cellular fusion // inferred from mutant phenotype /// 753 // cellular morphogenesis during conjugation with cellular fusion // traceable author statement /// 30468 // establishment of cell polarity (sensu Fungi) // traceable author st…	YBR200W	BEM1	-1.17639	0.161	0.11219
3940_at	30433 // ER-associated protein catabolism // inferred from mutant phenotype	YBR201W	DER1	-1.72966	0.000158	0.000505106
7038_s_at	30433 // ER-associated protein catabolism // inferred from mutant phenotype	YBR201W	DER1	-1.51021	9.99e-05	0.000348264
7157_at	6267 // pre-replicative complex formation and maintenance // inferred from physical interaction /// 6268 // DNA unwinding // traceable author statement /// 6270 // DNA replication initiation // traceable author statement	YBR202W	CDC47	-1.83048	2.44e-07	2.59e-06
7158_at	7165 // signal transduction // inferred from mutant phenotype	YBR203W	COS111	-1.54487	0.00323	0.0056248
7159_at	---	YBR204C	---	-1.41976	0.00336	0.00581559
7160_at	6487 // N-linked glycosylation // inferred from mutant phenotype /// 6493 // O-linked glycosylation // inferred from mutant phenotype /// 7047 // cell wall organization and biogenesis // inferred from mutant phenotype	YBR205W	KTR3	1.05726	0.565	0.275084
7161_g_at	6487 // N-linked glycosylation // inferred from mutant phenotype /// 6493 // O-linked glycosylation // inferred from mutant phenotype /// 7047 // cell wall organization and biogenesis // inferred from mutant phenotype	YBR205W	KTR3	-1.14539	0.124	0.0927313
7162_at	---	YBR206W	---	-1.04267	0.62	0.29273
7163_at	6827 // high affinity iron ion transport // inferred from physical interaction /// 6897 // endocytosis // inferred from mutant phenotype	YBR207W	FTH1	-2.17953	8.05e-10	2.44e-08
7164_at	256 // allantoin catabolism // traceable author statement /// 19627 // urea metabolism // inferred from mutant phenotype	YBR208C	DUR1,2	-1.45383	7.59e-05	0.000279341
7165_at	---	YBR209W	---	1.23344	0.178	0.12096
7166_at	7120 // axial bud site selection // inferred from sequence similarity	YBR210W	ERV15	1.13568	0.151	0.107263
7167_at	8608 // attachment of spindle microtubules to kinetochore // inferred from direct assay /// 8608 // attachment of spindle microtubules to kinetochore // inferred from physical interaction	YBR211C	AME1	-1.00033	0.98	0.393873
7168_at	7005 // mitochondrion organization and biogenesis // inferred from mutant phenotype /// 40008 // regulation of growth // inferred from mutant phenotype	YBR212W	NGR1	-1.5032	0.000115	0.000389881
7169_at	103 // sulfate assimilation // inferred from mutant phenotype /// 19354 // siroheme biosynthesis // inferred from mutant phenotype	YBR213W	MET8	1.1568	0.296	0.175427
7124_at	6259 // DNA metabolism // inferred from genetic interaction /// 6897 // endocytosis // inferred from mutant phenotype /// 7126 // meiosis // inferred from expression pattern	YBR214W	SDS24	-1.99927	5.54e-07	5.01e-06
7125_at	83 // G1/S-specific transcription in mitotic cell cycle // inferred from mutant phenotype	YBR215W	HPC2	1.22914	0.0374	0.0374282
7126_at	6979 // response to oxidative stress // inferred from direct assay	YBR216C	YBP1	1.10503	0.534	0.264624
7127_at	6623 // protein-vacuolar targeting // inferred from mutant phenotype /// 6914 // autophagy // inferred from mutant phenotype	YBR217W	ATG12	1.05362	0.671	0.308692
7128_at	6094 // gluconeogenesis // inferred from mutant phenotype /// 6740 // NADPH regeneration // traceable author statement	YBR218C	PYC2	1.06025	0.528	0.262494
7075_at	---	YBR219C	---	-1.11529	0.434	0.230114
7129_at	---	YBR220C	---	1.12328	0.224	0.143319
7130_g_at	---	YBR220C	---	1.10513	0.253	0.1562
7131_at	6090 // pyruvate metabolism // non-traceable author statement	YBR221C	PDB1	1.21227	0.0633	0.056147
7132_at	---	YBR222C	PCS60	-1.28307	0.0129	0.0163573
7133_at	6281 // DNA repair // inferred from mutant phenotype	YBR223C	TDP1	-1.25999	0.0331	0.0339611
7134_at	---	YBR224W	---	1.40847	0.00188	0.00367144
7135_at	---	YBR225W	---	-1.2781	0.0188	0.0218877
7136_at	---	YBR226C	---	1.15201	0.239	0.149756
7137_at	---	YBR227C	MCX1	1.08576	0.435	0.230611
7138_at	6261 // DNA-dependent DNA replication // inferred from genetic interaction /// 6281 // DNA repair // inferred from genetic interaction	YBR228W	SLX1	-1.39166	0.00342	0.00589187
7139_at	9272 // cell wall biosynthesis (sensu Fungi) // inferred from mutant phenotype	YBR229C	ROT2	-1.18923	0.0811	0.0670327
7140_at	---	YBR230C	---	-1.03046	0.748	0.332016
7141_at	6338 // chromatin remodeling // inferred from direct assay /// 6338 // chromatin remodeling // inferred from physical interaction /// 6338 // chromatin remodeling // inferred from genetic interaction	YBR231C	SWC5	-1.13132	0.237	0.148957
7142_at	---	YBR232C	---	1.4192	0.00128	0.00268697
7143_at	---	YBR233W	PBP2	-1.14376	0.146	0.104453
7144_at	1 // mitochondrion inheritance // traceable author statement /// 7015 // actin filament organization // inferred from mutant phenotype /// 45010 // actin nucleation // inferred from direct assay	YBR234C	ARC40	-1.21591	0.0322	0.0333429
7145_at	---	YBR235W	---	-1.13773	0.157	0.11015
7146_at	6370 // mRNA capping // inferred from direct assay	YBR236C	ABD1	1.03964	0.649	0.301761
7102_at	370 // U2-type nuclear mRNA branch site recognition // traceable author statement	YBR237W	PRP5	-1.26037	0.024	0.0265701
7103_at	---	YBR238C	---	1.38856	0.00252	0.00460066
7104_at	---	YBR239C	---	-1.15184	0.147	0.104986
7105_at	9228 // thiamin biosynthesis // traceable author statement /// 45944 // positive regulation of transcription from RNA polymerase II promoter // inferred from mutant phenotype /// 45944 // positive regulation of transcription from RNA polymerase II promoter // inferred from sequence similarity	YBR240C	THI2	-1.42273	0.00474	0.00757005
7106_at	---	YBR241C	---	-1.72127	1.84e-06	1.36e-05
7107_at	---	YBR242W	---	1.09375	0.354	0.199447
7108_at	6487 // N-linked glycosylation // traceable author statement	YBR243C	ALG7	-1.10616	0.281	0.168809
7109_at	6979 // response to oxidative stress // inferred from mutant phenotype	YBR244W	GPX2	1.92744	3.6e-06	2.32e-05
7110_at	6338 // chromatin remodeling // inferred from genetic interaction /// 6338 // chromatin remodeling // inferred from mutant phenotype /// 6338 // chromatin remodeling // inferred from physical interaction	YBR245C	ISW1	1.05729	0.593	0.283639
7111_at	---	YBR246W	---	-1.22198	0.0528	0.0489709
7112_at	6364 // rRNA processing // inferred from physical interaction /// 6365 // 35S primary transcript processing // inferred from mutant phenotype	YBR247C	ENP1	1.71124	9.68e-06	5.28e-05
7113_at	105 // histidine biosynthesis // traceable author statement /// 9127 // purine nucleoside monophosphate biosynthesis // traceable author statement	YBR248C	HIS7	1.40974	0.000391	0.00105795
7114_at	9073 // aromatic amino acid family biosynthesis // traceable author statement	YBR249C	ARO4	1.55318	2.52e-05	0.000114087
7115_at	---	YBR250W	---	1.09039	0.416	0.223777
7116_at	6412 // protein biosynthesis // inferred from direct assay	YBR251W	MRPS5	1.23781	0.127	0.0944782
7117_at	9213 // pyrimidine deoxyribonucleoside triphosphate catabolism // inferred from mutant phenotype	YBR252W	DUT1	1.06925	0.466	0.241439
7118_at	6366 // transcription from RNA polymerase II promoter // inferred from direct assay	YBR253W	SRB6	1.09005	0.37	0.20589
7119_at	6888 // ER to Golgi transport // inferred from mutant phenotype	YBR254C	TRS20	1.10228	0.331	0.189666
7120_at	---	YBR255W	---	-1.18953	0.106	0.0823333
7121_at	9231 // riboflavin biosynthesis // inferred from mutant phenotype	YBR256C	RIB5	-1.16085	0.0987	0.0781902
7122_at	6364 // rRNA processing // traceable author statement /// 8033 // tRNA processing // traceable author statement	YBR257W	POP4	1.49268	0.000787	0.00185057
7123_at	16571 // histone methylation // inferred from direct assay	YBR258C	SHG1	1.1012	0.612	0.290287
7079_at	---	YBR259W	---	-1.15196	0.193	0.128393
7080_at	7231 // osmosensory signaling pathway // inferred from genetic interaction	YBR260C	RGD1	1.01574	0.894	0.37305
7081_at	---	YBR261C	---	-1.03407	0.67	0.308424
7082_at	---	YBR262C	---	1.04952	0.618	0.292084
7083_at	6730 // one-carbon compound metabolism // traceable author statement	YBR263W	SHM1	-1.08481	0.368	0.205147
7084_at	7030 // Golgi organization and biogenesis // inferred from genetic interaction	YBR264C	YPT10	-1.1821	0.0862	0.0704141
7085_at	6666 // 3-keto-sphinganine metabolism // inferred from direct assay /// 30148 // sphingolipid biosynthesis // inferred from mutant phenotype /// 30148 // sphingolipid biosynthesis // inferred from sequence similarity /// 30148 // sphingolipid biosynthesis // inferred from direct assay	YBR265W	TSC10	-1.25181	0.0176	0.0207916
7039_at	---	YBR266C	---	1.11183	0.467	0.241788
7040_g_at	---	YBR266C	---	1.13024	0.391	0.214224
7041_s_at	278 // mitotic cell cycle // inferred from genetic interaction /// 7117 // budding cell bud growth // inferred from genetic interaction	YBR267W	REI1	1.492	0.00322	0.00561796
7086_at	6412 // protein biosynthesis // traceable author statement	YBR268W	MRPL37	1.16521	0.0781	0.065253
7087_at	---	YBR269C	---	-1.6197	9.03e-06	5.01e-05
7088_at	---	YBR270C	---	-1.3144	0.0366	0.0368469
7089_at	---	YBR271W	---	1.56452	0.000104	0.000359844
7090_at	6298 // mismatch repair // inferred from mutant phenotype	YBR272C	HSM3	-1.21702	0.108	0.0835184
7091_at	6511 // ubiquitin-dependent protein catabolism // inferred from mutant phenotype /// 30435 // sporulation // inferred from mutant phenotype	YBR273C	UBX7	-1.08998	0.312	0.181907
7092_at	77 // DNA damage checkpoint // inferred from mutant phenotype /// 6468 // protein amino acid phosphorylation // inferred from mutant phenotype /// 6468 // protein amino acid phosphorylation // inferred from sequence similarity	YBR274W	CHK1	-1.11167	0.264	0.161295
7093_at	6348 // chromatin silencing at telomere // inferred from mutant phenotype /// 7004 // telomerase-dependent telomere maintenance // inferred from mutant phenotype	YBR275C	RIF1	-1.02372	0.845	0.359498
7094_at	6470 // protein amino acid dephosphorylation // inferred from direct assay /// 7090 // regulation of S phase of mitotic cell cycle // inferred from genetic interaction /// 7090 // regulation of S phase of mitotic cell cycle // inferred from mutant phenotype	YBR276C	PPS1	-1.1174	0.231	0.14638
7095_at	---	YBR277C	---	1.13194	0.386	0.212081
7096_at	6272 // leading strand elongation // traceable author statement /// 6273 // lagging strand elongation // traceable author statement /// 6289 // nucleotide-excision repair // traceable author statement /// 6298 // mismatch repair // traceable author statement /// 6348 // chromatin silencing at telomere // inferred from mutant phenotype	YBR278W	DPB3	-1.2154	0.0424	0.0412489
7097_at	6368 // RNA elongation from RNA polymerase II promoter // inferred from physical interaction /// 16571 // histone methylation // inferred from mutant phenotype	YBR279W	PAF1	1.12976	0.17	0.116919
7098_at	---	YBR280C	---	-1.51576	0.000187	0.000576875
7099_at	---	YBR281C	---	-1.11115	0.332	0.190063
7100_at	6412 // protein biosynthesis // traceable author statement	YBR282W	MRPL27	1.01138	0.924	0.3808
7101_at	6613 // cotranslational protein-membrane targeting // traceable author statement	YBR283C	SSH1	1.19007	0.0507	0.0472959
7057_at	---	YBR284W	---	-1.3002	0.0358	0.0361794
7058_at	---	YBR285W	---	-1.8782	1.61e-07	1.85e-06
7059_at	7039 // vacuolar protein catabolism // inferred from direct assay	YBR286W	APE3	-1.26258	0.00486	0.00773831
7060_at	---	YBR287W	---	-1.20827	0.0223	0.0250327
7061_at	6896 // Golgi to vacuole transport // inferred from mutant phenotype /// 16192 // vesicle-mediated transport // traceable author statement	YBR288C	APM3	1.2711	0.018	0.0211561
7062_at	6338 // chromatin remodeling // traceable author statement	YBR289W	SNF5	-1.16803	0.119	0.0899561
7063_at	6623 // protein-vacuolar targeting // inferred from mutant phenotype /// 30001 // metal ion transport // inferred from mutant phenotype	YBR290W	BSD2	-1.35157	0.00728	0.0105804
7064_at	6843 // mitochondrial citrate transport // inferred from direct assay /// 6843 // mitochondrial citrate transport // inferred from sequence similarity	YBR291C	CTP1	1.46432	0.00033	0.000921902
7065_at	---	YBR292C	---	1.287	0.0462	0.0440991
7066_at	15802 // basic amino acid transport // inferred from mutant phenotype	YBR293W	VBA2	-1.05494	0.593	0.283639
7067_at	8272 // sulfate transport // inferred from genetic interaction /// 8272 // sulfate transport // inferred from mutant phenotype	YBR294W	SUL1	1.05669	0.53	0.263241
7068_at	6878 // copper ion homeostasis // traceable author statement /// 6879 // iron ion homeostasis // inferred from mutant phenotype	YBR295W	PCA1	-4.38389	6.66e-16	1.45e-13
7069_at	6817 // phosphate transport // inferred from mutant phenotype	YBR296C	PHO89	1.75358	8.18e-07	6.97e-06
7070_at	5975 // carbohydrate metabolism // inferred from sequence similarity /// 6355 // regulation of transcription, DNA-dependent // inferred from sequence similarity	YBR297W	MAL33	1.32633	0.0195	0.0225536
7071_s_at	17 // alpha-glucoside transport // inferred from sequence similarity	YBR298C	MAL31	-1.34963	0.0101	0.0136044
7072_s_at	25 // maltose catabolism // traceable author statement /// 25 // maltose catabolism // inferred from sequence similarity	YBR299W	MAL12 /// MAL32	1.0057	0.749	0.332261
7073_at	---	YBR300C	---	1.38839	0.0148	0.0181807
7074_f_at	---	YBR301W	PAU4 /// PAU6 /// PAU1 /// PAU2 /// DAN3	-1.05434	0.522	0.260914
3483_f_at	6883 // sodium ion homeostasis // inferred from mutant phenotype	YBR302C	COS3 /// COS1 /// COS4 /// COS2	-1.50088	7.81e-05	0.000286298
6877_at	6621 // protein-ER retention // inferred from mutant phenotype /// 6888 // ER to Golgi transport // inferred from physical interaction /// 6890 // retrograde transport, Golgi to ER // inferred from direct assay /// 6890 // retrograde transport, Golgi to ER // inferred from mutant phenotype	YCL001W	RER1	-1.04767	0.659	0.304878
6878_at	---	YCL001W-A	---	1.34068	0.0153	0.0186585
6876_at	---	YCL002C	---	-1.11273	0.309	0.180614
6875_at	8654 // phospholipid biosynthesis // inferred from mutant phenotype	YCL004W	PGS1	-1.24157	0.0942	0.0753027
6874_at	---	YCL005W	---	1.14243	0.17	0.116919
6873_at	---	YCL006C	---	1.15167	0.265	0.161692
6872_at	---	YCL007C	---	1.19646	0.162	0.112738
6763_at	6612 // protein-membrane targeting // inferred from mutant phenotype /// 6612 // protein-membrane targeting // inferred from physical interaction /// 6623 // protein-vacuolar targeting // inferred from mutant phenotype /// 6623 // protein-vacuolar targeting // inferred from physical interaction /// 43162 // ubiquitin-dependent protein catabolism via the multivesicular body pathway // inferred fro…	YCL008C	STP22	-1.1763	0.0925	0.0742003
6764_g_at	6612 // protein-membrane targeting // inferred from mutant phenotype /// 6612 // protein-membrane targeting // inferred from physical interaction /// 6623 // protein-vacuolar targeting // inferred from mutant phenotype /// 6623 // protein-vacuolar targeting // inferred from physical interaction /// 43162 // ubiquitin-dependent protein catabolism via the multivesicular body pathway // inferred fro…	YCL008C	STP22	-1.18221	0.0928	0.0744087
6871_at	9082 // branched chain family amino acid biosynthesis // inferred from direct assay /// 9082 // branched chain family amino acid biosynthesis // inferred from sequence similarity	YCL009C	ILV6	-1.08736	0.306	0.179513
6870_at	16573 // histone acetylation // inferred from physical interaction	YCL010C	SGF29	-2.46206	1.5e-10	6.1e-09
6914_at	723 // telomere maintenance // inferred from genetic interaction /// 723 // telomere maintenance // inferred from mutant phenotype /// 723 // telomere maintenance // inferred from direct assay /// 16973 // poly(A)+ mRNA-nucleus export // inferred from genetic interaction /// 16973 // poly(A)+ mRNA-nucleus export // inferred from physical interaction	YCL011C	GBP2	1.00296	0.986	0.395553
6913_at	282 // bud site selection // traceable author statement /// 910 // cytokinesis // traceable author statement /// 910 // cytokinesis // inferred from mutant phenotype /// 7120 // axial bud site selection // traceable author statement	YCL012W	BUD3	-1.17788	0.1	0.0788653
6912_at	282 // bud site selection // traceable author statement /// 910 // cytokinesis // traceable author statement /// 910 // cytokinesis // inferred from mutant phenotype /// 7120 // axial bud site selection // traceable author statement	YCL014W	BUD3	-1.13434	0.247	0.153495
6911_at	7064 // mitotic sister chromatid cohesion // inferred from mutant phenotype	YCL016C	DCC1	-1.16037	0.175	0.119382
6910_at	6879 // iron ion homeostasis // inferred from mutant phenotype /// 16226 // iron-sulfur cluster assembly // traceable author statement /// 16226 // iron-sulfur cluster assembly // inferred from sequence similarity	YCL017C	NFS1	1.07068	0.456	0.237958
6909_at	9098 // leucine biosynthesis // inferred from mutant phenotype	YCL018W	LEU2	1.4136	0.000134	0.000444917
6801_at	---	YCL022C	---	1.28534	0.0367	0.0369074
6802_at	---	YCL022C	---	1.24317	0.0684	0.0594727
6908_at	---	YCL023C	---	1.57509	0.00127	0.00267357
3941_at	135 // septin checkpoint // inferred from genetic interaction /// 135 // septin checkpoint // inferred from mutant phenotype /// 921 // septin ring assembly // inferred from genetic interaction /// 921 // septin ring assembly // inferred from mutant phenotype /// 6468 // protein amino acid phosphorylation // inferred from sequence similarity /// 7117 // budding cell bud growth // inferred from mu…	YCL024W	KCC4	-1.2389	0.0281	0.0300306
6762_s_at	135 // septin checkpoint // inferred from genetic interaction /// 135 // septin checkpoint // inferred from mutant phenotype /// 921 // septin ring assembly // inferred from genetic interaction /// 921 // septin ring assembly // inferred from mutant phenotype /// 6468 // protein amino acid phosphorylation // inferred from sequence similarity /// 7117 // budding cell bud growth // inferred from mu…	YCL024W	KCC4	-1.0746	0.431	0.228983
6907_at	6865 // amino acid transport // inferred from direct assay	YCL025C	AGP1	-1.13866	0.176	0.119931
6906_at	45922 // negative regulation of fatty acid metabolism // inferred from mutant phenotype	YCL026C-A	FRM2	1.41844	0.00323	0.0056248
6905_at	747 // conjugation with cellular fusion // inferred from mutant phenotype /// 31385 // regulation of termination of mating projection growth // inferred from mutant phenotype	YCL027W	FUS1	1.26409	0.0614	0.0548961
6904_at	---	YCL028W	RNQ1	1.07731	0.365	0.203874
6903_at	92 // mitotic anaphase B // traceable author statement /// 30472 // mitotic spindle organization and biogenesis in nucleus // traceable author statement	YCL029C	BIK1	1.11617	0.299	0.176752
6902_at	105 // histidine biosynthesis // traceable author statement	YCL030C	HIS4	1.03493	0.591	0.283122
6901_at	28 // ribosomal small subunit assembly and maintenance // traceable author statement /// 6365 // 35S primary transcript processing // traceable author statement	YCL031C	RRP7	1.67146	1.57e-06	1.19e-05
6900_at	161 // MAPKKK cascade during osmolarity sensing // inferred from mutant phenotype /// 161 // MAPKKK cascade during osmolarity sensing // inferred from physical interaction /// 750 // signal transduction during conjugation with cellular fusion // inferred from mutant phenotype /// 750 // signal transduction during conjugation with cellular fusion // inferred from physical interaction /// 1402 // s…	YCL032W	STE50	-1.05057	0.533	0.264234
6899_at	6979 // response to oxidative stress // inferred from expression pattern /// 6979 // response to oxidative stress // inferred from mutant phenotype /// 6979 // response to oxidative stress // inferred from genetic interaction	YCL033C	---	-1.16303	0.154	0.108767
6898_at	6897 // endocytosis // inferred from mutant phenotype /// 7015 // actin filament organization // inferred from physical interaction	YCL034W	LSB5	-1.39218	0.00307	0.00541501
6897_at	6979 // response to oxidative stress // inferred from mutant phenotype /// 30503 // regulation of cell redox homeostasis // inferred from mutant phenotype /// 30503 // regulation of cell redox homeostasis // inferred from direct assay /// 30503 // regulation of cell redox homeostasis // traceable author statement	YCL035C	GRX1	-1.32616	0.0041	0.00675803
6896_at	---	YCL036W	GFD2	2.39104	1.38e-08	2.54e-07
6895_at	6412 // protein biosynthesis // inferred from physical interaction	YCL037C	SRO9	1.68037	1.27e-05	6.64e-05
6894_at	6623 // protein-vacuolar targeting // inferred from mutant phenotype /// 6623 // protein-vacuolar targeting // inferred from genetic interaction /// 6914 // autophagy // inferred from mutant phenotype /// 6914 // autophagy // inferred from genetic interaction	YCL038C	ATG22	-1.51538	0.000165	0.000524763
6893_at	45721 // negative regulation of gluconeogenesis // inferred from mutant phenotype	YCL039W	GID7	-1.34521	0.0143	0.017678
6937_at	5975 // carbohydrate metabolism // inferred from mutant phenotype /// 6006 // glucose metabolism // inferred from mutant phenotype	YCL040W	GLK1	-1.85858	9.5e-08	1.2e-06
6934_at	6457 // protein folding // inferred from mutant phenotype	YCL041C	PDI1	1.13268	0.272	0.164794
6935_at	5975 // carbohydrate metabolism // inferred from mutant phenotype /// 6006 // glucose metabolism // inferred from mutant phenotype	YCL042W	GLK1	-1.04936	0.572	0.277433
6936_g_at	5975 // carbohydrate metabolism // inferred from mutant phenotype /// 6006 // glucose metabolism // inferred from mutant phenotype	YCL042W	GLK1	-2.17593	9.49e-07	7.91e-06
6933_at	6457 // protein folding // inferred from mutant phenotype	YCL043C	PDI1	-1.35462	0.000652	0.00160667
6932_at	---	YCL044C	---	-1.47232	0.0002	0.000609857
6930_at	---	YCL045C	---	1.14292	0.2	0.132076
6931_at	---	YCL046W	---	1.17323	0.204	0.133976
6929_at	---	YCL047C	---	-1.28736	0.0207	0.0235657
6928_at	7047 // cell wall organization and biogenesis // inferred from sequence similarity /// 30476 // spore wall assembly (sensu Fungi) // inferred from mutant phenotype	YCL048W	SPS22	1.37857	0.0101	0.0136044
6927_at	---	YCL049C	---	-1.24923	0.0155	0.0188589
6926_at	9117 // nucleotide metabolism // traceable author statement	YCL050C	APA1	1.2917	0.0195	0.0225536
6925_at	7047 // cell wall organization and biogenesis // inferred from genetic interaction /// 9408 // response to heat // inferred from direct assay	YCL051W	LRE1	-1.08253	0.382	0.210572
6924_at	6506 // GPI anchor biosynthesis // inferred from mutant phenotype /// 16485 // protein processing // inferred from mutant phenotype	YCL052C	PBN1	-1.02158	0.781	0.34146
6923_at	30489 // processing of 27S pre-rRNA // inferred from mutant phenotype	YCL054W	SPB1	2.16399	2.19e-08	3.73e-07
6922_at	742 // karyogamy during conjugation with cellular fusion // inferred from mutant phenotype /// 7067 // mitosis // traceable author statement /// 7126 // meiosis // inferred from mutant phenotype /// 45944 // positive regulation of transcription from RNA polymerase II promoter // traceable author statement	YCL055W	KAR4	1.13173	0.317	0.18401
6921_at	---	YCL056C	---	1.12999	0.287	0.171661
6759_at	---	YCL057c-a	---	-1.39273	0.00242	0.00446883
6760_g_at	---	YCL057c-a	---	-1.47702	0.000209	0.000629516
6920_at	6508 // proteolysis and peptidolysis // inferred from mutant phenotype /// 6508 // proteolysis and peptidolysis // inferred from direct assay	YCL057W	PRD1	1.00428	0.966	0.390836
6919_at	---	YCL058C	FYV5	1.61763	2.15e-05	9.97e-05
6918_at	6364 // rRNA processing // inferred from mutant phenotype /// 6365 // 35S primary transcript processing // inferred from mutant phenotype /// 6365 // 35S primary transcript processing // inferred from physical interaction /// 7046 // ribosome biogenesis // inferred from mutant phenotype	YCL059C	KRR1	1.85986	3.45e-07	3.41e-06
6917_at	76 // DNA replication checkpoint // inferred from mutant phenotype /// 76 // DNA replication checkpoint // inferred from physical interaction /// 76 // DNA replication checkpoint // inferred from genetic interaction /// 6348 // chromatin silencing at telomere // inferred from mutant phenotype /// 6348 // chromatin silencing at telomere // inferred from genetic interaction /// 30466 // chromatin s…	YCL061C	MRC1	1.08973	0.478	0.245763
6916_at	11 // vacuole inheritance // inferred from mutant phenotype	YCL063W	VAC17	1.4135	0.00307	0.00541501
6915_at	6567 // threonine catabolism // inferred from mutant phenotype /// 9071 // serine family amino acid catabolism // inferred from mutant phenotype	YCL064C	CHA1	1.12066	0.351	0.198028
6960_at	6357 // regulation of transcription from RNA polymerase II promoter // traceable author statement /// 7532 // regulation of transcription, mating-type specific // traceable author statement	YCL065W	MATALPHA1 /// HMLALPHA1	1.30277	0.0494	0.0463168
6961_g_at	6357 // regulation of transcription from RNA polymerase II promoter // traceable author statement /// 7532 // regulation of transcription, mating-type specific // traceable author statement	YCL065W	MATALPHA1 /// HMLALPHA1	1.30155	0.018	0.0211561
6959_s_at	6357 // regulation of transcription from RNA polymerase II promoter // traceable author statement /// 7532 // regulation of transcription, mating-type specific // traceable author statement	YCL066W	MATALPHA1 /// HMLALPHA1	1.2242	0.142	0.102304
6958_s_at	282 // bud site selection // traceable author statement /// 7120 // axial bud site selection // traceable author statement /// 7121 // bipolar bud site selection // traceable author statement /// 7124 // pseudohyphal growth // traceable author statement /// 7264 // small GTPase mediated signal transduction // traceable author statement /// 6357 // regulation of transcription from RNA polymerase I…	YCL067C	HMRA2 /// BUD5 /// MATALPHA2 /// HMLALPHA2	-1.23916	0.09	0.0727312
6957_s_at	282 // bud site selection // traceable author statement /// 7120 // axial bud site selection // traceable author statement /// 7121 // bipolar bud site selection // traceable author statement /// 7124 // pseudohyphal growth // traceable author statement /// 7264 // small GTPase mediated signal transduction // traceable author statement	YCL068C	BUD5	1.05358	0.827	0.355231
6956_s_at	6319 // Ty element transposition // inferred from sequence similarity	YCL074W	---	1.33421	0.0742	0.0628463
6750_i_at	6319 // Ty element transposition // inferred from sequence similarity	YCL075W	---	1.51085	0.00232	0.00433831
6955_s_at	6319 // Ty element transposition // inferred from sequence similarity	YCL076W	---	1.19577	0.182	0.122888
6879_at	---	YCR001W	---	1.1777	0.174	0.118831
6880_at	747 // conjugation with cellular fusion // traceable author statement /// 753 // cellular morphogenesis during conjugation with cellular fusion // traceable author statement /// 902 // cellular morphogenesis // traceable author statement /// 910 // cytokinesis // traceable author statement /// 7047 // cell wall organization and biogenesis // traceable author statement /// 7120 // axial bud site s…	YCR002C	CDC10	1.02905	0.759	0.335369
6881_at	6412 // protein biosynthesis // traceable author statement	YCR003W	MRPL32	1.01686	0.815	0.35208
6882_at	---	YCR004C	YCP4	-1.26312	0.012	0.0154545
6883_at	6097 // glyoxylate cycle // traceable author statement /// 6101 // citrate metabolism // traceable author statement /// 6537 // glutamate biosynthesis // traceable author statement	YCR005C	CIT2	1.14216	0.129	0.095639
6884_at	---	YCR006C	---	-1.1475	0.211	0.137329
3453_at	---	YCR007C	---	-1.28993	0.0558	0.0510872
6885_at	82 // G1/S transition of mitotic cell cycle // inferred from genetic interaction /// 30003 // cation homeostasis // inferred from genetic interaction /// 30003 // cation homeostasis // inferred from mutant phenotype	YCR008W	SAT4	1.05724	0.546	0.268877
6886_at	6897 // endocytosis // inferred from mutant phenotype /// 6970 // response to osmotic stress // inferred from mutant phenotype /// 7121 // bipolar bud site selection // inferred from mutant phenotype	YCR009C	RVS161	-1.19214	0.0646	0.0570402
6887_at	6259 // DNA metabolism // inferred from genetic interaction /// 6810 // transport // inferred from mutant phenotype /// 6846 // acetate transport // inferred from mutant phenotype /// 7126 // meiosis // inferred from expression pattern /// 19740 // nitrogen utilization // inferred from mutant phenotype	YCR010C	ADY2	1.28561	0.106	0.0823333
6888_at	6810 // transport // inferred from sequence similarity	YCR011C	ADP1	-1.24995	0.0624	0.0555485
6890_at	6094 // gluconeogenesis // inferred from mutant phenotype /// 6096 // glycolysis // inferred from mutant phenotype	YCR012W	PGK1	1.06879	0.259	0.159002
6889_at	---	YCR013C	---	2.0165	1.64e-05	8.03e-05
6891_at	6287 // base-excision repair, gap-filling // traceable author statement /// 6302 // double-strand break repair // inferred from direct assay /// 6303 // double-strand break repair via nonhomologous end-joining // inferred from direct assay	YCR014C	POL4	1.10124	0.421	0.225385
6892_at	---	YCR015C	---	1.37596	0.00302	0.0053421
6848_at	---	YCR016W	---	2.07317	3.91e-07	3.77e-06
6849_at	7047 // cell wall organization and biogenesis // inferred from genetic interaction /// 7165 // signal transduction // inferred from genetic interaction	YCR017C	CWH43	1.00102	0.973	0.392552
6850_at	6364 // rRNA processing // inferred from genetic interaction	YCR018C	SRD1	1.6766	0.000322	0.000902963
6755_i_at	---	YCR018C-A	---	1.02684	0.778	0.340591
6851_at	16032 // viral life cycle // inferred from mutant phenotype	YCR019W	MAK32	-1.00132	0.978	0.393539
6852_at	6772 // thiamin metabolism // inferred from expression pattern /// 7005 // mitochondrion organization and biogenesis // inferred from mutant phenotype	YCR020C	PET18	1.26932	0.0251	0.0275161
6853_at	6474 // N-terminal protein amino acid acetylation // inferred from direct assay	YCR020C-A	MAK31	1.3772	0.00173	0.00343842
6756_at	67 // DNA replication and chromosome cycle // inferred from mutant phenotype /// 74 // regulation of cell cycle // inferred from genetic interaction /// 74 // regulation of cell cycle // inferred from physical interaction	YCR020W-B	HTL1	-1.13441	0.33	0.189299
6854_at	6950 // response to stress // inferred from direct assay	YCR021C	HSP30	-1.03487	0.775	0.339841
6855_at	---	YCR022C	---	1.34875	0.0448	0.0430516
6856_at	---	YCR023C	---	-1.27491	0.00781	0.0111578
6857_at	6412 // protein biosynthesis // inferred from direct assay	YCR024C	SLM5	-1.03531	0.738	0.329078
6858_f_at	6812 // cation transport // inferred from genetic interaction	YCR024C-A	PMP1	1.12213	0.202	0.133088
6859_at	---	YCR025C	---	1.00666	0.974	0.392784
6860_at	---	YCR026C	---	-1.08049	0.444	0.233707
6861_at	15809 // L-arginine transport // inferred from mutant phenotype /// 15809 // L-arginine transport // inferred from genetic interaction /// 15819 // L-lysine transport // inferred from mutant phenotype	YCR027C	RHB1	1.04651	0.703	0.317839
6862_at	6897 // endocytosis // inferred from mutant phenotype /// 15887 // pantothenate transport // inferred from genetic interaction /// 15887 // pantothenate transport // inferred from mutant phenotype	YCR028C	FEN2	-1.0894	0.459	0.239186
6863_at	2 // mitochondrial genome maintenance // inferred from mutant phenotype	YCR028C-A	RIM1	1.14995	0.136	0.0993158
6864_at	2 // mitochondrial genome maintenance // inferred from mutant phenotype	YCR028C-A	RIM1	1.12719	0.181	0.122414
6865_at	---	YCR030C	SYP1	-1.39	0.00135	0.00279583
6866_at	28 // ribosomal small subunit assembly and maintenance // inferred from mutant phenotype /// 6412 // protein biosynthesis // traceable author statement /// 30490 // processing of 20S pre-rRNA // inferred from mutant phenotype	YCR031C	RPS14B /// RPS14A	1.19736	0.0356	0.0359969
6867_at	7047 // cell wall organization and biogenesis // inferred from mutant phenotype /// 9268 // response to pH // inferred from mutant phenotype	YCR032W	BPH1	-1.30289	0.0124	0.0158373
6868_at	16575 // histone deacetylation // inferred from direct assay /// 16575 // histone deacetylation // inferred from physical interaction /// 45835 // negative regulation of meiosis // inferred from physical interaction	YCR033W	SNT1	-1.74109	2.13e-06	1.52e-05
6869_at	16192 // vesicle-mediated transport // inferred from mutant phenotype /// 30148 // sphingolipid biosynthesis // inferred from mutant phenotype /// 30497 // fatty acid elongation // inferred from mutant phenotype	YCR034W	FEN1	1.61541	1.22e-05	6.42e-05
6825_at	6365 // 35S primary transcript processing // traceable author statement /// 6402 // mRNA catabolism // inferred from physical interaction	YCR035C	RRP43	1.08958	0.347	0.196551
6826_at	6014 // D-ribose metabolism // inferred from sequence similarity	YCR036W	RBK1	1.02329	0.82	0.353291
6827_at	6817 // phosphate transport // inferred from genetic interaction /// 6817 // phosphate transport // inferred from mutant phenotype /// 6817 // phosphate transport // inferred from sequence similarity	YCR037C	PHO87	-1.00154	0.963	0.390135
6828_at	282 // bud site selection // traceable author statement /// 7120 // axial bud site selection // traceable author statement /// 7121 // bipolar bud site selection // traceable author statement /// 7124 // pseudohyphal growth // traceable author statement /// 7264 // small GTPase mediated signal transduction // traceable author statement	YCR038C	BUD5	-1.08861	0.385	0.211689
6829_at	6357 // regulation of transcription from RNA polymerase II promoter // traceable author statement /// 7532 // regulation of transcription, mating-type specific // traceable author statement	YCR041W	MATALPHA1 /// HMLALPHA1	1.13739	0.239	0.149756
6830_at	114 // G1-specific transcription in mitotic cell cycle // inferred from mutant phenotype /// 6367 // transcription initiation from RNA polymerase II promoter // traceable author statement	YCR042C	TAF2	-1.28239	0.0391	0.0387936
6831_at	---	YCR043C	---	1.38342	0.00321	0.00560316
6832_at	6986 // response to unfolded protein // inferred from mutant phenotype /// 30026 // manganese ion homeostasis // inferred from mutant phenotype	YCR044C	PER1	-1.37505	0.000656	0.00161437
6833_at	---	YCR045C	---	1.3966	0.0136	0.0170405
6834_at	6412 // protein biosynthesis // inferred from physical interaction /// 6412 // protein biosynthesis // inferred from mutant phenotype	YCR046C	IMG1	1.07802	0.402	0.218182
6835_at	282 // bud site selection // inferred from mutant phenotype	YCR047C	BUD23	1.36534	0.00134	0.00277979
6837_at	16125 // sterol metabolism // inferred from mutant phenotype	YCR048W	ARE1	1.21728	0.0343	0.0349596
6836_at	---	YCR049C	---	1.44066	0.00497	0.00786268
6838_at	---	YCR050C	---	1.4311	0.0151	0.0185001
6839_at	---	YCR051W	---	1.14208	0.149	0.106127
6840_at	6338 // chromatin remodeling // inferred from sequence similarity /// 6338 // chromatin remodeling // inferred from direct assay	YCR052W	RSC6	1.24564	0.0187	0.0218193
6841_at	6566 // threonine metabolism // traceable author statement /// 6897 // endocytosis // inferred from mutant phenotype	YCR053W	THR4	1.8701	6e-08	8.34e-07
6842_at	---	YCR054C	CTR86	1.53236	0.00726	0.0105596
6843_at	910 // cytokinesis // inferred from mutant phenotype /// 6365 // 35S primary transcript processing // inferred from mutant phenotype /// 6365 // 35S primary transcript processing // inferred from physical interaction /// 30468 // establishment of cell polarity (sensu Fungi) // inferred from mutant phenotype /// 30490 // processing of 20S pre-rRNA // inferred from mutant phenotype /// 30490 // pro…	YCR057C	PWP2	2.18895	8.06e-08	1.05e-06
6844_at	6521 // regulation of amino acid metabolism // inferred from physical interaction /// 6521 // regulation of amino acid metabolism // inferred from mutant phenotype	YCR059C	YIH1	-1.03653	0.658	0.30472
6845_at	6457 // protein folding // inferred from mutant phenotype /// 6457 // protein folding // inferred from physical interaction /// 6457 // protein folding // inferred from genetic interaction	YCR060W	TAH1	1.29239	0.0131	0.0165429
6846_at	---	YCR061W	---	-1.4209	0.000958	0.00215537
6847_g_at	---	YCR061W	---	-1.30929	0.00298	0.00528398
6803_at	---	YCR062W	---	-1.59915	0.000274	0.000788077
6805_at	282 // bud site selection // inferred from mutant phenotype /// 8380 // RNA splicing // inferred from physical interaction	YCR063W	BUD31	1.11499	0.322	0.186008
6804_at	---	YCR064C	---	1.01963	0.948	0.386769
6806_at	83 // G1/S-specific transcription in mitotic cell cycle // inferred from physical interaction /// 6367 // transcription initiation from RNA polymerase II promoter // inferred from direct assay /// 7051 // spindle organization and biogenesis // inferred from genetic interaction	YCR065W	HCM1	-1.13487	0.154	0.108767
6807_at	6281 // DNA repair // inferred from mutant phenotype	YCR066W	RAD18	1.01049	0.967	0.391155
6808_at	6888 // ER to Golgi transport // inferred from genetic interaction /// 6888 // ER to Golgi transport // inferred from mutant phenotype	YCR067C	SED4	-1.16943	0.075	0.0633932
6809_at	6624 // vacuolar protein processing or maturation // inferred from mutant phenotype /// 6624 // vacuolar protein processing or maturation // inferred from direct assay /// 6914 // autophagy // inferred from mutant phenotype /// 6914 // autophagy // inferred from direct assay /// 30397 // membrane disassembly // inferred from mutant phenotype /// 30397 // membrane disassembly // inferred from dire…	YCR068W	ATG15	-1.37841	0.00904	0.0125373
6810_g_at	6624 // vacuolar protein processing or maturation // inferred from mutant phenotype /// 6624 // vacuolar protein processing or maturation // inferred from direct assay /// 6914 // autophagy // inferred from mutant phenotype /// 6914 // autophagy // inferred from direct assay /// 30397 // membrane disassembly // inferred from mutant phenotype /// 30397 // membrane disassembly // inferred from dire…	YCR068W	ATG15	-1.40199	0.00877	0.0122224
6761_at	6624 // vacuolar protein processing or maturation // inferred from mutant phenotype /// 6624 // vacuolar protein processing or maturation // inferred from direct assay /// 6914 // autophagy // inferred from mutant phenotype /// 6914 // autophagy // inferred from direct assay /// 30397 // membrane disassembly // inferred from mutant phenotype /// 30397 // membrane disassembly // inferred from dire…	YCR068W-A	ATG15	-1.39948	0.00377	0.00635281
6811_at	---	YCR069W	CPR4	-1.5181	5.44e-05	0.0002127
6812_at	6412 // protein biosynthesis // inferred from curator	YCR071C	IMG2	-1.05938	0.613	0.290575
6813_at	---	YCR072C	---	1.51055	3.65e-05	0.000155357
6814_at	168 // activation of MAPKK activity during osmolarity sensing // traceable author statement /// 6468 // protein amino acid phosphorylation // traceable author statement /// 7231 // osmosensory signaling pathway // traceable author statement	YCR073C	SSK22	-1.2592	0.0403	0.0397496
6815_at	6409 // tRNA-nucleus export // inferred from genetic interaction /// 6409 // tRNA-nucleus export // inferred from mutant phenotype /// 8033 // tRNA processing // inferred from genetic interaction /// 8033 // tRNA processing // inferred from mutant phenotype	YCR073W-A	SOL2	-1.06921	0.393	0.214969
6816_at	15811 // L-cystine transport // inferred from sequence similarity	YCR075C	ERS1	-1.36594	0.00315	0.00552712
6817_at	---	YCR076C	---	-1.62452	0.000154	0.000494885
6818_at	6446 // regulation of translational initiation // inferred from mutant phenotype /// 6446 // regulation of translational initiation // inferred from genetic interaction /// 7059 // chromosome segregation // inferred from mutant phenotype	YCR077C	PAT1	-1.32251	0.00731	0.0106115
6819_at	---	YCR079W	---	-1.61169	0.000146	0.00047621
6820_at	122 // negative regulation of transcription from RNA polymerase II promoter // traceable author statement	YCR081W	SRB8	-1.17062	0.109	0.0840633
6821_at	---	YCR082W	---	1.11208	0.235	0.148153
6822_at	6979 // response to oxidative stress // inferred from mutant phenotype	YCR083W	TRX3	1.0081	0.956	0.388746
6823_at	16481 // negative regulation of transcription // inferred from mutant phenotype /// 16481 // negative regulation of transcription // inferred from direct assay /// 16481 // negative regulation of transcription // inferred from physical interaction /// 16584 // nucleosome spacing // inferred from direct assay	YCR084C	TUP1	1.0798	0.414	0.223026
6824_at	---	YCR085W	---	1.5142	0.000399	0.00107254
6780_at	6260 // DNA replication // inferred from mutant phenotype /// 6260 // DNA replication // inferred from physical interaction /// 45132 // meiotic chromosome segregation // inferred from mutant phenotype /// 45143 // homologous chromosome segregation // inferred from mutant phenotype /// 45143 // homologous chromosome segregation // inferred from physical interaction	YCR086W	CSM1	1.25119	0.0198	0.0228078
6782_at	---	YCR087C-A	---	1.702	6.81e-06	3.92e-05
6781_at	---	YCR087W	---	1.41376	0.00199	0.00384164
6783_at	147 // actin cortical patch assembly // inferred from mutant phenotype /// 30447 // filamentous growth // inferred from mutant phenotype /// 30468 // establishment of cell polarity (sensu Fungi) // inferred from mutant phenotype	YCR088W	ABP1	1.02071	0.781	0.34146
6784_at	753 // cellular morphogenesis during conjugation with cellular fusion // inferred from mutant phenotype /// 755 // cytogamy // inferred from mutant phenotype	YCR089W	FIG2	-1.1901	0.0858	0.0701493
6785_at	---	YCR090C	---	1.42568	0.00161	0.00324702
6786_at	6468 // protein amino acid phosphorylation // inferred from sequence similarity /// 19236 // response to pheromone // inferred from genetic interaction	YCR091W	KIN82	-1.35786	0.0203	0.0232175
6787_at	735 // removal of nonhomologous ends // traceable author statement /// 6298 // mismatch repair // inferred from mutant phenotype /// 6310 // DNA recombination // inferred from mutant phenotype /// 6312 // mitotic recombination // inferred from mutant phenotype	YCR092C	MSH3	1.22511	0.127	0.0944782
6788_at	74 // regulation of cell cycle // inferred from mutant phenotype /// 122 // negative regulation of transcription from RNA polymerase II promoter // traceable author statement /// 288 // mRNA catabolism, deadenylylation-dependent decay // inferred from genetic interaction /// 288 // mRNA catabolism, deadenylylation-dependent decay // inferred from mutant phenotype /// 288 // mRNA catabolism, deade…	YCR093W	CDC39	1.14688	0.16	0.111704
6789_at	80 // G1 phase of mitotic cell cycle // inferred from direct assay /// 80 // G1 phase of mitotic cell cycle // inferred from mutant phenotype /// 80 // G1 phase of mitotic cell cycle // inferred from genetic interaction /// 30467 // establishment and/or maintenance of cell polarity (sensu Fungi) // inferred from mutant phenotype /// 45449 // regulation of transcription // inferred from genetic in…	YCR094W	CDC50	-1.03335	0.7	0.31687
6790_at	---	YCR095C	---	-1.04147	0.686	0.31341
3148_s_at	282 // bud site selection // traceable author statement /// 7120 // axial bud site selection // traceable author statement /// 7121 // bipolar bud site selection // traceable author statement /// 7124 // pseudohyphal growth // traceable author statement /// 7264 // small GTPase mediated signal transduction // traceable author statement /// 6357 // regulation of transcription from RNA polymerase I…	YCR096C	HMRA2 /// BUD5 /// MATALPHA2 /// HMLALPHA2	-1.3386	0.0203	0.0232175
6791_s_at	7532 // regulation of transcription, mating-type specific // inferred from direct assay	YCR097W	HMRA1	1.01303	0.934	0.383255
6792_s_at	7532 // regulation of transcription, mating-type specific // inferred from direct assay	YCR097W	HMRA1	1.01523	0.881	0.369459
6757_i_at	7532 // regulation of transcription, mating-type specific // inferred from direct assay	YCR097W-A	HMRA1	-1.14137	0.371	0.206322
6793_at	1407 // glycerophosphodiester transport // inferred from mutant phenotype	YCR098C	GIT1	1.26676	0.036	0.0363418
6794_at	---	YCR099C	---	-1.27442	0.0523	0.0486046
6795_at	---	YCR100C	---	-1.29889	0.0238	0.0263724
6796_at	---	YCR101C	---	-1.0749	0.596	0.284632
6797_at	---	YCR102C	---	1.00038	0.94	0.384906
6758_at	---	YCR102W-A	---	1.05019	0.969	0.391622
6798_f_at	---	YCR104W	PAU3	-1.11554	0.233	0.147319
6799_at	6066 // alcohol metabolism // inferred from direct assay	YCR105W	ADH7	1.20313	0.092	0.0739596
6800_at	9410 // response to xenobiotic stimulus // inferred from mutant phenotype	YCR106W	RDS1	-1.15764	0.255	0.15712
6461_at	---	YDL001W	RMD1	-1.00665	0.913	0.377866
6460_at	6338 // chromatin remodeling // inferred from physical interaction	YDL002C	NHP10	-1.08013	0.53	0.263241
6459_at	7064 // mitotic sister chromatid cohesion // inferred from mutant phenotype /// 7064 // mitotic sister chromatid cohesion // traceable author statement /// 7076 // mitotic chromosome condensation // inferred from mutant phenotype	YDL003W	MCD1	-1.02409	0.809	0.349979
6503_at	15986 // ATP synthesis coupled proton transport // inferred from mutant phenotype /// 15986 // ATP synthesis coupled proton transport // inferred from physical interaction /// 15986 // ATP synthesis coupled proton transport // inferred from sequence similarity	YDL004W	ATP16	-1.29324	0.00774	0.0110878
6502_at	6366 // transcription from RNA polymerase II promoter // inferred from direct assay	YDL005C	MED2	-1.00569	0.959	0.38941
6501_at	1 // mitochondrion inheritance // inferred from mutant phenotype /// 173 // inactivation of MAPK activity during osmolarity sensing // inferred from genetic interaction /// 173 // inactivation of MAPK activity during osmolarity sensing // inferred from mutant phenotype /// 173 // inactivation of MAPK activity during osmolarity sensing // inferred from direct assay /// 6388 // tRNA splicing // inf…	YDL006W	PTC1	1.06735	0.616	0.291548
6500_at	6511 // ubiquitin-dependent protein catabolism // traceable author statement	YDL007W	RPT2	1.33416	0.0018	0.00355273
6499_at	22 // mitotic spindle elongation // traceable author statement /// 70 // mitotic sister chromatid segregation // traceable author statement /// 7091 // mitotic metaphase/anaphase transition // traceable author statement /// 8054 // cyclin catabolism // traceable author statement /// 16567 // protein ubiquitination // inferred from physical interaction /// 31145 // anaphase-promoting complex-depen…	YDL008W	APC11	1.07794	0.401	0.217831
6498_at	---	YDL009C	---	1.11321	0.305	0.179011
6497_at	---	YDL010W	---	-1.03815	0.66	0.30515
6496_at	---	YDL011C	---	1.35004	0.0339	0.0346474
6495_at	---	YDL012C	---	1.03951	0.657	0.304409
6494_at	6310 // DNA recombination // inferred from genetic interaction /// 6310 // DNA recombination // inferred from mutant phenotype /// 6974 // response to DNA damage stimulus // traceable author statement /// 30437 // sporulation (sensu Fungi) // traceable author statement	YDL013W	HEX3	-1.20508	0.0363	0.0365747
6493_at	27 // ribosomal large subunit assembly and maintenance // traceable author statement /// 154 // rRNA modification // traceable author statement /// 1510 // RNA methylation // inferred from mutant phenotype /// 1510 // RNA methylation // inferred from sequence similarity /// 1510 // RNA methylation // inferred from physical interaction /// 6365 // 35S primary transcript processing // traceable aut…	YDL014W	NOP1	1.55601	4.76e-05	0.000192628
6492_at	38 // very-long-chain fatty acid metabolism // inferred from mutant phenotype /// 38 // very-long-chain fatty acid metabolism // inferred from genetic interaction /// 38 // very-long-chain fatty acid metabolism // inferred from physical interaction	YDL015C	TSC13	1.14823	0.185	0.124527
6491_at	---	YDL016C	---	1.40745	0.00933	0.0128336
6490_at	6270 // DNA replication initiation // traceable author statement /// 6275 // regulation of DNA replication // traceable author statement /// 6468 // protein amino acid phosphorylation // traceable author statement	YDL017W	CDC7	1.10527	0.43	0.228648
6489_at	45045 // secretory pathway // inferred from mutant phenotype	YDL018C	ERP3	1.2803	0.0355	0.0359351
6488_at	6694 // steroid biosynthesis // inferred from mutant phenotype /// 6694 // steroid biosynthesis // inferred from genetic interaction	YDL019C	OSH2	-1.14688	0.147	0.104986
6487_at	86 // G2/M transition of mitotic cell cycle // inferred from mutant phenotype /// 6511 // ubiquitin-dependent protein catabolism // traceable author statement /// 46685 // response to arsenic // inferred from mutant phenotype /// 46685 // response to arsenic // inferred from expression pattern	YDL020C	RPN4	-1.0127	0.897	0.373753
6486_at	---	YDL021W	GPM2	1.38327	0.00771	0.0110576
6485_at	6973 // intracellular accumulation of glycerol // inferred from mutant phenotype	YDL022W	GPD1	1.54632	1.97e-05	9.31e-05
6484_at	---	YDL023C	---	1.54826	0.000574	0.00144626
6483_at	1403 // invasive growth (sensu Saccharomyces) // inferred from genetic interaction /// 7124 // pseudohyphal growth // inferred from mutant phenotype	YDL024C	DIA3	-1.27238	0.0238	0.0263724
6482_at	---	YDL025C	---	-1.03251	0.697	0.315976
6526_at	---	YDL026W	---	1.01299	0.719	0.323256
6525_at	---	YDL027C	---	-1.49451	0.00404	0.00667698
6524_at	7094 // mitotic spindle checkpoint // traceable author statement /// 7103 // spindle pole body duplication in nuclear envelope // traceable author statement	YDL028C	MPS1	-1.38339	0.00425	0.00696492
6523_at	1 // mitochondrion inheritance // inferred from mutant phenotype /// 1 // mitochondrion inheritance // inferred from physical interaction /// 7015 // actin filament organization // inferred from mutant phenotype	YDL029W	ARP2	-1.1965	0.033	0.0338961
6522_at	398 // nuclear mRNA splicing, via spliceosome // inferred from direct assay	YDL030W	PRP9	-1.01338	0.869	0.366546
6521_at	27 // ribosomal large subunit assembly and maintenance // inferred from mutant phenotype /// 6365 // 35S primary transcript processing // traceable author statement	YDL031W	DBP10	1.47882	0.000109	0.000374691
6520_at	---	YDL032W	---	1.27172	0.0586	0.0529689
6519_at	6400 // tRNA modification // inferred from mutant phenotype /// 6412 // protein biosynthesis // inferred from mutant phenotype	YDL033C	SLM3	-1.05953	0.523	0.261132
6518_at	---	YDL034W	---	1.04457	0.747	0.331851
6517_at	1302 // replicative cell aging // inferred from mutant phenotype /// 7124 // pseudohyphal growth // inferred from mutant phenotype /// 7186 // G-protein coupled receptor protein signaling pathway // inferred from mutant phenotype /// 7186 // G-protein coupled receptor protein signaling pathway // inferred from physical interaction	YDL035C	GPR1	-1.67515	3.91e-06	2.49e-05
6516_at	---	YDL036C	---	1.17311	0.172	0.117879
6515_at	---	YDL037C	BSC1	1.11824	0.439	0.231967
6514_at	747 // conjugation with cellular fusion // inferred from expression pattern	YDL038C	PRM7	1.76693	0.000132	0.00043867
6513_at	747 // conjugation with cellular fusion // inferred from expression pattern	YDL039C	PRM7	1.86359	3.28e-07	3.3e-06
6512_at	6473 // protein amino acid acetylation // traceable author statement	YDL040C	NAT1	1.05913	0.514	0.258312
6511_at	---	YDL041W	---	1.50333	0.0023	0.004314
6510_at	183 // chromatin silencing at ribosomal DNA // inferred from mutant phenotype /// 1302 // replicative cell aging // inferred from mutant phenotype /// 1308 // loss of chromatin silencing during replicative cell aging // traceable author statement /// 6303 // double-strand break repair via nonhomologous end-joining // inferred from direct assay /// 6333 // chromatin assembly or disassembly // infe…	YDL042C	SIR2	1.05642	0.557	0.272624
6509_at	245 // spliceosome assembly // inferred from direct assay	YDL043C	PRP11	1.31049	0.0147	0.0181059
6508_at	6397 // mRNA processing // inferred from mutant phenotype /// 6412 // protein biosynthesis // inferred from mutant phenotype	YDL044C	MTF2	-1.04984	0.632	0.296428
6507_at	6747 // FAD biosynthesis // inferred from direct assay /// 6747 // FAD biosynthesis // inferred from mutant phenotype	YDL045C	FAD1	-1.04642	0.585	0.28134
6506_at	6412 // protein biosynthesis // inferred from direct assay	YDL045W-A	MRP10	1.09285	0.34	0.193475
6505_at	---	YDL046W	---	-1.11452	0.22	0.141568
6504_at	82 // G1/S transition of mitotic cell cycle // inferred from genetic interaction /// 1302 // replicative cell aging // inferred from mutant phenotype /// 6281 // DNA repair // inferred from mutant phenotype /// 6468 // protein amino acid phosphorylation // traceable author statement /// 7047 // cell wall organization and biogenesis // inferred from mutant phenotype /// 7243 // protein kinase casc…	YDL047W	SIT4	1.1882	0.0882	0.071668
5927_at	---	YDL048C	STP4	1.31782	0.00462	0.00742328
6549_at	6078 // beta-1,6 glucan biosynthesis // inferred from genetic interaction /// 6078 // beta-1,6 glucan biosynthesis // inferred from mutant phenotype	YDL049C	KNH1	1.84142	7.19e-07	6.29e-06
6548_at	---	YDL050C	---	1.83978	6.85e-05	0.000258011
6547_at	8033 // tRNA processing // inferred from mutant phenotype	YDL051W	LHP1	2.04553	5.35e-08	7.67e-07
6546_at	30148 // sphingolipid biosynthesis // inferred from mutant phenotype	YDL052C	SLC1	1.28556	0.00983	0.0133575
6545_at	---	YDL053C	PBP4	1.06678	0.464	0.240774
6544_at	6810 // transport // inferred from sequence similarity	YDL054C	MCH1	-1.02677	0.73	0.326732
6543_at	32 // cell wall mannoprotein biosynthesis // inferred from mutant phenotype /// 6486 // protein amino acid glycosylation // inferred from mutant phenotype /// 9298 // GDP-mannose biosynthesis // inferred from direct assay /// 9298 // GDP-mannose biosynthesis // inferred from mutant phenotype	YDL055C	PSA1	1.25425	0.00484	0.0077131
6542_at	74 // regulation of cell cycle // inferred from mutant phenotype /// 74 // regulation of cell cycle // inferred from genetic interaction /// 6260 // DNA replication // inferred from physical interaction /// 6260 // DNA replication // inferred from mutant phenotype	YDL056W	MBP1	1.08054	0.453	0.23686
6541_at	---	YDL057W	---	-1.12081	0.221	0.141989
6540_at	6461 // protein complex assembly // inferred from direct assay /// 6888 // ER to Golgi transport // inferred from mutant phenotype	YDL058W	USO1	-1.20269	0.0556	0.0509671
6539_at	722 // telomerase-independent telomere maintenance // inferred from mutant phenotype /// 727 // double-strand break repair via break-induced replication // traceable author statement /// 45002 // double-strand break repair via single-strand annealing // inferred from genetic interaction	YDL059C	RAD59	-1.08718	0.321	0.185575
6538_at	6364 // rRNA processing // inferred from mutant phenotype /// 42254 // ribosome biogenesis and assembly // inferred from mutant phenotype	YDL060W	TSR1	1.28922	0.0525	0.0487537
6537_f_at	6412 // protein biosynthesis // traceable author statement	YDL061C	RPS29A /// RPS29B	1.07086	0.556	0.272315
6536_at	---	YDL062W	---	1.26753	0.13	0.0961492
6535_at	---	YDL063C	---	1.96613	1.9e-06	1.4e-05
6534_at	22 // mitotic spindle elongation // inferred from mutant phenotype /// 86 // G2/M transition of mitotic cell cycle // traceable author statement /// 6464 // protein modification // inferred from direct assay	YDL064W	UBC9	1.0802	0.383	0.210871
6533_at	6457 // protein folding // traceable author statement /// 6625 // protein-peroxisome targeting // inferred from mutant phenotype /// 7031 // peroxisome organization and biogenesis // inferred from mutant phenotype /// 45046 // peroxisome membrane protein import // traceable author statement	YDL065C	PEX19	1.10392	0.449	0.235434
6532_at	6102 // isocitrate metabolism // traceable author statement /// 6537 // glutamate biosynthesis // traceable author statement	YDL066W	IDP1	1.06932	0.434	0.230114
6531_at	6123 // mitochondrial electron transport, cytochrome c to oxygen // inferred from direct assay /// 9060 // aerobic respiration // traceable author statement	YDL067C	COX9	-1.19394	0.0509	0.0474466
6530_at	---	YDL068W	---	1.15421	0.194	0.128896
6529_at	6412 // protein biosynthesis // traceable author statement	YDL069C	CBS1	1.0042	0.943	0.385452
6528_at	---	YDL070W	BDF2	-1.1101	0.264	0.161295
6527_at	---	YDL071C	---	-1.07805	0.43	0.228648
6572_at	---	YDL072C	---	-1.26725	0.0131	0.0165429
6571_at	---	YDL073W	---	-1.12885	0.251	0.155302
6570_at	6348 // chromatin silencing at telomere // inferred from mutant phenotype /// 6513 // protein monoubiquitination // inferred from mutant phenotype /// 16571 // histone methylation // inferred from mutant phenotype /// 16574 // histone ubiquitination // inferred from mutant phenotype	YDL074C	BRE1	1.06159	0.52	0.260161
6568_f_at	6412 // protein biosynthesis // traceable author statement	YDL075W	RPL31A	1.36066	2.12e-05	9.88e-05
6569_at	6412 // protein biosynthesis // traceable author statement	YDL075W	RPL31B /// RPL31A	1.18988	0.00776	0.0111078
6567_at	6342 // chromatin silencing // RCA	YDL076C	RXT3	-1.03343	0.692	0.314829
6566_at	7033 // vacuole organization and biogenesis // inferred from mutant phenotype /// 42145 // homotypic vacuole fusion, non-autophagic // inferred from mutant phenotype /// 42145 // homotypic vacuole fusion, non-autophagic // inferred from direct assay	YDL077C	VAM6	-1.30703	0.0123	0.0157586
6565_at	6097 // glyoxylate cycle // traceable author statement /// 6108 // malate metabolism // traceable author statement /// 6635 // fatty acid beta-oxidation // traceable author statement /// 6735 // NADH regeneration // traceable author statement	YDL078C	MDH3	-1.29624	0.0047	0.00752241
6563_at	6468 // protein amino acid phosphorylation // inferred from genetic interaction /// 6468 // protein amino acid phosphorylation // inferred from sequence similarity /// 6950 // response to stress // inferred from genetic interaction /// 6950 // response to stress // inferred from mutant phenotype /// 42176 // regulation of protein catabolism // inferred from genetic interaction	YDL079C	MRK1	1.03129	0.769	0.338172
6564_at	6468 // protein amino acid phosphorylation // inferred from genetic interaction /// 6468 // protein amino acid phosphorylation // inferred from sequence similarity /// 6950 // response to stress // inferred from genetic interaction /// 6950 // response to stress // inferred from mutant phenotype /// 42176 // regulation of protein catabolism // inferred from genetic interaction	YDL079C	MRK1	-1.05741	0.592	0.283344
6562_at	9228 // thiamin biosynthesis // traceable author statement	YDL080C	THI3	-1.01163	0.874	0.367984
6561_at	6412 // protein biosynthesis // traceable author statement /// 6414 // translational elongation // inferred from sequence similarity	YDL081C	RPP1A	1.29109	0.00203	0.00390054
6560_at	6412 // protein biosynthesis // traceable author statement	YDL082W	RPL13B /// RPL13A	1.67241	3.9e-06	2.49e-05
6558_i_at	6412 // protein biosynthesis // traceable author statement	YDL083C	RPS16A /// RPS16B	1.99156	3.31e-07	3.31e-06
6559_f_at	6412 // protein biosynthesis // traceable author statement	YDL083C	RPS16A /// RPS16B	1.45823	0.000112	0.000382515
6557_at	370 // U2-type nuclear mRNA branch site recognition // traceable author statement /// 398 // nuclear mRNA splicing, via spliceosome // inferred from mutant phenotype /// 6406 // mRNA-nucleus export // inferred from mutant phenotype /// 6406 // mRNA-nucleus export // inferred from direct assay /// 6406 // mRNA-nucleus export // inferred from physical interaction	YDL084W	SUB2	1.27676	0.0153	0.0186585
5923_at	---	YDL085c-a	---	1.63312	2.31e-05	0.000106403
6556_at	6116 // NADH oxidation // inferred from direct assay /// 19655 // ethanol fermentation // inferred from genetic interaction /// 19655 // ethanol fermentation // inferred from sequence similarity /// 19655 // ethanol fermentation // inferred from mutant phenotype	YDL085W	NDE2	-1.75234	3.33e-05	0.000143054
6555_at	---	YDL086W	---	-1.3662	0.00482	0.00769117
6554_at	6376 // mRNA splice site selection // inferred from mutant phenotype /// 6376 // mRNA splice site selection // inferred from genetic interaction	YDL087C	LUC7	-1.00057	0.973	0.392552
6553_at	59 // protein-nucleus import, docking // inferred from physical interaction /// 6406 // mRNA-nucleus export // inferred from mutant phenotype /// 6407 // rRNA-nucleus export // traceable author statement /// 6408 // snRNA-nucleus export // traceable author statement /// 6607 // NLS-bearing substrate-nucleus import // traceable author statement /// 6608 // snRNP protein-nucleus import // traceable…	YDL088C	ASM4	1.08322	0.378	0.209146
6552_at	---	YDL089W	---	1.07204	0.404	0.218914
6551_at	18347 // protein amino acid farnesylation // inferred from direct assay	YDL090C	RAM1	-1.13412	0.186	0.125018
6550_at	---	YDL091C	UBX3	-1.23581	0.0668	0.0584663
6594_at	6617 // SRP-dependent cotranslational protein-membrane targeting, signal sequence recognition // inferred from curator /// 45047 // protein-ER targeting // inferred from physical interaction	YDL092W	SRP14	1.16243	0.191	0.127498
6593_at	6493 // O-linked glycosylation // traceable author statement	YDL093W	PMT5	-1.44783	0.000768	0.00181861
6592_at	---	YDL094C	---	-1.11859	0.36	0.201721
6591_at	6493 // O-linked glycosylation // inferred from mutant phenotype /// 6493 // O-linked glycosylation // inferred from direct assay	YDL095W	PMT1	-1.25747	0.0124	0.0158373
6590_at	---	YDL096C	---	1.0354	0.897	0.373753
6589_at	6511 // ubiquitin-dependent protein catabolism // traceable author statement	YDL097C	RPN6	1.02517	0.76	0.335611
6588_at	398 // nuclear mRNA splicing, via spliceosome // inferred from physical interaction	YDL098C	SNU23	-1.07054	0.571	0.27713
6587_at	---	YDL099W	---	-1.04457	0.605	0.287778
6586_at	9408 // response to heat // inferred from mutant phenotype /// 10038 // response to metal ion // inferred from mutant phenotype	YDL100C	ARR4	1.06528	0.445	0.2341
6585_at	75 // cell cycle checkpoint // inferred from mutant phenotype /// 77 // DNA damage checkpoint // inferred from mutant phenotype /// 6468 // protein amino acid phosphorylation // inferred from direct assay	YDL101C	DUN1	1.15271	0.144	0.103422
6584_at	6272 // leading strand elongation // traceable author statement /// 6273 // lagging strand elongation // traceable author statement /// 6280 // mutagenesis // traceable author statement /// 6284 // base-excision repair // traceable author statement /// 6289 // nucleotide-excision repair // traceable author statement /// 6298 // mismatch repair // non-traceable author statement /// 6301 // postrep…	YDL102W	CDC2	-1.22937	0.098	0.0777189
6583_at	6048 // UDP-N-acetylglucosamine biosynthesis // inferred from direct assay	YDL103C	QRI1	-1.14442	0.197	0.130514
6582_at	6508 // proteolysis and peptidolysis // inferred from sequence similarity	YDL104C	QRI7	1.01356	0.992	0.396798
6581_at	6281 // DNA repair // inferred from mutant phenotype /// 6281 // DNA repair // inferred from physical interaction	YDL105W	NSE4	1.04911	0.668	0.307886
6580_at	105 // histidine biosynthesis // traceable author statement /// 6350 // transcription // inferred from genetic interaction /// 6350 // transcription // traceable author statement /// 9113 // purine base biosynthesis // inferred from direct assay /// 16036 // cellular response to phosphate starvation // traceable author statement	YDL106C	PHO2	1.09292	0.402	0.218182
6579_at	6461 // protein complex assembly // inferred from direct assay /// 6461 // protein complex assembly // inferred from physical interaction /// 6461 // protein complex assembly // inferred from mutant phenotype /// 50821 // protein stabilization // inferred from mutant phenotype /// 50821 // protein stabilization // inferred from direct assay	YDL107W	MSS2	1.21291	0.109	0.0840633
6578_at	6367 // transcription initiation from RNA polymerase II promoter // traceable author statement /// 6468 // protein amino acid phosphorylation // traceable author statement /// 7070 // negative regulation of transcription from RNA polymerase II promoter, mitotic // traceable author statement	YDL108W	KIN28	1.09429	0.422	0.225757
6577_at	6629 // lipid metabolism // inferred from mutant phenotype /// 6629 // lipid metabolism // inferred from sequence similarity	YDL109C	---	-1.07382	0.502	0.254564
6576_at	---	YDL110C	---	-1.44486	0.000598	0.00149552
6575_at	6365 // 35S primary transcript processing // traceable author statement /// 6402 // mRNA catabolism // inferred from physical interaction	YDL111C	RRP42	1.33015	0.00302	0.0053421
6574_at	30488 // tRNA methylation // inferred from direct assay	YDL112W	TRM3	1.5174	9.87e-05	0.000346038
6573_at	6623 // protein-vacuolar targeting // inferred from mutant phenotype /// 6623 // protein-vacuolar targeting // inferred from physical interaction /// 6914 // autophagy // inferred from direct assay	YDL113C	ATG20	-1.25931	0.0724	0.0617459
6617_at	---	YDL114W	---	1.60374	0.000725	0.00174584
6616_at	7126 // meiosis // traceable author statement	YDL115C	IWR1	-1.01517	0.841	0.358579
6615_at	6259 // DNA metabolism // inferred from genetic interaction /// 6406 // mRNA-nucleus export // inferred from mutant phenotype /// 6407 // rRNA-nucleus export // traceable author statement /// 6408 // snRNA-nucleus export // traceable author statement /// 6409 // tRNA-nucleus export // traceable author statement /// 6607 // NLS-bearing substrate-nucleus import // traceable author statement /// 660…	YDL116W	NUP84	1.02269	0.881	0.369459
6614_at	910 // cytokinesis // inferred from genetic interaction	YDL117W	CYK3	1.10143	0.278	0.167606
6613_at	---	YDL118W	---	1.59244	0.000107	0.000368501
6612_at	6810 // transport // inferred from sequence similarity	YDL119C	---	1.12359	0.228	0.1453
6611_at	6800 // oxygen and reactive oxygen species metabolism // inferred from mutant phenotype /// 6879 // iron ion homeostasis // inferred from genetic interaction /// 6879 // iron ion homeostasis // inferred from mutant phenotype /// 6879 // iron ion homeostasis // inferred from direct assay /// 18283 // iron incorporation into metallo-sulfur cluster // inferred from genetic interaction /// 18283 // i…	YDL120W	YFH1	1.81598	7.67e-07	6.63e-06
6610_at	---	YDL121C	---	1.72402	7.22e-06	4.14e-05
6609_at	16579 // protein deubiquitination // traceable author statement	YDL122W	UBP1	1.34616	0.00319	0.00557088
6608_at	---	YDL123W	SNA4	-1.46751	0.000523	0.00134151
6607_at	8152 // metabolism // inferred from curator	YDL124W	---	-2.51534	1.07e-09	3.07e-08
6605_at	9117 // nucleotide metabolism // inferred from direct assay	YDL125C	HNT1	-1.8021	1.3e-06	1.03e-05
6606_at	9117 // nucleotide metabolism // inferred from direct assay	YDL125C	HNT1	-2.13288	2.69e-08	4.38e-07
6604_at	6511 // ubiquitin-dependent protein catabolism // inferred from physical interaction /// 6511 // ubiquitin-dependent protein catabolism // inferred from direct assay /// 6906 // vesicle fusion // inferred from direct assay /// 6915 // apoptosis // traceable author statement /// 7049 // cell cycle // inferred from mutant phenotype /// 15031 // protein transport // inferred from direct assay /// 30…	YDL126C	CDC48	-1.09858	0.251	0.155302
6603_at	7049 // cell cycle // traceable author statement	YDL127W	PCL2	-1.0082	0.9	0.374371
6602_at	6816 // calcium ion transport // inferred from mutant phenotype /// 6816 // calcium ion transport // inferred from direct assay /// 6828 // manganese ion transport // inferred from direct assay /// 6874 // calcium ion homeostasis // inferred from mutant phenotype	YDL128W	VCX1	-1.2962	0.00753	0.0108711
6601_at	---	YDL129W	---	1.21744	0.107	0.0828838
6599_at	6412 // protein biosynthesis // traceable author statement /// 6414 // translational elongation // inferred from sequence similarity	YDL130W	RPP1B	1.13021	0.0538	0.0496617
6600_at	6412 // protein biosynthesis // traceable author statement /// 6414 // translational elongation // inferred from sequence similarity	YDL130W	RPP1B	1.10094	0.137	0.0997703
6598_at	15986 // ATP synthesis coupled proton transport // traceable author statement	YDL130W-A	STF1	-1.49397	6.96e-05	0.000261091
6597_at	19878 // lysine biosynthesis, aminoadipic pathway // traceable author statement	YDL131W	LYS21	1.20937	0.0343	0.0349596
6596_at	82 // G1/S transition of mitotic cell cycle // traceable author statement /// 86 // G2/M transition of mitotic cell cycle // inferred from physical interaction /// 16567 // protein ubiquitination // inferred from genetic interaction /// 16567 // protein ubiquitination // inferred from physical interaction /// 31146 // SCF-dependent proteasomal ubiquitin-dependent protein catabolism // inferred fr…	YDL132W	CDC53	-1.14649	0.157	0.11015
6595_at	---	YDL133W	---	-1.37443	0.00172	0.00342222
6640_at	82 // G1/S transition of mitotic cell cycle // inferred from genetic interaction /// 6412 // protein biosynthesis // inferred from physical interaction /// 6470 // protein amino acid dephosphorylation // traceable author statement /// 7015 // actin filament organization // traceable author statement /// 7094 // mitotic spindle checkpoint // inferred from physical interaction /// 7117 // budding c…	YDL134C	PPH21	-1.16666	0.0956	0.0761585
6639_at	7015 // actin filament organization // inferred from direct assay /// 7015 // actin filament organization // inferred from mutant phenotype /// 7264 // small GTPase mediated signal transduction // inferred from physical interaction	YDL135C	RDI1	1.12628	0.217	0.14015
6638_at	6888 // ER to Golgi transport // traceable author statement /// 6891 // intra-Golgi transport // traceable author statement	YDL137W	ARF2	-1.2335	0.00348	0.00597021
6637_at	7165 // signal transduction // traceable author statement /// 9749 // response to glucose stimulus // inferred from mutant phenotype	YDL138W	RGT2	-1.16654	0.0953	0.0760341
6636_at	---	YDL139C	SCM3	1.06037	0.58	0.279663
6635_at	6366 // transcription from RNA polymerase II promoter // traceable author statement	YDL140C	RPO21	-1.27045	0.0143	0.017678
6634_at	9305 // protein amino acid biotinylation // inferred from direct assay	YDL141W	BPL1	1.12885	0.237	0.148957
6633_at	7006 // mitochondrial membrane organization and biogenesis // inferred from mutant phenotype /// 8610 // lipid biosynthesis // inferred from mutant phenotype /// 8610 // lipid biosynthesis // inferred from direct assay	YDL142C	CRD1	-1.13897	0.18	0.12196
6632_at	6457 // protein folding // traceable author statement /// 7010 // cytoskeleton organization and biogenesis // traceable author statement	YDL143W	CCT4	1.47076	0.000258	0.000749636
6631_at	---	YDL144C	---	-1.10474	0.262	0.16047
6630_at	6888 // ER to Golgi transport // inferred from mutant phenotype /// 6890 // retrograde transport, Golgi to ER // inferred from mutant phenotype	YDL145C	COP1	1.27527	0.0118	0.0152821
6629_at	---	YDL146W	---	-1.17158	0.186	0.125018
6628_at	6511 // ubiquitin-dependent protein catabolism // traceable author statement	YDL147W	RPN5	1.21637	0.045	0.0431765
6627_at	30490 // processing of 20S pre-rRNA // inferred from mutant phenotype /// 30490 // processing of 20S pre-rRNA // inferred from physical interaction	YDL148C	NOP14	2.24415	2.3e-08	3.85e-07
6626_at	45 // autophagic vacuole formation // inferred from mutant phenotype /// 6623 // protein-vacuolar targeting // inferred from mutant phenotype /// 6914 // autophagy // inferred from mutant phenotype	YDL149W	ATG9	-1.12952	0.34	0.193475
6625_at	6383 // transcription from RNA polymerase III promoter // traceable author statement	YDL150W	RPC53	1.71041	3.93e-06	2.5e-05
6624_at	---	YDL151C	---	1.48646	0.000552	0.00140422
6623_at	---	YDL152W	---	1.63383	0.000238	0.000699214
6622_at	6325 // establishment and/or maintenance of chromatin architecture // inferred from genetic interaction /// 6325 // establishment and/or maintenance of chromatin architecture // inferred from mutant phenotype /// 30490 // processing of 20S pre-rRNA // inferred from mutant phenotype /// 30490 // processing of 20S pre-rRNA // inferred from physical interaction	YDL153C	SAS10	1.77453	7.37e-08	9.81e-07
6621_at	7131 // meiotic recombination // inferred from mutant phenotype	YDL154W	MSH5	-1.18188	0.129	0.095639
6620_at	79 // regulation of cyclin dependent protein kinase activity // traceable author statement /// 84 // S phase of mitotic cell cycle // inferred from genetic interaction /// 84 // S phase of mitotic cell cycle // inferred from mutant phenotype /// 86 // G2/M transition of mitotic cell cycle // inferred from genetic interaction /// 86 // G2/M transition of mitotic cell cycle // inferred from mutant …	YDL155W	CLB3	-1.4328	0.00344	0.00591255
6619_at	---	YDL156W	---	-1.59276	0.00311	0.00547512
6618_at	---	YDL157C	---	1.06756	0.472	0.24349
6662_at	---	YDL158C	---	-1.01332	0.831	0.35622
6661_at	750 // signal transduction during conjugation with cellular fusion // traceable author statement /// 1403 // invasive growth (sensu Saccharomyces) // inferred from mutant phenotype /// 6468 // protein amino acid phosphorylation // inferred from sequence similarity /// 7124 // pseudohyphal growth // inferred from mutant phenotype	YDL159W	STE7	-1.21975	0.0388	0.0385787
6660_at	184 // mRNA catabolism, nonsense-mediated decay // inferred from mutant phenotype /// 290 // deadenylylation-dependent decapping // inferred from mutant phenotype	YDL160C	DHH1	1.06511	0.645	0.300468
6659_at	147 // actin cortical patch assembly // inferred from mutant phenotype /// 6897 // endocytosis // inferred from mutant phenotype /// 7015 // actin filament organization // inferred from mutant phenotype	YDL161W	ENT1	1.04045	0.647	0.301134
6658_at	---	YDL162C	---	1.24457	0.0337	0.0344715
6657_at	---	YDL163W	---	1.55578	0.00131	0.00273289
6656_at	6266 // DNA ligation // inferred from mutant phenotype /// 6266 // DNA ligation // inferred from direct assay /// 6273 // lagging strand elongation // inferred from mutant phenotype /// 6273 // lagging strand elongation // inferred from direct assay /// 6284 // base-excision repair // inferred from mutant phenotype /// 6289 // nucleotide-excision repair // inferred from mutant phenotype /// 6310 …	YDL164C	CDC9	-1.11761	0.231	0.14638
6655_at	74 // regulation of cell cycle // inferred from mutant phenotype /// 122 // negative regulation of transcription from RNA polymerase II promoter // traceable author statement /// 288 // mRNA catabolism, deadenylylation-dependent decay // inferred from genetic interaction /// 288 // mRNA catabolism, deadenylylation-dependent decay // inferred from mutant phenotype /// 288 // mRNA catabolism, deade…	YDL165W	CDC36	1.02339	0.794	0.345429
6654_at	6979 // response to oxidative stress // inferred from mutant phenotype /// 30490 // processing of 20S pre-rRNA // inferred from mutant phenotype	YDL166C	FAP7	1.28731	0.0164	0.0197525
6653_at	---	YDL167C	NRP1	1.49552	0.000424	0.00112583
6652_at	46294 // formaldehyde catabolism // inferred from direct assay	YDL168W	SFA1	-1.08472	0.364	0.203531
6651_at	---	YDL169C	UGX2	-1.21898	0.0497	0.0465391
6650_at	6357 // regulation of transcription from RNA polymerase II promoter // inferred from mutant phenotype /// 19740 // nitrogen utilization // inferred from mutant phenotype /// 45893 // positive regulation of transcription, DNA-dependent // inferred from direct assay	YDL170W	UGA3	-1.44962	7.07e-05	0.000264413
6649_at	6537 // glutamate biosynthesis // inferred from expression pattern	YDL171C	GLT1	1.50987	5.21e-05	0.000206545
6648_at	---	YDL172C	---	1.2064	0.0411	0.0402809
6647_at	---	YDL173W	---	1.07771	0.434	0.230114
6646_at	5975 // carbohydrate metabolism // inferred from mutant phenotype /// 9060 // aerobic respiration // inferred from mutant phenotype	YDL174C	DLD1	1.59265	8.15e-06	4.62e-05
6645_at	6406 // mRNA-nucleus export // inferred from mutant phenotype /// 16075 // rRNA catabolism // inferred from genetic interaction /// 16077 // snoRNA catabolism // inferred from genetic interaction /// 16078 // tRNA catabolism // inferred from direct assay	YDL175C	AIR2	1.1567	0.182	0.122888
6644_at	---	YDL176W	---	-1.07098	0.568	0.276072
6643_at	---	YDL177C	---	1.21174	0.0762	0.0641437
6642_at	6089 // lactate metabolism // traceable author statement	YDL178W	DLD2	1.1967	0.0856	0.0700788
6641_at	7049 // cell cycle // traceable author statement	YDL179W	PCL9	1.16707	0.129	0.095639
6685_at	---	YDL180W	---	1.13355	0.182	0.122888
6684_at	15986 // ATP synthesis coupled proton transport // traceable author statement	YDL181W	INH1	-1.39613	0.00107	0.00234878
6682_at	19878 // lysine biosynthesis, aminoadipic pathway // traceable author statement	YDL182W	LYS20	1.29195	0.000363	0.000998259
6683_g_at	19878 // lysine biosynthesis, aminoadipic pathway // traceable author statement	YDL182W	LYS20 /// LYS21	1.3085	0.000354	0.000977142
6681_at	---	YDL183C	---	1.19689	0.147	0.104986
6680_s_at	6412 // protein biosynthesis // traceable author statement	YDL184C	RPL41A /// RPL41B	1.87885	9.56e-07	7.94e-06
5922_s_at	6314 // intron homing // traceable author statement /// 7035 // vacuolar acidification // traceable author statement /// 19538 // protein metabolism // inferred from direct assay	YDL184w-a	TFP1	-1.05197	0.671	0.308692
6679_at	6314 // intron homing // traceable author statement /// 7035 // vacuolar acidification // traceable author statement /// 19538 // protein metabolism // inferred from direct assay	YDL185W	TFP1	-1.08872	0.35	0.197675
6678_at	---	YDL186W	---	1.47846	0.00366	0.00620989
6677_at	---	YDL187C	---	-1.07727	0.493	0.251206
6676_at	82 // G1/S transition of mitotic cell cycle // inferred from genetic interaction /// 6412 // protein biosynthesis // inferred from physical interaction /// 6470 // protein amino acid dephosphorylation // inferred from direct assay /// 7015 // actin filament organization // traceable author statement /// 7094 // mitotic spindle checkpoint // inferred from physical interaction /// 7117 // budding c…	YDL188C	PPH22	-1.24954	0.0313	0.0326302
6674_at	---	YDL189W	---	-1.04025	0.706	0.318845
6675_at	6012 // galactose metabolism // inferred from genetic interaction	YDL189W	RBS1	1.19797	0.136	0.0993158
6673_at	6511 // ubiquitin-dependent protein catabolism // inferred from mutant phenotype /// 6511 // ubiquitin-dependent protein catabolism // inferred from physical interaction /// 6950 // response to stress // inferred from mutant phenotype	YDL190C	UFD2	-1.15687	0.138	0.100242
6672_s_at	6412 // protein biosynthesis // traceable author statement	YDL191W	RPL35A /// RPL35B	1.46019	4.23e-05	0.000175206
6671_at	6888 // ER to Golgi transport // traceable author statement /// 6891 // intra-Golgi transport // traceable author statement	YDL192W	ARF1	-1.15186	0.0252	0.0275849
6670_at	---	YDL193W	---	-1.19805	0.0581	0.0526327
6669_at	7165 // signal transduction // traceable author statement /// 9749 // response to glucose stimulus // inferred from mutant phenotype	YDL194W	SNF3	-1.34608	0.0138	0.0172095
6668_at	6888 // ER to Golgi transport // traceable author statement	YDL195W	SEC31	-1.04811	0.583	0.280743
6667_at	---	YDL196W	---	1.23919	0.0698	0.0603636
6666_at	30466 // chromatin silencing at silent mating-type cassette // inferred from genetic interaction	YDL197C	ASF2	-1.35357	0.00237	0.00441173
6665_at	2 // mitochondrial genome maintenance // inferred from genetic interaction /// 2 // mitochondrial genome maintenance // inferred from mutant phenotype /// 1408 // guanine nucleotide transport // inferred from direct assay /// 6879 // iron ion homeostasis // inferred from mutant phenotype	YDL198C	GGC1	1.0491	0.571	0.27713
6664_at	---	YDL199C	---	-2.11219	2.03e-07	2.24e-06
6663_at	6307 // DNA dealkylation // inferred from mutant phenotype	YDL200C	MGT1	-1.05254	0.583	0.280743
6707_at	30488 // tRNA methylation // inferred from mutant phenotype	YDL201W	TRM8	1.77255	2.77e-06	1.87e-05
6706_at	6412 // protein biosynthesis // traceable author statement	YDL202W	MRPL11	1.04858	0.599	0.285622
6705_at	---	YDL203C	---	1.02285	0.819	0.353066
6704_at	---	YDL204W	RTN2	-1.43781	0.00631	0.00950298
6703_at	6783 // heme biosynthesis // inferred from mutant phenotype	YDL205C	HEM3	1.87037	1.19e-06	9.65e-06
6702_at	---	YDL206W	---	-1.36607	0.0139	0.0172992
6701_at	16973 // poly(A)+ mRNA-nucleus export // inferred from mutant phenotype	YDL207W	GLE1	-1.14609	0.155	0.109265
6700_at	154 // rRNA modification // traceable author statement /// 6365 // 35S primary transcript processing // traceable author statement /// 31118 // rRNA pseudouridine synthesis // inferred from mutant phenotype	YDL208W	NHP2	1.44125	0.000481	0.00125378
6699_at	398 // nuclear mRNA splicing, via spliceosome // inferred from mutant phenotype /// 398 // nuclear mRNA splicing, via spliceosome // inferred from physical interaction	YDL209C	CWC2	1.22856	0.0212	0.0240166
6698_at	6810 // transport // traceable author statement /// 15847 // putrescine transport // inferred from direct assay	YDL210W	UGA4	-1.02334	0.835	0.35705
6697_at	---	YDL211C	---	1.02594	0.836	0.357354
6696_at	6457 // protein folding // inferred from mutant phenotype /// 6865 // amino acid transport // inferred from mutant phenotype /// 6888 // ER to Golgi transport // inferred from genetic interaction /// 6888 // ER to Golgi transport // inferred from physical interaction	YDL212W	SHR3	1.10279	0.308	0.180257
6695_at	6364 // rRNA processing // RCA /// 9269 // response to dessication // inferred from sequence similarity	YDL213C	NOP6	1.63965	2.37e-05	0.000108358
6694_at	165 // MAPKKK cascade // inferred from mutant phenotype	YDL214C	PRR2	-1.35279	0.0105	0.0139602
6693_at	6807 // nitrogen compound metabolism // inferred from mutant phenotype	YDL215C	GDH2	-1.27155	0.0194	0.0224801
6692_at	338 // protein deneddylation // inferred from mutant phenotype /// 754 // adaptation to pheromone during conjugation with cellular fusion // inferred from mutant phenotype	YDL216C	RRI1	-1.16135	0.2	0.132076
6691_at	45039 // mitochondrial inner membrane protein import // inferred from mutant phenotype /// 45039 // mitochondrial inner membrane protein import // inferred from physical interaction	YDL217C	TIM22	1.22	0.0461	0.0440263
6690_at	---	YDL218W	---	1.52994	0.00512	0.00806549
6688_at	19478 // D-amino acid catabolism // inferred from direct assay /// 43037 // translation // traceable author statement	YDL219W	DTD1	1.09019	0.588	0.282343
6689_at	19478 // D-amino acid catabolism // inferred from direct assay /// 43037 // translation // traceable author statement	YDL219W	DTD1	1.07922	0.37	0.20589
6687_at	723 // telomere maintenance // inferred from mutant phenotype /// 16233 // telomere capping // traceable author statement	YDL220C	CDC13	-1.21205	0.0802	0.0665118
6686_at	---	YDL221W	---	1.2412	0.221	0.141989
6730_at	7047 // cell wall organization and biogenesis // inferred from mutant phenotype	YDL222C	FMP45	-1.86736	2.71e-05	0.000121206
6729_at	753 // cellular morphogenesis during conjugation with cellular fusion // inferred from mutant phenotype	YDL223C	HBT1	-1.96861	3.56e-06	2.3e-05
6728_at	8361 // regulation of cell size // inferred from genetic interaction	YDL224C	WHI4	-1.44319	0.000699	0.00169316
6727_at	902 // cellular morphogenesis // inferred from mutant phenotype /// 902 // cellular morphogenesis // inferred from sequence similarity /// 902 // cellular morphogenesis // inferred from physical interaction /// 910 // cytokinesis // inferred from mutant phenotype /// 910 // cytokinesis // inferred from sequence similarity /// 910 // cytokinesis // inferred from physical interaction /// 30468 // e…	YDL225W	SHS1	-1.04602	0.635	0.29727
6726_at	6888 // ER to Golgi transport // inferred from mutant phenotype /// 6888 // ER to Golgi transport // inferred from genetic interaction /// 6890 // retrograde transport, Golgi to ER // inferred from mutant phenotype /// 6890 // retrograde transport, Golgi to ER // inferred from direct assay /// 6890 // retrograde transport, Golgi to ER // inferred from genetic interaction /// 30037 // actin filame…	YDL226C	GCS1	-1.01566	0.859	0.363739
6725_at	7533 // mating type switching // inferred from mutant phenotype /// 7534 // gene conversion at mating-type locus // traceable author statement	YDL227C	HO	1.28186	0.0851	0.0697157
6724_at	---	YDL228C	---	1.53498	0.0116	0.0150865
6723_at	6470 // protein amino acid dephosphorylation // inferred from direct assay /// 6470 // protein amino acid dephosphorylation // inferred from mutant phenotype	YDL230W	PTP1	-1.40629	0.00086	0.00198561
6722_at	6897 // endocytosis // inferred from mutant phenotype	YDL231C	BRE4	-1.14771	0.138	0.100242
6721_at	6487 // N-linked glycosylation // traceable author statement /// 6487 // N-linked glycosylation // inferred from physical interaction	YDL232W	OST4	1.02595	0.755	0.334321
6720_at	---	YDL233W	---	-1.10469	0.379	0.209511
6719_at	16192 // vesicle-mediated transport // inferred from direct assay	YDL234C	GYP7	-1.78994	7.28e-07	6.35e-06
6718_at	6970 // response to osmotic stress // traceable author statement /// 7234 // osmosensory signaling pathway via two-component system // inferred from direct assay /// 7234 // osmosensory signaling pathway via two-component system // inferred from mutant phenotype	YDL235C	YPD1	1.31808	0.00242	0.00446883
6717_at	6470 // protein amino acid dephosphorylation // inferred from direct assay /// 16576 // histone dephosphorylation // inferred from direct assay	YDL236W	PHO13	-1.04344	0.63	0.295903
6716_at	---	YDL237W	---	-1.06015	0.525	0.261636
6715_at	46098 // guanine metabolism // inferred from sequence similarity	YDL238C	GUD1	-1.44235	0.00162	0.00325831
6714_at	6461 // protein complex assembly // inferred from mutant phenotype /// 30435 // sporulation // inferred from mutant phenotype /// 30435 // sporulation // inferred from expression pattern /// 30476 // spore wall assembly (sensu Fungi) // inferred from mutant phenotype	YDL239C	ADY3	-1.45753	0.00289	0.00515653
6713_at	7264 // small GTPase mediated signal transduction // inferred from curator /// 7264 // small GTPase mediated signal transduction // inferred from physical interaction /// 9272 // cell wall biosynthesis (sensu Fungi) // inferred from genetic interaction	YDL240W	LRG1	-1.2378	0.0216	0.0243876
6712_at	---	YDL241W	---	1.85369	3.84e-05	0.000161218
6711_at	---	YDL242W	---	1.30772	0.0377	0.0376672
6710_at	6081 // aldehyde metabolism // inferred from sequence similarity	YDL243C	AAD16 /// AAD4	-1.23501	0.108	0.0835184
6709_i_at	8643 // carbohydrate transport // inferred from direct assay /// 8643 // carbohydrate transport // inferred from sequence similarity	YDL247W	MPH2	-1.10568	0.402	0.218182
3470_i_at	---	YDL248W	COS5 /// COS7	-1.67131	0.00164	0.00329138
3471_f_at	---	YDL248W	COS5 /// COS7	-1.55272	4.72e-05	0.000191638
6462_at	5993 // trehalose catabolism // traceable author statement /// 6950 // response to stress // traceable author statement	YDR001C	NTH1	-1.68503	2.32e-06	1.63e-05
6463_at	82 // G1/S transition of mitotic cell cycle // inferred from mutant phenotype /// 6405 // RNA-nucleus export // inferred from mutant phenotype /// 6511 // ubiquitin-dependent protein catabolism // inferred from mutant phenotype /// 6606 // protein-nucleus import // inferred from mutant phenotype	YDR002W	YRB1	1.1107	0.224	0.143319
6464_at	---	YDR003W	RCR2	-1.50148	0.000203	0.000614949
6465_at	707 // meiotic DNA recombinase assembly // traceable author statement /// 722 // telomerase-independent telomere maintenance // inferred from mutant phenotype /// 730 // DNA recombinase assembly // inferred from direct assay /// 730 // DNA recombinase assembly // traceable author statement /// 45002 // double-strand break repair via single-strand annealing // inferred from mutant phenotype /// 45…	YDR004W	RAD57	-1.1439	0.206	0.135074
6466_at	16480 // negative regulation of transcription from RNA polymerase III promoter // inferred from mutant phenotype /// 16480 // negative regulation of transcription from RNA polymerase III promoter // inferred from physical interaction	YDR005C	MAF1	-1.54057	0.000157	0.000502778
6467_at	19933 // cAMP-mediated signaling // inferred from genetic interaction	YDR006C	SOK1	-1.33451	0.00548	0.008488
6468_at	162 // tryptophan biosynthesis // traceable author statement /// 6520 // amino acid metabolism // traceable author statement	YDR007W	TRP1	-1.00886	0.708	0.319631
6469_at	---	YDR008C	---	1.19539	0.546	0.268877
6470_at	6012 // galactose metabolism // traceable author statement /// 6355 // regulation of transcription, DNA-dependent // traceable author statement	YDR009W	GAL3	-1.01351	0.867	0.365995
6471_at	---	YDR010C	---	1.16854	0.263	0.160817
6472_at	304 // response to singlet oxygen // inferred from mutant phenotype /// 42493 // response to drug // traceable author statement	YDR011W	SNQ2	-1.39623	0.000398	0.00107141
6473_i_at	---	YDR012W	---	1.57187	1.06e-05	5.7e-05
6474_at	6261 // DNA-dependent DNA replication // inferred from mutant phenotype	YDR013W	PSF1	1.27421	0.0429	0.041615
6475_at	9314 // response to radiation // inferred from mutant phenotype	YDR014W	RAD61	1.18571	0.201	0.132571
6476_at	---	YDR015C	---	1.46473	0.00473	0.00755734
6477_at	30472 // mitotic spindle organization and biogenesis in nucleus // inferred from physical interaction /// 31110 // regulation of microtubule polymerization or depolymerization // inferred from physical interaction /// 31110 // regulation of microtubule polymerization or depolymerization // inferred from direct assay	YDR016C	DAD1	1.32081	0.00723	0.0105326
6478_at	6950 // response to stress // inferred from mutant phenotype /// 7033 // vacuole organization and biogenesis // inferred from mutant phenotype	YDR017C	KCS1	-1.06665	0.563	0.274471
6479_at	8654 // phospholipid biosynthesis // inferred from sequence similarity	YDR018C	---	-1.39531	0.0111	0.014559
6480_at	6544 // glycine metabolism // inferred from mutant phenotype /// 6546 // glycine catabolism // inferred from curator /// 6730 // one-carbon compound metabolism // inferred from genetic interaction /// 6730 // one-carbon compound metabolism // inferred from mutant phenotype	YDR019C	GCV1	1.16197	0.123	0.0922446
6481_at	---	YDR020C	---	1.32955	0.0236	0.0262057
6436_at	6365 // 35S primary transcript processing // traceable author statement	YDR021W	FAL1	2.1748	9.41e-08	1.2e-06
6437_at	226 // microtubule cytoskeleton organization and biogenesis // inferred from genetic interaction	YDR022C	CIS1	-1.04538	0.669	0.308117
6438_at	6434 // seryl-tRNA aminoacylation // inferred from direct assay	YDR023W	SES1	1.36654	0.000744	0.00177542
6439_at	---	YDR024W	---	1.44311	0.00488	0.0077568
6440_at	---	YDR026C	---	1.11687	0.187	0.125553
6441_at	6896 // Golgi to vacuole transport // inferred from mutant phenotype /// 42147 // retrograde transport, endosome to Golgi // inferred from direct assay	YDR027C	VPS54	-1.38997	0.00121	0.00257214
6442_at	122 // negative regulation of transcription from RNA polymerase II promoter // traceable author statement /// 5977 // glycogen metabolism // traceable author statement /// 6109 // regulation of carbohydrate metabolism // inferred from genetic interaction /// 6109 // regulation of carbohydrate metabolism // traceable author statement /// 6109 // regulation of carbohydrate metabolism // inferred fr…	YDR028C	REG1	-1.24425	0.0228	0.025455
6443_at	---	YDR029W	---	1.38337	0.00631	0.00950298
6444_at	6281 // DNA repair // inferred from mutant phenotype	YDR030C	RAD28	-1.42059	0.000665	0.00162678
6445_at	---	YDR031W	---	-1.09647	0.482	0.246996
6446_at	---	YDR032C	PST2	-1.48566	3.78e-05	0.000159663
6447_at	---	YDR033W	MRH1	-1.38808	0.00052	0.00133475
6448_at	19878 // lysine biosynthesis, aminoadipic pathway // traceable author statement	YDR034C	LYS14	-1.17993	0.115	0.0875587
6449_at	---	YDR034W-B	---	-1.18252	0.0666	0.0583465
6450_at	9073 // aromatic amino acid family biosynthesis // traceable author statement	YDR035W	ARO3	-1.02973	0.746	0.331646
6451_at	6635 // fatty acid beta-oxidation // inferred from sequence similarity /// 6897 // endocytosis // inferred from mutant phenotype	YDR036C	EHD3	-1.15434	0.133	0.0977231
6452_at	6430 // lysyl-tRNA aminoacylation // inferred from direct assay	YDR037W	KRS1	1.32954	0.0028	0.0050226
6453_at	6814 // sodium ion transport // inferred from mutant phenotype /// 6814 // sodium ion transport // inferred from genetic interaction /// 6814 // sodium ion transport // inferred from sequence similarity	YDR038C	ENA1 /// ENA2 /// ENA5	-1.0905	0.424	0.226467
6454_g_at	6814 // sodium ion transport // inferred from mutant phenotype /// 6814 // sodium ion transport // inferred from genetic interaction /// 6814 // sodium ion transport // inferred from sequence similarity	YDR038C	ENA1 /// ENA2 /// ENA5	-1.37152	0.000899	0.00205387
6455_s_at	6814 // sodium ion transport // inferred from mutant phenotype /// 6814 // sodium ion transport // inferred from genetic interaction /// 6814 // sodium ion transport // inferred from sequence similarity	YDR039C	ENA1 /// ENA2 /// ENA5	-1.26556	0.0116	0.0150865
6456_at	6412 // protein biosynthesis // inferred from direct assay	YDR041W	RSM10	-1.90492	1.96e-06	1.42e-05
6457_at	---	YDR042C	---	-1.04241	0.521	0.260626
6458_at	1403 // invasive growth (sensu Saccharomyces) // inferred from direct assay /// 6006 // glucose metabolism // inferred from mutant phenotype /// 6357 // regulation of transcription from RNA polymerase II promoter // inferred from mutant phenotype /// 9268 // response to pH // inferred from direct assay	YDR043C	NRG1	-2.9072	1.42e-10	5.84e-09
6413_at	6783 // heme biosynthesis // traceable author statement	YDR044W	HEM13	1.27707	0.0119	0.0153954
6414_at	6383 // transcription from RNA polymerase III promoter // traceable author statement	YDR045C	RPC11	1.31195	0.0038	0.00638011
6415_at	6865 // amino acid transport // inferred from direct assay	YDR046C	BAP3	1.11492	0.42	0.224948
6416_at	6783 // heme biosynthesis // inferred from mutant phenotype	YDR047W	HEM12	-1.07857	0.415	0.223337
6417_at	---	YDR048C	---	1.29081	0.0377	0.0376672
6418_at	---	YDR049W	---	1.01552	0.797	0.346083
6419_at	6096 // glycolysis // inferred from mutant phenotype	YDR050C	TPI1	1.15241	0.0281	0.0300306
6420_at	---	YDR051C	---	1.06738	0.515	0.258639
6421_at	6270 // DNA replication initiation // traceable author statement /// 6275 // regulation of DNA replication // traceable author statement /// 6468 // protein amino acid phosphorylation // traceable author statement	YDR052C	DBF4	1.04338	0.697	0.315976
6422_at	---	YDR053W	---	1.46518	0.00145	0.00296475
6423_at	82 // G1/S transition of mitotic cell cycle // traceable author statement /// 86 // G2/M transition of mitotic cell cycle // inferred from physical interaction /// 16567 // protein ubiquitination // inferred from genetic interaction /// 16567 // protein ubiquitination // inferred from physical interaction /// 31146 // SCF-dependent proteasomal ubiquitin-dependent protein catabolism // inferred fr…	YDR054C	CDC34	1.14506	0.142	0.102304
6424_at	7047 // cell wall organization and biogenesis // inferred from genetic interaction	YDR055W	PST1	-1.27192	0.00703	0.0103021
6425_at	---	YDR056C	---	1.00676	0.93	0.38242
6426_at	6888 // ER to Golgi transport // inferred from genetic interaction	YDR057W	YOS9	-1.03603	0.797	0.346083
6427_at	6629 // lipid metabolism // inferred from sequence similarity	YDR058C	TGL2	-1.30009	0.0124	0.0158373
6428_at	209 // protein polyubiquitination // traceable author statement /// 209 // protein polyubiquitination // inferred from direct assay /// 6897 // endocytosis // traceable author statement /// 6950 // response to stress // traceable author statement /// 6950 // response to stress // inferred from direct assay /// 6986 // response to unfolded protein // traceable author statement /// 30437 // sporula…	YDR059C	UBC5	-1.48991	7.52e-05	0.000278149
6429_at	27 // ribosomal large subunit assembly and maintenance // inferred from mutant phenotype	YDR060W	MAK21	2.21396	3.68e-08	5.72e-07
6430_at	---	YDR061W	---	-1.3228	0.00759	0.0109364
6431_at	30148 // sphingolipid biosynthesis // traceable author statement	YDR062W	LCB2	1.08083	0.473	0.24387
6432_at	---	YDR063W	---	-1.23607	0.0281	0.0300306
6433_at	6412 // protein biosynthesis // traceable author statement	YDR064W	RPS13	1.28524	0.00083	0.00193081
6434_at	---	YDR065W	---	1.05632	0.603	0.287233
6435_at	---	YDR066C	---	1.05379	0.626	0.294735
6391_at	---	YDR067C	---	1.16144	0.196	0.129898
6392_at	---	YDR068W	DOS2	1.18329	0.133	0.0977231
6393_at	6275 // regulation of DNA replication // inferred from mutant phenotype /// 6897 // endocytosis // inferred from mutant phenotype /// 16579 // protein deubiquitination // traceable author statement	YDR069C	DOA4	-2.37007	9.12e-09	1.78e-07
6394_at	---	YDR070C	---	-2.94949	2.08e-12	1.71e-10
6395_at	6325 // establishment and/or maintenance of chromatin architecture // inferred from mutant phenotype	YDR071C	PAA1	1.09074	0.323	0.186353
6396_at	6676 // mannosyl diphosphorylinositol ceramide metabolism // inferred from direct assay /// 30148 // sphingolipid biosynthesis // inferred from genetic interaction	YDR072C	IPT1	-1.84752	9.89e-07	8.15e-06
6397_at	6338 // chromatin remodeling // traceable author statement	YDR073W	SNF11	-1.36176	0.00376	0.00634174
6398_at	5992 // trehalose biosynthesis // inferred from mutant phenotype /// 6950 // response to stress // inferred from direct assay /// 6950 // response to stress // inferred from mutant phenotype	YDR074W	TPS2	-2.55104	1.67e-09	4.41e-08
6399_at	6470 // protein amino acid dephosphorylation // inferred from direct assay /// 6807 // nitrogen compound metabolism // inferred from mutant phenotype	YDR075W	PPH3	1.03144	0.992	0.396798
6400_at	707 // meiotic DNA recombinase assembly // traceable author statement /// 730 // DNA recombinase assembly // inferred from direct assay /// 730 // DNA recombinase assembly // traceable author statement /// 45002 // double-strand break repair via single-strand annealing // inferred from mutant phenotype /// 45003 // double-strand break repair via synthesis-dependent strand annealing // traceable a…	YDR076W	RAD55	-1.01056	0.877	0.368827
6401_at	2 // mitochondrial genome maintenance // inferred from mutant phenotype /// 7047 // cell wall organization and biogenesis // inferred from mutant phenotype /// 7047 // cell wall organization and biogenesis // inferred from expression pattern	YDR077W	SED1	-1.96145	7.56e-09	1.54e-07
6402_at	45021 // error-free DNA repair // inferred from mutant phenotype	YDR078C	SHU2	-1.11412	0.263	0.160817
6403_at	8535 // cytochrome c oxidase complex assembly // inferred from direct assay /// 9060 // aerobic respiration // inferred from mutant phenotype	YDR079W	PET100	1.29967	0.00926	0.0127563
6404_at	6827 // high affinity iron ion transport // traceable author statement /// 7033 // vacuole organization and biogenesis // inferred from mutant phenotype /// 15031 // protein transport // inferred from mutant phenotype /// 42145 // homotypic vacuole fusion, non-autophagic // inferred from mutant phenotype /// 42145 // homotypic vacuole fusion, non-autophagic // inferred from direct assay	YDR080W	VPS41	1.09695	0.4	0.217576
6405_at	6366 // transcription from RNA polymerase II promoter // inferred from mutant phenotype /// 9228 // thiamin biosynthesis // traceable author statement /// 19655 // ethanol fermentation // inferred from mutant phenotype	YDR081C	PDC2	1.17629	0.103	0.0806125
6406_at	16233 // telomere capping // traceable author statement	YDR082W	STN1	-1.19291	0.145	0.103919
6407_at	6364 // rRNA processing // inferred from genetic interaction /// 6364 // rRNA processing // inferred from mutant phenotype	YDR083W	RRP8	2.2153	8.01e-09	1.6e-07
6408_at	---	YDR084C	---	-1.1545	0.124	0.0927313
6409_at	750 // signal transduction during conjugation with cellular fusion // inferred from genetic interaction /// 750 // signal transduction during conjugation with cellular fusion // inferred from mutant phenotype /// 750 // signal transduction during conjugation with cellular fusion // inferred from physical interaction /// 767 // cellular morphogenesis during conjugation // inferred from mutant phen…	YDR085C	AFR1	-1.38703	0.011	0.0144689
6410_at	6616 // SRP-dependent cotranslational protein-membrane targeting, translocation // traceable author statement /// 6620 // posttranslational protein-membrane targeting // traceable author statement /// 9306 // protein secretion // inferred from mutant phenotype /// 31204 // posttranslational protein membrane targeting, translocation // traceable author statement	YDR086C	SSS1	1.08475	0.392	0.214708
6411_at	6364 // rRNA processing // inferred from mutant phenotype	YDR087C	RRP1	1.88817	9.2e-07	7.72e-06
6412_at	398 // nuclear mRNA splicing, via spliceosome // inferred from direct assay	YDR088C	SLU7	-1.01277	0.88	0.369375
6368_at	16044 // membrane organization and biogenesis // inferred from sequence similarity	YDR089W	---	1.04045	0.681	0.311935
6369_at	---	YDR090C	---	1.176	0.0742	0.0628463
6370_at	54 // ribosome-nucleus export // inferred from mutant phenotype /// 6413 // translational initiation // inferred from mutant phenotype /// 42273 // ribosomal large subunit biogenesis // inferred from mutant phenotype	YDR091C	RLI1	1.48235	0.000102	0.000353917
6371_at	209 // protein polyubiquitination // traceable author statement /// 6301 // postreplication repair // inferred from mutant phenotype /// 6301 // postreplication repair // inferred from genetic interaction /// 6513 // protein monoubiquitination // traceable author statement	YDR092W	UBC13	-1.15414	0.0908	0.0732337
6372_at	6886 // intracellular protein transport // inferred from genetic interaction /// 6897 // endocytosis // inferred from mutant phenotype /// 45332 // phospholipid translocation // inferred from mutant phenotype	YDR093W	DNF2	-1.6145	1.6e-05	7.89e-05
6373_g_at	6886 // intracellular protein transport // inferred from genetic interaction /// 6897 // endocytosis // inferred from mutant phenotype /// 45332 // phospholipid translocation // inferred from mutant phenotype	YDR093W	DNF2	-1.51189	5.72e-05	0.000222238
6374_at	---	YDR094W	---	-1.26121	0.0257	0.0280244
6375_at	---	YDR095C	---	1.17105	0.113	0.0864452
6376_at	6644 // phospholipid metabolism // inferred from mutant phenotype /// 30476 // spore wall assembly (sensu Fungi) // inferred from mutant phenotype	YDR096W	GIS1	-1.77197	1.42e-05	7.22e-05
6377_at	6298 // mismatch repair // inferred from direct assay	YDR097C	MSH6	-1.14233	0.145	0.103919
6378_at	6979 // response to oxidative stress // inferred from mutant phenotype /// 6979 // response to oxidative stress // inferred from genetic interaction	YDR098C	GRX3	-1.02217	0.807	0.349481
6379_at	77 // DNA damage checkpoint // inferred from mutant phenotype /// 1402 // signal transduction during filamentous growth // inferred from genetic interaction /// 5977 // glycogen metabolism // inferred from genetic interaction /// 7124 // pseudohyphal growth // inferred from genetic interaction /// 7265 // Ras protein signal transduction // inferred from genetic interaction /// 30437 // sporulatio…	YDR099W	BMH2	-1.14109	0.162	0.112738
6380_at	---	YDR100W	---	-1.06504	0.475	0.244594
6381_at	42273 // ribosomal large subunit biogenesis // inferred from direct assay	YDR101C	ARX1	1.74257	4.08e-07	3.87e-06
6382_at	---	YDR102C	---	1.05856	0.628	0.295451
6383_at	750 // signal transduction during conjugation with cellular fusion // inferred from direct assay /// 750 // signal transduction during conjugation with cellular fusion // inferred from physical interaction	YDR103W	STE5	-1.40937	0.00662	0.00986541
6384_at	30476 // spore wall assembly (sensu Fungi) // inferred from mutant phenotype /// 30476 // spore wall assembly (sensu Fungi) // inferred from expression pattern	YDR104C	SPO71	-1.5097	0.000794	0.00186111
6385_at	---	YDR105C	TMS1	-1.14309	0.137	0.0997703
6386_at	---	YDR106W	ARP10	-1.05313	0.519	0.259871
6387_at	---	YDR107C	---	-1.57093	0.00137	0.00282933
6388_at	6623 // protein-vacuolar targeting // inferred from mutant phenotype /// 6888 // ER to Golgi transport // inferred from mutant phenotype /// 6914 // autophagy // inferred from mutant phenotype /// 7126 // meiosis // inferred from mutant phenotype	YDR108W	GSG1	-1.07682	0.439	0.231967
6389_at	---	YDR109C	---	-1.25933	0.0336	0.0343883
6390_at	183 // chromatin silencing at ribosomal DNA // inferred from direct assay /// 1302 // replicative cell aging // inferred from mutant phenotype /// 6310 // DNA recombination // inferred from mutant phenotype /// 7580 // extrachromosomal circular DNA accumulation during cell aging // inferred from mutant phenotype /// 8156 // negative regulation of DNA replication // inferred from direct assay	YDR110W	FOB1	1.10698	0.319	0.184765
6346_at	---	YDR111C	---	-1.22521	0.041	0.0402148
6347_at	---	YDR112W	---	1.4252	0.00103	0.00228129
6348_at	70 // mitotic sister chromatid segregation // inferred from mutant phenotype /// 70 // mitotic sister chromatid segregation // inferred from physical interaction /// 725 // recombinational repair // inferred from genetic interaction /// 725 // recombinational repair // inferred from mutant phenotype /// 6606 // protein-nucleus import // inferred from mutant phenotype	YDR113C	PDS1	1.07826	0.48	0.246415
6349_at	---	YDR114C	---	1.27721	0.0481	0.0454552
6350_at	6412 // protein biosynthesis // inferred from physical interaction /// 9060 // aerobic respiration // inferred from mutant phenotype /// 9060 // aerobic respiration // inferred from expression pattern	YDR115W	---	1.24215	0.0378	0.0377366
6351_at	6412 // protein biosynthesis // inferred from curator /// 9060 // aerobic respiration // inferred from expression pattern /// 9060 // aerobic respiration // inferred from mutant phenotype	YDR116C	MRPL1	1.03525	0.724	0.324833
6352_at	---	YDR117C	---	1.05009	0.642	0.299636
6353_at	22 // mitotic spindle elongation // traceable author statement /// 70 // mitotic sister chromatid segregation // traceable author statement /// 7091 // mitotic metaphase/anaphase transition // traceable author statement /// 8054 // cyclin catabolism // traceable author statement /// 16567 // protein ubiquitination // inferred from physical interaction /// 31145 // anaphase-promoting complex-depen…	YDR118W	APC4	-1.03684	0.701	0.317129
6354_at	---	YDR119W	---	1.23557	0.0414	0.0404998
6355_at	30488 // tRNA methylation // inferred from mutant phenotype	YDR120C	TRM1	1.58835	1.51e-05	7.56e-05
6356_at	6272 // leading strand elongation // inferred from mutant phenotype /// 6272 // leading strand elongation // inferred from physical interaction /// 6272 // leading strand elongation // inferred from genetic interaction /// 6273 // lagging strand elongation // inferred from mutant phenotype /// 6273 // lagging strand elongation // inferred from physical interaction /// 6273 // lagging strand elong…	YDR121W	DPB4	1.40806	0.000296	0.000839601
6357_at	6887 // exocytosis // inferred from genetic interaction /// 6887 // exocytosis // inferred from physical interaction	YDR122W	KIN1	-1.7909	6.46e-08	8.86e-07
6358_at	8654 // phospholipid biosynthesis // inferred from mutant phenotype /// 45944 // positive regulation of transcription from RNA polymerase II promoter // inferred from mutant phenotype /// 45944 // positive regulation of transcription from RNA polymerase II promoter // inferred from physical interaction	YDR123C	INO2	1.15473	0.128	0.0951265
6359_at	---	YDR124W	---	1.12375	0.299	0.176752
6360_at	7047 // cell wall organization and biogenesis // inferred from mutant phenotype	YDR125C	ECM18	1.01808	0.894	0.37305
6361_at	30476 // spore wall assembly (sensu Fungi) // inferred from mutant phenotype	YDR126W	SWF1	-1.01252	0.853	0.361944
6362_at	9073 // aromatic amino acid family biosynthesis // traceable author statement	YDR127W	ARO1	-1.11225	0.135	0.0988392
6363_at	---	YDR128W	---	-1.3572	0.00117	0.0025102
6364_at	6897 // endocytosis // inferred from mutant phenotype /// 6970 // response to osmotic stress // inferred from mutant phenotype /// 7015 // actin filament organization // inferred from mutant phenotype /// 7015 // actin filament organization // inferred from physical interaction /// 7121 // bipolar bud site selection // inferred from mutant phenotype	YDR129C	SAC6	-1.24524	0.0207	0.0235657
6365_at	---	YDR130C	FIN1	-1.25067	0.054	0.0498215
6366_at	6511 // ubiquitin-dependent protein catabolism // inferred from sequence similarity	YDR131C	---	-1.41126	0.00588	0.00899084
6367_at	---	YDR132C	---	1.09129	0.422	0.225757
6323_at	---	YDR133C	---	1.17979	0.0496	0.0464572
6324_g_at	---	YDR133C	---	1.19352	0.0643	0.056816
6325_at	10038 // response to metal ion // inferred from direct assay /// 10038 // response to metal ion // traceable author statement /// 15723 // bilirubin transport // inferred from mutant phenotype /// 15723 // bilirubin transport // inferred from genetic interaction	YDR135C	YCF1	-1.63329	6.32e-06	3.7e-05
6326_at	---	YDR136C	---	1.17355	0.286	0.171146
6327_at	6886 // intracellular protein transport // inferred from genetic interaction /// 6886 // intracellular protein transport // inferred from physical interaction	YDR137W	RGP1	-1.12281	0.177	0.120369
6328_at	6310 // DNA recombination // inferred from mutant phenotype /// 6368 // RNA elongation from RNA polymerase II promoter // inferred from mutant phenotype /// 6406 // mRNA-nucleus export // inferred from genetic interaction /// 6406 // mRNA-nucleus export // inferred from mutant phenotype	YDR138W	HPR1	-1.20812	0.0637	0.0564206
6329_at	338 // protein deneddylation // inferred from genetic interaction /// 338 // protein deneddylation // inferred from direct assay /// 45116 // protein neddylation // inferred from genetic interaction /// 45116 // protein neddylation // inferred from direct assay	YDR139C	RUB1	1.04637	0.717	0.322514
6330_at	338 // protein deneddylation // inferred from genetic interaction /// 338 // protein deneddylation // inferred from direct assay /// 45116 // protein neddylation // inferred from genetic interaction /// 45116 // protein neddylation // inferred from direct assay	YDR139C	RUB1	-1.05628	0.52	0.260161
6331_at	18364 // peptidyl-glutamine methylation // inferred from direct assay	YDR140W	---	1.02062	0.803	0.348116
6332_at	902 // cellular morphogenesis // inferred from mutant phenotype /// 902 // cellular morphogenesis // inferred from sequence similarity	YDR141C	DOP1	-1.23698	0.0231	0.025751
6333_at	6625 // protein-peroxisome targeting // traceable author statement /// 6625 // protein-peroxisome targeting // inferred from mutant phenotype /// 7031 // peroxisome organization and biogenesis // traceable author statement	YDR142C	PEX7	1.03173	0.78	0.341184
6334_at	6325 // establishment and/or maintenance of chromatin architecture // inferred from genetic interaction /// 6511 // ubiquitin-dependent protein catabolism // inferred from direct assay /// 6950 // response to stress // inferred from mutant phenotype	YDR143C	SAN1	1.31197	0.00662	0.00986541
6335_at	6508 // proteolysis and peptidolysis // inferred from mutant phenotype	YDR144C	MKC7	1.59713	2.6e-05	0.000116851
6336_at	114 // G1-specific transcription in mitotic cell cycle // inferred from physical interaction /// 6325 // establishment and/or maintenance of chromatin architecture // inferred from physical interaction /// 6367 // transcription initiation from RNA polymerase II promoter // traceable author statement /// 6473 // protein amino acid acetylation // inferred from physical interaction /// 16568 // chro…	YDR145W	TAF12	1.15819	0.161	0.11219
6337_at	114 // G1-specific transcription in mitotic cell cycle // inferred from direct assay	YDR146C	SWI5	-1.04398	0.69	0.314306
6338_at	6646 // phosphatidylethanolamine biosynthesis // inferred from mutant phenotype	YDR147W	EKI1	1.12208	0.246	0.153156
6339_at	6099 // tricarboxylic acid cycle // traceable author statement /// 6103 // 2-oxoglutarate metabolism // traceable author statement	YDR148C	KGD2	1.06411	0.451	0.236215
6340_at	---	YDR149C	---	1.22199	0.0563	0.0514177
6341_at	226 // microtubule cytoskeleton organization and biogenesis // inferred from mutant phenotype /// 30473 // nuclear migration, microtubule-mediated // inferred from mutant phenotype	YDR150W	NUM1	-1.44881	0.000665	0.00162678
6342_at	6350 // transcription // inferred from sequence similarity /// 6879 // iron ion homeostasis // inferred from genetic interaction	YDR151C	CTH1	1.03935	0.692	0.314829
6343_at	---	YDR152W	GIR2	1.33188	0.00379	0.006372
6344_at	6605 // protein targeting // inferred from mutant phenotype /// 6895 // Golgi to endosome transport // inferred from mutant phenotype	YDR153C	ENT5	-1.10172	0.282	0.169245
6300_g_at	19538 // protein metabolism // inferred from mutant phenotype /// 30437 // sporulation (sensu Fungi) // inferred from mutant phenotype	YDR154C	CPR1	-1.14557	0.0405	0.0398724
6345_at	19538 // protein metabolism // inferred from mutant phenotype /// 30437 // sporulation (sensu Fungi) // inferred from mutant phenotype	YDR154C	CPR1	-1.01182	0.868	0.366208
6301_at	19538 // protein metabolism // inferred from mutant phenotype /// 30437 // sporulation (sensu Fungi) // inferred from mutant phenotype	YDR155C	CPR1	-1.04085	0.525	0.261636
6302_at	6360 // transcription from RNA polymerase I promoter // traceable author statement	YDR156W	RPA14	1.23418	0.0102	0.0137042
6303_at	6360 // transcription from RNA polymerase I promoter // traceable author statement	YDR157W	RPA14	1.20897	0.0884	0.0717674
6304_at	6555 // methionine metabolism // traceable author statement /// 6566 // threonine metabolism // traceable author statement /// 9090 // homoserine biosynthesis // traceable author statement	YDR158W	HOM2	1.01408	0.885	0.370506
6305_at	6406 // mRNA-nucleus export // inferred from genetic interaction /// 6406 // mRNA-nucleus export // inferred from physical interaction /// 6406 // mRNA-nucleus export // inferred from mutant phenotype /// 6611 // protein-nucleus export // inferred from genetic interaction /// 6611 // protein-nucleus export // inferred from mutant phenotype /// 7067 // mitosis // inferred from mutant phenotype ///…	YDR159W	SAC3	-1.25764	0.0181	0.0212466
6306_at	7606 // sensory perception of chemical stimulus // inferred from genetic interaction /// 7606 // sensory perception of chemical stimulus // inferred from mutant phenotype	YDR160W	SSY1	-1.55626	0.00043	0.00113768
6307_at	---	YDR161W	---	1.26181	0.0331	0.0339611
6308_at	6469 // negative regulation of protein kinase activity // inferred from direct assay /// 6972 // hyperosmotic response // inferred from mutant phenotype /// 6972 // hyperosmotic response // inferred from physical interaction /// 9408 // response to heat // inferred from mutant phenotype	YDR162C	NBP2	-1.0267	0.769	0.338172
6309_at	398 // nuclear mRNA splicing, via spliceosome // inferred from genetic interaction	YDR163W	CWC15	-1.33024	0.00684	0.0100956
6310_at	6887 // exocytosis // inferred from mutant phenotype /// 6887 // exocytosis // inferred from physical interaction /// 6904 // vesicle docking during exocytosis // inferred from physical interaction /// 6906 // vesicle fusion // inferred from mutant phenotype /// 6906 // vesicle fusion // inferred from direct assay	YDR164C	SEC1	1.09965	0.302	0.177928
6311_at	30488 // tRNA methylation // inferred from mutant phenotype	YDR165W	TRM82	1.85918	2.78e-07	2.86e-06
6312_at	910 // cytokinesis // inferred from mutant phenotype /// 6893 // Golgi to plasma membrane transport // traceable author statement /// 6904 // vesicle docking during exocytosis // traceable author statement /// 6906 // vesicle fusion // traceable author statement /// 7121 // bipolar bud site selection // inferred from mutant phenotype	YDR166C	SEC5	-1.21068	0.0606	0.054299
6313_at	114 // G1-specific transcription in mitotic cell cycle // inferred from physical interaction /// 6325 // establishment and/or maintenance of chromatin architecture // inferred from physical interaction /// 6367 // transcription initiation from RNA polymerase II promoter // traceable author statement /// 6473 // protein amino acid acetylation // inferred from physical interaction /// 16568 // chro…	YDR167W	TAF10	1.00257	0.972	0.392363
6314_at	74 // regulation of cell cycle // inferred from mutant phenotype /// 7103 // spindle pole body duplication in nuclear envelope // inferred from mutant phenotype /// 7103 // spindle pole body duplication in nuclear envelope // inferred from genetic interaction /// 7165 // signal transduction // traceable author statement	YDR168W	CDC37	1.05919	0.543	0.267721
6315_at	---	YDR169C	STB3	-1.52689	0.000278	0.000797102
6316_at	6888 // ER to Golgi transport // inferred from mutant phenotype /// 6891 // intra-Golgi transport // inferred from mutant phenotype	YDR170C	SEC7	-1.23674	0.0342	0.0348769
6317_at	6950 // response to stress // inferred from expression pattern /// 7010 // cytoskeleton organization and biogenesis // inferred from genetic interaction /// 7010 // cytoskeleton organization and biogenesis // inferred from mutant phenotype	YDR171W	HSP42	-2.15815	4.71e-07	4.37e-06
6318_at	288 // mRNA catabolism, deadenylylation-dependent decay // inferred from mutant phenotype /// 288 // mRNA catabolism, deadenylylation-dependent decay // inferred from physical interaction /// 6415 // translational termination // traceable author statement	YDR172W	SUP35	-1.03151	0.595	0.284338
6319_at	6525 // arginine metabolism // inferred from mutant phenotype /// 16310 // phosphorylation // inferred from direct assay	YDR173C	ARG82	1.0391	0.767	0.337574
6320_at	6276 // plasmid maintenance // inferred from mutant phenotype	YDR174W	HMO1	1.05071	0.542	0.267299
6321_at	6412 // protein biosynthesis // inferred from direct assay /// 9060 // aerobic respiration // inferred from mutant phenotype /// 9060 // aerobic respiration // inferred from expression pattern	YDR175C	RSM24	-1.02578	0.777	0.340435
6322_at	16568 // chromatin modification // traceable author statement /// 16573 // histone acetylation // traceable author statement	YDR176W	NGG1	-1.0038	0.987	0.395783
6278_at	209 // protein polyubiquitination // traceable author statement /// 6513 // protein monoubiquitination // traceable author statement /// 6897 // endocytosis // traceable author statement /// 9847 // spore germination // traceable author statement	YDR177W	UBC1	1.1005	0.256	0.1575
6279_at	6099 // tricarboxylic acid cycle // traceable author statement /// 6121 // mitochondrial electron transport, succinate to ubiquinone // traceable author statement	YDR178W	SDH4	1.00045	0.997	0.398066
6280_at	338 // protein deneddylation // inferred from mutant phenotype /// 754 // adaptation to pheromone during conjugation with cellular fusion // inferred from mutant phenotype /// 754 // adaptation to pheromone during conjugation with cellular fusion // inferred from genetic interaction	YDR179C	CSN9	1.09115	0.645	0.300468
6281_at	---	YDR179W-A	---	1.29113	0.0602	0.0540585
6282_at	724 // double-strand break repair via homologous recombination // inferred from mutant phenotype /// 7064 // mitotic sister chromatid cohesion // traceable author statement /// 7064 // mitotic sister chromatid cohesion // inferred from mutant phenotype	YDR180W	SCC2	-1.03724	0.688	0.313781
6283_at	6348 // chromatin silencing at telomere // inferred from direct assay	YDR181C	SAS4	-1.02147	0.798	0.346435
6284_at	747 // conjugation with cellular fusion // traceable author statement /// 6281 // DNA repair // inferred from mutant phenotype /// 30026 // manganese ion homeostasis // inferred from genetic interaction /// 30026 // manganese ion homeostasis // inferred from mutant phenotype /// 30036 // actin cytoskeleton organization and biogenesis // inferred from mutant phenotype	YDR182W	CDC1	-1.06624	0.478	0.245763
6285_at	7025 // beta-tubulin folding // inferred from genetic interaction /// 7329 // positive regulation of transcription from RNA polymerase II promoter by pheromones // inferred from mutant phenotype /// 7329 // positive regulation of transcription from RNA polymerase II promoter by pheromones // inferred from physical interaction	YDR183W	PLP1	-1.00235	0.909	0.376717
6286_at	6950 // response to stress // inferred from genetic interaction /// 7121 // bipolar bud site selection // inferred from genetic interaction	YDR184C	ATC1	2.40615	1.27e-09	3.48e-08
6287_at	---	YDR185C	---	-1.06123	0.698	0.316352
6288_at	---	YDR186C	---	-1.25889	0.0217	0.0244855
6289_at	---	YDR187C	---	1.21098	0.121	0.0910956
6290_at	6457 // protein folding // traceable author statement /// 7010 // cytoskeleton organization and biogenesis // traceable author statement	YDR188W	CCT6	-1.0151	0.88	0.369375
6291_at	6888 // ER to Golgi transport // inferred from mutant phenotype	YDR189W	SLY1	-1.02947	0.72	0.323627
6292_at	6338 // chromatin remodeling // inferred from direct assay /// 6338 // chromatin remodeling // inferred from physical interaction /// 6357 // regulation of transcription from RNA polymerase II promoter // inferred from mutant phenotype	YDR190C	RVB1	1.1381	0.139	0.10077
6293_at	6348 // chromatin silencing at telomere // inferred from genetic interaction /// 46459 // short-chain fatty acid metabolism // inferred from mutant phenotype	YDR191W	HST4	-1.15325	0.186	0.125018
6294_at	6406 // mRNA-nucleus export // traceable author statement /// 6407 // rRNA-nucleus export // traceable author statement /// 6408 // snRNA-nucleus export // traceable author statement /// 6409 // tRNA-nucleus export // traceable author statement /// 6607 // NLS-bearing substrate-nucleus import // traceable author statement /// 6608 // snRNP protein-nucleus import // traceable author statement /// …	YDR192C	NUP42	1.04369	0.709	0.320005
6295_at	---	YDR193W	---	1.07919	0.538	0.265893
6296_at	8380 // RNA splicing // inferred from sequence similarity /// 8380 // RNA splicing // inferred from mutant phenotype	YDR194C	MSS116	1.34031	0.00347	0.00595858
6297_at	6397 // mRNA processing // inferred from genetic interaction /// 6397 // mRNA processing // inferred from mutant phenotype /// 6397 // mRNA processing // inferred from physical interaction /// 30846 // transcription termination from Pol II promoter, RNA polymerase(A) coupled // inferred from physical interaction /// 30847 // transcription termination from Pol II promoter, RNA polymerase(A)-indepe…	YDR195W	REF2	1.09701	0.299	0.176752
6298_at	15937 // coenzyme A biosynthesis // inferred from sequence similarity	YDR196C	---	-1.25625	0.0243	0.026806
6299_at	6412 // protein biosynthesis // traceable author statement	YDR197W	CBS2	-1.23451	0.0735	0.0623963
6255_at	---	YDR198C	---	1.08674	0.511	0.257539
6256_at	---	YDR199W	---	1.06622	0.56	0.273405
6257_at	751 // cell cycle arrest in response to pheromone // inferred from mutant phenotype /// 751 // cell cycle arrest in response to pheromone // inferred from physical interaction /// 6623 // protein-vacuolar targeting // inferred from mutant phenotype	YDR200C	VPS64	-1.08312	0.441	0.232691
6258_at	7020 // microtubule nucleation // inferred from physical interaction /// 30472 // mitotic spindle organization and biogenesis in nucleus // inferred from physical interaction /// 31110 // regulation of microtubule polymerization or depolymerization // inferred from physical interaction /// 31110 // regulation of microtubule polymerization or depolymerization // inferred from direct assay	YDR201W	SPC19	1.02163	0.846	0.359716
6259_at	7035 // vacuolar acidification // inferred from genetic interaction /// 7035 // vacuolar acidification // inferred from mutant phenotype /// 43254 // regulation of protein complex assembly // inferred from physical interaction /// 43254 // regulation of protein complex assembly // inferred from mutant phenotype /// 43254 // regulation of protein complex assembly // inferred from genetic interacti…	YDR202C	RAV2	-1.34874	0.00436	0.0070949
6260_at	---	YDR203W	---	-1.05502	0.48	0.246415
6261_at	6743 // ubiquinone metabolism // inferred from mutant phenotype	YDR204W	COQ4	-1.6704	0.000114	0.000387201
6262_at	6882 // zinc ion homeostasis // inferred from mutant phenotype	YDR205W	MSC2	-1.53757	7.51e-05	0.000278057
6263_at	7004 // telomerase-dependent telomere maintenance // inferred from mutant phenotype /// 7004 // telomerase-dependent telomere maintenance // inferred from genetic interaction	YDR206W	EBS1	-1.16128	0.0942	0.0753027
6264_at	7001 // chromosome organization and biogenesis (sensu Eukaryota) // inferred from mutant phenotype /// 7068 // negative regulation of transcription, mitotic // inferred from mutant phenotype /// 7131 // meiotic recombination // inferred from mutant phenotype /// 30437 // sporulation (sensu Fungi) // inferred from mutant phenotype /// 45836 // positive regulation of meiosis // inferred from mutant…	YDR207C	UME6	1.03651	0.67	0.308424
6265_at	30036 // actin cytoskeleton organization and biogenesis // inferred from mutant phenotype /// 30437 // sporulation (sensu Fungi) // inferred from genetic interaction /// 30437 // sporulation (sensu Fungi) // inferred from mutant phenotype /// 45011 // actin cable formation // inferred from mutant phenotype	YDR208W	MSS4	-1.20382	0.0406	0.039939
6266_at	---	YDR209C	---	1.34256	0.0132	0.0166464
6267_at	---	YDR210W	---	1.0753	0.393	0.214969
6268_at	6413 // translational initiation // traceable author statement	YDR211W	GCD6	1.26785	0.0176	0.0207916
6269_at	6457 // protein folding // traceable author statement /// 7010 // cytoskeleton organization and biogenesis // traceable author statement	YDR212W	TCP1	1.35775	0.00231	0.00432398
6270_at	8202 // steroid metabolism // inferred from mutant phenotype /// 16126 // sterol biosynthesis // inferred from mutant phenotype	YDR213W	UPC2	-1.38807	0.0385	0.0383526
6271_at	6457 // protein folding // inferred from mutant phenotype /// 6457 // protein folding // inferred from physical interaction /// 6950 // response to stress // inferred from mutant phenotype /// 6950 // response to stress // inferred from physical interaction /// 6950 // response to stress // inferred from expression pattern	YDR214W	AHA1	1.4441	0.000947	0.00213452
6272_at	---	YDR215C	---	1.34503	0.0043	0.00701578
6273_at	6109 // regulation of carbohydrate metabolism // inferred from genetic interaction /// 6109 // regulation of carbohydrate metabolism // traceable author statement /// 6109 // regulation of carbohydrate metabolism // inferred from physical interaction /// 6350 // transcription // inferred from genetic interaction /// 6350 // transcription // inferred from physical interaction /// 6350 // transcrip…	YDR216W	ADR1	-1.36702	0.00822	0.0116135
6274_at	74 // regulation of cell cycle // inferred from mutant phenotype /// 74 // regulation of cell cycle // inferred from genetic interaction /// 77 // DNA damage checkpoint // inferred from mutant phenotype /// 6281 // DNA repair // inferred from mutant phenotype /// 6281 // DNA repair // inferred from genetic interaction /// 6289 // nucleotide-excision repair // inferred from mutant phenotype /// 45…	YDR217C	RAD9	-1.05995	0.517	0.259256
6275_at	902 // cellular morphogenesis // traceable author statement /// 7047 // cell wall organization and biogenesis // traceable author statement	YDR218C	SPR28	1.0824	0.512	0.257657
6276_at	6511 // ubiquitin-dependent protein catabolism // inferred from sequence similarity	YDR219C	---	-1.05541	0.666	0.307194
6277_at	---	YDR220C	---	1.28618	0.0651	0.0573858
6232_at	---	YDR221W	---	1.14889	0.189	0.126528
6233_at	---	YDR222W	---	-1.3078	0.00606	0.00920519
6234_at	16481 // negative regulation of transcription // inferred from direct assay	YDR223W	CRF1	1.03829	0.76	0.335611
6235_at	6301 // postreplication repair // inferred from genetic interaction /// 6333 // chromatin assembly or disassembly // inferred from direct assay /// 6333 // chromatin assembly or disassembly // traceable author statement	YDR224C	HTB1	1.07137	0.288	0.171981
6236_i_at	6281 // DNA repair // inferred from mutant phenotype /// 6333 // chromatin assembly or disassembly // traceable author statement	YDR225W	HTA1 /// HTA2	-1.07078	0.343	0.194733
6237_at	6172 // ADP biosynthesis // inferred from direct assay /// 9117 // nucleotide metabolism // inferred from mutant phenotype	YDR226W	ADK1	1.19044	0.0455	0.0435884
6238_at	1308 // loss of chromatin silencing during replicative cell aging // inferred from direct assay /// 6303 // double-strand break repair via nonhomologous end-joining // inferred from direct assay /// 6342 // chromatin silencing // traceable author statement	YDR227W	SIR4	-1.13855	0.343	0.194733
6239_at	6369 // transcription termination from RNA polymerase II promoter // inferred from direct assay /// 6378 // mRNA polyadenylylation // inferred from direct assay /// 6379 // mRNA cleavage // inferred from direct assay	YDR228C	PCF11	-1.09168	0.394	0.215389
6240_at	45045 // secretory pathway // inferred from genetic interaction /// 45045 // secretory pathway // inferred from physical interaction	YDR229W	IVY1	-1.31647	0.00643	0.00964053
6241_at	---	YDR230W	---	1.12649	0.332	0.190063
6242_at	8535 // cytochrome c oxidase complex assembly // inferred from mutant phenotype /// 9060 // aerobic respiration // inferred from mutant phenotype /// 16485 // protein processing // inferred from mutant phenotype	YDR231C	COX20	-1.7083	2.6e-06	1.78e-05
6243_at	6783 // heme biosynthesis // inferred from mutant phenotype	YDR232W	HEM1	-1.08928	0.348	0.196846
6244_at	---	YDR233C	RTN1	-1.22488	0.0205	0.0233884
6245_at	19878 // lysine biosynthesis, aminoadipic pathway // non-traceable author statement	YDR234W	LYS4	1.74005	4.41e-07	4.13e-06
6246_at	398 // nuclear mRNA splicing, via spliceosome // inferred from mutant phenotype	YDR235W	PRP42	-1.48848	0.000336	0.000937248
6247_at	9398 // FMN biosynthesis // inferred from direct assay /// 9398 // FMN biosynthesis // inferred from mutant phenotype	YDR236C	FMN1	-1.12934	0.206	0.135074
6248_at	6412 // protein biosynthesis // traceable author statement	YDR237W	MRPL7	-1.13999	0.194	0.128896
6249_at	6888 // ER to Golgi transport // inferred from mutant phenotype	YDR238C	SEC26	-1.19365	0.0681	0.0593234
6250_at	---	YDR239C	---	-1.00512	0.926	0.381157
6251_at	398 // nuclear mRNA splicing, via spliceosome // inferred from physical interaction	YDR240C	SNU56	-1.05081	0.689	0.313927
6252_at	---	YDR241W	---	1.09094	0.484	0.247643
6253_at	---	YDR242W	AMD2	-1.0995	0.312	0.181907
6254_at	360 // cis assembly of U2-type pre-catalytic spliceosome // traceable author statement	YDR243C	PRP28	1.4661	0.000558	0.00141753
6209_at	6625 // protein-peroxisome targeting // inferred from physical interaction /// 7031 // peroxisome organization and biogenesis // traceable author statement	YDR244W	PEX5	-1.07776	0.489	0.249614
6210_at	32 // cell wall mannoprotein biosynthesis // traceable author statement /// 6080 // mannan metabolism // traceable author statement /// 6491 // N-glycan processing // traceable author statement /// 7015 // actin filament organization // inferred from mutant phenotype	YDR245W	MNN10	1.15967	0.0933	0.0747286
6211_at	6888 // ER to Golgi transport // inferred from mutant phenotype	YDR246W	TRS23	-1.05183	0.589	0.282639
6212_at	82 // G1/S transition of mitotic cell cycle // inferred from genetic interaction /// 6468 // protein amino acid phosphorylation // inferred from sequence similarity	YDR247W	VHS1	-1.27253	0.0378	0.0377366
6213_at	---	YDR248C	---	-1.0441	0.632	0.296428
6214_at	---	YDR249C	---	1.0597	0.63	0.295903
6215_at	---	YDR250C	---	1.43635	0.00722	0.0105263
6216_at	7124 // pseudohyphal growth // inferred from mutant phenotype	YDR251W	PAM1	-1.27528	0.0108	0.0142413
6217_at	6444 // nascent polypeptide association // inferred from physical interaction	YDR252W	BTT1	1.05178	0.654	0.30359
6218_at	96 // sulfur amino acid metabolism // inferred from direct assay	YDR253C	MET32	-1.0805	0.425	0.226805
6219_at	7059 // chromosome segregation // inferred from mutant phenotype	YDR254W	CHL4	1.01685	0.893	0.372927
6220_at	45721 // negative regulation of gluconeogenesis // inferred from mutant phenotype	YDR255C	RMD5	-1.17481	0.0938	0.075064
6221_at	6800 // oxygen and reactive oxygen species metabolism // traceable author statement	YDR256C	CTA1	1.14485	0.34	0.193475
6222_at	---	YDR257C	SET7	1.07568	0.529	0.26285
6223_at	2 // mitochondrial genome maintenance // inferred from direct assay /// 6457 // protein folding // inferred from direct assay /// 6950 // response to stress // inferred from direct assay /// 30150 // mitochondrial matrix protein import // inferred from direct assay	YDR258C	HSP78	-1.67354	2.47e-06	1.71e-05
6224_at	45944 // positive regulation of transcription from RNA polymerase II promoter // inferred from sequence similarity	YDR259C	YAP6	-1.17964	0.199	0.131556
6225_at	16567 // protein ubiquitination // inferred from physical interaction /// 30071 // regulation of mitotic metaphase/anaphase transition // inferred from mutant phenotype /// 30476 // spore wall assembly (sensu Fungi) // inferred from mutant phenotype /// 31145 // anaphase-promoting complex-dependent proteasomal ubiquitin-dependent protein catabolism // inferred from physical interaction	YDR260C	SWM1	-1.31945	0.00694	0.0101944
6226_at	7047 // cell wall organization and biogenesis // inferred from curator	YDR261C	EXG2	-1.1286	0.214	0.138769
6227_at	---	YDR262W	---	-1.53786	8.98e-05	0.000320609
6228_at	6281 // DNA repair // inferred from sequence similarity /// 6281 // DNA repair // inferred from direct assay	YDR263C	DIN7	-2.63797	3.58e-11	1.92e-09
6229_at	750 // signal transduction during conjugation with cellular fusion // inferred from genetic interaction /// 6897 // endocytosis // inferred from mutant phenotype /// 18318 // protein amino acid palmitoylation // inferred from direct assay	YDR264C	AKR1	-2.27429	4.03e-10	1.4e-08
6230_at	7031 // peroxisome organization and biogenesis // traceable author statement	YDR265W	PEX10	-1.9032	2.48e-07	2.61e-06
6231_at	---	YDR266C	---	1.02954	0.809	0.349979
6187_at	---	YDR267C	---	1.0792	0.481	0.246757
6188_at	6436 // tryptophanyl-tRNA aminoacylation // inferred from mutant phenotype	YDR268W	MSW1	-1.18578	0.148	0.105517
6189_at	---	YDR269C	---	-1.28467	0.0631	0.0560233
6190_at	6879 // iron ion homeostasis // inferred from mutant phenotype /// 15680 // intracellular copper ion transport // inferred from mutant phenotype	YDR270W	CCC2	-4.60513	8.55e-15	1.37e-12
6191_at	---	YDR271C	---	-1.87543	8.36e-05	0.000303155
6192_at	5975 // carbohydrate metabolism // inferred from mutant phenotype /// 19243 // methylglyoxal catabolism // inferred from direct assay	YDR272W	GLO2	-1.1028	0.268	0.162851
6193_at	7126 // meiosis // inferred from expression pattern /// 30476 // spore wall assembly (sensu Fungi) // inferred from physical interaction	YDR273W	DON1	-1.28534	0.0205	0.0233884
6194_at	---	YDR274C	---	1.29266	0.0195	0.0225536
6195_at	---	YDR275W	BSC2	-1.15836	0.153	0.108267
6196_at	6812 // cation transport // inferred from mutant phenotype	YDR276C	PMP3	-1.02446	0.704	0.318097
6197_at	7165 // signal transduction // inferred from genetic interaction /// 7165 // signal transduction // inferred from mutant phenotype /// 15758 // glucose transport // inferred from mutant phenotype	YDR277C	MTH1	-1.50508	0.000185	0.000571181
6198_at	---	YDR278C	---	1.22631	0.114	0.0870302
6199_at	6260 // DNA replication // inferred from physical interaction	YDR279W	RNH202	1.16406	0.214	0.138769
6200_at	6365 // 35S primary transcript processing // traceable author statement /// 6402 // mRNA catabolism // inferred from physical interaction	YDR280W	RRP45	1.29158	0.0126	0.0160706
6201_at	---	YDR281C	PHM6	3.56224	3.58e-12	2.6e-10
6202_at	---	YDR282C	---	-1.0155	0.832	0.35622
6203_at	6446 // regulation of translational initiation // inferred from direct assay /// 6468 // protein amino acid phosphorylation // inferred from direct assay /// 8652 // amino acid biosynthesis // inferred from mutant phenotype	YDR283C	GCN2	-1.01771	0.841	0.358579
6204_at	6644 // phospholipid metabolism // inferred from mutant phenotype /// 7165 // signal transduction // traceable author statement	YDR284C	DPP1	-1.78933	3.06e-07	3.11e-06
6205_at	7129 // synapsis // inferred from mutant phenotype /// 7129 // synapsis // inferred from genetic interaction	YDR285W	ZIP1	-1.3894	0.0154	0.0187558
6206_at	---	YDR286C	---	1.14852	0.143	0.102884
6207_at	46855 // inositol phosphate dephosphorylation // inferred from direct assay	YDR287W	---	-1.01459	0.882	0.369711
6208_at	6281 // DNA repair // inferred from physical interaction	YDR288W	NSE3	-1.03245	0.794	0.345429
6163_at	335 // negative regulation of DNA transposition // inferred from mutant phenotype /// 30846 // transcription termination from Pol II promoter, RNA polymerase(A) coupled // inferred from physical interaction	YDR289C	RTT103	1.03401	0.793	0.345197
6164_at	---	YDR290W	---	1.18423	0.209	0.13634
6165_at	---	YDR291W	---	-1.17909	0.062	0.0552856
6166_at	6614 // SRP-dependent cotranslational protein-membrane targeting // inferred from curator /// 6614 // SRP-dependent cotranslational protein-membrane targeting // traceable author statement /// 45047 // protein-ER targeting // inferred from mutant phenotype	YDR292C	SRP101	1.11733	0.212	0.137835
6167_at	7047 // cell wall organization and biogenesis // inferred from genetic interaction	YDR293C	SSD1	-1.96024	2e-08	3.44e-07
6168_at	6665 // sphingolipid metabolism // inferred from genetic interaction /// 6665 // sphingolipid metabolism // inferred from mutant phenotype /// 9267 // cellular response to starvation // inferred from mutant phenotype /// 19722 // calcium-mediated signaling // inferred from mutant phenotype	YDR294C	DPL1	-1.26072	0.0197	0.0227209
6169_at	6355 // regulation of transcription, DNA-dependent // inferred from direct assay /// 16575 // histone deacetylation // inferred from direct assay	YDR295C	HDA2	-1.13102	0.359	0.201283
6170_at	2 // mitochondrial genome maintenance // inferred from direct assay	YDR296W	MHR1	-1.24271	0.0339	0.0346474
6171_at	6665 // sphingolipid metabolism // inferred from mutant phenotype /// 6665 // sphingolipid metabolism // inferred from sequence similarity /// 30148 // sphingolipid biosynthesis // traceable author statement	YDR297W	SUR2	1.04794	0.557	0.272624
6172_at	15986 // ATP synthesis coupled proton transport // inferred from mutant phenotype /// 15986 // ATP synthesis coupled proton transport // inferred from sequence similarity	YDR298C	ATP5	-1.34498	0.00409	0.00674455
6173_at	6888 // ER to Golgi transport // inferred from genetic interaction	YDR299W	BFR2	1.57042	9.69e-05	0.00034102
6174_at	6561 // proline biosynthesis // inferred from direct assay	YDR300C	PRO1	1.32265	0.00293	0.00521783
6175_at	6369 // transcription termination from RNA polymerase II promoter // inferred from mutant phenotype /// 6378 // mRNA polyadenylylation // inferred from direct assay /// 6378 // mRNA polyadenylylation // traceable author statement /// 6379 // mRNA cleavage // inferred from direct assay /// 6379 // mRNA cleavage // traceable author statement	YDR301W	CFT1	-1.49527	0.000413	0.00110137
6176_at	6506 // GPI anchor biosynthesis // inferred from mutant phenotype	YDR302W	GPI11	-1.02887	0.692	0.314829
6177_at	74 // regulation of cell cycle // inferred from mutant phenotype /// 74 // regulation of cell cycle // inferred from genetic interaction /// 6355 // regulation of transcription, DNA-dependent // inferred from mutant phenotype	YDR303C	RSC3	-1.26326	0.0307	0.0321133
6178_at	---	YDR304C	CPR5	-1.42925	0.00192	0.00373379
6179_at	9164 // nucleoside catabolism // inferred from mutant phenotype	YDR305C	HNT2	-1.38888	0.00394	0.00656155
6180_i_at	9164 // nucleoside catabolism // inferred from mutant phenotype	YDR305C	HNT2	-1.07484	0.574	0.277929
6181_r_at	9164 // nucleoside catabolism // inferred from mutant phenotype	YDR305C	HNT2	-1.15035	0.211	0.137329
6182_f_at	---	YDR305C	---	-1.66122	0.00949	0.0129957
6183_at	6511 // ubiquitin-dependent protein catabolism // inferred from sequence similarity	YDR306C	---	-1.05422	0.573	0.277772
6184_at	---	YDR307W	---	-1.14196	0.133	0.0977231
6185_at	6366 // transcription from RNA polymerase II promoter // inferred from direct assay	YDR308C	SRB7	1.33999	0.00182	0.00358264
6186_at	7096 // regulation of exit from mitosis // inferred from mutant phenotype /// 7096 // regulation of exit from mitosis // inferred from physical interaction /// 7120 // axial bud site selection // inferred from mutant phenotype /// 7266 // Rho protein signal transduction // inferred from physical interaction /// 30468 // establishment of cell polarity (sensu Fungi) // traceable author statement	YDR309C	GIC2	-1.13492	0.175	0.119382
6140_at	6348 // chromatin silencing at telomere // inferred from mutant phenotype /// 7088 // regulation of mitosis // inferred from physical interaction /// 7088 // regulation of mitosis // inferred from mutant phenotype /// 16481 // negative regulation of transcription // inferred from direct assay /// 30466 // chromatin silencing at silent mating-type cassette // inferred from mutant phenotype	YDR310C	SUM1	1.09575	0.483	0.247337
6141_at	717 // nucleotide-excision repair, DNA duplex unwinding // traceable author statement /// 6289 // nucleotide-excision repair // traceable author statement /// 6367 // transcription initiation from RNA polymerase II promoter // traceable author statement /// 7070 // negative regulation of transcription from RNA polymerase II promoter, mitotic // traceable author statement	YDR311W	TFB1	1.09597	0.338	0.192692
6142_i_at	27 // ribosomal large subunit assembly and maintenance // inferred from mutant phenotype /// 27 // ribosomal large subunit assembly and maintenance // inferred from sequence similarity /// 747 // conjugation with cellular fusion // inferred from genetic interaction	YDR312W	SSF2	2.72354	3.92e-07	3.77e-06
6143_f_at	27 // ribosomal large subunit assembly and maintenance // inferred from mutant phenotype /// 27 // ribosomal large subunit assembly and maintenance // inferred from sequence similarity /// 747 // conjugation with cellular fusion // inferred from genetic interaction	YDR312W	SSF2	1.95781	2.36e-07	2.52e-06
6144_at	16567 // protein ubiquitination // inferred from direct assay	YDR313C	PIB1	-1.46082	0.000399	0.00107254
6145_at	---	YDR314C	---	-1.01833	0.883	0.36992
6146_at	6020 // myo-inositol metabolism // inferred from direct assay /// 6020 // myo-inositol metabolism // inferred from genetic interaction /// 6020 // myo-inositol metabolism // inferred from mutant phenotype	YDR315C	IPK1	-1.27245	0.0484	0.045657
6147_at	---	YDR316W	OMS1	1.02602	0.805	0.34886
6148_at	6281 // DNA repair // inferred from genetic interaction	YDR317W	HIM1	1.42791	0.0038	0.00638011
6149_at	7059 // chromosome segregation // inferred from physical interaction	YDR318W	MCM21	1.00778	0.918	0.379172
6150_at	---	YDR319C	---	-1.39994	0.00184	0.00361048
6151_at	7029 // ER organization and biogenesis // inferred from mutant phenotype	YDR320C	SWA2	-1.30741	0.0283	0.030192
6152_at	6530 // asparagine catabolism // inferred from genetic interaction /// 6530 // asparagine catabolism // inferred from mutant phenotype	YDR321W	ASP1	1.33248	0.00236	0.00439755
6154_at	15986 // ATP synthesis coupled proton transport // inferred from physical interaction /// 15986 // ATP synthesis coupled proton transport // inferred from sequence similarity /// 15986 // ATP synthesis coupled proton transport // inferred from mutant phenotype	YDR322C-A	TIM11	-1.20617	0.0347	0.0352701
6153_at	6412 // protein biosynthesis // traceable author statement	YDR322W	MRPL35	1.12855	0.189	0.126528
6155_at	6896 // Golgi to vacuole transport // inferred from genetic interaction /// 6896 // Golgi to vacuole transport // inferred from physical interaction /// 6904 // vesicle docking during exocytosis // inferred from mutant phenotype /// 6906 // vesicle fusion // inferred from mutant phenotype	YDR323C	PEP7	-1.13497	0.334	0.190883
6156_at	30490 // processing of 20S pre-rRNA // inferred from mutant phenotype /// 30490 // processing of 20S pre-rRNA // inferred from physical interaction	YDR324C	UTP4	1.5445	0.000158	0.000505106
6157_at	70 // mitotic sister chromatid segregation // inferred from mutant phenotype /// 7076 // mitotic chromosome condensation // inferred from genetic interaction /// 7076 // mitotic chromosome condensation // traceable author statement /// 7076 // mitotic chromosome condensation // inferred from mutant phenotype /// 10032 // meiotic chromosome condensation // inferred from mutant phenotype	YDR325W	YCG1	1.09595	0.386	0.212081
6158_at	---	YDR326C	---	-1.2243	0.0511	0.047621
6159_at	---	YDR327W	---	1.0443	0.645	0.300468
6160_at	82 // G1/S transition of mitotic cell cycle // traceable author statement /// 86 // G2/M transition of mitotic cell cycle // inferred from mutant phenotype /// 6461 // protein complex assembly // inferred from direct assay /// 7035 // vacuolar acidification // inferred from genetic interaction /// 7035 // vacuolar acidification // inferred from mutant phenotype /// 16567 // protein ubiquitination…	YDR328C	SKP1	-1.09026	0.32	0.185171
6161_at	6625 // protein-peroxisome targeting // inferred from mutant phenotype /// 7031 // peroxisome organization and biogenesis // traceable author statement /// 45046 // peroxisome membrane protein import // inferred from mutant phenotype	YDR329C	PEX3	-1.2089	0.106	0.0823333
6162_at	6511 // ubiquitin-dependent protein catabolism // inferred from expression pattern	YDR330W	UBX5	-1.40652	0.0025	0.00457317
6117_at	16255 // attachment of GPI anchor to protein // inferred from mutant phenotype	YDR331W	GPI8	-1.10527	0.263	0.160817
6118_at	---	YDR332W	---	-1.09285	0.413	0.222682
6119_at	---	YDR333C	---	-1.17038	0.0879	0.0715657
6120_at	6338 // chromatin remodeling // inferred from direct assay /// 6338 // chromatin remodeling // inferred from physical interaction /// 6338 // chromatin remodeling // inferred from genetic interaction	YDR334W	SWR1	-1.6264	0.000408	0.00109118
6121_at	6611 // protein-nucleus export // inferred from direct assay	YDR335W	MSN5	-1.11505	0.172	0.117879
6122_at	---	YDR336W	---	1.07631	0.531	0.263525
6123_at	28 // ribosomal small subunit assembly and maintenance // inferred from sequence similarity /// 6412 // protein biosynthesis // traceable author statement /// 6412 // protein biosynthesis // inferred from direct assay	YDR337W	MRPS28	1.15882	0.103	0.0806125
6124_at	---	YDR338C	---	-1.12978	0.21	0.136799
6125_at	---	YDR339C	---	1.34997	0.00327	0.00567842
6126_at	---	YDR340W	---	1.3301	0.0163	0.0196641
6127_at	6412 // protein biosynthesis // inferred from direct assay	YDR341C	---	1.37267	0.000845	0.00195709
6128_f_at	8645 // hexose transport // traceable author statement	YDR342C	HXT7 /// HXT6	-1.69385	5.39e-07	4.9e-06
6129_f_at	8645 // hexose transport // traceable author statement	YDR343C	HXT7 /// HXT6	-1.78201	1.01e-07	1.27e-06
6130_at	---	YDR344C	---	1.10835	0.49	0.249952
6131_at	8645 // hexose transport // traceable author statement	YDR345C	HXT3	1.15776	0.0238	0.0263724
6132_at	6979 // response to oxidative stress // inferred from mutant phenotype	YDR346C	SVF1	1.48738	0.00106	0.0023296
6133_at	6412 // protein biosynthesis // traceable author statement /// 6412 // protein biosynthesis // inferred from direct assay	YDR347W	MRP1	1.2049	0.045	0.0431765
6134_at	---	YDR348C	---	-1.06117	0.533	0.264234
6135_at	---	YDR349C	YPS7	-1.0645	0.483	0.247337
6136_at	6461 // protein complex assembly // inferred from direct assay /// 6461 // protein complex assembly // inferred from mutant phenotype	YDR350C	TCM10	-1.14347	0.142	0.102304
6137_at	7047 // cell wall organization and biogenesis // inferred from genetic interaction /// 7047 // cell wall organization and biogenesis // inferred from mutant phenotype	YDR351W	SBE2	1.01373	0.899	0.374207
6138_at	---	YDR352W	---	1.03092	0.749	0.332261
6139_at	30503 // regulation of cell redox homeostasis // traceable author statement /// 30503 // regulation of cell redox homeostasis // inferred from mutant phenotype /// 30503 // regulation of cell redox homeostasis // inferred from direct assay	YDR353W	TRR1	1.13207	0.15	0.106634
6095_at	162 // tryptophan biosynthesis // inferred from mutant phenotype /// 162 // tryptophan biosynthesis // traceable author statement	YDR354W	TRP4	1.2781	0.0101	0.0136044
6096_at	---	YDR355C	---	1.27667	0.0356	0.0359969
6097_at	7020 // microtubule nucleation // inferred from physical interaction	YDR356W	SPC110	-1.29361	0.018	0.0211561
6098_at	---	YDR357C	---	-1.16186	0.124	0.0927313
6099_at	6896 // Golgi to vacuole transport // inferred from mutant phenotype /// 6896 // Golgi to vacuole transport // inferred from physical interaction	YDR358W	GGA1	-2.08177	5.74e-09	1.23e-07
6100_at	16568 // chromatin modification // inferred from physical interaction	YDR359C	VID21	-1.25726	0.0272	0.0293657
6101_at	---	YDR360W	---	1.18343	0.258	0.158467
6102_at	---	YDR361C	BCP1	1.20118	0.0718	0.0614894
6103_at	6384 // transcription initiation from RNA polymerase III promoter // traceable author statement	YDR362C	TFC6	-1.38681	0.0024	0.00444744
6104_at	30466 // chromatin silencing at silent mating-type cassette // inferred from mutant phenotype	YDR363W	ESC2	-1.24481	0.0768	0.064502
6105_at	74 // regulation of cell cycle // inferred from mutant phenotype /// 6511 // ubiquitin-dependent protein catabolism // inferred from mutant phenotype /// 6887 // exocytosis // inferred from genetic interaction /// 6887 // exocytosis // inferred from physical interaction /// 30447 // filamentous growth // inferred from mutant phenotype /// 43161 // proteasomal ubiquitin-dependent protein catabolis…	YDR363W-A	SEM1	1.08588	0.417	0.224022
6106_at	84 // S phase of mitotic cell cycle // inferred from direct assay /// 398 // nuclear mRNA splicing, via spliceosome // inferred from mutant phenotype /// 6260 // DNA replication // traceable author statement /// 30472 // mitotic spindle organization and biogenesis in nucleus // traceable author statement	YDR364C	CDC40	-1.04505	0.595	0.284338
6107_at	6364 // rRNA processing // inferred from physical interaction /// 6364 // rRNA processing // inferred from mutant phenotype	YDR365C	ESF1	1.81944	1.37e-05	7.05e-05
6108_at	---	YDR366C	---	1.09555	0.659	0.304878
6109_at	---	YDR367W	---	-1.10301	0.288	0.171981
6110_at	19568 // arabinose catabolism // inferred from direct assay /// 19568 // arabinose catabolism // inferred from mutant phenotype /// 42843 // D-xylose catabolism // inferred from direct assay	YDR368W	YPR1	-1.15179	0.137	0.0997703
6111_at	723 // telomere maintenance // inferred from mutant phenotype /// 727 // double-strand break repair via break-induced replication // traceable author statement /// 6303 // double-strand break repair via nonhomologous end-joining // inferred from mutant phenotype /// 30435 // sporulation // inferred from mutant phenotype /// 42138 // meiotic DNA double-strand break formation // inferred from mutan…	YDR369C	XRS2	1.05755	0.613	0.290575
6112_at	---	YDR370C	---	1.26568	0.0445	0.0428189
6113_at	---	YDR371W	CTS2	1.25077	0.0914	0.0735732
6114_at	6623 // protein-vacuolar targeting // inferred from mutant phenotype	YDR372C	VPS74	1.20808	0.0695	0.0601886
6115_at	9966 // regulation of signal transduction // inferred from mutant phenotype /// 9966 // regulation of signal transduction // inferred from physical interaction	YDR373W	FRQ1	1.10877	0.275	0.166149
6116_at	---	YDR374C	---	1.24744	0.0697	0.0603194
6072_at	9060 // aerobic respiration // inferred from mutant phenotype /// 51131 // chaperone-mediated protein complex assembly // inferred from mutant phenotype /// 51131 // chaperone-mediated protein complex assembly // inferred from physical interaction	YDR375C	BCS1	-1.03313	0.761	0.335892
6073_at	6784 // heme a biosynthesis // inferred from genetic interaction /// 6784 // heme a biosynthesis // inferred from mutant phenotype /// 6879 // iron ion homeostasis // inferred from mutant phenotype	YDR376W	ARH1	-1.17789	0.0713	0.0612029
6074_at	15986 // ATP synthesis coupled proton transport // inferred from mutant phenotype /// 15986 // ATP synthesis coupled proton transport // inferred from physical interaction	YDR377W	ATP17	-1.50285	0.000349	0.00096478
6075_at	398 // nuclear mRNA splicing, via spliceosome // inferred from physical interaction /// 398 // nuclear mRNA splicing, via spliceosome // traceable author statement /// 6402 // mRNA catabolism // traceable author statement	YDR378C	LSM6	1.24584	0.0233	0.0259505
6076_at	750 // signal transduction during conjugation with cellular fusion // traceable author statement /// 1403 // invasive growth (sensu Saccharomyces) // inferred from sequence similarity /// 7015 // actin filament organization // inferred from sequence similarity /// 7118 // budding cell apical bud growth // inferred from sequence similarity /// 7119 // budding cell isotropic bud growth // inferred …	YDR379W	RGA2	-1.23673	0.0632	0.0560852
6077_at	6552 // leucine catabolism // inferred from mutant phenotype /// 6559 // L-phenylalanine catabolism // inferred from direct assay	YDR380W	ARO10	1.01731	0.925	0.380957
6078_at	6406 // mRNA-nucleus export // inferred from genetic interaction	YDR381W	YRA1	-1.02489	0.724	0.324833
6079_at	6406 // mRNA-nucleus export // inferred from genetic interaction	YDR381W	YRA1	-1.13555	0.177	0.120369
6080_at	6412 // protein biosynthesis // traceable author statement /// 6414 // translational elongation // inferred from sequence similarity	YDR382W	RPP2B	1.19118	0.00585	0.00895237
6081_at	---	YDR383C	NKP1	1.01242	0.923	0.380599
6082_at	6810 // transport // inferred from mutant phenotype /// 19740 // nitrogen utilization // inferred from mutant phenotype	YDR384C	ATO3	1.67932	7.57e-07	6.59e-06
6083_at	6281 // DNA repair // inferred from genetic interaction /// 7131 // meiotic recombination // inferred from genetic interaction	YDR386W	MUS81	-1.12512	0.343	0.194733
6084_at	---	YDR387C	---	-1.53542	0.000736	0.00176087
6085_at	6897 // endocytosis // inferred from mutant phenotype /// 6970 // response to osmotic stress // inferred from mutant phenotype /// 7121 // bipolar bud site selection // inferred from mutant phenotype /// 16192 // vesicle-mediated transport // inferred from genetic interaction /// 16192 // vesicle-mediated transport // inferred from physical interaction	YDR388W	RVS167	-1.37944	0.000881	0.00201898
6086_at	7264 // small GTPase mediated signal transduction // inferred from physical interaction /// 30037 // actin filament reorganization during cell cycle // inferred from mutant phenotype	YDR389W	SAC7	-1.39428	0.00194	0.00376279
6087_at	16925 // protein sumoylation // inferred from mutant phenotype /// 16925 // protein sumoylation // inferred from direct assay	YDR390C	UBA2	1.1713	0.162	0.112738
6088_at	---	YDR391C	---	-1.18088	0.0757	0.0638536
6089_at	747 // conjugation with cellular fusion // traceable author statement /// 1403 // invasive growth (sensu Saccharomyces) // inferred from direct assay /// 7124 // pseudohyphal growth // inferred from direct assay /// 16568 // chromatin modification // traceable author statement /// 16573 // histone acetylation // traceable author statement /// 30437 // sporulation (sensu Fungi) // traceable author…	YDR392W	SPT3	-1.33341	0.00977	0.0132955
6090_at	7005 // mitochondrion organization and biogenesis // inferred from mutant phenotype /// 7007 // inner mitochondrial membrane organization and biogenesis // inferred from genetic interaction /// 7007 // inner mitochondrial membrane organization and biogenesis // inferred from mutant phenotype	YDR393W	SHE9	-1.17657	0.18	0.12196
6091_at	6511 // ubiquitin-dependent protein catabolism // traceable author statement	YDR394W	RPT3	-1.14565	0.148	0.105517
6092_at	6406 // mRNA-nucleus export // inferred from genetic interaction /// 6913 // nucleocytoplasmic transport // inferred from genetic interaction	YDR395W	SXM1	1.10651	0.296	0.175427
6093_at	---	YDR396W	---	1.35497	0.0176	0.0207916
6094_at	122 // negative regulation of transcription from RNA polymerase II promoter // inferred from genetic interaction /// 122 // negative regulation of transcription from RNA polymerase II promoter // inferred from mutant phenotype	YDR397C	NCB2	1.0077	0.894	0.37305
6049_at	30490 // processing of 20S pre-rRNA // inferred from mutant phenotype /// 30490 // processing of 20S pre-rRNA // inferred from physical interaction	YDR398W	UTP5	1.74748	3.31e-05	0.00014236
6050_at	6164 // purine nucleotide biosynthesis // traceable author statement	YDR399W	HPT1	1.31305	0.0444	0.0427561
6051_at	6218 // uridine catabolism // inferred from direct assay /// 8655 // pyrimidine salvage // inferred from mutant phenotype	YDR400W	URH1	-1.67049	0.000103	0.000357052
6053_at	---	YDR401W	---	1.30409	0.012	0.0154545
6052_at	30476 // spore wall assembly (sensu Fungi) // inferred from direct assay /// 30476 // spore wall assembly (sensu Fungi) // inferred from mutant phenotype	YDR402C	DIT2	1.28783	0.11	0.0846052
6054_at	30476 // spore wall assembly (sensu Fungi) // inferred from direct assay /// 30476 // spore wall assembly (sensu Fungi) // inferred from mutant phenotype	YDR403W	DIT1	1.1813	0.223	0.143001
6055_at	6366 // transcription from RNA polymerase II promoter // traceable author statement	YDR404C	RPB7	1.21179	0.0441	0.0425114
6056_at	6412 // protein biosynthesis // traceable author statement	YDR405W	MRP20	-1.01593	0.894	0.37305
6057_at	6810 // transport // inferred from sequence similarity	YDR406W	PDR15	-2.68908	9.51e-11	4.19e-09
6058_at	6888 // ER to Golgi transport // inferred from mutant phenotype	YDR407C	TRS120	-1.39558	0.00402	0.00664987
6059_at	6164 // purine nucleotide biosynthesis // traceable author statement /// 6189 // 'de novo' IMP biosynthesis // traceable author statement /// 46084 // adenine biosynthesis // traceable author statement	YDR408C	ADE8	1.71414	1.47e-06	1.13e-05
6060_at	16925 // protein sumoylation // inferred from mutant phenotype /// 16925 // protein sumoylation // inferred from sequence similarity	YDR409W	SIZ1	-1.07374	0.46	0.239505
6061_at	7323 // peptide pheromone maturation // traceable author statement /// 7323 // peptide pheromone maturation // inferred from mutant phenotype	YDR410C	STE14	1.10227	0.279	0.168017
6062_at	30433 // ER-associated protein catabolism // inferred from mutant phenotype	YDR411C	DFM1	-1.02206	0.766	0.337294
6064_at	6364 // rRNA processing // inferred from mutant phenotype	YDR412W	---	1.6526	3.47e-05	0.000148379
6063_at	---	YDR413C	---	1.43015	0.00245	0.00450847
6065_at	6621 // protein-ER retention // inferred from mutant phenotype	YDR414C	ERD1	1.37435	0.0154	0.0187558
6066_at	---	YDR415C	---	1.19846	0.0728	0.0620155
6067_at	398 // nuclear mRNA splicing, via spliceosome // inferred from physical interaction /// 398 // nuclear mRNA splicing, via spliceosome // traceable author statement /// 7049 // cell cycle // traceable author statement	YDR416W	SYF1	1.01494	0.854	0.362285
6068_at	---	YDR417C	---	1.48155	0.00371	0.00628031
6069_i_at	27 // ribosomal large subunit assembly and maintenance // inferred from mutant phenotype /// 6412 // protein biosynthesis // traceable author statement	YDR418W	RPL12A /// RPL12B	1.24503	0.00337	0.00582472
6070_s_at	27 // ribosomal large subunit assembly and maintenance // inferred from mutant phenotype /// 6412 // protein biosynthesis // traceable author statement	YDR418W	RPL12A /// RPL12B	1.40966	0.00021	0.0006315
6071_at	6260 // DNA replication // inferred from direct assay /// 6281 // DNA repair // inferred from direct assay /// 19985 // bypass DNA synthesis // inferred from genetic interaction	YDR419W	RAD30	-1.11007	0.401	0.217831
6026_at	282 // bud site selection // inferred from mutant phenotype /// 6075 // beta-1,3 glucan biosynthesis // inferred from mutant phenotype /// 7047 // cell wall organization and biogenesis // inferred from mutant phenotype	YDR420W	HKR1	-1.56134	1.91e-05	9.07e-05
6027_at	9074 // aromatic amino acid family catabolism // inferred from mutant phenotype /// 45944 // positive regulation of transcription from RNA polymerase II promoter // inferred from mutant phenotype	YDR421W	ARO80	-1.34034	0.0172	0.02043
6028_at	45944 // positive regulation of transcription from RNA polymerase II promoter // inferred from direct assay /// 46686 // response to cadmium ion // inferred from mutant phenotype /// 6468 // protein amino acid phosphorylation // inferred from mutant phenotype /// 7165 // signal transduction // inferred from mutant phenotype	YDR422C	CAD1 /// SIP1	-1.41235	0.000797	0.00186696
6029_at	45944 // positive regulation of transcription from RNA polymerase II promoter // inferred from direct assay /// 46686 // response to cadmium ion // inferred from mutant phenotype	YDR423C	CAD1	-1.31018	0.00593	0.00904113
6030_at	45944 // positive regulation of transcription from RNA polymerase II promoter // inferred from direct assay /// 46686 // response to cadmium ion // inferred from mutant phenotype /// 7017 // microtubule-based process // inferred from genetic interaction /// 30029 // actin filament-based process // inferred from genetic interaction	YDR424C	CAD1 /// DYN2	1.01247	0.966	0.390836
6031_at	15031 // protein transport // inferred from direct assay	YDR425W	SNX41	-1.3305	0.0137	0.0171309
6032_at	---	YDR426C	---	1.03906	0.761	0.335892
6033_at	6511 // ubiquitin-dependent protein catabolism // traceable author statement	YDR427W	RPN9	1.00657	0.923	0.380599
6034_at	---	YDR428C	---	1.03887	0.714	0.321633
6035_at	6413 // translational initiation // inferred from direct assay	YDR429C	TIF35	1.46492	0.000268	0.00077142
6036_at	6090 // pyruvate metabolism // RCA /// 6508 // proteolysis and peptidolysis // inferred from direct assay /// 6508 // proteolysis and peptidolysis // inferred from mutant phenotype	YDR430C	CYM1	-1.27101	0.0142	0.0175779
6037_at	---	YDR431W	---	1.11693	0.551	0.270511
6038_at	6406 // mRNA-nucleus export // traceable author statement /// 6406 // mRNA-nucleus export // inferred from genetic interaction	YDR432W	NPL3	-1.35272	0.00992	0.01346
6039_g_at	6406 // mRNA-nucleus export // traceable author statement /// 6406 // mRNA-nucleus export // inferred from genetic interaction	YDR432W	NPL3	-1.1594	0.123	0.0922446
6040_i_at	6406 // mRNA-nucleus export // traceable author statement /// 6406 // mRNA-nucleus export // inferred from genetic interaction	YDR433W	NPL3	-1.01295	0.862	0.36455
6041_at	16255 // attachment of GPI anchor to protein // inferred from sequence similarity /// 16255 // attachment of GPI anchor to protein // inferred from mutant phenotype	YDR434W	GPI17	1.08217	0.383	0.210871
6042_at	6481 // C-terminal protein amino acid methylation // inferred from direct assay	YDR435C	PPM1	-1.02781	0.833	0.356566
6043_at	6883 // sodium ion homeostasis // inferred from mutant phenotype /// 6883 // sodium ion homeostasis // inferred from genetic interaction	YDR436W	PPZ2	1.02244	0.837	0.357616
6044_at	6506 // GPI anchor biosynthesis // inferred from curator	YDR437W	---	1.29827	0.0433	0.0418931
6045_at	---	YDR438W	---	-1.09789	0.42	0.224948
6046_at	183 // chromatin silencing at ribosomal DNA // inferred from direct assay /// 45143 // homologous chromosome segregation // inferred from mutant phenotype /// 45143 // homologous chromosome segregation // inferred from physical interaction	YDR439W	LRS4	1.286	0.0286	0.0304418
6047_at	6348 // chromatin silencing at telomere // inferred from mutant phenotype /// 16571 // histone methylation // inferred from direct assay /// 40020 // regulation of meiosis // inferred from mutant phenotype	YDR440W	DOT1	1.36587	0.00319	0.00557088
6048_at	---	YDR441C	APT2	-1.10978	0.236	0.148581
6003_at	---	YDR442W	---	1.1325	0.424	0.226467
6004_at	122 // negative regulation of transcription from RNA polymerase II promoter // traceable author statement	YDR443C	SSN2	-1.6535	1.63e-05	8e-05
6005_at	---	YDR444W	---	-1.12232	0.229	0.145686
6006_at	---	YDR445C	---	1.50312	0.000473	0.00123467
6007_at	7047 // cell wall organization and biogenesis // inferred from mutant phenotype	YDR446W	ECM11	1.38676	0.0204	0.0233102
6008_at	16568 // chromatin modification // traceable author statement /// 16573 // histone acetylation // traceable author statement	YDR448W	ADA2	-1.75211	0.00209	0.00397657
6009_at	30490 // processing of 20S pre-rRNA // inferred from mutant phenotype /// 30490 // processing of 20S pre-rRNA // inferred from physical interaction	YDR449C	UTP6	1.94852	2.44e-06	1.69e-05
6010_at	83 // G1/S-specific transcription in mitotic cell cycle // inferred from physical interaction /// 122 // negative regulation of transcription from RNA polymerase II promoter // inferred from expression pattern /// 122 // negative regulation of transcription from RNA polymerase II promoter // inferred from direct assay /// 122 // negative regulation of transcription from RNA polymerase II promoter…	YDR451C	YHP1	1.23515	0.026	0.0282931
6011_at	6797 // polyphosphate metabolism // inferred from mutant phenotype /// 6797 // polyphosphate metabolism // inferred from direct assay	YDR452W	PPN1	-1.17285	0.0815	0.0672581
6012_at	30503 // regulation of cell redox homeostasis // inferred from mutant phenotype /// 30503 // regulation of cell redox homeostasis // inferred from direct assay	YDR453C	TSA2	-1.14183	0.181	0.122414
6013_at	46037 // GMP metabolism // traceable author statement	YDR454C	GUK1	-1.07622	0.404	0.218914
6014_at	---	YDR455C	---	1.02489	0.883	0.36992
6015_at	7035 // vacuolar acidification // inferred from mutant phenotype /// 15672 // monovalent inorganic cation transport // inferred from mutant phenotype /// 15672 // monovalent inorganic cation transport // inferred from sequence similarity /// 16197 // endosome transport // inferred from mutant phenotype /// 30004 // monovalent inorganic cation homeostasis // inferred from mutant phenotype	YDR456W	NHX1	-1.63484	3.41e-06	2.23e-05
6016_at	209 // protein polyubiquitination // traceable author statement /// 6513 // protein monoubiquitination // traceable author statement /// 6913 // nucleocytoplasmic transport // inferred from mutant phenotype /// 6997 // nuclear organization and biogenesis // inferred from mutant phenotype /// 7067 // mitosis // inferred from mutant phenotype	YDR457W	TOM1	-1.41561	0.000366	0.00100278
6017_at	---	YDR458C	---	-1.21	0.0765	0.0643376
6018_at	---	YDR459C	---	-1.24172	0.0543	0.0500483
6019_at	717 // nucleotide-excision repair, DNA duplex unwinding // traceable author statement /// 6289 // nucleotide-excision repair // traceable author statement /// 6367 // transcription initiation from RNA polymerase II promoter // traceable author statement /// 7070 // negative regulation of transcription from RNA polymerase II promoter, mitotic // traceable author statement	YDR460W	TFB3	-1.03263	0.737	0.328989
6020_r_at	750 // signal transduction during conjugation with cellular fusion // inferred from genetic interaction /// 750 // signal transduction during conjugation with cellular fusion // inferred from mutant phenotype	YDR461W	MFA1	-1.06692	0.539	0.266103
6021_f_at	750 // signal transduction during conjugation with cellular fusion // inferred from genetic interaction /// 750 // signal transduction during conjugation with cellular fusion // inferred from mutant phenotype	YDR461W	MFA1	-1.61803	4.16e-05	0.000172499
6022_at	6412 // protein biosynthesis // traceable author statement	YDR462W	MRPL28	-1.11039	0.325	0.187244
6023_at	6388 // tRNA splicing // inferred from mutant phenotype /// 45941 // positive regulation of transcription // inferred from direct assay /// 45944 // positive regulation of transcription from RNA polymerase II promoter // inferred from genetic interaction /// 45944 // positive regulation of transcription from RNA polymerase II promoter // inferred from sequence similarity /// 45944 // positive reg…	YDR463W	STP1	-1.09794	0.282	0.169245
6024_at	122 // negative regulation of transcription from RNA polymerase II promoter // inferred from genetic interaction	YDR464W	SPP41	-1.23329	0.0361	0.0364328
6025_at	18216 // peptidyl-arginine methylation // inferred from direct assay	YDR465C	RMT2	1.47171	0.00162	0.00325831
5980_at	196 // MAPKKK cascade during cell wall biogenesis // inferred from genetic interaction	YDR466W	PKH3	-1.41101	0.00789	0.0112417
5981_at	---	YDR467C	---	-1.02484	0.614	0.290825
5982_at	6906 // vesicle fusion // traceable author statement	YDR468C	TLG1	1.14331	0.198	0.131012
5983_at	6348 // chromatin silencing at telomere // inferred from mutant phenotype /// 16571 // histone methylation // inferred from direct assay /// 16571 // histone methylation // inferred from mutant phenotype	YDR469W	SDC1	1.4504	0.00162	0.00325831
5984_at	2 // mitochondrial genome maintenance // inferred from mutant phenotype /// 6810 // transport // inferred from sequence similarity /// 8053 // mitochondrial fusion // inferred from mutant phenotype /// 8053 // mitochondrial fusion // inferred from physical interaction /// 8053 // mitochondrial fusion // inferred from genetic interaction /// 30447 // filamentous growth // inferred from mutant phen…	YDR470C	UGO1	-1.2268	0.103	0.0806125
5985_at	6412 // protein biosynthesis // traceable author statement	YDR471W	RPL27B	1.53157	1.15e-05	6.11e-05
5986_at	6888 // ER to Golgi transport // inferred from mutant phenotype	YDR472W	TRS31	1.44795	0.000575	0.00144779
5987_at	398 // nuclear mRNA splicing, via spliceosome // inferred from physical interaction	YDR473C	PRP3	1.16583	0.102	0.0799992
5988_at	---	YDR474C	---	-1.53466	4.15e-05	0.000172278
5989_at	---	YDR475C	---	-1.43541	0.00599	0.00911383
5990_at	---	YDR476C	---	-2.15293	2.59e-09	6.43e-08
5991_at	1302 // replicative cell aging // inferred from direct assay /// 6006 // glucose metabolism // traceable author statement /// 6109 // regulation of carbohydrate metabolism // inferred from genetic interaction /// 6109 // regulation of carbohydrate metabolism // inferred from physical interaction /// 6109 // regulation of carbohydrate metabolism // traceable author statement /// 6468 // protein am…	YDR477W	SNF1	1.06886	0.498	0.25316
5992_at	6364 // rRNA processing // traceable author statement	YDR478W	SNM1	1.24197	0.0248	0.02726
5993_at	7031 // peroxisome organization and biogenesis // inferred from genetic interaction /// 7031 // peroxisome organization and biogenesis // inferred from direct assay /// 7031 // peroxisome organization and biogenesis // inferred from mutant phenotype	YDR479C	PEX29	-1.23936	0.039	0.0387151
5994_at	1403 // invasive growth (sensu Saccharomyces) // inferred from genetic interaction	YDR480W	DIG2	-1.07915	0.44	0.232329
5995_at	6470 // protein amino acid dephosphorylation // inferred from direct assay /// 16576 // histone dephosphorylation // inferred from direct assay	YDR481C	PHO8	1.39192	0.00128	0.00268697
5996_at	---	YDR482C	CWC21	-1.45002	0.00328	0.00569044
5997_at	32 // cell wall mannoprotein biosynthesis // inferred from mutant phenotype /// 6491 // N-glycan processing // inferred from mutant phenotype /// 6493 // O-linked glycosylation // inferred from mutant phenotype	YDR483W	KRE2	-1.06829	0.421	0.225385
5998_at	6896 // Golgi to vacuole transport // inferred from mutant phenotype /// 30029 // actin filament-based process // inferred from genetic interaction /// 42147 // retrograde transport, endosome to Golgi // inferred from direct assay	YDR484W	VPS52	-1.11561	0.336	0.191759
5999_at	6338 // chromatin remodeling // inferred from direct assay /// 6338 // chromatin remodeling // inferred from genetic interaction /// 6338 // chromatin remodeling // inferred from physical interaction /// 6623 // protein-vacuolar targeting // inferred from mutant phenotype	YDR485C	VPS72	-1.07715	0.399	0.217351
6000_at	30447 // filamentous growth // inferred from mutant phenotype /// 45324 // late endosome to vacuole transport // inferred from mutant phenotype	YDR486C	VPS60	-1.32682	0.0025	0.00457317
6001_at	9060 // aerobic respiration // inferred from mutant phenotype /// 9231 // riboflavin biosynthesis // inferred from mutant phenotype	YDR487C	RIB3	1.03157	0.692	0.314829
6002_at	7017 // microtubule-based process // inferred from genetic interaction /// 30473 // nuclear migration, microtubule-mediated // inferred from mutant phenotype	YDR488C	PAC11	-1.35778	0.00246	0.00452237
5958_at	6261 // DNA-dependent DNA replication // inferred from mutant phenotype	YDR489W	SLD5	1.03683	0.713	0.32134
5959_at	196 // MAPKKK cascade during cell wall biogenesis // inferred from genetic interaction /// 196 // MAPKKK cascade during cell wall biogenesis // inferred from mutant phenotype /// 6468 // protein amino acid phosphorylation // inferred from direct assay /// 6897 // endocytosis // inferred from mutant phenotype	YDR490C	PKH1	-1.78679	1.79e-06	1.33e-05
5960_at	---	YDR491C	---	1.10067	0.458	0.238766
5961_at	6629 // lipid metabolism // traceable author statement /// 6882 // zinc ion homeostasis // inferred from mutant phenotype /// 6882 // zinc ion homeostasis // inferred from sequence similarity /// 10043 // response to zinc ion // inferred from sequence similarity	YDR492W	IZH1	-1.22012	0.0289	0.0306728
5962_at	---	YDR493W	---	-1.02734	0.829	0.355677
5963_at	6412 // protein biosynthesis // inferred from genetic interaction /// 6412 // protein biosynthesis // inferred from physical interaction /// 6413 // translational initiation // inferred from genetic interaction	YDR494W	RSM28	-1.04289	0.608	0.288834
5964_at	6623 // protein-vacuolar targeting // inferred from mutant phenotype /// 7035 // vacuolar acidification // inferred from mutant phenotype	YDR495C	VPS3	-1.22459	0.115	0.0875587
5965_at	7532 // regulation of transcription, mating-type specific // inferred from direct assay /// 7532 // regulation of transcription, mating-type specific // inferred from mutant phenotype	YDR496C	PUF6	1.42475	0.000909	0.00207159
5966_at	15798 // myo-inositol transport // inferred from mutant phenotype	YDR497C	ITR1	1.08732	0.426	0.227109
5967_at	6890 // retrograde transport, Golgi to ER // traceable author statement /// 6906 // vesicle fusion // traceable author statement	YDR498C	SEC20	-1.20862	0.0897	0.0725839
5968_at	77 // DNA damage checkpoint // inferred from mutant phenotype /// 77 // DNA damage checkpoint // inferred from physical interaction /// 7004 // telomerase-dependent telomere maintenance // inferred from mutant phenotype /// 45184 // establishment of protein localization // inferred from direct assay /// 45184 // establishment of protein localization // inferred from mutant phenotype	YDR499W	LCD1	-1.42222	0.0087	0.0121432
5969_at	6412 // protein biosynthesis // traceable author statement	YDR500C	RPL37B	1.01768	0.904	0.37557
5970_at	83 // G1/S-specific transcription in mitotic cell cycle // inferred from physical interaction	YDR501W	PLM2	1.06762	0.647	0.301134
5971_at	6555 // methionine metabolism // traceable author statement	YDR502C	SAM2	1.50589	9.2e-05	0.000327515
5972_at	6644 // phospholipid metabolism // inferred from mutant phenotype	YDR503C	LPP1	-1.08583	0.363	0.203064
5973_at	---	YDR504C	SPG3	-1.41986	0.000359	0.000987994
5974_at	---	YDR505C	PSP1	-1.08633	0.472	0.24349
5975_at	---	YDR506C	---	-1.15116	0.138	0.100242
5976_at	135 // septin checkpoint // inferred from mutant phenotype /// 135 // septin checkpoint // inferred from genetic interaction /// 921 // septin ring assembly // inferred from genetic interaction /// 921 // septin ring assembly // inferred from mutant phenotype /// 6468 // protein amino acid phosphorylation // inferred from sequence similarity /// 7117 // budding cell bud growth // inferred from mu…	YDR507C	GIN4	-1.02264	0.887	0.371092
5977_at	6865 // amino acid transport // inferred from direct assay	YDR508C	GNP1	2.40331	2.31e-08	3.85e-07
5978_at	---	YDR509W	---	1.33123	0.0266	0.0288527
5979_at	16925 // protein sumoylation // traceable author statement	YDR510W	SMT3	1.39804	0.00073	0.00175446
5935_at	6094 // gluconeogenesis // inferred from mutant phenotype /// 15978 // carbon utilization by utilization of organic compounds // inferred from mutant phenotype	YDR511W	ACN9	1.03474	0.715	0.321927
5936_at	30437 // sporulation (sensu Fungi) // inferred from mutant phenotype	YDR512C	EMI1	1.19558	0.0665	0.058328
5937_at	6979 // response to oxidative stress // inferred from mutant phenotype /// 30503 // regulation of cell redox homeostasis // inferred from mutant phenotype /// 30503 // regulation of cell redox homeostasis // inferred from direct assay	YDR513W	TTR1	1.09694	0.305	0.179011
5938_at	---	YDR514C	---	1.29817	0.00838	0.0117765
5939_at	6445 // regulation of translation // inferred from genetic interaction /// 6445 // regulation of translation // inferred from mutant phenotype /// 6445 // regulation of translation // inferred from physical interaction /// 6878 // copper ion homeostasis // inferred from mutant phenotype /// 6878 // copper ion homeostasis // inferred from physical interaction	YDR515W	SLF1	1.1929	0.146	0.104453
5940_at	30437 // sporulation (sensu Fungi) // inferred from mutant phenotype	YDR516C	EMI2	-1.36701	0.00108	0.00236093
5941_at	7094 // mitotic spindle checkpoint // inferred from mutant phenotype	YDR517W	GRH1	-1.26408	0.012	0.0154545
5942_at	6457 // protein folding // inferred from genetic interaction	YDR518W	EUG1	-1.32615	0.00363	0.00616747
5943_at	---	YDR519W	FPR2	-1.13651	0.156	0.109656
5944_at	---	YDR520C	---	-1.31701	0.00483	0.00770049
5945_at	---	YDR521W	---	1.19514	0.141	0.101702
5946_at	30437 // sporulation (sensu Fungi) // inferred from expression pattern /// 30476 // spore wall assembly (sensu Fungi) // inferred from mutant phenotype	YDR522C	SPS2	1.19521	0.136	0.0993158
5947_at	6468 // protein amino acid phosphorylation // inferred from sequence similarity /// 30437 // sporulation (sensu Fungi) // inferred from mutant phenotype /// 30476 // spore wall assembly (sensu Fungi) // inferred from mutant phenotype	YDR523C	SPS1	1.07114	0.549	0.269744
5948_at	6888 // ER to Golgi transport // inferred from genetic interaction /// 6888 // ER to Golgi transport // inferred from sequence similarity /// 6891 // intra-Golgi transport // inferred from genetic interaction /// 6891 // intra-Golgi transport // inferred from sequence similarity	YDR524C	AGE1	-1.07804	0.442	0.233019
5925_at	---	YDR524c-a	---	1.0114	0.838	0.357795
5926_g_at	---	YDR524c-a	---	-1.01229	0.831	0.35622
5924_at	---	YDR524w-a	---	1.7156	0.000172	0.000539145
5949_at	---	YDR525W	---	1.20452	0.195	0.129444
5921_at	---	YDR525W-A	SNA2	-1.66895	1.13e-06	9.23e-06
5950_at	---	YDR526C	---	1.15496	0.185	0.124527
5951_at	6366 // transcription from RNA polymerase II promoter // inferred from mutant phenotype	YDR527W	RBA50	1.20859	0.0404	0.0398058
5952_at	7047 // cell wall organization and biogenesis // inferred from genetic interaction	YDR528W	HLR1	-1.50517	3.15e-05	0.000136751
5953_at	6122 // mitochondrial electron transport, ubiquinol to cytochrome c // inferred from mutant phenotype /// 9060 // aerobic respiration // inferred from mutant phenotype /// 17062 // cytochrome bc(1) complex assembly // inferred from mutant phenotype	YDR529C	QCR7	-1.38821	0.000764	0.00181262
5954_at	9117 // nucleotide metabolism // inferred from mutant phenotype /// 9117 // nucleotide metabolism // inferred from genetic interaction	YDR530C	APA2	-1.765	3.53e-06	2.29e-05
5955_at	15937 // coenzyme A biosynthesis // inferred from sequence similarity	YDR531W	---	1.18481	0.0924	0.0741361
5956_at	---	YDR532C	---	-1.39604	0.0123	0.0157586
5957_at	---	YDR533C	HSP31	-1.69678	5.99e-05	0.00023007
5913_at	15891 // siderophore transport // inferred from direct assay	YDR534C	FIT1	-12.1071	0	0
5914_at	---	YDR535C	---	1.23301	0.0682	0.0593686
5915_at	6810 // transport // inferred from sequence similarity /// 15793 // glycerol transport // inferred from mutant phenotype	YDR536W	STL1	1.23214	0.127	0.0944782
5916_at	---	YDR537C	---	1.32078	0.049	0.046082
5917_at	19439 // aromatic compound catabolism // inferred from direct assay	YDR538W	PAD1	1.01051	0.903	0.375197
5918_at	---	YDR539W	---	1.16973	0.137	0.0997703
5919_at	---	YDR540C	---	-1.26534	0.0308	0.0321906
5920_at	---	YDR541C	---	-1.31454	0.00702	0.0102997
3403_f_at	---	YDR542W	PAU4 /// PAU6 /// PAU1 /// PAU2 /// DAN3	-1.14129	0.187	0.125553
3356_f_at	---	YDR543C	---	1.18101	0.241	0.150677
3357_at	---	YDR544C	---	1.21981	0.198	0.131012
5745_at	---	YEL001C	---	1.0988	0.296	0.175427
5744_at	6487 // N-linked glycosylation // inferred from physical interaction /// 7049 // cell cycle // inferred from direct assay	YEL002C	WBP1	-1.41097	0.00227	0.00426422
5743_at	7021 // tubulin folding // inferred from mutant phenotype /// 7021 // tubulin folding // inferred from sequence similarity	YEL003W	GIM4	-1.04458	0.564	0.274706
5742_at	6038 // cell wall chitin biosynthesis // inferred from mutant phenotype /// 15788 // UDP-N-acetylglucosamine transport // inferred from mutant phenotype	YEL004W	YEA4	-1.03071	0.614	0.290825
5741_at	---	YEL005C	VAB2	-1.29225	0.0569	0.0518632
5740_at	6810 // transport // inferred from sequence similarity	YEL006W	---	-1.20189	0.0592	0.0534199
5739_at	---	YEL007W	---	-1.42765	0.0004	0.00107445
5738_at	---	YEL008W	---	1.0604	0.631	0.29626
5737_at	6357 // regulation of transcription from RNA polymerase II promoter // inferred from mutant phenotype /// 8652 // amino acid biosynthesis // traceable author statement	YEL009C	GCN4	-1.20367	0.0134	0.0168355
5736_at	---	YEL010W	---	1.10689	0.518	0.259511
5735_at	5977 // glycogen metabolism // inferred from mutant phenotype	YEL011W	GLC3	-2.24248	8.91e-11	4.02e-09
5506_s_at	209 // protein polyubiquitination // traceable author statement /// 6513 // protein monoubiquitination // traceable author statement /// 45721 // negative regulation of gluconeogenesis // inferred from mutant phenotype	YEL012W	UBC8	-1.53032	5.54e-05	0.000215925
5734_at	11 // vacuole inheritance // inferred from mutant phenotype /// 6623 // protein-vacuolar targeting // inferred from mutant phenotype /// 16237 // microautophagy // inferred from mutant phenotype /// 42145 // homotypic vacuole fusion, non-autophagic // inferred from mutant phenotype /// 42145 // homotypic vacuole fusion, non-autophagic // inferred from direct assay	YEL013W	VAC8	-1.20237	0.05	0.0467845
5733_at	---	YEL014C	---	1.2119	0.0922	0.074056
5732_at	31087 // deadenylylation-independent decapping // inferred from mutant phenotype	YEL015W	EDC3	-1.25788	0.00986	0.0133884
5731_at	---	YEL016C	---	-1.41907	0.00305	0.00539001
5728_i_at	6812 // cation transport // inferred from genetic interaction	YEL017C-A	PMP2	1.00355	0.956	0.388746
5729_f_at	6812 // cation transport // inferred from genetic interaction	YEL017C-A	PMP2	1.01919	0.832	0.35622
5730_at	6749 // glutathione metabolism // RCA	YEL017W	GTT3	-1.27335	0.00882	0.012269
5727_at	---	YEL018W	EAF5	1.02264	0.813	0.351462
5726_at	6281 // DNA repair // inferred from mutant phenotype	YEL019C	MMS21	-1.06684	0.597	0.284963
5725_at	---	YEL020C	---	-1.69475	5.15e-06	3.12e-05
5538_at	45039 // mitochondrial inner membrane protein import // inferred from genetic interaction /// 45039 // mitochondrial inner membrane protein import // inferred from physical interaction /// 45039 // mitochondrial inner membrane protein import // inferred from sequence similarity	YEL020W-A	TIM9	1.52645	0.000301	0.000852476
5724_at	6207 // 'de novo' pyrimidine base biosynthesis // traceable author statement /// 19856 // pyrimidine base biosynthesis // traceable author statement	YEL021W	URA3	1.39403	0.0148	0.0181807
5768_at	6888 // ER to Golgi transport // traceable author statement /// 6890 // retrograde transport, Golgi to ER // inferred from genetic interaction /// 6891 // intra-Golgi transport // traceable author statement /// 30036 // actin cytoskeleton organization and biogenesis // inferred from genetic interaction	YEL022W	GEA2	-1.00207	0.995	0.39744
5767_at	---	YEL023C	---	-1.32102	0.0328	0.0337939
5766_at	6122 // mitochondrial electron transport, ubiquinol to cytochrome c // inferred from direct assay /// 9060 // aerobic respiration // inferred from mutant phenotype	YEL024W	RIP1	1.00593	0.977	0.393539
5765_at	---	YEL025C	---	-1.12686	0.219	0.141072
5764_at	398 // nuclear mRNA splicing, via spliceosome // inferred from physical interaction /// 398 // nuclear mRNA splicing, via spliceosome // inferred from mutant phenotype /// 30490 // processing of 20S pre-rRNA // inferred from physical interaction /// 30490 // processing of 20S pre-rRNA // inferred from mutant phenotype	YEL026W	SNU13	1.62569	6.44e-07	5.74e-06
5763_at	6623 // protein-vacuolar targeting // inferred from mutant phenotype /// 6878 // copper ion homeostasis // inferred from mutant phenotype /// 6879 // iron ion homeostasis // inferred from mutant phenotype /// 6897 // endocytosis // inferred from mutant phenotype /// 7033 // vacuole organization and biogenesis // inferred from mutant phenotype /// 7035 // vacuolar acidification // traceable author…	YEL027W	CUP5	1.01083	0.849	0.36066
5762_at	---	YEL028W	---	1.14132	0.248	0.153909
5761_at	282 // bud site selection // inferred from mutant phenotype	YEL029C	BUD16	1.48207	0.000538	0.00137143
5760_at	6626 // protein-mitochondrial targeting // inferred from genetic interaction /// 42026 // protein refolding // inferred from genetic interaction	YEL030W	ECM10	-1.16468	0.198	0.131012
5759_at	6486 // protein amino acid glycosylation // inferred from mutant phenotype /// 6874 // calcium ion homeostasis // inferred from mutant phenotype	YEL031W	SPF1	1.09311	0.317	0.18401
5758_at	6267 // pre-replicative complex formation and maintenance // inferred from physical interaction /// 6268 // DNA unwinding // traceable author statement /// 6270 // DNA replication initiation // traceable author statement	YEL032W	MCM3	-1.25971	0.0275	0.0296118
5757_at	---	YEL033W	---	1.28111	0.0372	0.0373088
5756_at	6413 // translational initiation // traceable author statement	YEL034W	HYP2	1.07276	0.308	0.180257
5755_at	---	YEL035C	UTR5	1.01915	0.617	0.291872
5754_at	6487 // N-linked glycosylation // inferred from mutant phenotype /// 6487 // N-linked glycosylation // inferred from direct assay	YEL036C	ANP1	-1.06296	0.367	0.204713
5753_at	715 // nucleotide-excision repair, DNA damage recognition // traceable author statement /// 30433 // ER-associated protein catabolism // inferred from mutant phenotype /// 42177 // negative regulation of protein catabolism // traceable author statement	YEL037C	RAD23	1.09034	0.661	0.305459
5752_at	---	YEL038W	UTR4	-1.05541	0.485	0.247983
5751_at	6118 // electron transport // inferred from direct assay	YEL039C	CYC7	1.33127	0.0477	0.0451695
5750_at	7047 // cell wall organization and biogenesis // traceable author statement	YEL040W	UTR2	1.91032	2.69e-07	2.79e-06
5749_at	---	YEL041W	---	-1.84527	1.39e-06	1.08e-05
5748_at	6486 // protein amino acid glycosylation // traceable author statement	YEL042W	GDA1	1.13165	0.167	0.115414
5747_at	---	YEL043W	---	-1.20153	0.0388	0.0385787
5791_at	8152 // metabolism // traceable author statement	YEL044W	IES6	-1.11819	0.258	0.158467
5790_at	---	YEL045C	---	1.07536	0.474	0.24425
5789_at	6545 // glycine biosynthesis // inferred from direct assay /// 6567 // threonine catabolism // inferred from direct assay	YEL046C	GLY1	-1.08744	0.374	0.207554
5788_at	8152 // metabolism // traceable author statement	YEL047C	---	-1.0612	0.499	0.25346
5787_at	---	YEL048C	---	1.23599	0.0726	0.0618879
5786_f_at	---	YEL049W	PAU4 /// PAU6 /// PAU1 /// PAU2 /// DAN3	-1.2065	0.0585	0.0528914
5785_at	6412 // protein biosynthesis // traceable author statement /// 6631 // fatty acid metabolism // inferred from mutant phenotype	YEL050C	RML2	1.15027	0.104	0.0812576
5784_at	7035 // vacuolar acidification // traceable author statement	YEL051W	VMA8	1.17193	0.0694	0.0601302
5783_at	---	YEL052W	AFG1	-1.08129	0.39	0.213834
5782_at	6474 // N-terminal protein amino acid acetylation // inferred from direct assay	YEL053C	MAK10	1.27489	0.0559	0.0511281
5781_i_at	27 // ribosomal large subunit assembly and maintenance // inferred from mutant phenotype /// 6412 // protein biosynthesis // traceable author statement	YEL054C	RPL12A /// RPL12B	1.43904	6.38e-06	3.72e-05
5780_at	9303 // rRNA transcription // inferred from mutant phenotype	YEL055C	POL5	1.6474	4.45e-06	2.76e-05
5779_at	6333 // chromatin assembly or disassembly // inferred from direct assay /// 6348 // chromatin silencing at telomere // inferred from mutant phenotype	YEL056W	HAT2	1.19363	0.044	0.0424261
5778_at	---	YEL057C	---	1.18351	0.166	0.114895
5777_at	6045 // N-acetylglucosamine biosynthesis // traceable author statement	YEL058W	PCM1	-1.16806	0.0722	0.0616891
5775_at	6508 // proteolysis and peptidolysis // inferred from genetic interaction /// 6508 // proteolysis and peptidolysis // inferred from mutant phenotype /// 6508 // proteolysis and peptidolysis // inferred from physical interaction /// 6508 // proteolysis and peptidolysis // inferred from sequence similarity	YEL059C-A	SOM1	-1.01011	0.925	0.380957
5776_at	---	YEL059W	---	1.14468	0.214	0.138769
5774_at	7039 // vacuolar protein catabolism // inferred from mutant phenotype /// 7039 // vacuolar protein catabolism // traceable author statement /// 9267 // cellular response to starvation // inferred from mutant phenotype /// 30435 // sporulation // inferred from mutant phenotype	YEL060C	PRB1	-2.12735	7.86e-09	1.58e-07
5773_at	70 // mitotic sister chromatid segregation // traceable author statement /// 92 // mitotic anaphase B // inferred from mutant phenotype /// 30472 // mitotic spindle organization and biogenesis in nucleus // traceable author statement	YEL061C	CIN8	-1.0312	0.825	0.354537
5772_at	15824 // L-proline transport // inferred from mutant phenotype /// 15840 // urea transport // inferred from mutant phenotype	YEL062W	NPR2	-1.16991	0.23	0.145996
5771_at	15802 // basic amino acid transport // inferred from direct assay	YEL063C	CAN1	-1.04461	0.71	0.3203
5770_at	6810 // transport // inferred from sequence similarity	YEL064C	AVT2	-1.06184	0.677	0.310795
5769_at	6879 // iron ion homeostasis // inferred from mutant phenotype /// 6879 // iron ion homeostasis // inferred from direct assay /// 15892 // iron-siderophore transport // inferred from mutant phenotype	YEL065W	SIT1	-3.56305	4.66e-15	7.83e-13
5816_at	16573 // histone acetylation // non-traceable author statement	YEL066W	HPA3	-1.16744	0.0765	0.0643376
5815_at	---	YEL067C	---	-1.80424	1.16e-05	6.16e-05
5814_at	---	YEL068C	---	-1.67872	0.000432	0.00114215
5813_at	6089 // lactate metabolism // inferred from sequence similarity	YEL071W	DLD3	1.35857	0.0129	0.0163573
5812_at	---	YEL072W	RMD6	-1.15567	0.168	0.115932
5811_at	---	YEL073C	---	-1.03508	0.637	0.297942
5809_i_at	---	YEL074W	---	-1.08376	0.426	0.227109
5810_s_at	---	YEL074W	---	-1.24127	0.0284	0.0302725
5808_i_at	---	YEL076W-C	---	-1.00068	0.715	0.321927
5746_at	6491 // N-glycan processing // inferred from mutant phenotype /// 6493 // O-linked glycosylation // inferred from direct assay	YER001W	MNN1	1.15591	0.0899	0.0727139
5701_at	42273 // ribosomal large subunit biogenesis // inferred from mutant phenotype /// 42273 // ribosomal large subunit biogenesis // inferred from physical interaction	YER002W	NOP16	2.23771	4.36e-09	9.95e-08
5702_at	32 // cell wall mannoprotein biosynthesis // inferred from mutant phenotype /// 6486 // protein amino acid glycosylation // inferred from mutant phenotype /// 9298 // GDP-mannose biosynthesis // inferred from mutant phenotype	YER003C	PMI40	1.22295	0.0326	0.0336817
5703_at	---	YER004W	---	-1.05874	0.524	0.261349
5704_at	6486 // protein amino acid glycosylation // inferred from mutant phenotype	YER005W	YND1	-1.03677	0.783	0.342092
5541_at	---	YER006c-a	---	1.44344	0.00569	0.00875461
5705_at	6364 // rRNA processing // inferred from mutant phenotype	YER006W	NUG1	1.97774	4.97e-08	7.35e-07
5707_at	---	YER007C-A	---	1.20799	0.0369	0.0370481
5706_at	7023 // post-chaperonin tubulin folding pathway // traceable author statement /// 7024 // alpha-tubulin folding // traceable author statement	YER007W	PAC2	1.23215	0.069	0.0598958
5708_at	910 // cytokinesis // inferred from mutant phenotype /// 6893 // Golgi to plasma membrane transport // traceable author statement /// 6904 // vesicle docking during exocytosis // traceable author statement /// 6906 // vesicle fusion // traceable author statement /// 7121 // bipolar bud site selection // inferred from mutant phenotype	YER008C	SEC3	-1.00701	0.947	0.386531
5709_at	6606 // protein-nucleus import // inferred from mutant phenotype /// 6913 // nucleocytoplasmic transport // inferred from mutant phenotype	YER009W	NTF2	1.25179	0.0175	0.0207066
5710_at	---	YER010C	---	-1.22823	0.0362	0.0365138
5711_at	6950 // response to stress // inferred from sequence similarity	YER011W	TIR1	-1.02366	0.765	0.337054
5712_at	6511 // ubiquitin-dependent protein catabolism // traceable author statement /// 6950 // response to stress // traceable author statement /// 30437 // sporulation (sensu Fungi) // traceable author statement	YER012W	PRE1	1.2381	0.0161	0.01948
5713_at	391 // U2-type spliceosome dissembly // traceable author statement	YER013W	PRP22	-1.22882	0.0218	0.0245759
5497_at	282 // bud site selection // inferred from mutant phenotype	YER014c-a	BUD25	1.24484	0.0788	0.0656895
5714_at	6783 // heme biosynthesis // inferred from mutant phenotype	YER014W	HEM14	-1.2086	0.0406	0.039939
5715_at	6499 // N-terminal protein myristoylation // inferred from genetic interaction /// 6499 // N-terminal protein myristoylation // inferred from mutant phenotype /// 6629 // lipid metabolism // inferred from genetic interaction /// 6629 // lipid metabolism // inferred from mutant phenotype	YER015W	FAA2	-1.09719	0.428	0.22788
5716_at	7019 // microtubule depolymerization // inferred from mutant phenotype /// 7020 // microtubule nucleation // inferred from physical interaction /// 7026 // negative regulation of microtubule depolymerization // inferred from mutant phenotype /// 7064 // mitotic sister chromatid cohesion // inferred from genetic interaction /// 7064 // mitotic sister chromatid cohesion // inferred from mutant phen…	YER016W	BIM1	-1.07178	0.526	0.261958
5717_at	6461 // protein complex assembly // inferred from mutant phenotype /// 6465 // signal peptide processing // inferred from mutant phenotype /// 6508 // proteolysis and peptidolysis // inferred from mutant phenotype /// 45041 // mitochondrial intermembrane space protein import // traceable author statement	YER017C	AFG3	-1.27597	0.00653	0.00975881
5718_at	7020 // microtubule nucleation // inferred from physical interaction /// 7059 // chromosome segregation // inferred from mutant phenotype /// 7059 // chromosome segregation // inferred from genetic interaction	YER018C	SPC25	-1.46949	0.000261	0.000755977
5720_at	6613 // cotranslational protein-membrane targeting // traceable author statement	YER019C-A	SBH2	1.08712	0.307	0.179843
5719_at	9651 // response to salt stress // inferred from mutant phenotype /// 30149 // sphingolipid catabolism // inferred from direct assay	YER019W	ISC1	-1.38429	0.00122	0.00258745
5721_at	1302 // replicative cell aging // inferred from mutant phenotype /// 7124 // pseudohyphal growth // inferred from mutant phenotype /// 7165 // signal transduction // inferred from mutant phenotype /// 30437 // sporulation (sensu Fungi) // inferred from mutant phenotype	YER020W	GPA2	-1.42752	0.000259	0.000751951
5722_at	6511 // ubiquitin-dependent protein catabolism // traceable author statement	YER021W	RPN3	1.14755	0.147	0.104986
5723_at	6366 // transcription from RNA polymerase II promoter // inferred from direct assay	YER022W	SRB4	-1.16103	0.111	0.0852679
5678_at	6561 // proline biosynthesis // inferred from mutant phenotype /// 6561 // proline biosynthesis // inferred from sequence similarity	YER023W	PRO3	1.05854	0.489	0.249614
5679_at	6066 // alcohol metabolism // inferred from genetic interaction /// 6066 // alcohol metabolism // inferred from mutant phenotype /// 9437 // carnitine metabolism // inferred from mutant phenotype	YER024W	YAT2	-1.24467	0.0356	0.0359969
5680_at	6413 // translational initiation // traceable author statement	YER025W	GCD11	1.15953	0.0902	0.0728291
5681_at	6659 // phosphatidylserine biosynthesis // traceable author statement /// 6659 // phosphatidylserine biosynthesis // inferred from direct assay /// 6659 // phosphatidylserine biosynthesis // inferred from mutant phenotype	YER026C	CHO1	-1.00067	0.943	0.385452
5682_at	6468 // protein amino acid phosphorylation // inferred from mutant phenotype /// 7155 // cell adhesion // inferred from mutant phenotype /// 7165 // signal transduction // inferred from mutant phenotype /// 30447 // filamentous growth // inferred from mutant phenotype	YER027C	GAL83	-1.2104	0.0598	0.05383
5683_at	122 // negative regulation of transcription from RNA polymerase II promoter // inferred from genetic interaction /// 6352 // transcription initiation // traceable author statement /// 6974 // response to DNA damage stimulus // inferred from genetic interaction	YER028C	MIG3	1.05749	0.734	0.327967
5684_at	398 // nuclear mRNA splicing, via spliceosome // inferred from physical interaction	YER029C	SMB1	-1.24254	0.04	0.0395486
5685_at	---	YER030W	---	-1.11808	0.177	0.120369
5686_at	6887 // exocytosis // inferred from mutant phenotype /// 16192 // vesicle-mediated transport // inferred from genetic interaction /// 16192 // vesicle-mediated transport // inferred from mutant phenotype	YER031C	YPT31	1.03655	0.794	0.345429
5687_at	6378 // mRNA polyadenylylation // inferred from mutant phenotype /// 6378 // mRNA polyadenylylation // inferred from genetic interaction	YER032W	FIR1	1.22128	0.0354	0.0358535
5688_at	---	YER033C	ZRG8	-1.36979	0.00556	0.0086011
5689_at	---	YER034W	---	1.1431	0.194	0.128896
5690_at	290 // deadenylylation-dependent decapping // inferred from genetic interaction	YER035W	EDC2	-1.63313	8.93e-06	4.96e-05
5691_at	---	YER036C	---	1.51477	0.000261	0.000755977
5692_at	---	YER037W	PHM8	-1.19387	0.0664	0.0582679
5693_at	---	YER038C	KRE29	1.11954	0.417	0.224022
5498_at	---	YER038w-a	---	1.25694	0.137	0.0997703
5694_at	---	YER039C	HVG1	-1.11884	0.273	0.165292
5539_at	---	YER039C-A	---	1.06323	0.669	0.308117
5695_at	6807 // nitrogen compound metabolism // inferred from physical interaction /// 6808 // regulation of nitrogen utilization // inferred from genetic interaction /// 6808 // regulation of nitrogen utilization // inferred from mutant phenotype /// 45941 // positive regulation of transcription // inferred from direct assay /// 45944 // positive regulation of transcription from RNA polymerase II promot…	YER040W	GLN3	-1.10255	0.301	0.177452
5696_at	---	YER041W	YEN1	-1.08694	0.363	0.203064
5697_at	6979 // response to oxidative stress // inferred from mutant phenotype /// 6979 // response to oxidative stress // inferred from genetic interaction	YER042W	MXR1	1.57316	1.56e-05	7.78e-05
5698_at	6555 // methionine metabolism // non-traceable author statement /// 16259 // selenocysteine metabolism // non-traceable author statement	YER043C	SAH1	1.16115	0.0817	0.0673931
5699_at	6696 // ergosterol biosynthesis // inferred from mutant phenotype /// 6696 // ergosterol biosynthesis // inferred from direct assay /// 6696 // ergosterol biosynthesis // inferred from physical interaction	YER044C	ERG28	-1.16346	0.1	0.0788653
5655_n_at	7131 // meiotic recombination // traceable author statement /// 30437 // sporulation (sensu Fungi) // traceable author statement /// 42138 // meiotic DNA double-strand break formation // traceable author statement	YER044C-A	MEI4	1.05339	0.567	0.275695
5700_at	7131 // meiotic recombination // traceable author statement /// 30437 // sporulation (sensu Fungi) // traceable author statement /// 42138 // meiotic DNA double-strand break formation // traceable author statement	YER044C-A	MEI4	-1.00052	0.951	0.38748
5656_at	6367 // transcription initiation from RNA polymerase II promoter // inferred from direct assay	YER045C	ACA1	-1.43171	0.000347	0.000960687
5657_at	30437 // sporulation (sensu Fungi) // inferred from mutant phenotype /// 30476 // spore wall assembly (sensu Fungi) // inferred from mutant phenotype	YER046W	SPO73	-1.54966	0.000102	0.000353917
5499_at	---	YER046w-a	---	1.1225	0.35	0.197675
5658_at	---	YER047C	SAP1	-1.1987	0.083	0.0682979
5659_at	---	YER048C	CAJ1	-1.02162	0.807	0.349481
5660_at	---	YER048W-A	---	-1.15002	0.157	0.11015
5661_at	---	YER049W	---	1.11688	0.216	0.139674
5662_at	6412 // protein biosynthesis // inferred from direct assay	YER050C	RSM18	1.02134	0.811	0.350721
5663_at	---	YER051W	---	-1.58024	0.00108	0.00236093
5664_at	6555 // methionine metabolism // traceable author statement /// 6566 // threonine metabolism // traceable author statement /// 9090 // homoserine biosynthesis // traceable author statement	YER052C	HOM3	1.26312	0.0114	0.0148997
5665_at	6817 // phosphate transport // inferred from direct assay	YER053C	PIC2	-2.08338	5.75e-09	1.23e-07
5666_at	6470 // protein amino acid dephosphorylation // inferred from physical interaction	YER054C	GIP2	-1.4959	0.00715	0.0104531
5667_at	105 // histidine biosynthesis // traceable author statement	YER055C	HIS1	1.16774	0.0863	0.0704647
5668_at	6863 // purine transport // inferred from direct assay /// 15856 // cytosine transport // inferred from direct assay	YER056C	FCY2	1.14984	0.124	0.0927313
5669_g_at	6863 // purine transport // inferred from direct assay /// 15856 // cytosine transport // inferred from direct assay	YER056C	FCY22 /// FCY2	1.05499	0.663	0.306192
5670_i_at	6412 // protein biosynthesis // traceable author statement /// 30447 // filamentous growth // inferred from mutant phenotype	YER056C-A	RPL34B /// RPL34A	1.11074	0.244	0.152167
5671_s_at	6412 // protein biosynthesis // traceable author statement /// 30447 // filamentous growth // inferred from mutant phenotype	YER056C-A	RPL34B /// RPL34A	1.02255	0.981	0.394103
5672_at	---	YER057C	HMF1	-1.19209	0.0751	0.0634633
5673_at	8535 // cytochrome c oxidase complex assembly // inferred from mutant phenotype	YER058W	PET117	1.00987	0.694	0.315467
5674_at	5979 // regulation of glycogen biosynthesis // inferred from genetic interaction /// 5981 // regulation of glycogen catabolism // inferred from genetic interaction	YER059W	PCL6	-1.14667	0.146	0.104453
5675_at	---	YER060W	FCY21	-1.25317	0.0838	0.0688337
5676_at	---	YER060w-A	FCY22	1.22972	0.0482	0.0455148
5677_at	6633 // fatty acid biosynthesis // inferred from sequence similarity	YER061C	CEM1	1.27465	0.0168	0.0200969
5633_at	5975 // carbohydrate metabolism // inferred from direct assay /// 6114 // glycerol biosynthesis // inferred from mutant phenotype /// 6970 // response to osmotic stress // inferred from direct assay	YER062C	HOR2	1.07994	0.395	0.215712
5634_at	6351 // transcription, DNA-dependent // inferred from genetic interaction	YER063W	THO1	1.03534	0.683	0.31258
5635_at	45449 // regulation of transcription // inferred from mutant phenotype	YER064C	---	1.13815	0.232	0.146863
5636_at	6097 // glyoxylate cycle // traceable author statement	YER065C	ICL1	-1.20095	0.0443	0.0426931
5639_at	---	YER066C-A	---	1.28058	0.0578	0.0524509
5637_at	---	YER066W	---	-1.43929	0.0024	0.00444744
5638_g_at	82 // G1/S transition of mitotic cell cycle // inferred from mutant phenotype /// 86 // G2/M transition of mitotic cell cycle // inferred from genetic interaction /// 86 // G2/M transition of mitotic cell cycle // inferred from mutant phenotype /// 16567 // protein ubiquitination // inferred from genetic interaction /// 16567 // protein ubiquitination // inferred from physical interaction /// 311…	YER066W	CDC4	-1.2014	0.0516	0.0480265
5500_at	---	YER067c-a	---	1.25231	0.0425	0.0413028
5640_at	---	YER067W	---	-1.56675	0.000411	0.00109683
5501_at	---	YER068c-a	---	1.02554	0.835	0.35705
5641_at	289 // poly(A) tail shortening // inferred from direct assay /// 747 // conjugation with cellular fusion // inferred from mutant phenotype /// 6357 // regulation of transcription from RNA polymerase II promoter // inferred from physical interaction	YER068W	MOT2	-1.15246	0.148	0.105517
5642_at	6526 // arginine biosynthesis // traceable author statement /// 6592 // ornithine biosynthesis // traceable author statement /// 45449 // regulation of transcription // inferred from mutant phenotype	YER069W	ARG5,6	-1.16152	0.0861	0.0703635
5643_at	6260 // DNA replication // traceable author statement	YER070W	RNR1	-1.32159	0.00267	0.0048245
5644_at	---	YER071C	---	1.09597	0.373	0.207123
5645_at	42144 // vacuole fusion, non-autophagic // inferred from mutant phenotype	YER072W	VTC1	1.71611	5.01e-07	4.59e-06
5646_at	6118 // electron transport // inferred from mutant phenotype /// 19413 // acetate biosynthesis // inferred from mutant phenotype	YER073W	ALD5	1.47176	0.00128	0.00268697
5647_s_at	6412 // protein biosynthesis // traceable author statement	YER074W	RPS24B /// RPS24A	1.37683	0.000338	0.000941407
5648_at	173 // inactivation of MAPK activity during osmolarity sensing // inferred from mutant phenotype /// 173 // inactivation of MAPK activity during osmolarity sensing // inferred from physical interaction /// 750 // signal transduction during conjugation with cellular fusion // inferred from mutant phenotype /// 750 // signal transduction during conjugation with cellular fusion // inferred from phys…	YER075C	PTP3	-1.76226	9.36e-06	5.15e-05
5649_at	---	YER076C	---	-1.15471	0.147	0.104986
5650_at	---	YER077C	---	-1.38622	0.00859	0.012026
5651_at	6508 // proteolysis and peptidolysis // non-traceable author statement	YER078C	---	-1.01091	0.942	0.385256
5652_at	---	YER079W	---	-1.67727	1.15e-05	6.11e-05
5653_at	---	YER080W	---	-1.20504	0.0417	0.0407286
5654_at	9070 // serine family amino acid biosynthesis // inferred from mutant phenotype	YER081W	SER3	-1.05332	0.664	0.306501
5610_at	6364 // rRNA processing // inferred from mutant phenotype /// 6364 // rRNA processing // inferred from physical interaction	YER082C	UTP7	1.52654	0.000295	0.000837407
5611_at	7047 // cell wall organization and biogenesis // inferred from expression pattern /// 7047 // cell wall organization and biogenesis // inferred from mutant phenotype	YER083C	RMD7	-1.22781	0.0275	0.0296118
5612_at	---	YER084W	---	1.18201	0.369	0.205612
5613_at	---	YER085C	---	1.30351	0.13	0.0961492
5614_at	9082 // branched chain family amino acid biosynthesis // traceable author statement	YER086W	ILV1	1.16296	0.237	0.148957
5616_at	6613 // cotranslational protein-membrane targeting // traceable author statement /// 6613 // cotranslational protein-membrane targeting // inferred from direct assay /// 6616 // SRP-dependent cotranslational protein-membrane targeting, translocation // traceable author statement /// 31204 // posttranslational protein membrane targeting, translocation // traceable author statement	YER087C-A	SBH1	-1.32776	0.00866	0.0121056
5615_at	---	YER087W	---	-1.10726	0.262	0.16047
5617_at	183 // chromatin silencing at ribosomal DNA // inferred from genetic interaction /// 6348 // chromatin silencing at telomere // inferred from genetic interaction /// 6357 // regulation of transcription from RNA polymerase II promoter // inferred from genetic interaction /// 9826 // unidimensional cell growth // inferred from mutant phenotype /// 30447 // filamentous growth // inferred from geneti…	YER088C	DOT6	-1.28433	0.00996	0.0134895
5618_at	77 // DNA damage checkpoint // inferred from genetic interaction /// 79 // regulation of cyclin dependent protein kinase activity // inferred from mutant phenotype /// 79 // regulation of cyclin dependent protein kinase activity // inferred from physical interaction /// 82 // G1/S transition of mitotic cell cycle // inferred from genetic interaction /// 173 // inactivation of MAPK activity during…	YER089C	PTC2	-1.05665	0.487	0.248903
5619_at	162 // tryptophan biosynthesis // inferred from mutant phenotype /// 162 // tryptophan biosynthesis // traceable author statement	YER090W	TRP2	1.43785	0.000861	0.00198668
5620_at	9086 // methionine biosynthesis // inferred from mutant phenotype	YER091C	MET6	1.42783	4.01e-05	0.000167406
5540_at	---	YER091C-A	---	1.32341	0.0378	0.0377366
5621_at	---	YER092W	IES5	1.19374	0.0563	0.0514177
5622_at	7047 // cell wall organization and biogenesis // inferred from mutant phenotype /// 7047 // cell wall organization and biogenesis // inferred from genetic interaction /// 30148 // sphingolipid biosynthesis // inferred from genetic interaction	YER093C	TSC11	-1.15121	0.171	0.117346
5623_at	---	YER093C-A	---	1.12555	0.199	0.131556
5624_at	---	YER093C-A	---	1.20423	0.0431	0.0417542
5625_at	6511 // ubiquitin-dependent protein catabolism // traceable author statement	YER094C	PUP3	1.06497	0.454	0.237215
5626_at	709 // meiotic joint molecule formation // inferred from mutant phenotype /// 722 // telomerase-independent telomere maintenance // inferred from mutant phenotype /// 30491 // heteroduplex formation // inferred from direct assay /// 42148 // strand invasion // traceable author statement /// 45002 // double-strand break repair via single-strand annealing // inferred from mutant phenotype /// 45003…	YER095W	RAD51	-1.08605	0.314	0.182757
5627_at	6031 // chitin biosynthesis // inferred from genetic interaction /// 30437 // sporulation (sensu Fungi) // inferred from direct assay	YER096W	SHC1	-1.01893	0.914	0.378153
5628_at	16579 // protein deubiquitination // traceable author statement	YER097W	UBP9	1.15729	0.235	0.148153
5629_at	16579 // protein deubiquitination // traceable author statement	YER098W	UBP9	-1.52205	0.000449	0.00117951
5630_at	105 // histidine biosynthesis // traceable author statement /// 162 // tryptophan biosynthesis // traceable author statement /// 6166 // purine ribonucleoside salvage // traceable author statement /// 6189 // 'de novo' IMP biosynthesis // traceable author statement /// 6207 // 'de novo' pyrimidine base biosynthesis // traceable author statement	YER099C	PRS2	1.34895	0.00226	0.00424975
5631_at	209 // protein polyubiquitination // traceable author statement /// 6513 // protein monoubiquitination // traceable author statement	YER100W	UBC6	1.04308	0.683	0.31258
5632_at	---	YER101C	AST2	-1.61427	5.1e-05	0.000203055
5588_at	6457 // protein folding // traceable author statement /// 6616 // SRP-dependent cotranslational protein-membrane targeting, translocation // inferred from mutant phenotype /// 6950 // response to stress // inferred from sequence similarity /// 6950 // response to stress // inferred from direct assay	YER103W	SSA4	-1.5747	3.69e-05	0.000156699
5589_at	335 // negative regulation of DNA transposition // inferred from mutant phenotype	YER104W	RTT105	1.04991	0.656	0.304137
5590_at	6406 // mRNA-nucleus export // inferred from mutant phenotype /// 6406 // mRNA-nucleus export // traceable author statement /// 6407 // rRNA-nucleus export // traceable author statement /// 6408 // snRNA-nucleus export // traceable author statement /// 6409 // tRNA-nucleus export // traceable author statement /// 6607 // NLS-bearing substrate-nucleus import // traceable author statement /// 6608 …	YER105C	NUP157	1.01715	0.837	0.357616
5591_at	45132 // meiotic chromosome segregation // inferred from mutant phenotype	YER106W	MAM1	1.22438	0.0789	0.0657284
5592_at	6406 // mRNA-nucleus export // inferred from mutant phenotype /// 6407 // rRNA-nucleus export // traceable author statement /// 6408 // snRNA-nucleus export // traceable author statement /// 6409 // tRNA-nucleus export // traceable author statement /// 6606 // protein-nucleus import // inferred from mutant phenotype /// 6607 // NLS-bearing substrate-nucleus import // traceable author statement //…	YER107C	GLE2	1.18692	0.0747	0.0631974
5593_at	501 // flocculation (sensu Saccharomyces) // inferred from mutant phenotype /// 1403 // invasive growth (sensu Saccharomyces) // traceable author statement /// 7124 // pseudohyphal growth // traceable author statement	YER108C	FLO8	-1.25001	0.0306	0.0320359
5594_at	501 // flocculation (sensu Saccharomyces) // inferred from mutant phenotype /// 1403 // invasive growth (sensu Saccharomyces) // traceable author statement /// 7124 // pseudohyphal growth // traceable author statement	YER109C	FLO8	-1.33673	0.0553	0.0507676
5595_at	6606 // protein-nucleus import // traceable author statement	YER110C	KAP123	1.00425	0.974	0.392784
5596_at	82 // G1/S transition of mitotic cell cycle // inferred from genetic interaction /// 6350 // transcription // traceable author statement /// 7049 // cell cycle // traceable author statement	YER111C	SWI4	-1.84358	1.03e-05	5.58e-05
5597_at	398 // nuclear mRNA splicing, via spliceosome // inferred from physical interaction /// 398 // nuclear mRNA splicing, via spliceosome // traceable author statement /// 6364 // rRNA processing // inferred from mutant phenotype /// 6402 // mRNA catabolism // traceable author statement	YER112W	LSM4	1.17921	0.0727	0.0619589
5598_at	---	YER113C	---	-1.04291	0.633	0.296671
5599_at	7266 // Rho protein signal transduction // inferred from physical interaction /// 7266 // Rho protein signal transduction // inferred from genetic interaction /// 30468 // establishment of cell polarity (sensu Fungi) // inferred from mutant phenotype /// 30468 // establishment of cell polarity (sensu Fungi) // inferred from genetic interaction /// 30468 // establishment of cell polarity (sensu Fu…	YER114C	BOI2	-1.20182	0.0407	0.0400267
5600_at	30437 // sporulation (sensu Fungi) // inferred from expression pattern	YER115C	SPR6	-1.5416	0.000148	0.000481884
5601_at	6310 // DNA recombination // inferred from genetic interaction /// 6310 // DNA recombination // inferred from mutant phenotype	YER116C	SLX8	-1.36757	0.0105	0.0139602
5602_at	7124 // pseudohyphal growth // inferred from mutant phenotype /// 7232 // osmosensory signaling pathway via Sho1 osmosensor // traceable author statement	YER118C	SHO1	1.19392	0.252	0.155712
5603_at	6865 // amino acid transport // inferred from genetic interaction /// 6865 // amino acid transport // inferred from sequence similarity	YER119C	AVT6	-1.37526	0.00857	0.0120025
5604_at	---	YER119C-A	---	-1.15837	0.232	0.146863
5605_at	6020 // myo-inositol metabolism // inferred from mutant phenotype /// 6348 // chromatin silencing at telomere // inferred from direct assay /// 6348 // chromatin silencing at telomere // inferred from mutant phenotype /// 45047 // protein-ER targeting // inferred from mutant phenotype /// 45047 // protein-ER targeting // inferred from physical interaction	YER120W	SCS2	-1.02952	0.762	0.336173
5606_at	---	YER121W	---	1.08484	0.41	0.221419
5607_at	6888 // ER to Golgi transport // inferred from genetic interaction /// 6888 // ER to Golgi transport // inferred from mutant phenotype /// 6890 // retrograde transport, Golgi to ER // inferred from genetic interaction /// 6890 // retrograde transport, Golgi to ER // inferred from mutant phenotype /// 6890 // retrograde transport, Golgi to ER // inferred from direct assay /// 48205 // COPI coating…	YER122C	GLO3	1.04721	0.484	0.247643
5608_at	6468 // protein amino acid phosphorylation // inferred from sequence similarity	YER123W	YCK3	1.23735	0.0507	0.0472959
5609_at	7047 // cell wall organization and biogenesis // inferred from mutant phenotype	YER124C	DSE1	1.01139	0.719	0.323256
5565_at	209 // protein polyubiquitination // inferred from direct assay /// 6333 // chromatin assembly or disassembly // inferred from mutant phenotype /// 6350 // transcription // traceable author statement /// 6406 // mRNA-nucleus export // inferred from mutant phenotype /// 6513 // protein monoubiquitination // inferred from direct assay /// 6897 // endocytosis // traceable author statement /// 10142 …	YER125W	RSP5	1.07335	0.398	0.216934
5566_at	42273 // ribosomal large subunit biogenesis // inferred from mutant phenotype /// 42273 // ribosomal large subunit biogenesis // inferred from physical interaction	YER126C	NSA2	1.69383	1.93e-06	1.41e-05
5567_at	154 // rRNA modification // traceable author statement /// 6365 // 35S primary transcript processing // traceable author statement	YER127W	LCP5	1.60846	1.65e-05	8.07e-05
5568_at	---	YER128W	---	1.19266	0.0929	0.0744727
5569_at	6006 // glucose metabolism // inferred from genetic interaction /// 6006 // glucose metabolism // inferred from mutant phenotype /// 6261 // DNA-dependent DNA replication // inferred from genetic interaction /// 6468 // protein amino acid phosphorylation // inferred from direct assay	YER129W	---	-1.15775	0.117	0.0888802
5570_at	---	YER130C	---	-1.48575	9.26e-05	0.000329018
5571_at	6412 // protein biosynthesis // traceable author statement	YER131W	RPS26B	1.75666	8.84e-07	7.44e-06
5572_at	30435 // sporulation // inferred from genetic interaction /// 30435 // sporulation // inferred from mutant phenotype	YER132C	PMD1	-1.33902	0.00185	0.00362242
5573_at	903 // cellular morphogenesis during vegetative growth // inferred from genetic interaction /// 5977 // glycogen metabolism // inferred from mutant phenotype /// 6109 // regulation of carbohydrate metabolism // inferred from genetic interaction /// 6109 // regulation of carbohydrate metabolism // inferred from physical interaction /// 6109 // regulation of carbohydrate metabolism // traceable aut…	YER133W	GLC7	1.07287	0.528	0.262494
5574_at	903 // cellular morphogenesis during vegetative growth // inferred from genetic interaction /// 5977 // glycogen metabolism // inferred from mutant phenotype /// 6109 // regulation of carbohydrate metabolism // inferred from genetic interaction /// 6109 // regulation of carbohydrate metabolism // inferred from physical interaction /// 6109 // regulation of carbohydrate metabolism // traceable aut…	YER133W	GLC7	1.00008	0.991	0.396484
5575_at	---	YER134C	---	1.06331	0.504	0.255228
5576_at	---	YER135C	---	1.19237	0.182	0.122888
5577_at	16192 // vesicle-mediated transport // inferred from mutant phenotype	YER136W	GDI1	-1.12486	0.181	0.122414
5578_at	---	YER137C	---	1.23918	0.0889	0.0720627
5579_at	---	YER139C	---	-1.41793	0.0201	0.0230529
5580_at	---	YER140W	---	-1.16733	0.136	0.0993158
5581_at	6784 // heme a biosynthesis // inferred from genetic interaction /// 6784 // heme a biosynthesis // inferred from mutant phenotype /// 8535 // cytochrome c oxidase complex assembly // inferred from mutant phenotype	YER141W	COX15	-1.4885	5.74e-05	0.000222314
5582_at	6307 // DNA dealkylation // inferred from genetic interaction /// 6307 // DNA dealkylation // inferred from expression pattern /// 6307 // DNA dealkylation // inferred from sequence similarity	YER142C	MAG1	1.2142	0.164	0.113894
5583_at	6511 // ubiquitin-dependent protein catabolism // inferred from mutant phenotype /// 16192 // vesicle-mediated transport // inferred from genetic interaction /// 16192 // vesicle-mediated transport // inferred from mutant phenotype	YER143W	DDI1	-1.19972	0.0703	0.0605835
5584_at	16579 // protein deubiquitination // traceable author statement	YER144C	UBP5	-1.66587	2.55e-06	1.75e-05
5585_at	6827 // high affinity iron ion transport // inferred from mutant phenotype	YER145C	FTR1	-2.07727	2.42e-09	6.05e-08
5502_at	---	YER145c-a	---	1.25048	0.0284	0.0302725
5586_at	398 // nuclear mRNA splicing, via spliceosome // inferred from physical interaction /// 398 // nuclear mRNA splicing, via spliceosome // traceable author statement /// 6364 // rRNA processing // inferred from mutant phenotype /// 6402 // mRNA catabolism // traceable author statement	YER146W	LSM5	-1.23497	0.03	0.0315416
5587_at	724 // double-strand break repair via homologous recombination // inferred from mutant phenotype /// 7062 // sister chromatid cohesion // inferred from mutant phenotype	YER147C	SCC4	-1.33284	0.00705	0.0103273
5542_at	6360 // transcription from RNA polymerase I promoter // traceable author statement /// 6367 // transcription initiation from RNA polymerase II promoter // traceable author statement /// 6384 // transcription initiation from RNA polymerase III promoter // traceable author statement	YER148W	SPT15	-1.00061	0.899	0.374207
5503_at	---	YER148w-a	---	1.37748	0.0105	0.0139602
5543_at	7015 // actin filament organization // inferred from physical interaction /// 7121 // bipolar bud site selection // traceable author statement /// 7266 // Rho protein signal transduction // inferred from physical interaction /// 30447 // filamentous growth // inferred from mutant phenotype /// 30468 // establishment of cell polarity (sensu Fungi) // inferred from mutant phenotype /// 30468 // est…	YER149C	PEA2	1.00938	0.89	0.371884
5544_at	---	YER150W	SPI1	-1.93992	6.09e-06	3.58e-05
5545_at	16579 // protein deubiquitination // traceable author statement	YER151C	UBP3	-1.05153	0.465	0.241157
5546_at	---	YER152C	---	-1.52882	0.00122	0.00258745
5547_at	6412 // protein biosynthesis // inferred from mutant phenotype	YER153C	PET122	-1.16898	0.125	0.0933094
5548_at	45039 // mitochondrial inner membrane protein import // inferred from mutant phenotype /// 45039 // mitochondrial inner membrane protein import // inferred from physical interaction	YER154W	OXA1	1.0709	0.467	0.241788
5549_at	226 // microtubule cytoskeleton organization and biogenesis // inferred from genetic interaction /// 7047 // cell wall organization and biogenesis // inferred from physical interaction /// 7117 // budding cell bud growth // inferred from physical interaction /// 7264 // small GTPase mediated signal transduction // inferred from physical interaction /// 30036 // actin cytoskeleton organization and…	YER155C	BEM2	-1.22117	0.177	0.120369
5550_at	---	YER156C	---	2.54318	7.04e-11	3.25e-09
5551_at	301 // retrograde transport, vesicle recycling within Golgi // inferred from mutant phenotype /// 301 // retrograde transport, vesicle recycling within Golgi // traceable author statement /// 6888 // ER to Golgi transport // inferred from genetic interaction /// 6891 // intra-Golgi transport // inferred from physical interaction /// 6891 // intra-Golgi transport // inferred from genetic interacti…	YER157W	COG3	1.01815	0.823	0.354047
5552_at	---	YER158C	---	-2.12563	1.94e-08	3.4e-07
5553_at	122 // negative regulation of transcription from RNA polymerase II promoter // inferred from genetic interaction /// 122 // negative regulation of transcription from RNA polymerase II promoter // inferred from mutant phenotype	YER159C	BUR6	-1.23835	0.0261	0.0283686
5554_at	122 // negative regulation of transcription from RNA polymerase II promoter // inferred from mutant phenotype	YER161C	SPT2	1.10981	0.239	0.149756
5555_at	715 // nucleotide-excision repair, DNA damage recognition // traceable author statement	YER162C	RAD4	-1.70466	6.09e-05	0.000232462
5556_at	---	YER163C	---	-1.21838	0.0414	0.0404998
5557_at	6338 // chromatin remodeling // inferred from direct assay /// 6368 // RNA elongation from RNA polymerase II promoter // inferred from physical interaction	YER164W	CHD1	-1.15806	0.0899	0.0727139
5504_at	---	YER165c-a	---	1.19734	0.106	0.0823333
5558_at	6446 // regulation of translational initiation // inferred from mutant phenotype /// 6446 // regulation of translational initiation // inferred from direct assay	YER165W	PAB1	1.04775	0.63	0.295903
5559_at	6886 // intracellular protein transport // inferred from genetic interaction /// 6897 // endocytosis // inferred from mutant phenotype /// 45332 // phospholipid translocation // inferred from mutant phenotype	YER166W	DNF1	-1.42786	0.000166	0.000526134
5560_at	74 // regulation of cell cycle // inferred from mutant phenotype /// 82 // G1/S transition of mitotic cell cycle // inferred from genetic interaction	YER167W	BCK2	-1.0958	0.366	0.204371
5561_at	6400 // tRNA modification // inferred from direct assay	YER168C	CCA1	1.04852	0.66	0.30515
5562_at	122 // negative regulation of transcription from RNA polymerase II promoter // inferred from direct assay /// 6281 // DNA repair // inferred from mutant phenotype	YER169W	RPH1	-1.01926	0.834	0.35687
5563_at	9117 // nucleotide metabolism // inferred from direct assay	YER170W	ADK2	-1.19733	0.14	0.101198
5564_at	717 // nucleotide-excision repair, DNA duplex unwinding // traceable author statement /// 6367 // transcription initiation from RNA polymerase II promoter // traceable author statement /// 7070 // negative regulation of transcription from RNA polymerase II promoter, mitotic // traceable author statement	YER171W	RAD3	1.06088	0.568	0.276072
5520_at	396 // U2-type spliceosome conformational change to release U4 and U1 // traceable author statement	YER172C	BRR2	-1.44507	0.000424	0.00112583
5505_at	---	YER172c-a	---	1.25963	0.11	0.0846052
5521_at	77 // DNA damage checkpoint // inferred from mutant phenotype /// 6289 // nucleotide-excision repair // inferred from mutant phenotype /// 7131 // meiotic recombination // inferred from mutant phenotype	YER173W	RAD24	-1.06102	0.571	0.27713
5522_at	6979 // response to oxidative stress // inferred from mutant phenotype /// 6979 // response to oxidative stress // inferred from genetic interaction	YER174C	GRX4	-1.12029	0.209	0.13634
5523_at	---	YER175C	TMT1	-2.85073	4.33e-12	3.08e-10
5524_at	6449 // regulation of translational termination // inferred from mutant phenotype	YER176W	ECM32	-1.5716	8.48e-05	0.000306007
5525_at	77 // DNA damage checkpoint // inferred from mutant phenotype /// 1402 // signal transduction during filamentous growth // inferred from genetic interaction /// 5977 // glycogen metabolism // inferred from genetic interaction /// 7124 // pseudohyphal growth // inferred from genetic interaction /// 7265 // Ras protein signal transduction // inferred from genetic interaction /// 30437 // sporulatio…	YER177W	BMH1	-1.00221	0.802	0.347886
5526_at	6090 // pyruvate metabolism // non-traceable author statement	YER178W	PDA1	-1.22107	0.0248	0.02726
5527_at	709 // meiotic joint molecule formation // inferred from mutant phenotype /// 7126 // meiosis // inferred from mutant phenotype /// 7131 // meiotic recombination // inferred from mutant phenotype	YER179W	DMC1	-1.04427	0.727	0.325744
5528_at	709 // meiotic joint molecule formation // inferred from mutant phenotype /// 7126 // meiosis // inferred from mutant phenotype /// 7131 // meiotic recombination // inferred from mutant phenotype	YER179W	DMC1	-1.22417	0.0997	0.0787967
5529_at	30435 // sporulation // inferred from mutant phenotype	YER180C	ISC10	-1.19837	0.0942	0.0753027
5530_at	---	YER181C	---	1.0813	0.633	0.296671
5531_at	---	YER182W	---	1.19501	0.133	0.0977231
5532_at	9396 // folic acid and derivative biosynthesis // inferred from direct assay	YER183C	FAU1	-1.10908	0.292	0.173697
5533_at	---	YER184C	---	-1.69993	0.000731	0.00175572
5534_at	---	YER185W	---	-1.13612	0.23	0.145996
5535_at	---	YER186C	---	-2.09898	1.81e-06	1.34e-05
5536_at	---	YER187W	---	-1.08512	0.413	0.222682
3325_f_at	---	YER188c-a	---	1.06221	0.9	0.374371
5537_at	---	YER188W	---	1.02276	0.852	0.361685
5387_at	6396 // RNA processing // inferred from direct assay	YFL001W	DEG1	1.12888	0.19	0.126945
5386_at	27 // ribosomal large subunit assembly and maintenance // traceable author statement /// 6365 // 35S primary transcript processing // traceable author statement	YFL002C	SPB4	1.3009	0.00387	0.00647706
5385_at	7131 // meiotic recombination // inferred from mutant phenotype	YFL003C	MSH4	1.0945	0.47	0.242831
5384_at	8104 // protein localization // inferred from mutant phenotype /// 42144 // vacuole fusion, non-autophagic // inferred from mutant phenotype /// 42144 // vacuole fusion, non-autophagic // inferred from physical interaction	YFL004W	VTC2	1.07313	0.367	0.204713
5383_at	910 // cytokinesis // inferred from mutant phenotype /// 6887 // exocytosis // traceable author statement /// 6893 // Golgi to plasma membrane transport // traceable author statement /// 6906 // vesicle fusion // traceable author statement /// 7121 // bipolar bud site selection // inferred from mutant phenotype /// 7264 // small GTPase mediated signal transduction // traceable author statement	YFL005W	SEC4	-1.08836	0.327	0.188103
5382_at	30163 // protein catabolism // inferred from mutant phenotype /// 43248 // proteasome assembly // inferred from mutant phenotype	YFL006W	BLM3	-1.07657	0.427	0.227478
5381_at	30163 // protein catabolism // inferred from mutant phenotype /// 43248 // proteasome assembly // inferred from mutant phenotype	YFL007W	BLM3	-1.20778	0.0633	0.056147
5380_at	70 // mitotic sister chromatid segregation // inferred from mutant phenotype /// 6302 // double-strand break repair // inferred from mutant phenotype /// 7064 // mitotic sister chromatid cohesion // inferred from mutant phenotype	YFL008W	SMC1	-1.34235	0.0045	0.00726835
5379_at	82 // G1/S transition of mitotic cell cycle // inferred from mutant phenotype /// 86 // G2/M transition of mitotic cell cycle // inferred from genetic interaction /// 86 // G2/M transition of mitotic cell cycle // inferred from mutant phenotype /// 16567 // protein ubiquitination // inferred from genetic interaction /// 16567 // protein ubiquitination // inferred from physical interaction /// 311…	YFL009W	CDC4	1.00573	0.933	0.383058
5378_at	9269 // response to dessication // inferred from sequence similarity	YFL010C	WWM1	-1.10471	0.25	0.154864
5376_at	8645 // hexose transport // inferred from genetic interaction	YFL011W	HXT10	1.22538	0.115	0.0875587
5377_at	6865 // amino acid transport // inferred from mutant phenotype	YFL011W-A	AUA1	1.3555	0.0243	0.026806
5375_at	---	YFL012W	---	1.33801	0.0214	0.0242061
5373_at	6338 // chromatin remodeling // inferred from physical interaction	YFL013C	IES1	1.01271	0.756	0.334443
5315_at	6972 // hyperosmotic response // traceable author statement /// 6979 // response to oxidative stress // traceable author statement /// 7155 // cell adhesion // inferred from direct assay /// 9269 // response to dessication // inferred from expression pattern /// 9269 // response to dessication // inferred from direct assay /// 9269 // response to dessication // inferred from sequence similarity /…	YFL013w-a	HSP12	1.35095	0.0124	0.0158373
5374_at	---	YFL013W-A	---	1.25775	0.0658	0.0578649
5372_at	6972 // hyperosmotic response // traceable author statement /// 6979 // response to oxidative stress // traceable author statement /// 7155 // cell adhesion // inferred from direct assay /// 9269 // response to dessication // inferred from expression pattern /// 9269 // response to dessication // inferred from direct assay /// 9269 // response to dessication // inferred from sequence similarity /…	YFL014W	HSP12	1.07244	0.381	0.21024
5371_at	---	YFL015C	---	1.51884	0.000834	0.00193646
5370_at	6457 // protein folding // inferred from direct assay /// 6508 // proteolysis and peptidolysis // inferred from mutant phenotype	YFL016C	MDJ1	1.04472	0.543	0.267721
5369_at	6048 // UDP-N-acetylglucosamine biosynthesis // inferred from mutant phenotype /// 6048 // UDP-N-acetylglucosamine biosynthesis // inferred from direct assay	YFL017C	GNA1	-1.10789	0.4	0.217576
5368_at	398 // nuclear mRNA splicing, via spliceosome // inferred from physical interaction	YFL017W-A	SMX2	-1.02808	0.533	0.264234
5367_at	6086 // acetyl-CoA biosynthesis from pyruvate // traceable author statement /// 6546 // glycine catabolism // inferred from mutant phenotype /// 6550 // isoleucine catabolism // inferred from mutant phenotype /// 6552 // leucine catabolism // inferred from mutant phenotype /// 6564 // L-serine biosynthesis // inferred from mutant phenotype /// 6574 // valine catabolism // inferred from mutant phe…	YFL018C	LPD1	-1.42823	0.00199	0.00384164
5411_at	---	YFL019C	---	1.02457	0.819	0.353066
5410_f_at	---	YFL020C	PAU5 /// PAU7	-1.37727	0.00909	0.0125831
5314_at	---	YFL021c-a	---	1.27891	0.0341	0.0348037
5409_at	6367 // transcription initiation from RNA polymerase II promoter // inferred from direct assay /// 6808 // regulation of nitrogen utilization // inferred from mutant phenotype /// 45941 // positive regulation of transcription // inferred from direct assay	YFL021W	GAT1	-1.24115	0.0278	0.0298653
5408_at	6432 // phenylalanyl-tRNA aminoacylation // traceable author statement	YFL022C	FRS2	1.21157	0.0561	0.051273
5407_at	282 // bud site selection // inferred from mutant phenotype	YFL023W	BUD27	1.30368	0.0216	0.0243876
5406_at	6357 // regulation of transcription from RNA polymerase II promoter // inferred from direct assay /// 16573 // histone acetylation // inferred from direct assay	YFL024C	EPL1	-1.19706	0.128	0.0951265
5405_at	6505 // GPI anchor metabolism // inferred from genetic interaction /// 6621 // protein-ER retention // inferred from mutant phenotype /// 6888 // ER to Golgi transport // inferred from mutant phenotype /// 16050 // vesicle organization and biogenesis // inferred from mutant phenotype /// 16050 // vesicle organization and biogenesis // inferred from genetic interaction /// 30433 // ER-associated p…	YFL025C	BST1	-1.3674	0.00185	0.00362242
5404_at	749 // response to pheromone during conjugation with cellular fusion // traceable author statement /// 30031 // cell projection biogenesis // inferred from mutant phenotype	YFL026W	STE2	-1.21085	0.132	0.0972589
5403_at	16192 // vesicle-mediated transport // inferred from genetic interaction	YFL027C	GYP8	-1.41517	0.00289	0.00515653
5402_at	6355 // regulation of transcription, DNA-dependent // inferred from mutant phenotype /// 6355 // regulation of transcription, DNA-dependent // inferred from physical interaction	YFL028C	CAF16	-1.08019	0.452	0.236538
5401_at	6468 // protein amino acid phosphorylation // inferred from direct assay /// 7049 // cell cycle // inferred from mutant phenotype /// 7126 // meiosis // inferred from genetic interaction /// 7126 // meiosis // inferred from mutant phenotype	YFL029C	CAK1	-1.20712	0.0673	0.0588205
5400_at	6545 // glycine biosynthesis // inferred from genetic interaction /// 6545 // glycine biosynthesis // inferred from mutant phenotype	YFL030W	AGX1	-2.03168	1.94e-08	3.4e-07
3942_at	6357 // regulation of transcription from RNA polymerase II promoter // traceable author statement /// 6644 // phospholipid metabolism // traceable author statement /// 6990 // unfolded protein response, positive regulation of target gene transcription // traceable author statement /// 45893 // positive regulation of transcription, DNA-dependent // inferred from direct assay	YFL031W	HAC1	-2.04421	3.77e-08	5.81e-07
3943_i_at	---	YFL031W	---	-1.69811	1.28e-05	6.69e-05
3944_f_at	6357 // regulation of transcription from RNA polymerase II promoter // traceable author statement /// 6644 // phospholipid metabolism // traceable author statement /// 6990 // unfolded protein response, positive regulation of target gene transcription // traceable author statement /// 45893 // positive regulation of transcription, DNA-dependent // inferred from direct assay	YFL031W	HAC1	-2.41915	4.4e-10	1.48e-08
5318_s_at	6357 // regulation of transcription from RNA polymerase II promoter // traceable author statement /// 6644 // phospholipid metabolism // traceable author statement /// 6990 // unfolded protein response, positive regulation of target gene transcription // traceable author statement /// 45893 // positive regulation of transcription, DNA-dependent // inferred from direct assay	YFL031W	HAC1	-2.20197	4.77e-10	1.58e-08
5399_at	6357 // regulation of transcription from RNA polymerase II promoter // traceable author statement /// 6644 // phospholipid metabolism // traceable author statement /// 6990 // unfolded protein response, positive regulation of target gene transcription // traceable author statement /// 45893 // positive regulation of transcription, DNA-dependent // inferred from direct assay	YFL032W	HAC1	1.08072	0.542	0.267299
5398_at	1324 // age-dependent response to oxidative stress during chronological cell aging // inferred from mutant phenotype /// 6468 // protein amino acid phosphorylation // inferred from direct assay /// 6950 // response to stress // inferred from mutant phenotype /// 40020 // regulation of meiosis // inferred from mutant phenotype	YFL033C	RIM15	-1.66744	5.89e-06	3.49e-05
5396_at	6412 // protein biosynthesis // traceable author statement	YFL034C-A	RPL22B	1.65629	2.8e-06	1.89e-05
5397_at	---	YFL034W	---	-1.03131	0.817	0.352614
5313_s_at	903 // cellular morphogenesis during vegetative growth // inferred from genetic interaction /// 6468 // protein amino acid phosphorylation // inferred from direct assay /// 7096 // regulation of exit from mitosis // inferred from mutant phenotype /// 30467 // establishment and/or maintenance of cell polarity (sensu Fungi) // inferred from mutant phenotype	YFL035C	MOB2	1.27366	0.00736	0.0106673
5395_at	2 // mitochondrial genome maintenance // inferred from mutant phenotype /// 6390 // transcription from mitochondrial promoter // inferred from mutant phenotype	YFL036W	RPO41	-1.37131	0.00201	0.00387216
5394_at	70 // mitotic sister chromatid segregation // traceable author statement /// 743 // nuclear migration during conjugation with cellular fusion // traceable author statement /// 30473 // nuclear migration, microtubule-mediated // traceable author statement /// 45143 // homologous chromosome segregation // traceable author statement	YFL037W	TUB2	1.00951	0.908	0.376513
5393_at	6461 // protein complex assembly // inferred from direct assay /// 6888 // ER to Golgi transport // traceable author statement	YFL038C	YPT1	-1.06843	0.424	0.226467
5392_at	1 // mitochondrion inheritance // traceable author statement /// 11 // vacuole inheritance // traceable author statement /// 132 // establishment of mitotic spindle orientation // traceable author statement /// 910 // cytokinesis // traceable author statement /// 1300 // chronological cell aging // inferred from mutant phenotype /// 6357 // regulation of transcription from RNA polymerase II promo…	YFL039C	ACT1	-1.09298	0.147	0.104986
5391_at	---	YFL040W	---	1.18554	0.177	0.120369
5390_at	6826 // iron ion transport // inferred from mutant phenotype	YFL041W	FET5	-1.77562	1.29e-06	1.02e-05
5317_s_at	---	YFL042C	---	1.03039	0.763	0.336333
5312_s_at	---	YFL043C	---	-1.34118	0.00352	0.00602207
5389_at	45449 // regulation of transcription // inferred from mutant phenotype	YFL044C	---	1.01574	0.905	0.375859
5435_at	45047 // protein-ER targeting // inferred from mutant phenotype	YFL045C	SEC53	-1.03431	0.684	0.312805
5434_at	---	YFL046W	---	1.08156	0.488	0.249345
5433_at	7264 // small GTPase mediated signal transduction // inferred from curator /// 7264 // small GTPase mediated signal transduction // inferred from physical interaction	YFL047W	RGD2	1.2365	0.0286	0.0304418
5432_at	6888 // ER to Golgi transport // inferred from physical interaction	YFL048C	EMP47	1.33726	0.0034	0.00586287
5431_at	---	YFL049W	---	1.08981	0.358	0.200996
5430_at	15674 // di-, tri-valent inorganic cation transport // inferred from mutant phenotype /// 15674 // di-, tri-valent inorganic cation transport // inferred from sequence similarity /// 15693 // magnesium ion transport // inferred from direct assay	YFL050C	ALR2	-1.13279	0.318	0.184331
5429_at	---	YFL051C	---	1.23208	0.0721	0.0616606
5428_at	---	YFL052W	---	-1.29722	0.0666	0.0583465
5427_at	6950 // response to stress // inferred from mutant phenotype /// 19563 // glycerol catabolism // inferred from sequence similarity	YFL053W	DAK2	1.16888	0.296	0.175427
5426_at	6833 // water transport // inferred from sequence similarity	YFL054C	---	-2.08502	1.35e-05	6.96e-05
5425_at	6865 // amino acid transport // inferred from direct assay /// 6865 // amino acid transport // inferred from mutant phenotype	YFL055W	AGP3	-1.68947	0.00108	0.00236093
5424_at	6081 // aldehyde metabolism // inferred from sequence similarity	YFL056C	AAD6	-1.25014	0.102	0.0799992
5423_s_at	6081 // aldehyde metabolism // inferred from sequence similarity	YFL057C	AAD16 /// AAD4	-1.95496	6.54e-08	8.93e-07
3327_f_at	6883 // sodium ion homeostasis // inferred from mutant phenotype	YFL062W	COS3 /// COS1 /// COS6 /// COS4 /// COS2	-1.75129	2.17e-07	2.36e-06
3326_at	---	YFL063W	---	-1.03086	0.659	0.304878
5421_i_at	---	YFL067W	---	1.03119	0.989	0.396198
5422_s_at	---	YFL067W	---	1.07459	0.849	0.36066
5420_s_at	---	YFL068W	---	1.08826	0.636	0.297625
5388_at	8298 // intracellular mRNA localization // inferred from mutant phenotype /// 42273 // ribosomal large subunit biogenesis // inferred from mutant phenotype /// 42273 // ribosomal large subunit biogenesis // inferred from physical interaction	YFR001W	LOC1	1.72867	2.95e-06	1.98e-05
5344_at	6406 // mRNA-nucleus export // traceable author statement /// 6407 // rRNA-nucleus export // traceable author statement /// 6408 // snRNA-nucleus export // traceable author statement /// 6409 // tRNA-nucleus export // traceable author statement /// 6606 // protein-nucleus import // inferred from mutant phenotype /// 6607 // NLS-bearing substrate-nucleus import // traceable author statement /// 66…	YFR002W	NIC96	1.09479	0.302	0.177928
5345_at	5977 // glycogen metabolism // inferred from mutant phenotype /// 6470 // protein amino acid dephosphorylation // inferred from direct assay	YFR003C	YPI1	-1.38112	0.00308	0.00542747
5346_at	6511 // ubiquitin-dependent protein catabolism // traceable author statement	YFR004W	RPN11	1.02411	0.795	0.34562
5347_at	398 // nuclear mRNA splicing, via spliceosome // inferred from direct assay	YFR005C	SAD1	-1.18138	0.193	0.128393
5348_at	---	YFR006W	---	-1.14507	0.138	0.100242
5349_at	---	YFR007W	---	-1.19428	0.0703	0.0605835
5350_at	751 // cell cycle arrest in response to pheromone // inferred from mutant phenotype /// 751 // cell cycle arrest in response to pheromone // inferred from physical interaction	YFR008W	FAR7	-1.33759	0.0366	0.0368469
5351_at	6448 // regulation of translational elongation // inferred from mutant phenotype /// 6448 // regulation of translational elongation // inferred from physical interaction	YFR009W	GCN20	1.00379	0.99	0.396341
5352_at	16579 // protein deubiquitination // traceable author statement	YFR010W	UBP6	-1.47314	0.000262	0.00075828
5353_at	---	YFR011C	---	1.03143	0.949	0.387049
5354_at	---	YFR012W	---	-1.04537	0.447	0.234919
5355_at	6338 // chromatin remodeling // inferred from physical interaction	YFR013W	IOC3	1.00436	0.721	0.323958
5356_at	6468 // protein amino acid phosphorylation // inferred from direct assay /// 7165 // signal transduction // inferred from mutant phenotype	YFR014C	CMK1	-1.64787	0.00262	0.0047504
5357_at	5977 // glycogen metabolism // inferred from genetic interaction /// 5977 // glycogen metabolism // inferred from mutant phenotype /// 5977 // glycogen metabolism // inferred from sequence similarity	YFR015C	GSY1	-2.35282	2.03e-07	2.24e-06
5358_at	---	YFR016C	---	-1.08546	0.605	0.287778
5359_at	---	YFR017C	---	-1.85981	7.99e-06	4.53e-05
5360_at	---	YFR018C	---	-1.04632	0.555	0.272078
5361_at	6644 // phospholipid metabolism // inferred from mutant phenotype /// 6644 // phospholipid metabolism // inferred from genetic interaction /// 6950 // response to stress // traceable author statement /// 7033 // vacuole organization and biogenesis // inferred from mutant phenotype	YFR019W	FAB1	-1.29956	0.0221	0.0248384
5362_at	---	YFR020W	---	-1.09108	0.375	0.207922
5363_at	6623 // protein-vacuolar targeting // inferred from mutant phenotype /// 6623 // protein-vacuolar targeting // inferred from direct assay /// 6624 // vacuolar protein processing or maturation // inferred from mutant phenotype /// 6624 // vacuolar protein processing or maturation // inferred from direct assay /// 6914 // autophagy // inferred from mutant phenotype /// 6914 // autophagy // inferred…	YFR021W	ATG18	-1.02322	0.788	0.343667
5364_at	---	YFR022W	ROG3	-1.68952	5.1e-05	0.000203055
5365_at	---	YFR023W	PES4	-1.0467	0.71	0.3203
5366_s_at	7015 // actin filament organization // RCA	YFR024C-A	LSB3	-1.19536	0.0519	0.0482814
5322_at	105 // histidine biosynthesis // traceable author statement	YFR025C	HIS2	1.00889	0.9	0.374371
5323_at	---	YFR026C	---	-2.48688	2.92e-09	7.2e-08
5324_at	6260 // DNA replication // inferred from mutant phenotype /// 6281 // DNA repair // inferred from direct assay /// 7064 // mitotic sister chromatid cohesion // inferred from mutant phenotype	YFR027W	ECO1	-1.13643	0.224	0.143319
5325_at	6470 // protein amino acid dephosphorylation // inferred from direct assay /// 7096 // regulation of exit from mitosis // inferred from genetic interaction /// 7096 // regulation of exit from mitosis // inferred from physical interaction	YFR028C	CDC14	1.00963	0.889	0.371634
5326_at	7606 // sensory perception of chemical stimulus // inferred from genetic interaction /// 7606 // sensory perception of chemical stimulus // inferred from mutant phenotype	YFR029W	PTR3	-1.49278	0.000202	0.000613427
5327_at	103 // sulfate assimilation // traceable author statement	YFR030W	MET10	1.2638	0.0105	0.0139602
5328_at	70 // mitotic sister chromatid segregation // traceable author statement /// 7076 // mitotic chromosome condensation // inferred from mutant phenotype /// 7076 // mitotic chromosome condensation // traceable author statement	YFR031C	SMC2	-1.10663	0.273	0.165292
5329_s_at	6412 // protein biosynthesis // traceable author statement	YFR031C-A	RPL2B /// RPL2A	1.07424	0.267	0.16243
5330_at	---	YFR032C	---	1.18054	0.161	0.11219
5331_at	6412 // protein biosynthesis // traceable author statement	YFR032C-A	RPL29	1.4823	3.79e-05	0.000159663
5332_at	6122 // mitochondrial electron transport, ubiquinol to cytochrome c // inferred from mutant phenotype /// 9060 // aerobic respiration // inferred from mutant phenotype	YFR033C	QCR6	-1.02195	0.778	0.340591
5333_at	6796 // phosphate metabolism // traceable author statement /// 16036 // cellular response to phosphate starvation // inferred from mutant phenotype /// 16036 // cellular response to phosphate starvation // inferred from direct assay	YFR034C	PHO4	-1.16113	0.167	0.115414
5334_at	---	YFR035C	---	1.02927	0.846	0.359716
5335_at	22 // mitotic spindle elongation // traceable author statement /// 70 // mitotic sister chromatid segregation // traceable author statement /// 7091 // mitotic metaphase/anaphase transition // traceable author statement /// 8054 // cyclin catabolism // traceable author statement /// 16567 // protein ubiquitination // inferred from physical interaction /// 31145 // anaphase-promoting complex-depen…	YFR036W	CDC26	1.0199	0.912	0.377537
5316_at	---	YFR036w-a	---	1.28786	0.0594	0.0535481
5336_at	6338 // chromatin remodeling // inferred from sequence similarity /// 6338 // chromatin remodeling // inferred from direct assay	YFR037C	RSC8	1.06793	0.8	0.347141
5337_at	---	YFR038W	---	-1.15584	0.196	0.129898
5338_at	---	YFR039C	---	-1.08598	0.413	0.222682
5339_at	82 // G1/S transition of mitotic cell cycle // inferred from mutant phenotype /// 82 // G1/S transition of mitotic cell cycle // inferred from physical interaction /// 82 // G1/S transition of mitotic cell cycle // inferred from genetic interaction	YFR040W	SAP155	-1.15859	0.124	0.0927313
5340_at	---	YFR041C	ERJ5	-1.3228	0.0167	0.0200161
5341_at	---	YFR042W	---	-1.38666	0.00213	0.00404436
5342_at	---	YFR043C	---	-1.30939	0.0431	0.0417542
5343_at	---	YFR044C	---	-1.03295	0.538	0.265893
5299_at	6810 // transport // inferred from sequence similarity	YFR045W	---	-1.08193	0.48	0.246415
5300_at	7059 // chromosome segregation // inferred from physical interaction	YFR046C	CNN1	1.04613	0.716	0.32222
5301_at	9435 // NAD biosynthesis // inferred from direct assay /// 9435 // NAD biosynthesis // inferred from mutant phenotype	YFR047C	BNA6	1.06755	0.382	0.210572
5302_at	---	YFR048W	RMD8	-1.14072	0.265	0.161692
5303_at	6412 // protein biosynthesis // traceable author statement	YFR049W	YMR31	-1.24143	0.0703	0.0605835
5304_at	6511 // ubiquitin-dependent protein catabolism // traceable author statement	YFR050C	PRE4	1.03788	0.923	0.380599
5305_at	6888 // ER to Golgi transport // inferred from mutant phenotype /// 6890 // retrograde transport, Golgi to ER // inferred from mutant phenotype	YFR051C	RET2	-1.02461	0.789	0.34386
5306_at	6511 // ubiquitin-dependent protein catabolism // inferred from mutant phenotype	YFR052W	RPN12	1.20779	0.0766	0.0643632
5307_at	6000 // fructose metabolism // inferred from mutant phenotype /// 6006 // glucose metabolism // inferred from mutant phenotype	YFR053C	HXK1	-1.73098	6.53e-07	5.79e-06
5308_at	---	YFR054C	---	-1.18254	0.144	0.103422
5310_at	6790 // sulfur metabolism // inferred from sequence similarity /// 6878 // copper ion homeostasis // inferred from expression pattern	YFR055W	---	1.48727	0.000377	0.00102684
5309_at	---	YFR056C	---	1.13814	0.291	0.173325
5311_at	---	YFR057W	---	1.15286	0.204	0.133976
5016_at	6696 // ergosterol biosynthesis // inferred from direct assay	YGL001C	ERG26	1.0518	0.561	0.273749
5015_at	45045 // secretory pathway // inferred from mutant phenotype /// 45045 // secretory pathway // inferred from genetic interaction	YGL002W	ERP6	-1.11486	0.224	0.143319
5014_at	22 // mitotic spindle elongation // traceable author statement /// 70 // mitotic sister chromatid segregation // traceable author statement /// 7091 // mitotic metaphase/anaphase transition // traceable author statement /// 7092 // anaphase-promoting complex activation during mitotic cell cycle // inferred from mutant phenotype /// 8361 // regulation of cell size // inferred from direct assay ///…	YGL003C	CDH1	-1.22566	0.0292	0.0308937
5013_at	6508 // proteolysis and peptidolysis // RCA	YGL004C	RPN14	-1.1857	0.0951	0.0758909
5012_at	6891 // intra-Golgi transport // inferred from physical interaction /// 6891 // intra-Golgi transport // inferred from genetic interaction	YGL005C	COG7	-1.03242	0.759	0.335369
5011_at	6816 // calcium ion transport // inferred from sequence similarity /// 6816 // calcium ion transport // inferred from mutant phenotype /// 6874 // calcium ion homeostasis // inferred from mutant phenotype	YGL006W	PMC1	-1.78093	9.39e-07	7.86e-06
4726_at	---	YGL006w-a	---	1.18015	0.163	0.113306
5010_at	---	YGL007W	---	1.36607	0.017	0.0202771
5009_at	6885 // regulation of pH // inferred from expression pattern /// 15992 // proton transport // inferred from direct assay	YGL008C	PMA1	1.05059	0.513	0.25802
5008_at	9098 // leucine biosynthesis // traceable author statement	YGL009C	LEU1	1.7627	1.39e-05	7.13e-05
5007_at	---	YGL010W	---	-1.34228	0.0281	0.0300306
5006_at	6511 // ubiquitin-dependent protein catabolism // traceable author statement	YGL011C	SCL1	-1.16004	0.145	0.103919
5005_at	6696 // ergosterol biosynthesis // traceable author statement	YGL012W	ERG4	-1.28746	0.017	0.0202771
5004_at	6357 // regulation of transcription from RNA polymerase II promoter // traceable author statement /// 42493 // response to drug // traceable author statement	YGL013C	PDR1	-1.27638	0.0171	0.020357
5003_at	288 // mRNA catabolism, deadenylylation-dependent decay // inferred from genetic interaction /// 1308 // loss of chromatin silencing during replicative cell aging // inferred from genetic interaction /// 1308 // loss of chromatin silencing during replicative cell aging // inferred from mutant phenotype /// 8104 // protein localization // inferred from mutant phenotype	YGL014W	PUF4	1.07958	0.512	0.257657
5002_at	---	YGL015C	---	1.18638	0.381	0.21024
5046_at	6606 // protein-nucleus import // inferred from direct assay /// 42493 // response to drug // traceable author statement	YGL016W	KAP122	1.07559	0.633	0.296671
5045_at	6464 // protein modification // traceable author statement /// 16598 // protein arginylation // inferred from direct assay	YGL017W	ATE1	-1.26413	0.0277	0.0297665
5044_at	9060 // aerobic respiration // inferred from mutant phenotype /// 16226 // iron-sulfur cluster assembly // inferred from mutant phenotype	YGL018C	JAC1	-1.14548	0.274	0.165762
5043_at	82 // G1/S transition of mitotic cell cycle // inferred from physical interaction /// 86 // G2/M transition of mitotic cell cycle // inferred from physical interaction /// 501 // flocculation (sensu Saccharomyces) // inferred from mutant phenotype /// 6356 // regulation of transcription from RNA polymerase I promoter // inferred from direct assay /// 6359 // regulation of transcription from RNA p…	YGL019W	CKB1	-1.19813	0.0479	0.0453125
5042_at	7005 // mitochondrion organization and biogenesis // inferred from mutant phenotype	YGL020C	MDM39	-1.18274	0.0582	0.0526975
5041_at	7067 // mitosis // inferred from expression pattern	YGL021W	ALK1	-1.20227	0.0481	0.0454552
5040_at	6487 // N-linked glycosylation // inferred from physical interaction	YGL022W	STT3	-1.07514	0.373	0.207123
5039_at	16192 // vesicle-mediated transport // inferred from sequence similarity	YGL023C	PIB2	-1.2584	0.0194	0.0224801
5038_at	---	YGL024W	---	1.09201	0.461	0.239823
5037_at	6366 // transcription from RNA polymerase II promoter // inferred from direct assay	YGL025C	PGD1	-1.21701	0.115	0.0875587
5036_at	162 // tryptophan biosynthesis // inferred from mutant phenotype /// 162 // tryptophan biosynthesis // traceable author statement	YGL026C	TRP5	-1.15372	0.0621	0.0553214
5035_at	7047 // cell wall organization and biogenesis // inferred from mutant phenotype /// 7047 // cell wall organization and biogenesis // inferred from sequence similarity	YGL027C	CWH41	-1.15638	0.154	0.108767
5034_at	7109 // cytokinesis, completion of separation // inferred from mutant phenotype	YGL028C	SCW11	-1.07767	0.419	0.224672
5033_at	6364 // rRNA processing // inferred from direct assay /// 7046 // ribosome biogenesis // inferred from mutant phenotype	YGL029W	CGR1	1.55866	4.69e-05	0.000190839
5032_at	6364 // rRNA processing // inferred from mutant phenotype /// 6412 // protein biosynthesis // traceable author statement /// 16478 // negative regulation of translation // traceable author statement /// 48025 // negative regulation of nuclear mRNA splicing, via spliceosome // inferred from mutant phenotype	YGL030W	RPL30	1.26578	0.00158	0.00319523
5031_at	6412 // protein biosynthesis // traceable author statement	YGL031C	RPL24A	1.33481	7.46e-05	0.00027676
[truncated: 4,350 more rows]
