# Supplementary material for: Growth control of the eukaryote cell: a systems biology study in yeast
Source: J Biol. 2007 Apr 30;6(2):4. doi: 10.1186/jbiol54 (PMC2373899; doi:10.1186/jbiol54)
Supplement: Additional data file 2 — Supplementary tables S1-S30. [file jbiol54-S2.zip › Table S20 SGOliver.xls]

## Sheet: iTRAQMostDownregCarbonGOBP
GOID	GO_term	Frequency	Genome Frequency	Probability	Gene(s)	Directly Annotated GOID List
6091	generation of precursor metabolites and energy	25 out of 160 genes, 15.6%	233 out of 7287 annotated genes, 3.1%	7.05e-11	GSY2 GPM1 PET9 MDH3 MRPL1 BDH1 ZWF1 ATP2 TSL1 MDH1 ATP20 TPS1 PDC1 NDE1 FUM1 AAT2 MNP1 TAL1 ADE16 IDH2 NCP1 IDH1 ENO1 ADH4 TDH1	5978:6094:6096:9060:9061:6097:6108:19650:9051:15986:5992:6099:19655:6106:19266:6098:6102:6118:6113
7582	physiological process	141 out of 160 genes, 88.1%	4865 out of 7287 annotated genes, 66.7%	4.1e-10	PAN5 ARP3 VAN1 POL30 YNK1 NHP6B SKP1 LYS20 STT3 HSP104 TIF34 PDX3 RVS161 MSC7 GSY2 GPM1 MYO5 PRE9 DAK1 GLR1 MMF1 TIF35 YNL274C PRE3 PET9 PAT1 STV1 HSP10 MDH3 MRPL1 BDH1 SAR1 WBP1 NSP1 OST1 GCV3 VMA5 DYS1 GRE3 MRP8 SEC17 ARP2 RAP1 SSA1 PGM2 CKI1 CDC33 PRE5 PDI1 ZWF1 YBL036C AKR1 BAT2 RFA3 VTC2 TPM1 ATP2 HSP78 PMT1 YPR1 TSL1 YHR112C HMO1 ALO1 MDH1 PDB1 SSA2 CCT7 GCV2 PDC6 ATP20 TPS1 TUB1 CBF1 PDC1 …	15940:1:7015:6487:6272:6273:6280:6284:6289:6298:6301:6348:30466:6164:6165:6259:9117:9142:16070:6325:6338:6357:6359:45944:82:86:6461:7035:16567:31146:43254:45116:51382:19878:723:42026:51085:6413:6631:6897:7121:7131:5978:6094:6096:6887:7047:6511:19563:6979:2:9097:8152:30437:6839:9060:9061:290:6446:7059:6457:6097:6108:6635:6735:43037:19650:6888:7049:55:6405:6406:6407:6408:6409:6606:6607:6608:6609:66…
15980	energy derivation by oxidation of organic compounds	22 out of 160 genes, 13.7%	195 out of 7287 annotated genes, 2.6%	4.35e-10	GSY2 GPM1 PET9 MDH3 MRPL1 BDH1 ZWF1 TSL1 MDH1 TPS1 PDC1 NDE1 FUM1 AAT2 MNP1 TAL1 ADE16 IDH2 IDH1 ENO1 ADH4 TDH1	5978:6094:6096:9060:9061:6097:6108:19650:9051:5992:6099:19655:6106:19266:6098:6102:6113
50875	cellular physiological process	139 out of 160 genes, 86.8%	4798 out of 7287 annotated genes, 65.8%	1.26e-09	PAN5 ARP3 VAN1 POL30 YNK1 NHP6B SKP1 LYS20 STT3 HSP104 TIF34 PDX3 RVS161 MSC7 GSY2 GPM1 MYO5 PRE9 DAK1 GLR1 MMF1 TIF35 PRE3 PET9 PAT1 STV1 HSP10 MDH3 MRPL1 BDH1 SAR1 WBP1 NSP1 OST1 GCV3 VMA5 DYS1 GRE3 MRP8 SEC17 ARP2 RAP1 SSA1 PGM2 CKI1 CDC33 PRE5 PDI1 ZWF1 YBL036C AKR1 BAT2 RFA3 VTC2 TPM1 ATP2 HSP78 PMT1 YPR1 TSL1 YHR112C HMO1 ALO1 MDH1 PDB1 SSA2 CCT7 GCV2 PDC6 ATP20 TPS1 TUB1 CBF1 PDC1 UBP6 CPR…	15940:1:7015:6487:6272:6273:6280:6284:6289:6298:6301:6348:30466:6164:6165:6259:9117:9142:16070:6325:6338:6357:6359:45944:82:86:7035:16567:31146:45116:51382:19878:723:42026:51085:6413:6631:6897:7121:7131:5978:6094:6096:6887:7047:6511:19563:6979:2:9097:30437:6839:9060:9061:290:6446:7059:6457:6097:6108:6635:6735:43037:19650:6888:7049:55:6405:6406:6407:6408:6409:6606:6607:6608:6609:6610:6611:6999:182…
9987	cellular process	139 out of 160 genes, 86.8%	4831 out of 7287 annotated genes, 66.2%	2.5e-09	PAN5 ARP3 VAN1 POL30 YNK1 NHP6B SKP1 LYS20 STT3 HSP104 TIF34 PDX3 RVS161 MSC7 GSY2 GPM1 MYO5 PRE9 DAK1 GLR1 MMF1 TIF35 PRE3 PET9 PAT1 STV1 HSP10 MDH3 MRPL1 BDH1 SAR1 WBP1 NSP1 OST1 GCV3 VMA5 DYS1 GRE3 MRP8 SEC17 ARP2 RAP1 SSA1 PGM2 CKI1 CDC33 PRE5 PDI1 ZWF1 YBL036C AKR1 BAT2 RFA3 VTC2 TPM1 ATP2 HSP78 PMT1 YPR1 TSL1 YHR112C HMO1 ALO1 MDH1 PDB1 SSA2 CCT7 GCV2 PDC6 ATP20 TPS1 TUB1 CBF1 PDC1 UBP6 CPR…	15940:1:7015:6487:6272:6273:6280:6284:6289:6298:6301:6348:30466:6164:6165:6259:9117:9142:16070:6325:6338:6357:6359:45944:82:86:7035:16567:31146:45116:51382:19878:723:42026:51085:6413:6631:6897:7121:7131:5978:6094:6096:6887:7047:6511:19563:6979:2:9097:30437:6839:9060:9061:290:6446:7059:6457:6097:6108:6635:6735:43037:19650:6888:7049:55:6405:6406:6407:6408:6409:6606:6607:6608:6609:6610:6611:6999:182…
8152	metabolism	112 out of 160 genes, 70%	3436 out of 7287 annotated genes, 47.1%	4.2e-09	PAN5 VAN1 POL30 YNK1 NHP6B SKP1 LYS20 STT3 HSP104 TIF34 PDX3 MSC7 GSY2 GPM1 PRE9 DAK1 GLR1 MMF1 TIF35 YNL274C PRE3 PET9 PAT1 HSP10 MDH3 MRPL1 BDH1 WBP1 OST1 GCV3 DYS1 GRE3 MRP8 RAP1 SSA1 PGM2 CKI1 CDC33 PRE5 PDI1 ZWF1 YBL036C AKR1 BAT2 RFA3 TPM1 ATP2 HSP78 PMT1 YPR1 TSL1 YHR112C ALO1 MDH1 PDB1 SSA2 CCT7 GCV2 PDC6 ATP20 TPS1 CBF1 PDC1 UBP6 CPR1 NDE1 FUM1 COF1 LEM3 PNC1 SHE4 PAA1 AHP1 ARG1 TSA1 AAT…	15940:6487:6272:6273:6280:6284:6289:6298:6301:6348:30466:6164:6165:6259:9117:9142:16070:6325:6338:6357:6359:45944:6461:16567:31146:43254:45116:51382:19878:42026:51085:6413:6631:7131:5978:6094:6096:6511:19563:6979:9097:8152:9060:9061:290:6446:6457:6097:6108:6635:6735:43037:19650:18279:6546:6730:8612:19568:42843:6342:6383:6008:6010:6656:184:9051:42542:6520:18318:9082:9083:6268:6269:6271:6302:6310:8…
44237	cellular metabolism	109 out of 160 genes, 68.1%	3343 out of 7287 annotated genes, 45.8%	1.12e-08	PAN5 VAN1 POL30 YNK1 NHP6B SKP1 LYS20 STT3 HSP104 TIF34 PDX3 MSC7 GSY2 GPM1 PRE9 DAK1 GLR1 MMF1 TIF35 PRE3 PET9 PAT1 HSP10 MDH3 MRPL1 BDH1 WBP1 OST1 GCV3 DYS1 GRE3 MRP8 RAP1 SSA1 PGM2 CKI1 CDC33 PRE5 PDI1 ZWF1 YBL036C AKR1 BAT2 RFA3 TPM1 ATP2 HSP78 PMT1 YPR1 TSL1 YHR112C ALO1 MDH1 PDB1 SSA2 CCT7 GCV2 PDC6 ATP20 TPS1 CBF1 PDC1 UBP6 NDE1 FUM1 COF1 LEM3 PNC1 SHE4 PAA1 AHP1 ARG1 TSA1 AAT2 STE23 MNP1 …	15940:6487:6272:6273:6280:6284:6289:6298:6301:6348:30466:6164:6165:6259:9117:9142:16070:6325:6338:6357:6359:45944:16567:31146:45116:19878:42026:51085:6413:6631:7131:5978:6094:6096:6511:19563:6979:9097:9060:9061:290:6446:6457:6097:6108:6635:6735:43037:19650:18279:6546:6730:8612:19568:42843:6342:6383:6008:6010:6656:184:9051:42542:6520:18318:9082:9083:6268:6269:6271:6302:6310:8154:15986:6493:5992:67…
6082	organic acid metabolism	24 out of 160 genes, 15%	304 out of 7287 annotated genes, 4.1%	6.36e-08	LYS20 PDX3 GPM1 MMF1 MDH3 GCV3 YBL036C BAT2 MDH1 PDB1 GCV2 CBF1 PDC1 FUM1 ARG1 AAT2 ACB1 IDH2 SAM1 GAD1 ARG8 IDH1 ENO1 TDH1	19878:6631:6094:9097:6097:6108:6635:6546:6520:9082:9083:6090:9086:6106:52:6526:6532:6533:6536:19266:6102:6537:6555:6538:6592
19752	carboxylic acid metabolism	24 out of 160 genes, 15%	304 out of 7287 annotated genes, 4.1%	6.36e-08	LYS20 PDX3 GPM1 MMF1 MDH3 GCV3 YBL036C BAT2 MDH1 PDB1 GCV2 CBF1 PDC1 FUM1 ARG1 AAT2 ACB1 IDH2 SAM1 GAD1 ARG8 IDH1 ENO1 TDH1	19878:6631:6094:9097:6097:6108:6635:6546:6520:9082:9083:6090:9086:6106:52:6526:6532:6533:6536:19266:6102:6537:6555:6538:6592
44248	cellular catabolism	27 out of 160 genes, 16.8%	381 out of 7287 annotated genes, 5.2%	7.73e-08	SKP1 GPM1 PRE9 DAK1 PRE3 PAT1 GCV3 GRE3 CDC33 PRE5 ZWF1 BAT2 YPR1 MDH1 GCV2 FUM1 AAT2 TAL1 DDI1 IDH2 KAR2 RPN3 GAD1 PRB1 IDH1 ENO1 TDH1	31146:6096:6511:19563:290:6546:19568:184:9051:9083:6099:6533:19266:6098:30433:6538:7039
9056	catabolism	27 out of 160 genes, 16.8%	395 out of 7287 annotated genes, 5.4%	1.58e-07	SKP1 GPM1 PRE9 DAK1 PRE3 PAT1 GCV3 GRE3 CDC33 PRE5 ZWF1 BAT2 YPR1 MDH1 GCV2 FUM1 AAT2 TAL1 DDI1 IDH2 KAR2 RPN3 GAD1 PRB1 IDH1 ENO1 TDH1	31146:6096:6511:19563:290:6546:19568:184:9051:9083:6099:6533:19266:6098:30433:6538:7039
44262	cellular carbohydrate metabolism	19 out of 160 genes, 11.8%	208 out of 7287 annotated genes, 2.8%	1.95e-07	GSY2 GPM1 MDH3 GRE3 PGM2 ZWF1 YPR1 TSL1 MDH1 TPS1 FUM1 AAT2 TAL1 IDH2 GLK1 IDH1 ENO1 GSC2 TDH1	5978:6094:6096:6097:6108:19568:42843:6008:6010:9051:5992:6099:6106:19266:6098:6102:6006:6075
6732	coenzyme metabolism	14 out of 160 genes, 8.7%	121 out of 7287 annotated genes, 1.6%	5.77e-07	PAN5 MDH3 ZWF1 ATP2 MDH1 ATP20 NDE1 FUM1 PNC1 TAL1 IDH2 NPT1 BNA5 IDH1	15940:6735:9051:15986:6099:6116:19358:6098:9435
6066	alcohol metabolism	16 out of 160 genes, 10%	162 out of 7287 annotated genes, 2.2%	7e-07	GPM1 DAK1 GRE3 PGM2 ZWF1 YPR1 PDC6 PDC1 NDE1 TAL1 GLK1 NCP1 ERG1 ENO1 ERG27 TDH1	6094:6096:19563:19568:42843:6008:6010:9051:6067:19655:6098:6006:6696
5975	carbohydrate metabolism	19 out of 160 genes, 11.8%	228 out of 7287 annotated genes, 3.1%	7.69e-07	GSY2 GPM1 MDH3 GRE3 PGM2 ZWF1 YPR1 TSL1 MDH1 TPS1 FUM1 AAT2 TAL1 IDH2 GLK1 IDH1 ENO1 GSC2 TDH1	5978:6094:6096:6097:6108:19568:42843:6008:6010:9051:5992:6099:5975:6106:19266:6098:6102:6006:6075
6092	main pathways of carbohydrate metabolism	11 out of 160 genes, 6.8%	73 out of 7287 annotated genes, 1.0%	8.05e-07	GPM1 MDH3 ZWF1 MDH1 FUM1 AAT2 TAL1 IDH2 IDH1 ENO1 TDH1	6094:6096:6097:6108:9051:6099:6106:19266:6098:6102
6950	response to stress	27 out of 160 genes, 16.8%	434 out of 7287 annotated genes, 5.9%	9.83e-07	POL30 HSP104 RVS161 MYO5 DAK1 GLR1 PRE3 GRE3 RAP1 SSA1 ZWF1 RFA3 HSP78 TSL1 ALO1 SSA2 TPS1 GET3 GPD1 AHP1 TSA1 KAR2 HSP26 GAD1 YGP1 PRB1 GRE2	6284:6289:6298:6301:6950:6970:9651:6979:31848:42542:6302:9408:6973:6986:9267
6457	protein folding	11 out of 160 genes, 6.8%	75 out of 7287 annotated genes, 1.0%	1.04e-06	HSP104 HSP10 SSA1 PDI1 HSP78 SSA2 CCT7 SSE2 HSP26 FMO1 ERO1	42026:51085:6457:6467
6100	tricarboxylic acid cycle intermediate metabolism	6 out of 160 genes, 3.7%	19 out of 7287 annotated genes, 0.2%	4.72e-06	MDH3 MDH1 FUM1 AAT2 IDH2 IDH1	6108:6106:19266:6102
46164	alcohol catabolism	8 out of 160 genes, 5%	43 out of 7287 annotated genes, 0.5%	5.91e-06	GPM1 DAK1 GRE3 ZWF1 YPR1 TAL1 ENO1 TDH1	6096:19563:19568:9051:6098
51186	cofactor metabolism	14 out of 160 genes, 8.7%	152 out of 7287 annotated genes, 2.0%	7.86e-06	PAN5 MDH3 ZWF1 ATP2 MDH1 ATP20 NDE1 FUM1 PNC1 TAL1 IDH2 NPT1 BNA5 IDH1	15940:6735:9051:15986:6099:6116:19358:6098:9435
9117	nucleotide metabolism	11 out of 160 genes, 6.8%	94 out of 7287 annotated genes, 1.2%	8.77e-06	YNK1 MDH3 ZWF1 ATP2 ATP20 NDE1 PNC1 TAL1 ADE16 NPT1 BNA5	6164:6165:9117:9142:6735:9051:15986:6116:19358:6098:6189:9435
50896	response to stimulus	31 out of 160 genes, 19.3%	615 out of 7287 annotated genes, 8.4%	1.08e-05	POL30 HSP104 RVS161 MYO5 DAK1 GLR1 PRE3 GRE3 RAP1 SSA1 ZWF1 AKR1 RFA3 HSP78 TSL1 ALO1 SSA2 TPS1 GET3 GPD1 AHP1 TSA1 LAP3 KAR2 HSP26 YCF1 GAD1 YGP1 PRB1 FET3 GRE2	6284:6289:6298:6301:6950:6970:9651:6979:31848:42542:750:6302:9408:10038:6973:46677:6986:7584:9267:46688
43648	dicarboxylic acid metabolism	4 out of 160 genes, 2.5%	6 out of 7287 annotated genes, 0.0%	1.09e-05	MDH3 MDH1 FUM1 AAT2	6108:6106:19266
19362	pyridine nucleotide metabolism	7 out of 160 genes, 4.3%	37 out of 7287 annotated genes, 0.5%	2.06e-05	MDH3 ZWF1 NDE1 PNC1 TAL1 NPT1 BNA5	6735:9051:6116:19358:6098:9435
46365	monosaccharide catabolism	7 out of 160 genes, 4.3%	40 out of 7287 annotated genes, 0.5%	3.36e-05	GPM1 GRE3 ZWF1 YPR1 TAL1 ENO1 TDH1	6096:19568:9051:6098
6519	amino acid and derivative metabolism	15 out of 160 genes, 9.3%	200 out of 7287 annotated genes, 2.7%	3.99e-05	LYS20 MMF1 GCV3 DYS1 YBL036C BAT2 GCV2 CBF1 ARG1 AAT2 IDH2 SAM1 GAD1 ARG8 IDH1	19878:9097:6546:8612:6520:9082:9083:9086:52:6526:6532:6533:6536:19266:6537:6555:6538:6592
44238	primary metabolism	94 out of 160 genes, 58.7%	3142 out of 7287 annotated genes, 43.1%	5.01e-05	VAN1 POL30 YNK1 NHP6B SKP1 LYS20 STT3 HSP104 TIF34 PDX3 MSC7 GSY2 GPM1 PRE9 MMF1 TIF35 PRE3 PAT1 HSP10 MDH3 MRPL1 WBP1 OST1 GCV3 DYS1 GRE3 MRP8 RAP1 SSA1 PGM2 CKI1 CDC33 PRE5 PDI1 ZWF1 YBL036C AKR1 BAT2 RFA3 ATP2 HSP78 PMT1 YPR1 TSL1 MDH1 SSA2 CCT7 GCV2 ATP20 TPS1 CBF1 UBP6 CPR1 NDE1 FUM1 COF1 LEM3 PNC1 SHE4 PAA1 ARG1 AAT2 STE23 MNP1 ACB1 TAL1 DDI1 ADE16 IDH2 MSC1 GLK1 NPT1 NCP1 PLB1 TWF1 BNA5 KA…	6487:6272:6273:6280:6284:6289:6298:6301:6348:30466:6164:6165:6259:9117:9142:16070:6325:6338:6357:6359:45944:6461:16567:31146:43254:45116:51382:19878:42026:51085:6413:6631:7131:5978:6094:6096:6511:9097:290:6446:6457:6097:6108:6635:6735:43037:18279:6546:8612:19568:42843:6342:6383:6008:6010:6656:184:9051:6520:18318:9082:9083:6268:6269:6271:6302:6310:15986:6493:5992:6099:5975:6333:9086:16579:19538:61…
6520	amino acid metabolism	14 out of 160 genes, 8.7%	184 out of 7287 annotated genes, 2.5%	6.25e-05	LYS20 MMF1 GCV3 YBL036C BAT2 GCV2 CBF1 ARG1 AAT2 IDH2 SAM1 GAD1 ARG8 IDH1	19878:9097:6546:6520:9082:9083:9086:52:6526:6532:6533:6536:19266:6537:6555:6538:6592
6733	oxidoreduction coenzyme metabolism	7 out of 160 genes, 4.3%	48 out of 7287 annotated genes, 0.6%	0.0001	MDH3 ZWF1 NDE1 PNC1 TAL1 NPT1 BNA5	6735:9051:6116:19358:6098:9435
51179	localization	40 out of 160 genes, 25%	1008 out of 7287 annotated genes, 13.8%	0.00012	ARP3 SKP1 RVS161 MYO5 PET9 STV1 SAR1 NSP1 VMA5 SEC17 ARP2 SSA1 AKR1 VTC2 TPM1 ATP2 HSP78 SSA2 ATP20 TUB1 LEM3 GET3 CMD1 YPT52 SHE4 SFH5 ACB1 DDI1 SDS22 PMA1 VTI1 TWF1 KAR2 YCF1 ZRT3 MCD4 FET5 ZRT1 FET3 HXT3	1:7035:6897:6887:6839:6888:55:6405:6406:6407:6408:6409:6606:6607:6608:6609:6610:6611:60:6616:6626:8104:8298:16192:15986:30150:743:30473:45332:6890:6623:15914:15909:6605:15992:6891:6896:6906:8333:42989:31204:15723:6829:15867:6826:6830:6827:8645
44265	cellular macromolecule catabolism	17 out of 160 genes, 10.6%	290 out of 7287 annotated genes, 3.9%	0.00023	SKP1 GPM1 PRE9 PRE3 PAT1 GRE3 CDC33 PRE5 ZWF1 YPR1 TAL1 DDI1 KAR2 RPN3 PRB1 ENO1 TDH1	31146:6096:6511:290:19568:184:9051:6098:30433:7039
5996	monosaccharide metabolism	9 out of 160 genes, 5.6%	94 out of 7287 annotated genes, 1.2%	0.00025	GPM1 GRE3 PGM2 ZWF1 YPR1 TAL1 GLK1 ENO1 TDH1	6094:6096:19568:42843:6008:6010:9051:6098:6006
19660	glycolytic fermentation	3 out of 160 genes, 1.8%	6 out of 7287 annotated genes, 0.0%	0.00033	BDH1 PDC1 NDE1	19650:19655
6099	tricarboxylic acid cycle	4 out of 160 genes, 2.5%	15 out of 7287 annotated genes, 0.2%	0.00036	MDH1 FUM1 IDH2 IDH1	6099
6767	water-soluble vitamin metabolism	8 out of 160 genes, 5%	78 out of 7287 annotated genes, 1.0%	0.00036	MDH3 ZWF1 NDE1 PNC1 TAL1 NPT1 RIB5 BNA5	6735:9051:6116:19358:6098:9231:9435
6766	vitamin metabolism	8 out of 160 genes, 5%	78 out of 7287 annotated genes, 1.0%	0.00036	MDH3 ZWF1 NDE1 PNC1 TAL1 NPT1 RIB5 BNA5	6735:9051:6116:19358:6098:9231:9435
7033	vacuole organization and biogenesis	6 out of 160 genes, 3.7%	42 out of 7287 annotated genes, 0.5%	0.00036	SEC17 VTC2 TPM1 CMD1 VTC3 VTI1	42144:11:8333
9060	aerobic respiration	8 out of 160 genes, 5%	78 out of 7287 annotated genes, 1.0%	0.00036	PET9 MRPL1 MDH1 FUM1 MNP1 ADE16 IDH2 IDH1	9060:6099
46356	acetyl-CoA catabolism	4 out of 160 genes, 2.5%	15 out of 7287 annotated genes, 0.2%	0.00036	MDH1 FUM1 IDH2 IDH1	6099
9064	glutamine family amino acid metabolism	6 out of 160 genes, 3.7%	43 out of 7287 annotated genes, 0.5%	0.00041	ARG1 AAT2 IDH2 GAD1 ARG8 IDH1	6526:6536:6537:6538
9063	amino acid catabolism	5 out of 160 genes, 3.1%	28 out of 7287 annotated genes, 0.3%	0.00041	GCV3 BAT2 GCV2 AAT2 GAD1	6546:9083:6533:6538
9308	amine metabolism	14 out of 160 genes, 8.7%	223 out of 7287 annotated genes, 3.0%	0.00044	LYS20 MMF1 GCV3 YBL036C BAT2 GCV2 CBF1 ARG1 AAT2 IDH2 SAM1 GAD1 ARG8 IDH1	19878:9097:6546:6520:9082:9083:9086:52:6526:6532:6533:6536:19266:6537:6555:6538:6592
6536	glutamate metabolism	4 out of 160 genes, 2.5%	16 out of 7287 annotated genes, 0.2%	0.00046	AAT2 IDH2 GAD1 IDH1	6536:6537:6538
8652	amino acid biosynthesis	9 out of 160 genes, 5.6%	103 out of 7287 annotated genes, 1.4%	0.0005	LYS20 MMF1 BAT2 CBF1 ARG1 AAT2 IDH2 ARG8 IDH1	19878:9097:9082:9086:6526:6532:19266:6537:6592
9109	coenzyme catabolism	4 out of 160 genes, 2.5%	17 out of 7287 annotated genes, 0.2%	0.00058	MDH1 FUM1 IDH2 IDH1	6099
9057	macromolecule catabolism	17 out of 160 genes, 10.6%	314 out of 7287 annotated genes, 4.3%	0.00058	SKP1 GPM1 PRE9 PRE3 PAT1 GRE3 CDC33 PRE5 ZWF1 YPR1 TAL1 DDI1 KAR2 RPN3 PRB1 ENO1 TDH1	31146:6096:6511:290:19568:184:9051:6098:30433:7039
6113	fermentation	4 out of 160 genes, 2.5%	17 out of 7287 annotated genes, 0.2%	0.00058	BDH1 PDC1 NDE1 ADH4	19650:19655:6113
10038	response to metal ion	4 out of 160 genes, 2.5%	17 out of 7287 annotated genes, 0.2%	0.00058	GET3 AHP1 YCF1 FET3	10038:46688
45333	cellular respiration	8 out of 160 genes, 5%	84 out of 7287 annotated genes, 1.1%	0.00059	PET9 MRPL1 MDH1 FUM1 MNP1 ADE16 IDH2 IDH1	9060:9061:6099
9310	amine catabolism	5 out of 160 genes, 3.1%	31 out of 7287 annotated genes, 0.4%	0.00066	GCV3 BAT2 GCV2 AAT2 GAD1	6546:9083:6533:6538
44270	nitrogen compound catabolism	5 out of 160 genes, 3.1%	31 out of 7287 annotated genes, 0.4%	0.00066	GCV3 BAT2 GCV2 AAT2 GAD1	6546:9083:6533:6538
6006	glucose metabolism	7 out of 160 genes, 4.3%	66 out of 7287 annotated genes, 0.9%	0.00069	GPM1 PGM2 ZWF1 TAL1 GLK1 ENO1 TDH1	6094:6096:6008:6010:9051:6098:6006
51187	cofactor catabolism	4 out of 160 genes, 2.5%	18 out of 7287 annotated genes, 0.2%	0.00072	MDH1 FUM1 IDH2 IDH1	6099
6007	glucose catabolism	5 out of 160 genes, 3.1%	32 out of 7287 annotated genes, 0.4%	0.00076	GPM1 ZWF1 TAL1 ENO1 TDH1	6096:9051:6098
9058	biosynthesis	43 out of 160 genes, 26.8%	1218 out of 7287 annotated genes, 16.7%	0.00081	PAN5 VAN1 YNK1 LYS20 STT3 TIF34 GSY2 GPM1 MMF1 TIF35 PAT1 MRPL1 WBP1 OST1 DYS1 MRP8 SSA1 CKI1 CDC33 AKR1 BAT2 ATP2 PMT1 TSL1 ATP20 TPS1 CBF1 ARG1 AAT2 MNP1 ADE16 IDH2 NCP1 RIB5 BNA5 ARG8 MCD4 ERG1 IDH1 ENO1 GSC2 ERG27 TDH1	15940:6487:6164:9142:19878:6413:5978:6094:9097:6446:43037:18279:8612:6656:18318:9082:15986:6493:5992:9086:6526:6532:19266:6189:6537:6696:9231:9435:6592:6506:6075
16051	carbohydrate biosynthesis	7 out of 160 genes, 4.3%	68 out of 7287 annotated genes, 0.9%	0.00083	GSY2 GPM1 TSL1 TPS1 ENO1 GSC2 TDH1	5978:6094:5992:6075
44271	nitrogen compound biosynthesis	9 out of 160 genes, 5.6%	112 out of 7287 annotated genes, 1.5%	0.0009	LYS20 MMF1 BAT2 CBF1 ARG1 AAT2 IDH2 ARG8 IDH1	19878:9097:9082:9086:6526:6532:19266:6537:6592
9309	amine biosynthesis	9 out of 160 genes, 5.6%	112 out of 7287 annotated genes, 1.5%	0.0009	LYS20 MMF1 BAT2 CBF1 ARG1 AAT2 IDH2 ARG8 IDH1	19878:9097:9082:9086:6526:6532:19266:6537:6592
19365	pyridine nucleotide salvage	2 out of 160 genes, 1.2%	2 out of 7287 annotated genes, 0.0%	0.00093	PNC1 NPT1	19358
46497	nicotinate nucleotide metabolism	2 out of 160 genes, 1.2%	2 out of 7287 annotated genes, 0.0%	0.00093	PNC1 NPT1	19358
19358	nicotinate nucleotide salvage	2 out of 160 genes, 1.2%	2 out of 7287 annotated genes, 0.0%	0.00093	PNC1 NPT1	19358
6769	nicotinamide metabolism	5 out of 160 genes, 3.1%	34 out of 7287 annotated genes, 0.4%	0.00099	MDH3 ZWF1 NDE1 TAL1 BNA5	6735:9051:6116:6098:9435
6807	nitrogen compound metabolism	14 out of 160 genes, 8.7%	244 out of 7287 annotated genes, 3.3%	0.00105	LYS20 MMF1 GCV3 YBL036C BAT2 GCV2 CBF1 ARG1 AAT2 IDH2 SAM1 GAD1 ARG8 IDH1	19878:9097:6546:6520:9082:9083:9086:52:53:6526:6532:6533:6536:6807:19266:6537:6555:6538:6592
6084	acetyl-CoA metabolism	4 out of 160 genes, 2.5%	20 out of 7287 annotated genes, 0.2%	0.00106	MDH1 FUM1 IDH2 IDH1	6099
8154	actin polymerization and/or depolymerization	3 out of 160 genes, 1.8%	9 out of 7287 annotated genes, 0.1%	0.00109	TPM1 COF1 TWF1	8154:30042:42989
19320	hexose catabolism	5 out of 160 genes, 3.1%	35 out of 7287 annotated genes, 0.4%	0.00113	GPM1 ZWF1 TAL1 ENO1 TDH1	6096:9051:6098
6810	transport	35 out of 160 genes, 21.8%	940 out of 7287 annotated genes, 12.8%	0.00113	SKP1 RVS161 MYO5 PET9 STV1 SAR1 NSP1 VMA5 SEC17 SSA1 AKR1 TPM1 ATP2 HSP78 SSA2 ATP20 TUB1 LEM3 GET3 CMD1 YPT52 SFH5 ACB1 DDI1 SDS22 PMA1 VTI1 KAR2 YCF1 ZRT3 MCD4 FET5 ZRT1 FET3 HXT3	7035:6897:6887:6839:6888:55:6405:6406:6407:6408:6409:6606:6607:6608:6609:6610:6611:60:6616:6626:16192:15986:30150:743:30473:45332:6890:6623:15914:15909:6605:15992:6891:6896:6906:8333:31204:15723:6829:15867:6826:6830:6827:8645
10035	response to inorganic substance	4 out of 160 genes, 2.5%	21 out of 7287 annotated genes, 0.2%	0.00126	GET3 AHP1 YCF1 FET3	10038:46688
6090	pyruvate metabolism	5 out of 160 genes, 3.1%	36 out of 7287 annotated genes, 0.4%	0.00128	GPM1 PDB1 PDC1 ENO1 TDH1	6094:6090
6067	ethanol metabolism	3 out of 160 genes, 1.8%	10 out of 7287 annotated genes, 0.1%	0.00147	PDC6 PDC1 NDE1	6067:19655
6616	SRP-dependent cotranslational protein targeting to membrane, translocation	3 out of 160 genes, 1.8%	10 out of 7287 annotated genes, 0.1%	0.00147	SSA1 SSA2 KAR2	6616
16052	carbohydrate catabolism	7 out of 160 genes, 4.3%	76 out of 7287 annotated genes, 1.0%	0.00156	GPM1 GRE3 ZWF1 YPR1 TAL1 ENO1 TDH1	6096:19568:9051:6098
44275	cellular carbohydrate catabolism	7 out of 160 genes, 4.3%	76 out of 7287 annotated genes, 1.0%	0.00156	GPM1 GRE3 ZWF1 YPR1 TAL1 ENO1 TDH1	6096:19568:9051:6098
51234	establishment of localization	35 out of 160 genes, 21.8%	958 out of 7287 annotated genes, 13.1%	0.00158	SKP1 RVS161 MYO5 PET9 STV1 SAR1 NSP1 VMA5 SEC17 SSA1 AKR1 TPM1 ATP2 HSP78 SSA2 ATP20 TUB1 LEM3 GET3 CMD1 YPT52 SFH5 ACB1 DDI1 SDS22 PMA1 VTI1 KAR2 YCF1 ZRT3 MCD4 FET5 ZRT1 FET3 HXT3	7035:6897:6887:6839:6888:55:6405:6406:6407:6408:6409:6606:6607:6608:6609:6610:6611:60:6616:6626:16192:15986:30150:743:30473:45332:6890:6623:15914:15909:6605:15992:6891:6896:6906:8333:31204:15723:6829:15867:6826:6830:6827:8645
42144	vacuole fusion, non-autophagic	4 out of 160 genes, 2.5%	24 out of 7287 annotated genes, 0.3%	0.00205	SEC17 VTC2 CMD1 VTC3	42144
6108	malate metabolism	2 out of 160 genes, 1.2%	3 out of 7287 annotated genes, 0.0%	0.00206	MDH3 MDH1	6108
6979	response to oxidative stress	6 out of 160 genes, 3.7%	60 out of 7287 annotated genes, 0.8%	0.00224	GLR1 ZWF1 ALO1 AHP1 TSA1 GAD1	6979:42542
6800	oxygen and reactive oxygen species metabolism	6 out of 160 genes, 3.7%	62 out of 7287 annotated genes, 0.8%	0.00264	GLR1 ZWF1 ALO1 AHP1 TSA1 GAD1	6979:42542
44249	cellular biosynthesis	39 out of 160 genes, 24.3%	1143 out of 7287 annotated genes, 15.6%	0.00284	PAN5 VAN1 YNK1 LYS20 STT3 TIF34 GSY2 GPM1 MMF1 TIF35 PAT1 MRPL1 WBP1 OST1 DYS1 MRP8 SSA1 CDC33 AKR1 BAT2 ATP2 PMT1 TSL1 ATP20 TPS1 CBF1 ARG1 AAT2 MNP1 ADE16 IDH2 RIB5 BNA5 ARG8 MCD4 IDH1 ENO1 GSC2 TDH1	15940:6487:6164:9142:19878:6413:5978:6094:9097:6446:43037:18279:8612:18318:9082:15986:6493:5992:9086:6526:6532:19266:6189:6537:9231:9435:6592:6506:6075
9084	glutamine family amino acid biosynthesis	4 out of 160 genes, 2.5%	27 out of 7287 annotated genes, 0.3%	0.00313	ARG1 IDH2 ARG8 IDH1	6526:6537
19318	hexose metabolism	7 out of 160 genes, 4.3%	87 out of 7287 annotated genes, 1.1%	0.0033	GPM1 PGM2 ZWF1 TAL1 GLK1 ENO1 TDH1	6094:6096:6008:6010:9051:6098:6006
42843	D-xylose catabolism	2 out of 160 genes, 1.2%	4 out of 7287 annotated genes, 0.0%	0.00361	GRE3 YPR1	42843
46351	disaccharide biosynthesis	2 out of 160 genes, 1.2%	4 out of 7287 annotated genes, 0.0%	0.00361	TSL1 TPS1	5992
19568	arabinose catabolism	2 out of 160 genes, 1.2%	4 out of 7287 annotated genes, 0.0%	0.00361	GRE3 YPR1	19568
5992	trehalose biosynthesis	2 out of 160 genes, 1.2%	4 out of 7287 annotated genes, 0.0%	0.00361	TSL1 TPS1	5992
6546	glycine catabolism	2 out of 160 genes, 1.2%	4 out of 7287 annotated genes, 0.0%	0.00361	GCV3 GCV2	6546
43173	nucleotide salvage	2 out of 160 genes, 1.2%	4 out of 7287 annotated genes, 0.0%	0.00361	PNC1 NPT1	19358
19566	arabinose metabolism	2 out of 160 genes, 1.2%	4 out of 7287 annotated genes, 0.0%	0.00361	GRE3 YPR1	19568
42732	D-xylose metabolism	2 out of 160 genes, 1.2%	4 out of 7287 annotated genes, 0.0%	0.00361	GRE3 YPR1	42843
6812	cation transport	7 out of 160 genes, 4.3%	90 out of 7287 annotated genes, 1.2%	0.00397	ATP2 ATP20 PMA1 ZRT3 FET5 ZRT1 FET3	15986:15992:6829:6826:6830:6827
6885	regulation of pH	4 out of 160 genes, 2.5%	29 out of 7287 annotated genes, 0.3%	0.00403	SKP1 STV1 VMA5 PMA1	7035:6885
42221	response to chemical stimulus	13 out of 160 genes, 8.1%	258 out of 7287 annotated genes, 3.5%	0.00478	GLR1 ZWF1 AKR1 ALO1 GET3 AHP1 TSA1 LAP3 KAR2 YCF1 GAD1 YGP1 FET3	6979:42542:750:10038:46677:6986:7584:46688
43170	macromolecule metabolism	71 out of 160 genes, 44.3%	2493 out of 7287 annotated genes, 34.2%	0.00487	VAN1 POL30 YNK1 NHP6B SKP1 STT3 HSP104 TIF34 MSC7 GSY2 GPM1 PRE9 TIF35 PRE3 PAT1 HSP10 MDH3 MRPL1 WBP1 OST1 DYS1 GRE3 MRP8 RAP1 SSA1 PGM2 CDC33 PRE5 PDI1 ZWF1 AKR1 RFA3 TPM1 HSP78 PMT1 YPR1 TSL1 MDH1 SSA2 CCT7 TPS1 CBF1 UBP6 CPR1 FUM1 COF1 PNC1 SHE4 PAA1 AAT2 STE23 MNP1 TAL1 DDI1 IDH2 MSC1 GLK1 NPT1 TWF1 KAR2 SSE2 HSP26 RPN3 MCD4 PRB1 FMO1 IDH1 ENO1 ERO1 GSC2 TDH1	6487:6272:6273:6280:6284:6289:6298:6301:6348:30466:6259:16070:6325:6338:6461:16567:31146:43254:45116:51382:42026:51085:6413:7131:5978:6094:6096:6511:290:6446:6457:6097:6108:43037:18279:8612:19568:42843:6342:6008:6010:184:9051:18318:6268:6269:6271:6302:6310:8154:6493:5992:6099:5975:6333:16579:19538:6106:30042:183:7534:19266:6508:7323:6098:6102:6006:42989:30433:6506:7039:6467:6075
19655	glucose catabolism to ethanol	2 out of 160 genes, 1.2%	5 out of 7287 annotated genes, 0.0%	0.00557	PDC1 NDE1	19655
9071	serine family amino acid catabolism	2 out of 160 genes, 1.2%	5 out of 7287 annotated genes, 0.0%	0.00557	GCV3 GCV2	6546
19323	pentose catabolism	2 out of 160 genes, 1.2%	5 out of 7287 annotated genes, 0.0%	0.00557	GRE3 YPR1	19568
6102	isocitrate metabolism	2 out of 160 genes, 1.2%	5 out of 7287 annotated genes, 0.0%	0.00557	IDH2 IDH1	6102
44255	cellular lipid metabolism	11 out of 160 genes, 6.8%	213 out of 7287 annotated genes, 2.9%	0.00773	PDX3 MDH3 CKI1 LEM3 ACB1 NCP1 PLB1 DPP1 MCD4 ERG1 ERG27	6631:6635:6656:45332:6696:6650:6644:6506
19321	pentose metabolism	2 out of 160 genes, 1.2%	6 out of 7287 annotated genes, 0.0%	0.00791	GRE3 YPR1	19568:42843
6829	zinc ion transport	2 out of 160 genes, 1.2%	6 out of 7287 annotated genes, 0.0%	0.00791	ZRT3 ZRT1	6829:6830
6734	NADH metabolism	2 out of 160 genes, 1.2%	6 out of 7287 annotated genes, 0.0%	0.00791	MDH3 NDE1	6735:6116
6544	glycine metabolism	2 out of 160 genes, 1.2%	6 out of 7287 annotated genes, 0.0%	0.00791	GCV3 GCV2	6546
9165	nucleotide biosynthesis	5 out of 160 genes, 3.1%	56 out of 7287 annotated genes, 0.7%	0.00824	YNK1 ATP2 ATP20 ADE16 BNA5	6164:9142:15986:6189:9435
6944	membrane fusion	5 out of 160 genes, 3.1%	56 out of 7287 annotated genes, 0.7%	0.00824	SEC17 VTC2 CMD1 VTC3 VTI1	42144:6906
9067	aspartate family amino acid biosynthesis	3 out of 160 genes, 1.8%	19 out of 7287 annotated genes, 0.2%	0.00876	LYS20 CBF1 AAT2	19878:9086:6532:19266
6614	SRP-dependent cotranslational protein targeting to membrane	3 out of 160 genes, 1.8%	20 out of 7287 annotated genes, 0.2%	0.01005	SSA1 SSA2 KAR2	6616
6811	ion transport	7 out of 160 genes, 4.3%	108 out of 7287 annotated genes, 1.4%	0.0103	ATP2 ATP20 PMA1 ZRT3 FET5 ZRT1 FET3	15986:15992:6829:6826:6830:6827
5991	trehalose metabolism	2 out of 160 genes, 1.2%	7 out of 7287 annotated genes, 0.0%	0.01061	TSL1 TPS1	5992
42026	protein refolding	2 out of 160 genes, 1.2%	7 out of 7287 annotated genes, 0.0%	0.01061	HSP104 SSA1	42026
6629	lipid metabolism	11 out of 160 genes, 6.8%	226 out of 7287 annotated genes, 3.1%	0.01167	PDX3 MDH3 CKI1 LEM3 ACB1 NCP1 PLB1 DPP1 MCD4 ERG1 ERG27	6631:6635:6656:45332:6696:6650:6644:6506
41	transition metal ion transport	4 out of 160 genes, 2.5%	40 out of 7287 annotated genes, 0.5%	0.01213	ZRT3 FET5 ZRT1 FET3	6829:6826:6830:6827
6096	glycolysis	3 out of 160 genes, 1.8%	22 out of 7287 annotated genes, 0.3%	0.01297	GPM1 ENO1 TDH1	6096
6164	purine nucleotide biosynthesis	4 out of 160 genes, 2.5%	41 out of 7287 annotated genes, 0.5%	0.01317	YNK1 ATP2 ATP20 ADE16	6164:15986:6189
6613	cotranslational protein targeting to membrane	3 out of 160 genes, 1.8%	23 out of 7287 annotated genes, 0.3%	0.01458	SSA1 SSA2 KAR2	6616
3	reproduction	12 out of 160 genes, 7.5%	266 out of 7287 annotated genes, 3.6%	0.0149	RVS161 MYO5 PRE3 AKR1 TPM1 TUB1 CPR1 CMD1 ADE16 TWF1 KAR2 GSC2	7121:30437:750:7118:7119:743:7114:742:30476
7569	cell aging	4 out of 160 genes, 2.5%	43 out of 7287 annotated genes, 0.5%	0.01542	ATP2 NDE1 PNC1 NPT1	1321:1300:1302
6818	hydrogen transport	3 out of 160 genes, 1.8%	24 out of 7287 annotated genes, 0.3%	0.01631	ATP2 ATP20 PMA1	15986:15992
7035	vacuolar acidification	3 out of 160 genes, 1.8%	24 out of 7287 annotated genes, 0.3%	0.01631	SKP1 STV1 VMA5	7035
15992	proton transport	3 out of 160 genes, 1.8%	24 out of 7287 annotated genes, 0.3%	0.01631	ATP2 ATP20 PMA1	15986:15992
51452	cellular pH reduction	3 out of 160 genes, 1.8%	24 out of 7287 annotated genes, 0.3%	0.01631	SKP1 STV1 VMA5	7035
45851	pH reduction	3 out of 160 genes, 1.8%	24 out of 7287 annotated genes, 0.3%	0.01631	SKP1 STV1 VMA5	7035
44257	cellular protein catabolism	8 out of 160 genes, 5%	147 out of 7287 annotated genes, 2.0%	0.01652	SKP1 PRE9 PRE3 PRE5 DDI1 KAR2 RPN3 PRB1	31146:6511:30433:7039
7568	aging	4 out of 160 genes, 2.5%	44 out of 7287 annotated genes, 0.6%	0.01662	ATP2 NDE1 PNC1 NPT1	1321:1300:1302
19794	nonprotein amino acid metabolism	2 out of 160 genes, 1.2%	9 out of 7287 annotated genes, 0.1%	0.01705	ARG1 ARG8	52:6592
9066	aspartate family amino acid metabolism	4 out of 160 genes, 2.5%	45 out of 7287 annotated genes, 0.6%	0.01789	LYS20 CBF1 AAT2 SAM1	19878:9086:6532:6533:19266:6555
6487	protein amino acid N-linked glycosylation	4 out of 160 genes, 2.5%	45 out of 7287 annotated genes, 0.6%	0.01789	VAN1 STT3 WBP1 OST1	6487:18279
30641	hydrogen ion homeostasis	3 out of 160 genes, 1.8%	25 out of 7287 annotated genes, 0.3%	0.01815	SKP1 STV1 VMA5	7035
8204	ergosterol metabolism	3 out of 160 genes, 1.8%	25 out of 7287 annotated genes, 0.3%	0.01815	NCP1 ERG1 ERG27	6696
51646	mitochondrion localization	3 out of 160 genes, 1.8%	25 out of 7287 annotated genes, 0.3%	0.01815	ARP3 ARP2 TPM1	1
6696	ergosterol biosynthesis	3 out of 160 genes, 1.8%	25 out of 7287 annotated genes, 0.3%	0.01815	NCP1 ERG1 ERG27	6696
51453	regulation of cellular pH	3 out of 160 genes, 1.8%	25 out of 7287 annotated genes, 0.3%	0.01815	SKP1 STV1 VMA5	7035
1	mitochondrion inheritance	3 out of 160 genes, 1.8%	25 out of 7287 annotated genes, 0.3%	0.01815	ARP3 ARP2 TPM1	1
48311	mitochondrion distribution	3 out of 160 genes, 1.8%	25 out of 7287 annotated genes, 0.3%	0.01815	ARP3 ARP2 TPM1	1
16044	membrane organization and biogenesis	6 out of 160 genes, 3.7%	94 out of 7287 annotated genes, 1.2%	0.01823	SEC17 VTC2 LEM3 CMD1 VTC3 VTI1	42144:45332:6906
6486	protein amino acid glycosylation	5 out of 160 genes, 3.1%	69 out of 7287 annotated genes, 0.9%	0.01872	VAN1 STT3 WBP1 OST1 PMT1	6487:18279:6493
43413	biopolymer glycosylation	5 out of 160 genes, 3.1%	69 out of 7287 annotated genes, 0.9%	0.01872	VAN1 STT3 WBP1 OST1 PMT1	6487:18279:6493
6163	purine nucleotide metabolism	4 out of 160 genes, 2.5%	46 out of 7287 annotated genes, 0.6%	0.01921	YNK1 ATP2 ATP20 ADE16	6164:15986:6189
6094	gluconeogenesis	3 out of 160 genes, 1.8%	26 out of 7287 annotated genes, 0.3%	0.0201	GPM1 ENO1 TDH1	6094
9142	nucleoside triphosphate biosynthesis	3 out of 160 genes, 1.8%	26 out of 7287 annotated genes, 0.3%	0.0201	YNK1 ATP2 ATP20	9142:15986
42592	homeostasis	7 out of 160 genes, 4.3%	124 out of 7287 annotated genes, 1.7%	0.02036	SKP1 STV1 VMA5 AHP1 TSA1 PMA1 ZRT3	7035:30503:6885:6882
6526	arginine biosynthesis	2 out of 160 genes, 1.2%	10 out of 7287 annotated genes, 0.1%	0.02075	ARG1 ARG8	6526
8298	intracellular mRNA localization	2 out of 160 genes, 1.2%	10 out of 7287 annotated genes, 0.1%	0.02075	TPM1 SHE4	8298
6413	translational initiation	4 out of 160 genes, 2.5%	48 out of 7287 annotated genes, 0.6%	0.02203	TIF34 TIF35 PAT1 CDC33	6413:6446
9141	nucleoside triphosphate metabolism	3 out of 160 genes, 1.8%	27 out of 7287 annotated genes, 0.3%	0.02215	YNK1 ATP2 ATP20	9142:15986
6348	chromatin silencing at telomere	4 out of 160 genes, 2.5%	49 out of 7287 annotated genes, 0.6%	0.02353	POL30 RAP1 PNC1 NPT1	6348
15674	di-, tri-valent inorganic cation transport	4 out of 160 genes, 2.5%	49 out of 7287 annotated genes, 0.6%	0.02353	ZRT3 FET5 ZRT1 FET3	6829:6826:6830:6827
31509	telomeric heterochromatin formation	4 out of 160 genes, 2.5%	49 out of 7287 annotated genes, 0.6%	0.02353	POL30 RAP1 PNC1 NPT1	6348
46364	monosaccharide biosynthesis	3 out of 160 genes, 1.8%	28 out of 7287 annotated genes, 0.3%	0.02432	GPM1 ENO1 TDH1	6094
19319	hexose biosynthesis	3 out of 160 genes, 1.8%	28 out of 7287 annotated genes, 0.3%	0.02432	GPM1 ENO1 TDH1	6094
9101	glycoprotein biosynthesis	5 out of 160 genes, 3.1%	74 out of 7287 annotated genes, 1.0%	0.02438	VAN1 STT3 WBP1 OST1 PMT1	6487:18279:6493
6098	pentose-phosphate shunt	2 out of 160 genes, 1.2%	11 out of 7287 annotated genes, 0.1%	0.02476	ZWF1 TAL1	9051:6098
45454	cell redox homeostasis	2 out of 160 genes, 1.2%	11 out of 7287 annotated genes, 0.1%	0.02476	AHP1 TSA1	30503
30503	regulation of cell redox homeostasis	2 out of 160 genes, 1.2%	11 out of 7287 annotated genes, 0.1%	0.02476	AHP1 TSA1	30503
9100	glycoprotein metabolism	5 out of 160 genes, 3.1%	75 out of 7287 annotated genes, 1.0%	0.02563	VAN1 STT3 WBP1 OST1 PMT1	6487:18279:6493
44260	cellular macromolecule metabolism	41 out of 160 genes, 25.6%	1394 out of 7287 annotated genes, 19.1%	0.02641	VAN1 SKP1 STT3 HSP104 TIF34 GSY2 PRE9 TIF35 PRE3 PAT1 HSP10 MRPL1 WBP1 OST1 DYS1 MRP8 SSA1 CDC33 PRE5 PDI1 AKR1 TPM1 HSP78 PMT1 SSA2 CCT7 UBP6 COF1 STE23 MNP1 DDI1 TWF1 KAR2 SSE2 HSP26 RPN3 MCD4 PRB1 FMO1 ERO1 GSC2	6487:16567:31146:45116:42026:51085:6413:5978:6511:6446:6457:43037:18279:8612:18318:8154:6493:16579:30042:6508:7323:42989:30433:6506:7039:6467:6075
30163	protein catabolism	8 out of 160 genes, 5%	161 out of 7287 annotated genes, 2.2%	0.02658	SKP1 PRE9 PRE3 PRE5 DDI1 KAR2 RPN3 PRB1	31146:6511:30433:7039
15672	monovalent inorganic cation transport	3 out of 160 genes, 1.8%	30 out of 7287 annotated genes, 0.4%	0.029	ATP2 ATP20 PMA1	15986:15992
742	karyogamy during conjugation with cellular fusion	2 out of 160 genes, 1.2%	12 out of 7287 annotated genes, 0.1%	0.02905	TUB1 KAR2	743:742
15914	phospholipid transport	2 out of 160 genes, 1.2%	12 out of 7287 annotated genes, 0.1%	0.02905	LEM3 SFH5	45332:15914
6508	proteolysis	8 out of 160 genes, 5%	164 out of 7287 annotated genes, 2.2%	0.02919	SKP1 PRE9 PRE3 PRE5 STE23 DDI1 KAR2 RPN3	31146:6511:6508:30433
51640	organelle localization	4 out of 160 genes, 2.5%	53 out of 7287 annotated genes, 0.7%	0.03015	ARP3 ARP2 TPM1 TUB1	1:743:30473
30036	actin cytoskeleton organization and biogenesis	6 out of 160 genes, 3.7%	106 out of 7287 annotated genes, 1.4%	0.03039	ARP3 ARP2 TPM1 COF1 SHE4 TWF1	7015:8154:45011:30042:30036:42989
19941	modification-dependent protein catabolism	7 out of 160 genes, 4.3%	136 out of 7287 annotated genes, 1.8%	0.03141	SKP1 PRE9 PRE3 PRE5 DDI1 KAR2 RPN3	31146:6511:30433
6511	ubiquitin-dependent protein catabolism	7 out of 160 genes, 4.3%	136 out of 7287 annotated genes, 1.8%	0.03141	SKP1 PRE9 PRE3 PRE5 DDI1 KAR2 RPN3	31146:6511:30433
16126	sterol biosynthesis	3 out of 160 genes, 1.8%	31 out of 7287 annotated genes, 0.4%	0.0315	NCP1 ERG1 ERG27	6696
46165	alcohol biosynthesis	3 out of 160 genes, 1.8%	31 out of 7287 annotated genes, 0.4%	0.0315	GPM1 ENO1 TDH1	6094
6694	steroid biosynthesis	3 out of 160 genes, 1.8%	31 out of 7287 annotated genes, 0.4%	0.0315	NCP1 ERG1 ERG27	6696
19954	asexual reproduction	5 out of 160 genes, 3.1%	80 out of 7287 annotated genes, 1.0%	0.0325	RVS161 MYO5 TPM1 CMD1 TWF1	7121:7118:7119:7114
7114	cell budding	5 out of 160 genes, 3.1%	80 out of 7287 annotated genes, 1.0%	0.0325	RVS161 MYO5 TPM1 CMD1 TWF1	7121:7118:7119:7114
51603	proteolysis during cellular protein catabolism	7 out of 160 genes, 4.3%	138 out of 7287 annotated genes, 1.8%	0.03358	SKP1 PRE9 PRE3 PRE5 DDI1 KAR2 RPN3	31146:6511:30433
741	karyogamy	2 out of 160 genes, 1.2%	13 out of 7287 annotated genes, 0.1%	0.03361	TUB1 KAR2	743:742
6537	glutamate biosynthesis	2 out of 160 genes, 1.2%	13 out of 7287 annotated genes, 0.1%	0.03361	IDH2 IDH1	6537
19674	NAD metabolism	2 out of 160 genes, 1.2%	13 out of 7287 annotated genes, 0.1%	0.03361	NDE1 BNA5	6116:9435
9082	branched chain family amino acid biosynthesis	2 out of 160 genes, 1.2%	13 out of 7287 annotated genes, 0.1%	0.03361	MMF1 BAT2	9097:9082
30001	metal ion transport	4 out of 160 genes, 2.5%	55 out of 7287 annotated genes, 0.7%	0.03383	ZRT3 FET5 ZRT1 FET3	6829:6826:6830:6827
7121	bipolar bud site selection	3 out of 160 genes, 1.8%	32 out of 7287 annotated genes, 0.4%	0.03411	RVS161 MYO5 TWF1	7121
6612	protein targeting to membrane	3 out of 160 genes, 1.8%	32 out of 7287 annotated genes, 0.4%	0.03411	SSA1 SSA2 KAR2	6616:31204
30029	actin filament-based process	6 out of 160 genes, 3.7%	111 out of 7287 annotated genes, 1.5%	0.03673	ARP3 ARP2 TPM1 COF1 SHE4 TWF1	7015:8154:45011:30042:51014:30036:42989
6869	lipid transport	3 out of 160 genes, 1.8%	33 out of 7287 annotated genes, 0.4%	0.03683	LEM3 SFH5 ACB1	45332:15914:15909
45047	protein targeting to ER	3 out of 160 genes, 1.8%	33 out of 7287 annotated genes, 0.4%	0.03683	SSA1 SSA2 KAR2	6616:31204
1302	replicative cell aging	3 out of 160 genes, 1.8%	33 out of 7287 annotated genes, 0.4%	0.03683	ATP2 PNC1 NPT1	1321:1302
51641	cellular localization	19 out of 160 genes, 11.8%	558 out of 7287 annotated genes, 7.6%	0.03784	ARP3 SKP1 PET9 STV1 SAR1 NSP1 VMA5 SEC17 ARP2 SSA1 TPM1 HSP78 SSA2 TUB1 GET3 YPT52 SDS22 VTI1 KAR2	1:7035:6839:6888:55:6405:6406:6407:6408:6409:6606:6607:6608:6609:6610:6611:60:6616:6626:30150:743:30473:6890:6623:6605:6891:6896:8333:31204
6740	NADPH regeneration	2 out of 160 genes, 1.2%	14 out of 7287 annotated genes, 0.1%	0.03844	ZWF1 TAL1	9051:6098
6897	endocytosis	5 out of 160 genes, 3.1%	84 out of 7287 annotated genes, 1.1%	0.03875	RVS161 MYO5 AKR1 CMD1 YPT52	6897
43632	modification-dependent macromolecule catabolism	7 out of 160 genes, 4.3%	143 out of 7287 annotated genes, 1.9%	0.03943	SKP1 PRE9 PRE3 PRE5 DDI1 KAR2 RPN3	31146:6511:30433
30004	monovalent inorganic cation homeostasis	3 out of 160 genes, 1.8%	34 out of 7287 annotated genes, 0.4%	0.03965	SKP1 STV1 VMA5	7035
51	urea cycle intermediate metabolism	2 out of 160 genes, 1.2%	15 out of 7287 annotated genes, 0.2%	0.04351	ARG1 ARG8	52:53:6526:6592
6301	postreplication repair	2 out of 160 genes, 1.2%	15 out of 7287 annotated genes, 0.2%	0.04351	POL30 RFA3	6301
6525	arginine metabolism	2 out of 160 genes, 1.2%	15 out of 7287 annotated genes, 0.2%	0.04351	ARG1 ARG8	6526
6112	energy reserve metabolism	3 out of 160 genes, 1.8%	36 out of 7287 annotated genes, 0.4%	0.04563	GSY2 TSL1 TPS1	5978:5992
6512	ubiquitin cycle	8 out of 160 genes, 5%	180 out of 7287 annotated genes, 2.4%	0.04616	SKP1 PRE9 PRE3 PRE5 UBP6 DDI1 KAR2 RPN3	16567:31146:6511:16579:30433
7015	actin filament organization	4 out of 160 genes, 2.5%	61 out of 7287 annotated genes, 0.8%	0.04639	ARP3 ARP2 TPM1 COF1	7015:45011
19725	cell homeostasis	6 out of 160 genes, 3.7%	118 out of 7287 annotated genes, 1.6%	0.04694	SKP1 STV1 VMA5 AHP1 TSA1 ZRT3	7035:30503:6882
183	chromatin silencing at rDNA	2 out of 160 genes, 1.2%	16 out of 7287 annotated genes, 0.2%	0.04881	PNC1 NPT1	183
9081	branched chain family amino acid metabolism	2 out of 160 genes, 1.2%	16 out of 7287 annotated genes, 0.2%	0.04881	MMF1 BAT2	9097:9082:9083
43285	biopolymer catabolism	10 out of 160 genes, 6.2%	250 out of 7287 annotated genes, 3.4%	0.05008	SKP1 PRE9 PRE3 PAT1 CDC33 PRE5 DDI1 KAR2 RPN3 PRB1	31146:6511:290:184:30433:7039
9152	purine ribonucleotide biosynthesis	3 out of 160 genes, 1.8%	38 out of 7287 annotated genes, 0.5%	0.05202	ATP2 ATP20 ADE16	15986:6189
7010	cytoskeleton organization and biogenesis	9 out of 160 genes, 5.6%	218 out of 7287 annotated genes, 2.9%	0.05228	ARP3 ARP2 TPM1 CCT7 TUB1 COF1 CMD1 SHE4 TWF1	7015:8154:45011:7010:743:30473:30042:51014:30036:42989
45045	secretory pathway	9 out of 160 genes, 5.6%	218 out of 7287 annotated genes, 2.9%	0.05228	MYO5 SAR1 SEC17 SSA1 TPM1 SSA2 GET3 VTI1 KAR2	6887:6888:6616:6890:6891:6896:31204
6644	phospholipid metabolism	5 out of 160 genes, 3.1%	92 out of 7287 annotated genes, 1.2%	0.05332	CKI1 LEM3 PLB1 DPP1 MCD4	6656:45332:6650:6644:6506
6739	NADP metabolism	2 out of 160 genes, 1.2%	17 out of 7287 annotated genes, 0.2%	0.05434	ZWF1 TAL1	9051:6098
44267	cellular protein metabolism	38 out of 160 genes, 23.7%	1343 out of 7287 annotated genes, 18.4%	0.05449	VAN1 SKP1 STT3 HSP104 TIF34 PRE9 TIF35 PRE3 PAT1 HSP10 MRPL1 WBP1 OST1 DYS1 MRP8 SSA1 CDC33 PRE5 PDI1 AKR1 HSP78 PMT1 SSA2 CCT7 UBP6 COF1 STE23 MNP1 DDI1 TWF1 KAR2 SSE2 HSP26 RPN3 MCD4 PRB1 FMO1 ERO1	6487:16567:31146:45116:42026:51085:6413:6511:6446:6457:43037:18279:8612:18318:6493:16579:30042:6508:7323:42989:30433:6506:7039:6467
48308	organelle inheritance	3 out of 160 genes, 1.8%	39 out of 7287 annotated genes, 0.5%	0.05537	ARP3 ARP2 TPM1	1899-12-31 01:11:00
16125	sterol metabolism	3 out of 160 genes, 1.8%	39 out of 7287 annotated genes, 0.5%	0.05537	NCP1 ERG1 ERG27	6696
9108	coenzyme biosynthesis	4 out of 160 genes, 2.5%	65 out of 7287 annotated genes, 0.8%	0.05602	PAN5 ATP2 ATP20 BNA5	15940:15986:9435
7275	development	14 out of 160 genes, 8.7%	400 out of 7287 annotated genes, 5.4%	0.05805	RVS161 MYO5 PRE3 TPM1 ATP2 CPR1 NDE1 PNC1 SHE4 ADE16 NPT1 TWF1 PRB1 GSC2	7121:30437:7124:30468:1321:1300:1302:7534:30435:30476
9150	purine ribonucleotide metabolism	3 out of 160 genes, 1.8%	40 out of 7287 annotated genes, 0.5%	0.05883	ATP2 ATP20 ADE16	15986:6189
8202	steroid metabolism	3 out of 160 genes, 1.8%	40 out of 7287 annotated genes, 0.5%	0.05883	NCP1 ERG1 ERG27	6696
9260	ribonucleotide biosynthesis	3 out of 160 genes, 1.8%	40 out of 7287 annotated genes, 0.5%	0.05883	ATP2 ATP20 ADE16	15986:6189
46903	secretion	9 out of 160 genes, 5.6%	224 out of 7287 annotated genes, 3.0%	0.05991	MYO5 SAR1 SEC17 SSA1 TPM1 SSA2 GET3 VTI1 KAR2	6887:6888:6616:6890:6891:6896:31204
6826	iron ion transport	2 out of 160 genes, 1.2%	18 out of 7287 annotated genes, 0.2%	0.06007	FET5 FET3	6826:6827
48284	organelle fusion	2 out of 160 genes, 1.2%	18 out of 7287 annotated genes, 0.2%	0.06007	TUB1 KAR2	743:742
43094	metabolic compound salvage	2 out of 160 genes, 1.2%	19 out of 7287 annotated genes, 0.2%	0.066	PNC1 NPT1	19358
9259	ribonucleotide metabolism	3 out of 160 genes, 1.8%	42 out of 7287 annotated genes, 0.5%	0.06603	ATP2 ATP20 ADE16	15986:6189
6752	group transfer coenzyme metabolism	3 out of 160 genes, 1.8%	43 out of 7287 annotated genes, 0.5%	0.06977	PAN5 ATP2 ATP20	15940:15986
9250	glucan biosynthesis	2 out of 160 genes, 1.2%	20 out of 7287 annotated genes, 0.2%	0.07212	GSY2 GSC2	5978:6075
6273	lagging strand elongation	2 out of 160 genes, 1.2%	20 out of 7287 annotated genes, 0.2%	0.07212	POL30 RFA3	6273:6269
15985	energy coupled proton transport, down electrochemical gradient	2 out of 160 genes, 1.2%	20 out of 7287 annotated genes, 0.2%	0.07212	ATP2 ATP20	15986
46034	ATP metabolism	2 out of 160 genes, 1.2%	20 out of 7287 annotated genes, 0.2%	0.07212	ATP2 ATP20	15986
6753	nucleoside phosphate metabolism	2 out of 160 genes, 1.2%	20 out of 7287 annotated genes, 0.2%	0.07212	ATP2 ATP20	15986
6754	ATP biosynthesis	2 out of 160 genes, 1.2%	20 out of 7287 annotated genes, 0.2%	0.07212	ATP2 ATP20	15986
15986	ATP synthesis coupled proton transport	2 out of 160 genes, 1.2%	20 out of 7287 annotated genes, 0.2%	0.07212	ATP2 ATP20	15986
6081	aldehyde metabolism	2 out of 160 genes, 1.2%	20 out of 7287 annotated genes, 0.2%	0.07212	MDH3 HFD1	6097:6081
6464	protein modification	18 out of 160 genes, 11.2%	567 out of 7287 annotated genes, 7.7%	0.07348	VAN1 SKP1 STT3 PRE9 PRE3 WBP1 OST1 DYS1 PRE5 AKR1 PMT1 UBP6 STE23 DDI1 KAR2 RPN3 MCD4 ERO1	6487:16567:31146:45116:6511:18279:8612:18318:6493:16579:7323:30433:6506:6467
16192	vesicle-mediated transport	11 out of 160 genes, 6.8%	306 out of 7287 annotated genes, 4.1%	0.07538	RVS161 MYO5 SAR1 SEC17 AKR1 TPM1 GET3 CMD1 YPT52 DDI1 VTI1	6897:6887:6888:16192:6890:6891:6896:6906:8333
6631	fatty acid metabolism	3 out of 160 genes, 1.8%	45 out of 7287 annotated genes, 0.6%	0.07754	PDX3 MDH3 ACB1	6631:6635
18193	peptidyl-amino acid modification	2 out of 160 genes, 1.2%	21 out of 7287 annotated genes, 0.2%	0.07841	OST1 DYS1	18279:8612
7005	mitochondrion organization and biogenesis	5 out of 160 genes, 3.1%	105 out of 7287 annotated genes, 1.4%	0.08294	ARP3 MMF1 ARP2 TPM1 HSP78	1899-12-31 01:02:00
9145	purine nucleoside triphosphate biosynthesis	2 out of 160 genes, 1.2%	22 out of 7287 annotated genes, 0.3%	0.08487	ATP2 ATP20	15986
9206	purine ribonucleoside triphosphate biosynthesis	2 out of 160 genes, 1.2%	22 out of 7287 annotated genes, 0.3%	0.08487	ATP2 ATP20	15986
9205	purine ribonucleoside triphosphate metabolism	2 out of 160 genes, 1.2%	22 out of 7287 annotated genes, 0.3%	0.08487	ATP2 ATP20	15986
9144	purine nucleoside triphosphate metabolism	2 out of 160 genes, 1.2%	22 out of 7287 annotated genes, 0.3%	0.08487	ATP2 ATP20	15986
6555	methionine metabolism	2 out of 160 genes, 1.2%	23 out of 7287 annotated genes, 0.3%	0.09148	CBF1 SAM1	9086:6555
51188	cofactor biosynthesis	4 out of 160 genes, 2.5%	78 out of 7287 annotated genes, 1.0%	0.09403	PAN5 ATP2 ATP20 BNA5	15940:15986:9435
6333	chromatin assembly or disassembly	5 out of 160 genes, 3.1%	110 out of 7287 annotated genes, 1.5%	0.09626	POL30 RAP1 CBF1 PNC1 NPT1	6348:30466:6342:6333:183
9199	ribonucleoside triphosphate metabolism	2 out of 160 genes, 1.2%	24 out of 7287 annotated genes, 0.3%	0.09824	ATP2 ATP20	15986
9201	ribonucleoside triphosphate biosynthesis	2 out of 160 genes, 1.2%	24 out of 7287 annotated genes, 0.3%	0.09824	ATP2 ATP20	15986
9069	serine family amino acid metabolism	2 out of 160 genes, 1.2%	24 out of 7287 annotated genes, 0.3%	0.09824	GCV3 GCV2	6546
6997	nuclear organization and biogenesis	3 out of 160 genes, 1.8%	50 out of 7287 annotated genes, 0.6%	0.09852	NSP1 TUB1 KAR2	6999:743:742
50801	ion homeostasis	5 out of 160 genes, 3.1%	111 out of 7287 annotated genes, 1.5%	0.09904	SKP1 STV1 VMA5 PMA1 ZRT3	7035:6885:6882
30435	sporulation	5 out of 160 genes, 3.1%	111 out of 7287 annotated genes, 1.5%	0.09904	PRE3 CPR1 ADE16 PRB1 GSC2	30437:30435:30476
