# Supplementary material for: Growth control of the eukaryote cell: a systems biology study in yeast
Source: J Biol. 2007 Apr 30;6(2):4. doi: 10.1186/jbiol54 (PMC2373899; doi:10.1186/jbiol54)
Supplement: Additional data file 2 — Supplementary tables S1-S30. [file jbiol54-S2.zip › Table S21 SGOliver.xls]

## Sheet: Proteome 0.2 vs 0.1 N
ORF	Gene name	chromosome	(N 0.2 / N 0.1)p (fold)	Biol Process
YOR303W	CPA1	chr15	3.28114	arginine biosynthesis
YPR035W	GLN1	chr16	3.08697	nitrogen compound metabolism
YIL053W	RHR2	chr9	2.84558	response to osmotic stress
YCL011C	GBP2	chr3	2.62157	telomere maintenance
YJL200C	ACO2	chr10	2.58545	biological process unknown; putative mitochondrial aconitase iosenzyme
YPL237W	SUI3	chr16	2.55413	translational initiation
YDR234W	LYS4	chr4	2.37279	lysine biosynthesis, aminoadipic pathway
YGL009C	LEU1	chr7	2.35033	leucine biosynthesis
YER006W	NUG1	chr5	2.34759	rRNA processing
YGR264C	MES1	chr7	2.3028	methionyl-tRNA aminoacylation
YLR304C	ACO1	chr12	2.26567	mitochondrial genome maintenance
YML073C	RPL6A	chr13_///_chr12	2.20501	protein biosynthesis
YJR137C	ECM17	chr10	2.12647	cell wall organization and biogenesis
YJR016C	ILV3	chr10	2.10872	branched chain family amino acid biosynthesis
YEL071W	DLD3	chr5	2.09732	lactate metabolism
YGL103W	RPL28	chr7	2.08532	protein biosynthesis
YOR063W	RPL3	chr15	2.08152	protein biosynthesis
YMR300C	ADE4	chr13	2.00764	purine nucleotide biosynthesis
YJL012C	VTC4	chr10	2.00683	vacuole fusion, non-autophagic
YFR030W	MET10	chr6	1.96124	sulfate assimilation
YJR105W	ADO1	chr10	1.9343	purine base metabolism
YPL061W	ALD6	chr16	1.9279	acetate biosynthesis
YOL040C	RPS15	chr15	1.88862	protein biosynthesis
YMR120C	ADE17	chr13	1.85711	purine nucleotide biosynthesis
YLL041C	SDH2	chr12	1.83607	tricarboxylic acid cycle
YNL069C	RPL16B	chr14	1.80308	protein biosynthesis
YJL186W	MNN5	chr10	1.80283	protein amino acid glycosylation
YAR015W	ADE1	chr1	1.79179	purine nucleotide biosynthesis
YNL096C	RPS7B	chr14	1.72622	protein biosynthesis
YGL234W	ADE5,7	chr7	1.71434	purine nucleotide biosynthesis
YGL256W	ADH4	chr7	1.71273	fermentation
YPL093W	NOG1	chr16	1.70772	ribosome-nucleus export
YER091C	MET6	chr5	1.70595	methionine biosynthesis
YKL081W	TEF4	chr11	1.70429	translational elongation
YMR229C	RRP5	chr13	1.6995	rRNA processing
YJR070C	LIA1	chr10	1.6919	microtubule cytoskeleton organization and biogenesis
YLR325C	RPL38	chr12	1.68453	protein biosynthesis
YMR290C	HAS1	chr13	1.68121	rRNA processing
YLR262C-A	RBF7	chr12	1.67289	biological process unknown
YGL030W	RPL30	chr7	1.66984	protein biosynthesis*
YFL022C	FRS2	chr6	1.66434	phenylalanyl-tRNA aminoacylation
YGR061C	ADE6	chr7	1.66402	purine nucleotide biosynthesis
YGL125W	MET13	chr7	1.66256	methionine metabolism
YNL178W	RPS3	chr14	1.64252	protein biosynthesis
YJR148W	BAT2	chr10	1.64111	branched chain family amino acid biosynthesis
YNL220W	ADE12	chr14	1.63408	purine nucleotide biosynthesis
YOR361C	PRT1	chr15	1.63019	translational initiation
YHL015W	RPS20	chr8	1.62812	protein biosynthesis
YLL024C	SSA2	chr12_///_chr1	1.62589	protein folding
YLR197W	SIK1	chr12	1.62107	rRNA modification
YPL131W	RPL5	chr16	1.61704	protein biosynthesis
YPR118W	YPR118W	chr16	1.59119	methionine salvage
YIL142W	CCT2	chr9	1.58552	protein folding
YGR207C	YGR207C	chr7	1.58423	biological process unknown
YGL123W	RPS2	chr7	1.57805	protein biosynthesis
YOL127W	RPL25	chr15	1.57664	protein biosynthesis
YDR064W	RPS13	chr4	1.57572	protein biosynthesis
YOR096W	RPS7A	chr15	1.57176	protein biosynthesis
YLR257W	YLR257W	chr12	1.56775	biological process unknown
YPL019C	VTC3	chr16	1.54634	vacuole fusion, non-autophagic
YDL182W	LYS20	chr4	1.54544	lysine biosynthesis, aminoadipic pathway
YCL037C	SRO9	chr3	1.54509	protein biosynthesis
YIL133C	RPL16A	chr9	1.54365	protein biosynthesis
YDR091C	RLI1	chr4	1.5421	translational initiation
YOR369C	RPS12	chr15	1.54043	protein biosynthesis
YJR104C	SOD1	chr10	1.53956	zinc ion homeostasis
YPL160W	CDC60	chr16	1.52454	leucyl-tRNA aminoacylation
YHR029C	YHI9	chr8	1.52153	biological process unknown
YDL140C	RPO21	chr4	1.51363	transcription from RNA polymerase II promoter
YHR025W	THR1	chr8	1.50982	methionine metabolism
YMR116C	ASC1	chr13	1.50949	biological process unknown
YHR174W	ENO2	chr8_///_chr7	1.50877	glycolysis
YGL105W	ARC1	chr7	1.50354	tRNA-nucleus export
YNL132W	KRE33	chr14	1.50194	biological process unknown
YMR215W	GAS3	chr13	1.49979	biological process unknown
YDR322C-A	TIM11	chr4	1.49396	ATP synthesis coupled proton transport
YMR217W	GUA1	chr13	1.48862	GMP metabolism
YKL216W	URA1	chr11	1.48682	pyrimidine base biosynthesis
YBR189W	RPS9B	chr16_///_chr2	1.48515	protein biosynthesis
YDR382W	RPP2B	chr4	1.48364	translational elongation
YEL022W	GEA2	chr5	1.48012	ER to Golgi transport
YGR285C	ZUO1	chr7	1.47884	protein folding
YOR310C	NOP58	chr15	1.47854	rRNA modification
YCL018W	LEU2	chr3	1.47676	leucine biosynthesis
YIL078W	THS1	chr9	1.47642	protein biosynthesis
YOR335C	ALA1	chr15	1.47257	alanyl-tRNA aminoacylation
YLR249W	YEF3	chr12	1.4689	translational elongation
YPR016C	TIF6	chr16	1.4679	ribosomal large subunit biogenesis
YLR340W	RPP0	chr12	1.45063	translational elongation
YLR150W	STM1	chr12	1.43788	telomere maintenance
YNL209W	SSB2	chr14_///_chr4	1.4347	protein biosynthesis
YLR153C	ACS2	chr12	1.43465	acetyl-CoA biosynthesis
YER081W	SER3	chr5	1.43238	serine family amino acid biosynthesis
YLR075W	RPL10	chr12	1.42104	protein biosynthesis
YOL097C	WRS1	chr15	1.41503	tryptophanyl-tRNA aminoacylation
YDR188W	CCT6	chr4	1.41027	protein folding
YPR163C	TIF3	chr16	1.40979	translational initiation
YIL088C	AVT7	chr9	1.40686	transport
YHR019C	DED81	chr8	1.40037	asparaginyl-tRNA aminoacylation
YLR342W	FKS1	chr12	1.39819	cell wall organization and biogenesis
YDR502C	SAM2	chr4	1.39772	methionine metabolism
YKL060C	FBA1	chr11	1.39707	glycolysis
YHR065C	RRP3	chr8	1.3966	35S primary transcript processing
YAL060W	BDH1	chr1	1.39448	butanediol fermentation
YHR064C	SSZ1	chr8	1.39267	protein biosynthesis
YGR240C	PFK1	chr7	1.38742	glycolysis
YJL026W	RNR2	chr10	1.38326	DNA replication
YDR120C	TRM1	chr4	1.38048	tRNA methylation
YHR193C	EGD2	chr8	1.37525	nascent polypeptide association
YNR016C	ACC1	chr14	1.37307	protein-nucleus import
YGL221C	NIF3	chr7	1.36932	biological process unknown
YJR123W	RPS5	chr10	1.36889	protein biosynthesis
YER036C	ARB1	chr5	1.36367	biological process unknown
YJL109C	UTP10	chr10	1.35637	processing of 20S pre-rRNA
YGL173C	KEM1	chr7	1.34515	35S primary transcript processing
YKL148C	SDH1	chr11	1.34497	tricarboxylic acid cycle
YOR128C	ADE2	chr15	1.34064	purine nucleotide biosynthesis
YGR204W	ADE3	chr7	1.33893	purine base biosynthesis
YDR023W	SES1	chr4	1.33766	seryl-tRNA aminoacylation
YOR254C	SEC63	chr15	1.33752	posttranslational protein-membrane targeting
YOR261C	RPN8	chr15	1.33332	ubiquitin-dependent protein catabolism
YBR025C	YBR025C	chr2	1.33064	biological process unknown
YCR053W	THR4	chr3	1.32812	endocytosis
YJR109C	CPA2	chr10	1.32608	arginine biosynthesis
YOL039W	RPP2A	chr15	1.32367	translational elongation
YGR192C	TDH3	chr10_///_chr7	1.32141	glycolysis
YPL226W	NEW1	chr16	1.31717	biological process unknown
YCL030C	HIS4	chr3	1.31513	histidine biosynthesis
YBL076C	ILS1	chr2	1.31382	protein biosynthesis
YBR115C	LYS2	chr2	1.30845	lysine biosynthesis, aminoadipic pathway
YNL247W	YNL247W	chr14	1.30633	cysteine metabolism
YDR345C	HXT3	chr4	1.30458	hexose transport
YMR205C	PFK2	chr13	1.30283	glycolysis
YKL127W	PGM1	chr11	1.30022	glucose 1-phosphate utilization
YFR004W	RPN11	chr6	1.29754	ubiquitin-dependent protein catabolism
YDR429C	TIF35	chr4	1.2928	translational initiation
YPL231W	FAS2	chr16	1.2914	fatty acid biosynthesis
YAL035W	FUN12	chr1	1.28842	translational initiation
YER052C	HOM3	chr5	1.28834	methionine metabolism
YKL182W	FAS1	chr11	1.28293	fatty acid biosynthesis
YOR317W	FAA1	chr15	1.28282	lipid metabolism
YBL015W	ACH1	chr2	1.28052	acetate metabolism
YBL098W	BNA4	chr2	1.27683	NAD biosynthesis
YMR246W	FAA4	chr13	1.27577	lipid metabolism
YIL116W	HIS5	chr9	1.27521	histidine biosynthesis
YOL147C	PEX11	chr15	1.27001	peroxisome organization and biogenesis
YAL003W	EFB1	chr1	1.26674	translational elongation
YLR359W	ADE13	chr12	1.2665	purine nucleotide biosynthesis
YJL172W	CPS1	chr10	1.26637	proteolysis and peptidolysis
YCR004C	YCP4	chr3	1.26375	biological process unknown
YER110C	KAP123	chr5	1.26295	protein-nucleus import
YNL135C	FPR1	chr14	1.26182	ribosome assembly
YEL051W	VMA8	chr5	1.25794	vacuolar acidification
YOR168W	GLN4	chr15	1.25738	glutaminyl-tRNA aminoacylation
YPR133C	IWS1	chr16	1.25559	RNA elongation from RNA polymerase II promoter
YER025W	GCD11	chr5	1.25219	translational initiation
YDR381W	YRA1	chr4	1.24569	mRNA-nucleus export
YKL145W	RPT1	chr11	1.24516	ubiquitin-dependent protein catabolism
YIR034C	LYS1	chr9	1.24432	lysine biosynthesis, aminoadipic pathway
YML010W	SPT5	chr13	1.24282	regulation of transcription, DNA-dependent
YLR259C	HSP60	chr12	1.23978	protein folding
YLL048C	YBT1	chr12	1.23964	bile acid transport
YLR388W	RPS29A	chr12_///_chr4	1.23093	protein biosynthesis
YER165W	PAB1	chr5	1.23088	regulation of translational initiation
YEL034W	HYP2	chr5	1.23062	translational initiation
YHR128W	FUR1	chr8	1.22682	pyrimidine salvage
YOL109W	ZEO1	chr15	1.22431	cell wall organization and biogenesis
YDR399W	HPT1	chr4	1.21979	purine nucleotide biosynthesis
YLR447C	VMA6	chr12	1.21758	vacuolar acidification
YGR094W	VAS1	chr7	1.21714	valyl-tRNA aminoacylation
YEL047C	YEL047C	chr5	1.21672	metabolism
YGL195W	GCN1	chr7	1.21561	regulation of translational elongation
YLR060W	FRS1	chr12	1.21285	phenylalanyl-tRNA aminoacylation
YOL027C	MDM38	chr15	1.2086	mitochondrion organization and biogenesis
YOR232W	MGE1	chr15	1.20666	mitochondrial matrix protein import
YBR249C	ARO4	chr2	1.20662	aromatic amino acid family biosynthesis
YLR355C	ILV5	chr12	1.20535	mitochondrial genome maintenance
YGR209C	TRX2	chr7	1.20291	response to oxidative stress
YKL210W	UBA1	chr11	1.20255	ubiquitin cycle
YDR214W	AHA1	chr4	1.20043	response to stress
YGR135W	PRE9	chr7	1.19894	ubiquitin-dependent protein catabolism
YGL202W	ARO8	chr7	1.19828	aromatic amino acid family metabolism
YJL080C	SCP160	chr10	1.1969	chromosome segregation
YML106W	URA5	chr13	1.19102	pyrimidine base biosynthesis
YBR079C	RPG1	chr2	1.18856	translational initiation
YPL127C	HHO1	chr16	1.18395	regulation of transcription, DNA-dependent
YOL064C	MET22	chr15	1.18338	sulfate assimilation
YGL245W	GUS1	chr7	1.18187	glutamyl-tRNA aminoacylation
YOR151C	RPB2	chr15	1.18081	transcription from RNA polymerase II promoter
YBR248C	HIS7	chr2	1.17824	histidine biosynthesis
YDL147W	RPN5	chr4	1.17552	ubiquitin-dependent protein catabolism
YLR432W	IMD3	chr12_///_chr1	1.17195	GTP biosynthesis
YNR001C	CIT1	chr14	1.17127	tricarboxylic acid cycle
YER073W	ALD5	chr5	1.16931	electron transport
YJL014W	CCT3	chr10	1.16928	protein folding
YMR309C	NIP1	chr13	1.16914	translational initiation
YKR039W	GAP1	chr11	1.16712	amino acid transport
YDR127W	ARO1	chr4	1.16238	aromatic amino acid family biosynthesis
YGR218W	CRM1	chr7	1.15967	mRNA-nucleus export
YGL026C	TRP5	chr7	1.15692	tryptophan biosynthesis
YIL074C	SER33	chr9	1.15067	serine family amino acid biosynthesis
YHR027C	RPN1	chr8	1.14869	ubiquitin-dependent protein catabolism
YJR048W	CYC1	chr10	1.14507	electron transport
YCR012W	PGK1	chr3	1.14505	glycolysis
YHR190W	ERG9	chr8	1.14392	ergosterol biosynthesis
YPL143W	RPL33A	chr16_///_chr15	1.14209	protein biosynthesis
YER090W	TRP2	chr5	1.13852	tryptophan biosynthesis
YPR033C	HTS1	chr16	1.13684	histidyl-tRNA aminoacylation
YDL185W	TFP1	chr4	1.13332	vacuolar acidification
YER136W	GDI1	chr5	1.13188	vesicle-mediated transport
YMR203W	TOM40	chr13	1.13144	mitochondrial matrix protein import
YOR007C	SGT2	chr15	1.13138	biological process unknown
YOR046C	DBP5	chr15	1.13121	mRNA-nucleus export
YLR058C	SHM2	chr12	1.12994	one-carbon compound metabolism
YBR127C	VMA2	chr2	1.12741	vacuolar acidification
YER070W	RNR1	chr5	1.12722	DNA replication
YOL059W	GPD2	chr15	1.1254	glycerol metabolism
YBR263W	SHM1	chr2	1.12437	one-carbon compound metabolism
YPL106C	SSE1	chr16	1.12209	protein folding
Q0250	COX2	chrMito	1.11929	aerobic respiration
YCR093W	CDC39	chr3	1.11864	regulation of transcription from RNA polymerase II promoter
YCR088W	ABP1	chr3	1.11849	establishment of cell polarity (sensu Fungi)
YJR010W	MET3	chr10	1.11643	methionine metabolism
YDL007W	RPT2	chr4	1.11551	ubiquitin-dependent protein catabolism
YJR045C	SSC1	chr10	1.11519	protein folding
YOL123W	HRP1	chr15	1.11463	mRNA polyadenylylation
YML127W	RSC9	chr13	1.11341	regulation of transcription from RNA polymerase II promoter
YBR078W	ECM33	chr2	1.11251	cell wall organization and biogenesis
YDR037W	KRS1	chr4	1.11166	lysyl-tRNA aminoacylation
YIL136W	OM45	chr9	1.11136	biological process unknown
YGL099W	LSG1	chr7	1.10933	sporulation (sensu Fungi)
YJR133W	XPT1	chr10	1.10823	purine nucleotide biosynthesis
YMR235C	RNA1	chr13	1.10814	rRNA-nucleus export
YOR184W	SER1	chr15	1.10727	purine base biosynthesis
YBL024W	NCL1	chr2	1.10521	tRNA methylation
YBR121C	GRS1	chr2	1.10269	glycyl-tRNA aminoacylation
YFR047C	BNA6	chr6	1.1018	NAD biosynthesis
YNR050C	LYS9	chr14	1.10031	lysine biosynthesis, aminoadipic pathway
YPL009C	YPL009C	chr16	1.09697	biological process unknown
YKL181W	PRS1	chr11	1.09667	histidine biosynthesis
YBL058W	SHP1	chr2	1.09577	sporulation (sensu Fungi)
YLR017W	MEU1	chr12	1.09549	glutamate biosynthesis
YJL060W	BNA3	chr10	1.09414	NAD biosynthesis
YGL048C	RPT6	chr7	1.09362	ubiquitin-dependent protein catabolism
YJR139C	HOM6	chr10	1.09196	methionine metabolism
YMR033W	ARP9	chr13	1.09172	chromatin remodeling
YOL012C	HTZ1	chr15	1.09123	regulation of transcription from RNA polymerase II promoter
YGL054C	ERV14	chr7	1.08811	ER to Golgi transport
YDR212W	TCP1	chr4	1.08718	protein folding
YDR050C	TPI1	chr4	1.08596	glycolysis
YMR089C	YTA12	chr13	1.08426	protein complex assembly
YDR341C	RRS1	chr4	1.08202	protein biosynthesis
YGR229C	SMI1	chr7	1.07393	cell wall organization and biogenesis
YMR241W	YHM2	chr13	1.07164	tricarboxylic acid transport
YER063W	THO1	chr5	1.07107	transcription, DNA-dependent
YER043C	SAH1	chr5	1.07006	methionine metabolism
YOR204W	DED1	chr15	1.06951	translational initiation
YMR308C	PSE1	chr13	1.06943	mRNA-nucleus export
YFL048C	EMP47	chr6	1.06919	ER to Golgi transport
YGR124W	ASN2	chr7	1.06873	asparagine biosynthesis
YPL215W	CBP3	chr16	1.06741	protein complex assembly
YLR043C	TRX1	chr12	1.06735	response to oxidative stress
YEL024W	RIP1	chr5	1.06679	aerobic respiration
YML008C	ERG6	chr13	1.06673	ergosterol biosynthesis
YDL055C	PSA1	chr4	1.06664	protein amino acid glycosylation
YKL027W	YKL027W	chr11	1.06518	biological process unknown
YOR234C	RPL33B	chr16_///_chr15	1.0643	protein biosynthesis
YEL020W-A	TIM9	chr5	1.06245	mitochondrial inner membrane protein import
YGL253W	HXK2	chr7	1.06235	replicative cell aging
YDR432W	NPL3	chr4	1.06205	mRNA-nucleus export
YGR284C	ERV29	chr7	1.06141	ER to Golgi transport
YDR002W	YRB1	chr4	1.06042	ubiquitin-dependent protein catabolism
YAL038W	CDC19	chr1	1.05897	glycolysis
YGL201C	MCM6	chr7	1.05704	DNA replication initiation
YBR196C	PGI1	chr2	1.05671	glycolysis
YKL152C	GPM1	chr11	1.05652	glycolysis
YNL007C	SIS1	chr14	1.05512	protein folding
YKL007W	CAP1	chr11	1.05396	barbed-end actin filament capping
YOR332W	VMA4	chr15	1.0527	vacuolar acidification
YPR181C	SEC23	chr16	1.05253	ER to Golgi transport
YOR165W	SEY1	chr15	1.05138	membrane organization and biogenesis
YDR303C	RSC3	chr4	1.05132	regulation of transcription, DNA-dependent
YER086W	ILV1	chr5	1.05032	branched chain family amino acid biosynthesis
YIL022W	TIM44	chr9	1.05006	mitochondrial matrix protein import
YDL066W	IDP1	chr4	1.04918	glutamate biosynthesis
YER120W	SCS2	chr5	1.04564	chromatin silencing at telomere
YML085C	TUB1	chr13	1.04535	mitotic sister chromatid segregation
YDL052C	SLC1	chr4	1.04533	sphingolipid biosynthesis
YKL056C	RBF18	chr11	1.04428	biological process unknown
YFL004W	VTC2	chr6	1.04344	vacuole fusion, non-autophagic
YEL037C	RAD23	chr5	1.04323	ER-associated protein catabolism
YER069W	ARG5,6	chr5	1.04226	arginine biosynthesis
YMR108W	ILV2	chr13	1.04132	branched chain family amino acid biosynthesis
YOR323C	PRO2	chr15	1.04075	proline biosynthesis
YGL115W	SNF4	chr7	1.03894	regulation of transcription from RNA polymerase II promoter
YIL035C	CKA1	chr9	1.03849	protein amino acid phosphorylation
YIL034C	CAP2	chr9	1.03696	barbed-end actin filament capping
YLR069C	MEF1	chr12	1.03609	translational elongation
YJL130C	URA2	chr10	1.03399	pyrimidine base biosynthesis
YDL126C	CDC48	chr4	1.0332	ubiquitin-dependent protein catabolism
YJR064W	CCT5	chr10	1.03205	protein folding
YDR226W	ADK1	chr4	1.03182	nucleotide metabolism
YGR130C	YGR130C	chr7	1.03133	biological process unknown
YGR279C	SCW4	chr7	1.03008	conjugation with cellular fusion
YLL018C	DPS1	chr12	1.02992	protein biosynthesis
YML001W	YPT7	chr13	1.02621	vesicle-mediated transport
YDR233C	RTN1	chr4	1.02491	biological process unknown
YDR172W	SUP35	chr4	1.02423	mRNA catabolism, deadenylylation-dependent decay
YMR237W	BCH1	chr13	1.02398	biological process unknown
YOR198C	BFR1	chr15	1.02392	meiosis
YIL051C	MMF1	chr9	1.02098	mitochondrial genome maintenance
YPL117C	IDI1	chr16	1.02089	ergosterol biosynthesis
YKR018C	YKR018C	chr11	1.01919	biological process unknown
YEL031W	SPF1	chr5	1.01897	protein amino acid glycosylation
YER026C	CHO1	chr5	1.01874	phosphatidylserine biosynthesis
YHR047C	AAP1'	chr8	1.015	proteolysis and peptidolysis
YOR027W	STI1	chr15	1.0147	protein folding
YJL101C	GSH1	chr10	1.01321	response to cadmium ion
YKR001C	VPS1	chr11	1.01002	protein-vacuolar targeting
YOR222W	ODC2	chr15	1.00481	mitochondrial transport
YGR132C	PHB1	chr7	1.00448	protein folding
YPR052C	NHP6A	chr16	1.00131	regulation of transcription from RNA polymerase II promoter
YER048C	CAJ1	chr5	1.00014	biological process unknown
YER003C	PMI40	chr5	1.00012	protein amino acid glycosylation
YIL118W	RHO3	chr9	0.999093	actin filament organization
YGR185C	TYS1	chr7	0.996393	tyrosyl-tRNA aminoacylation
YOL061W	PRS5	chr15	0.993147	histidine biosynthesis
YNL180C	RHO5	chr14	0.992501	Rho protein signal transduction
YMR079W	SEC14	chr13	0.991005	sporulation (sensu Fungi)
YHR208W	BAT1	chr8	0.990475	branched chain family amino acid biosynthesis
YOR270C	VPH1	chr15	0.99037	vacuolar acidification
YIL094C	LYS12	chr9	0.98822	lysine biosynthesis
YDL131W	LYS21	chr4	0.986333	lysine biosynthesis, aminoadipic pathway
YER178W	PDA1	chr5	0.986019	pyruvate metabolism
YGL238W	CSE1	chr7	0.985476	protein-nucleus export
YHR107C	CDC12	chr8	0.983802	cell wall organization and biogenesis
YBR143C	SUP45	chr2	0.982672	cytokinesis
YPL145C	KES1	chr16	0.982617	vesicle-mediated transport
YJL008C	CCT8	chr10	0.982291	protein folding
YOR251C	YOR251C	chr15	0.980353	biological process unknown
YGL008C	PMA1	chr7	0.979759	regulation of pH
YJL001W	PRE3	chr10	0.979427	response to stress
YML057W	CMP2	chr13	0.979124	cell ion homeostasis
YNL189W	SRP1	chr14	0.977852	nucleocytoplasmic transport
YMR149W	SWP1	chr13	0.977147	N-linked glycosylation
YOR374W	ALD4	chr15	0.972899	ethanol metabolism
YHR098C	SFB3	chr8	0.971371	ER to Golgi transport
YPL235W	RVB2	chr16	0.97134	regulation of transcription from RNA polymerase II promoter
YNL104C	LEU4	chr14	0.971076	leucine biosynthesis
YCL057W	PRD1	chr3	0.969317	proteolysis and peptidolysis
YDR194C	MSS116	chr4	0.968013	RNA splicing
YOR187W	TUF1	chr15	0.966343	translational elongation
YOR197W	MCA1	chr15	0.965798	apoptosis
YGL137W	SEC27	chr7	0.964449	ER to Golgi transport
YML120C	NDI1	chr13	0.963033	mitochondrial electron transport, NADH to ubiquinone
YGL011C	SCL1	chr7	0.962531	ubiquitin-dependent protein catabolism
YNL287W	SEC21	chr14	0.962265	ER to Golgi transport
YPR187W	RPO26	chr16	0.960314	transcription from RNA polymerase II promoter
YAL016W	TPD3	chr1	0.960027	protein biosynthesis
YIL075C	RPN2	chr9	0.959284	ubiquitin-dependent protein catabolism
YBR011C	IPP1	chr2	0.957588	phosphate metabolism
YLR303W	MET17	chr12	0.957432	methionine metabolism
YLR044C	PDC1	chr12	0.956513	pyruvate metabolism
YJL074C	SMC3	chr10	0.956336	sporulation (sensu Fungi)
YDR457W	TOM1	chr4	0.954892	protein monoubiquitination
YFL014W	HSP12	chr6	0.954665	response to oxidative stress
YDR035W	ARO3	chr4	0.951316	aromatic amino acid family biosynthesis
YNL071W	LAT1	chr14	0.95114	pyruvate metabolism
YGR180C	RNR4	chr7	0.950815	DNA replication
YBL047C	EDE1	chr2	0.949339	endocytosis
YBR291C	CTP1	chr2	0.943465	mitochondrial citrate transport
YGL106W	MLC1	chr7	0.942724	endocytosis
YOR375C	GDH1	chr15	0.938262	glutamate biosynthesis
YLR192C	HCR1	chr12	0.937323	protein biosynthesis
YPL028W	ERG10	chr16	0.936216	ergosterol biosynthesis
YMR039C	SUB1	chr13	0.934699	positive regulation of transcription from RNA polymerase II promoter
YDL084W	SUB2	chr4	0.934496	mRNA-nucleus export
YGL207W	SPT16	chr7	0.934132	chromatin remodeling
YBL045C	COR1	chr2	0.932213	aerobic respiration
YFR044C	YFR044C	chr6	0.931362	biological process unknown
YDL022W	GPD1	chr4	0.930767	intracellular accumulation of glycerol
YBR283C	SSH1	chr2	0.930306	cotranslational protein-membrane targeting
YPR184W	GDB1	chr16	0.927895	glycogen catabolism
YKR048C	NAP1	chr11	0.925809	budding cell bud growth
YLR301W	YLR301W	chr12	0.925797	cotranslational protein-membrane targeting
YPL260W	YPL260W	chr16	0.924763	biological process unknown
YDR427W	RPN9	chr4	0.923598	ubiquitin-dependent protein catabolism
YPR191W	QCR2	chr16	0.922807	aerobic respiration
YHR018C	ARG4	chr8	0.921321	arginine biosynthesis
YNL121C	TOM70	chr14	0.920946	mitochondrial matrix protein import
YNL307C	MCK1	chr14	0.919346	protein amino acid phosphorylation
YDL195W	SEC31	chr4	0.916159	ER to Golgi transport
YGR116W	SPT6	chr7	0.915902	regulation of transcription, DNA-dependent
YJR007W	SUI2	chr10	0.914104	translational initiation
YHR039C	MSC7	chr8	0.913644	meiotic recombination
YML092C	PRE8	chr13	0.913038	ubiquitin-dependent protein catabolism
YDL145C	COP1	chr4	0.912018	ER to Golgi transport
YJR103W	URA8	chr10	0.911462	phospholipid biosynthesis
YDL160C	DHH1	chr4	0.909736	deadenylylation-dependent decapping
YFR053C	HXK1	chr6	0.908049	glucose metabolism
YER023W	PRO3	chr5	0.907013	proline biosynthesis
YIL109C	SEC24	chr9	0.905045	ER to Golgi transport
YFL018C	LPD1	chr6	0.904528	glycine catabolism
YGR167W	CLC1	chr7	0.903716	endocytosis
YAL012W	CYS3	chr1	0.903376	sulfur amino acid metabolism
YML126C	ERG13	chr13	0.902999	ergosterol biosynthesis
YML030W	YML030W	chr13	0.900245	biological process unknown
YPR074C	TKL1	chr16	0.900003	pentose-phosphate shunt
YPL262W	FUM1	chr16	0.899958	tricarboxylic acid cycle
YDR001C	NTH1	chr4	0.898123	response to stress
YIL125W	KGD1	chr9	0.896146	tricarboxylic acid cycle
YPL239W	YAR1	chr16	0.894435	response to osmotic stress
YDR019C	GCV1	chr4	0.894105	one-carbon compound metabolism
YHR135C	YCK1	chr8	0.893613	protein amino acid phosphorylation
YGR155W	CYS4	chr7	0.89312	cysteine biosynthesis
YGL022W	STT3	chr7	0.892897	N-linked glycosylation
YHR037W	PUT2	chr8	0.892325	glutamate biosynthesis
YDL178W	DLD2	chr4	0.890213	biological process unknown
YFL005W	SEC4	chr6	0.890147	cytokinesis
YER080W	FMP29	chr5	0.889245	biological process unknown
YBR017C	KAP104	chr2	0.887796	protein-nucleus import
YER125W	RSP5	chr5	0.882642	endocytosis
YGR244C	LSC2	chr7	0.88162	tricarboxylic acid cycle
YGR175C	ERG1	chr7	0.881418	ergosterol biosynthesis
YDR238C	SEC26	chr4	0.879241	ER to Golgi transport
YPR019W	CDC54	chr16	0.878245	DNA replication initiation
YLR203C	MSS51	chr12	0.877565	protein biosynthesis
YJR060W	CBF1	chr10	0.877532	chromatin assembly or disassembly
YML115C	VAN1	chr13	0.876799	N-linked glycosylation
YOR020C	HSP10	chr15	0.875305	protein folding
YMR261C	TPS3	chr13	0.872599	response to stress
YFL028C	CAF16	chr6	0.872002	regulation of transcription, DNA-dependent
YOL145C	CTR9	chr15	0.870918	transcription from RNA polymerase II promoter
YDR032C	PST2	chr4	0.870843	biological process unknown
YLR429W	CRN1	chr12	0.87028	actin filament organization
YGR020C	VMA7	chr7	0.867327	vacuolar acidification
YDR328C	SKP1	chr4	0.866806	protein complex assembly
YBR085C-A	YBR085C-A	chr2	0.864878	biological process unknown
YLR250W	SSP120	chr12	0.864373	protein secretion
YIL033C	BCY1	chr9	0.863123	response to stress
YGR087C	PDC6	chr7	0.86308	ethanol metabolism
YDR454C	GUK1	chr4	0.862344	GMP metabolism
YBL036C	YBL036C	chr2	0.862128	amino acid metabolism
YBR177C	EHT1	chr2	0.861981	lipid metabolism
YEL058W	PCM1	chr5	0.860928	N-acetylglucosamine biosynthesis
YFL039C	ACT1	chr6	0.859757	cell wall organization and biogenesis
YGR231C	PHB2	chr7	0.858667	protein folding
YBR080C	SEC18	chr2	0.858406	ER to Golgi transport
YGL206C	CHC1	chr7	0.857277	endocytosis
YOR157C	PUP1	chr15	0.855575	ubiquitin-dependent protein catabolism
YJL002C	OST1	chr10	0.854899	N-linked glycosylation
YDR158W	HOM2	chr4	0.853488	methionine metabolism
YCR084C	TUP1	chr3	0.853421	negative regulation of transcription
YLR109W	AHP1	chr12	0.853235	regulation of cell redox homeostasis
YJL111W	CCT7	chr10	0.851984	protein folding
YKL035W	UGP1	chr11	0.851476	protein amino acid glycosylation
YML022W	APT1	chr13	0.851212	AMP biosynthesis
YBL022C	PIM1	chr2	0.850208	proteolysis and peptidolysis
YDR170C	SEC7	chr4	0.846955	ER to Golgi transport
YFL045C	SEC53	chr6	0.841848	protein-ER targeting
YDL040C	NAT1	chr4	0.838668	protein amino acid acetylation
YDR258C	HSP78	chr4	0.836238	response to stress
YGL228W	SHE10	chr7	0.834819	biological process unknown
YGR086C	PIL1	chr7	0.833117	response to heat
YKL085W	MDH1	chr11	0.833077	tricarboxylic acid cycle
YBR286W	APE3	chr2	0.831795	vacuolar protein catabolism
YAR007C	RFA1	chr1	0.831346	DNA recombination
YGR054W	YGR054W (eIF2A)	chr7	0.830235	translational initiation
YNL045W	YNL045W	chr14	0.829374	lipid metabolism
YIL041W	GVP36	chr9	0.828281	biological process unknown
YNL055C	POR1	chr9_///_chr14	0.827096	aerobic respiration
YMR226C	YMR226C	chr13	0.826322	metabolism
YJL055W	YJL055W	chr10	0.82576	biological process unknown
YMR146C	TIF34	chr13	0.825231	translational initiation
YJL041W	NSP1	chr10	0.824935	mRNA-nucleus export
YNL274C	YNL274C	chr14	0.823707	metabolism
YIL155C	GUT2	chr9	0.822103	carbohydrate metabolism
YJL082W	IML2	chr10	0.820279	biological process unknown
YNR043W	MVD1	chr14	0.816552	ergosterol biosynthesis
YER009W	NTF2	chr5	0.815239	protein-nucleus import
YBR088C	POL30	chr2	0.814149	nucleotide-excision repair
YGL255W	ZRT1	chr7	0.812388	high-affinity zinc ion transport
YNR035C	ARC35	chr14	0.811975	actin cytoskeleton organization and biogenesis
YML072C	TCB3	chr13	0.809493	biological process unknown
YDR099W	BMH2	chr4	0.809249	sporulation (sensu Fungi)
YER133W	GLC7	chr5	0.808297	35S primary transcript processing
YHR063C	PAN5	chr8	0.806813	pantothenate biosynthesis
YPL091W	GLR1	chr16	0.803691	response to oxidative stress
YEL013W	VAC8	chr5	0.803283	protein-vacuolar targeting
YDL095W	PMT1	chr4	0.802706	O-linked glycosylation
YHR008C	SOD2	chr8	0.799247	replicative cell aging
YDR487C	RIB3	chr4	0.799032	aerobic respiration
YLR027C	AAT2	chr12	0.798703	nitrogen compound metabolism
YCL050C	APA1	chr3	0.798598	nucleotide metabolism
YDR353W	TRR1	chr4	0.798402	regulation of cell redox homeostasis
YKL080W	VMA5	chr11	0.797054	vacuolar acidification
YFL037W	TUB2	chr6	0.796189	mitotic sister chromatid segregation
YDL100C	ARR4	chr4	0.796149	response to heat
YER143W	DDI1	chr5	0.793816	ubiquitin-dependent protein catabolism
YER057C	HMF1	chr5	0.793791	biological process unknown
YDR298C	ATP5	chr4	0.792983	ATP synthesis coupled proton transport
YDR174W	HMO1	chr4	0.785435	plasmid maintenance
YML130C	ERO1	chr13	0.784973	protein folding
YML035C	AMD1	chr13	0.784561	purine nucleotide metabolism
YMR062C	ECM40	chr13	0.781601	cell wall organization and biogenesis
YMR189W	GCV2	chr13	0.780157	one-carbon compound metabolism
YML028W	TSA1	chr13	0.779586	response to oxidative stress
YKL104C	GFA1	chr11	0.779093	cell wall chitin biosynthesis
YLL001W	DNM1	chr12	0.777211	mitochondrion organization and biogenesis
YDR368W	YPR1	chr4	0.776201	arabinose catabolism
YOR230W	WTM1	chr15	0.776165	regulation of meiosis
YLR370C	ARC18	chr12	0.775531	actin filament organization
YHR183W	GND1	chr8	0.775114	response to oxidative stress
YFR051C	RET2	chr6	0.770525	ER to Golgi transport
YOR327C	SNC2	chr15	0.766558	endocytosis
YCR009C	RVS161	chr3	0.763648	endocytosis
YKL157W	APE2	chr11	0.761216	peptide metabolism
YMR314W	PRE5	chr13	0.76023	ubiquitin-dependent protein catabolism
YIL062C	ARC15	chr9	0.759441	mitochondrion inheritance
YJL173C	RFA3	chr10	0.758622	DNA recombination
YNL138W	SRV2	chr14	0.758567	Ras protein signal transduction
YHR112C	YHR112C	chr8	0.757717	sulfur metabolism
YPR160W	GPH1	chr16	0.756961	glycogen catabolism
YNL239W	LAP3	chr14	0.75603	response to antibiotic
YDL072C	YET3	chr4	0.755005	biological process unknown
YKL175W	ZRT3	chr11	0.753102	zinc ion homeostasis
YLR354C	TAL1	chr12	0.751167	pentose-phosphate shunt
YHR179W	OYE2	chr8	0.749597	biological process unknown
YOL126C	MDH2	chr15	0.748744	gluconeogenesis
YBL050W	SEC17	chr2	0.748373	ER to Golgi transport
YPR036W	VMA13	chr16	0.74831	vacuolar acidification
YBL064C	PRX1	chr2	0.743661	regulation of cell redox homeostasis
YPR069C	SPE3	chr16	0.742407	pantothenate biosynthesis
YPL218W	SAR1	chr16	0.742262	ER to Golgi transport
YEL002C	WBP1	chr5	0.7414	N-linked glycosylation
YKL150W	MCR1	chr11	0.741396	response to oxidative stress
YPL004C	LSP1	chr16	0.740121	response to heat
YNL241C	ZWF1	chr14	0.73871	pentose-phosphate shunt
YKL117W	SBA1	chr11	0.735676	protein folding
YMR031C	YMR031C	chr13	0.732572	biological process unknown
YJL123C	YJL123C	chr10	0.730427	biological process unknown
YLR389C	STE23	chr12	0.730349	proteolysis and peptidolysis
YDR116C	MRPL1	chr4	0.7298	protein biosynthesis
YDR516C	EMI2	chr4	0.729213	sporulation (sensu Fungi)
YEL011W	GLC3	chr5	0.726978	glycogen metabolism
YBR149W	ARA1	chr2	0.726774	carbohydrate metabolism
YER141W	COX15	chr5	0.724126	cytochrome c oxidase complex assembly
YNL216W	RAP1	chr14	0.723752	chromatin silencing at telomere
YFL038C	YPT1	chr6	0.722868	ER to Golgi transport
YOR136W	IDH2	chr15	0.722624	tricarboxylic acid cycle
YIR036C	YIR036C	chr9	0.72217	biological process unknown
YLR208W	SEC13	chr12	0.721719	ER to Golgi transport
YHR068W	DYS1	chr8	0.721489	hypusine biosynthesis from peptidyl-lysine
YBR109C	CMD1	chr2	0.718958	endocytosis
YFR010W	UBP6	chr6	0.71882	protein deubiquitination
YDR129C	SAC6	chr4	0.718538	endocytosis
YML128C	MSC1	chr13	0.71365	meiotic recombination
YML070W	DAK1	chr13	0.711578	response to stress
YOR035C	SHE4	chr15	0.71101	actin cytoskeleton organization and biogenesis
YMR196W	YMR196W	chr13	0.709957	biological process unknown
YDR293C	SSD1	chr4	0.708014	cell wall organization and biogenesis
YNL323W	LEM3	chr14	0.706169	cell surface receptor linked signal transduction
YMR109W	MYO5	chr13	0.70531	cell wall organization and biogenesis
YBR221C	PDB1	chr2	0.704944	pyruvate metabolism
YCR030C	SYP1	chr3	0.704611	biological process unknown
YNL037C	IDH1	chr14	0.702967	tricarboxylic acid cycle
YPR020W	ATP20	chr16	0.702965	ATP synthesis coupled proton transport
YLR179C	YLR179C	chr12	0.702596	biological process unknown
YAL044C	GCV3	chr1	0.701907	one-carbon compound metabolism
YOL139C	CDC33	chr15	0.700526	translational initiation
YLL050C	COF1	chr12	0.700004	actin filament organization
YAL005C	SSA1	chr12_///_chr1	0.697122	protein folding
YKL016C	ATP7	chr11	0.694127	protein complex assembly
YPL048W	CAM1	chr16	0.6928	regulation of translational elongation
YJR065C	ARP3	chr10	0.69223	actin filament organization
YGR254W	ENO1	chr8_///_chr7	0.69153	glycolysis
YCL043C	PDI1	chr3	0.690741	protein folding
YPL078C	ATP4	chr16	0.689519	ATP synthesis coupled proton transport
YJL167W	ERG20	chr10	0.689341	ergosterol biosynthesis
YKL067W	YNK1	chr11	0.68882	purine nucleotide biosynthesis
YBR035C	PDX3	chr2	0.682197	fatty acid metabolism
YLR438W	CAR2	chr12	0.680512	arginine catabolism
YBR089C-A	NHP6B	chr 2	0.680005	regulation of transcription from RNA polymerase II promoter
YML086C	ALO1	chr13	0.679563	response to oxidative stress
YMR027W	YMR027W	chr13	0.675244	biological process unknown
YNL243W	SLA2	chr14	0.674951	cell wall organization and biogenesis
YHR104W	GRE3	chr8	0.672128	response to stress
YJR121W	ATP2	chr10	0.67109	ATP synthesis coupled proton transport
YCR077C	PAT1	chr3	0.669267	chromosome segregation
YHR042W	NCP1	chr8	0.666694	ergosterol biosynthesis
YJR077C	MIR1	chr10	0.661472	phosphate transport
YBL030C	PET9	chr2	0.661171	aerobic respiration
YOL058W	ARG1	chr15	0.655101	arginine biosynthesis
YLL026W	HSP104	chr12	0.64983	response to stress
YMR054W	STV1	chr13	0.649284	vacuolar acidification
YBR169C	SSE2	chr2	0.643896	protein folding
YJL145W	SFH5	chr10	0.64384	phospholipid transport
YKL193C	SDS22	chr11	0.643767	chromosome segregation
YBR159W	YBR159W	chr2	0.640902	fatty acid elongation
YCL040W	GLK1	chr3	0.640053	carbohydrate metabolism
YLR028C	ADE16	chr12	0.636061	aerobic respiration
YBR039W	ATP3	chr2	0.632376	ATP synthesis coupled proton transport
YDL029W	ARP2	chr4	0.631087	actin filament organization
YMR197C	VTI1	chr13	0.63047	vesicle fusion
YDR168W	CDC37	chr4	0.62833	signal transduction
YMR092C	AIP1	chr13	0.624897	response to osmotic stress
YBL099W	ATP1	chr2	0.624814	ATP synthesis coupled proton transport
YLR258W	GSY2	chr12	0.623966	glycogen metabolism
YIL010W	DOT5	chr9	0.622128	regulation of cell redox homeostasis
YML100W	TSL1	chr13	0.621996	response to stress
YOR257W	CDC31	chr15	0.618229	microtubule nucleation
YDR074W	TPS2	chr4	0.614603	response to stress
YOR089C	VPS21	chr15	0.612613	endocytosis
YLR133W	CKI1	chr12	0.606871	phosphatidylcholine biosynthesis
YMR105C	PGM2	chr13	0.603956	glucose 1-phosphate utilization
YBR256C	RIB5	chr2	0.600703	riboflavin biosynthesis
YBR245C	ISW1	chr2	0.599218	chromatin remodeling
YDR071C	PAA1	chr4	0.598862	establishment and/or maintenance of chromatin architecture
YDL078C	MDH3	chr4	0.597801	fatty acid beta-oxidation
YDL110C	TMA17	chr4	0.595291	biological process unknown
YFL041W	FET5	chr6	0.592924	iron ion transport
YPL154C	PEP4	chr16	0.591891	sporulation
YJL034W	KAR2	chr10	0.588572	SRP-dependent cotranslational protein-membrane targeting, translocation
YIL108W	YIL108W	chr9	0.584585	proteolysis and peptidolysis
YBR126C	TPS1	chr2	0.583569	response to stress
YDR063W	YDR063W	chr4	0.582844	biological process unknown
YNL079C	TPM1	chr14	0.579004	actin filament organization
YMR110C	YMR110C	chr13	0.574188	biological process unknown
YMR008C	PLB1	chr13	0.570037	glycerophospholipid metabolism
YKR014C	YPT52	chr11	0.565952	endocytosis
YOL140W	ARG8	chr15	0.564594	arginine biosynthesis
YKL142W	MRP8	chr11	0.564249	protein biosynthesis
YOR209C	NPT1	chr15	0.548991	chromatin silencing at telomere
YOR042W	CUE5	chr15	0.544188	biological process unknown
YLR231C	BNA5	chr12	0.537969	NAD biosynthesis
YDR135C	YCF1	chr4	0.532861	response to metal ion
YOL154W	ZPS1	chr15	0.532009	biological process unknown
YJL052W	TDH1	chr10_///_chr7	0.514537	glycolysis
YGR080W	TWF1	chr7	0.502141	bipolar bud site selection
YGR037C	ACB1	chr7	0.481532	fatty acid metabolism
YDR155C	CPR1	chr4	0.480078	sporulation (sensu Fungi)
YKL165C	MCD4	chr11	0.477978	GPI anchor biosynthesis
YGR032W	GSC2	chr7	0.477759	cell wall organization and biogenesis
YDR284C	DPP1	chr4	0.477553	signal transduction
YGR189C	CRH1	chr7	0.476263	biological process unknown
YGL068W	MNP1	chr7	0.471504	aerobic respiration
YDR264C	AKR1	chr4	0.464423	endocytosis
YOR173W	DCS2	chr15	0.464163	biological process unknown
YGL037C	PNC1	chr7	0.463628	chromatin silencing at telomere
YHR176W	FMO1	chr8	0.444472	protein folding
YBR072W	HSP26	chr2	0.420455	response to stress
YLR180W	SAM1	chr12_///_chr4	0.417342	methionine metabolism
YPR127W	YPR127W	chr16	0.411977	biological process unknown
YOL151W	GRE2	chr15	0.410364	response to stress
YDL124W	YDL124W	chr4	0.405398	metabolism
YMR090W	YMR090W	chr13	0.39829	biological process unknown
YMR145C	NDE1	chr13	0.385346	ethanol fermentation
YEL060C	PRB1	chr5	0.382918	sporulation
YMR250W	GAD1	chr13	0.371738	response to oxidative stress
YLR100W	ERG27	chr12	0.365945	ergosterol biosynthesis
YER021W	RPN3	chr5	0.349611	ubiquitin-dependent protein catabolism
YMR058W	FET3	chr13	0.340769	high affinity iron ion transport
YNL160W	YGP1	chr14	0.199487	response to stress
