# Supplementary material for: Growth control of the eukaryote cell: a systems biology study in yeast
Source: J Biol. 2007 Apr 30;6(2):4. doi: 10.1186/jbiol54 (PMC2373899; doi:10.1186/jbiol54)
Supplement: Additional data file 2 — Supplementary tables S1-S30. [file jbiol54-S2.zip › Table S22 SGOliver.xls]

## Sheet: Prot ANOVA_Up
ORF	Gene Name	a	M	pValue	qValue	Gene Name	Chromosome	Gene Title	Gene Ontology Biological Process	Gene Ontology Cellular Component	Gene Ontology Molecular Function
YJL200C	ACO2	10.7806	122.795	0.001347	0.0195168	ACO2	chr10	Putative mitochondrial aconitase isozyme; similarity to Aco1p, an aconitase required for the TCA cycle; expression induced during growth on glucose, by amino acid starvation via Gcn4p, and repressed on ethanol	6099 // tricarboxylic acid cycle // inferred from electronic annotation /// 8152 // metabolism // inferred from electronic annotation	5739 // mitochondrion // inferred from direct assay /// 5739 // mitochondrion // inferred from electronic annotation	3994 // aconitate hydratase activity // inferred from electronic annotation /// 5506 // iron ion binding // inferred from electronic annotation /// 16829 // lyase activity // inferred from electronic annotation /// 16836 // hydro-lyase activity // inferred from electronic annotation /// 46872 // metal ion binding // inferred from electronic annotation /// 51536 // iron-sulfur cluster binding // i…
YGL009C	LEU1	10.2346	139.615	0.000876	0.0195168	LEU1	chr7	Isopropylmalate isomerase, catalyzes the second step in the leucine biosynthesis pathway	8152 // metabolism // inferred from electronic annotation /// 8652 // amino acid biosynthesis // inferred from electronic annotation /// 9082 // branched chain family amino acid biosynthesis // inferred from electronic annotation /// 9098 // leucine biosynthesis // inferred from electronic annotation /// 9098 // leucine biosynthesis // traceable author statement	9316 // 3-isopropylmalate dehydratase complex // inferred from electronic annotation /// 5829 // cytosol // traceable author statement	3861 // 3-isopropylmalate dehydratase activity // inferred from electronic annotation /// 5506 // iron ion binding // inferred from electronic annotation /// 16829 // lyase activity // inferred from electronic annotation /// 16836 // hydro-lyase activity // inferred from electronic annotation /// 46872 // metal ion binding // inferred from electronic annotation /// 51536 // iron-sulfur cluster bi…
YPL061W	ALD6	9.0614	156.977	0.000611	0.0195168	ALD6	chr16	Cytosolic aldehyde dehydrogenase that is activated by Mg2+ and utilizes NADP+ as the preferred coenzyme; required for the conversion of acetaldehyde to acetate; constitutively expressed	19413 // acetate biosynthesis // inferred from mutant phenotype /// 8152 // metabolism // inferred from electronic annotation	5737 // cytoplasm // inferred from mutant phenotype /// 5739 // mitochondrion // inferred from direct assay /// 5737 // cytoplasm // inferred from sequence similarity	4028 // 3-chloroallyl aldehyde dehydrogenase activity // inferred from mutant phenotype /// 287 // magnesium ion binding // inferred from electronic annotation /// 4029 // aldehyde dehydrogenase (NAD) activity // inferred from electronic annotation /// 16491 // oxidoreductase activity // inferred from electronic annotation /// 4028 // 3-chloroallyl aldehyde dehydrogenase activity // inferred from…
YJR016C	ILV3	8.76754	123.642	0.001324	0.0195168	ILV3	chr10	Dihydroxyacid dehydratase, catalyzes third step in the common pathway leading to biosynthesis of branched-chain amino acids	8152 // metabolism // inferred from electronic annotation /// 8652 // amino acid biosynthesis // inferred from electronic annotation /// 9082 // branched chain family amino acid biosynthesis // inferred from electronic annotation /// 9082 // branched chain family amino acid biosynthesis // traceable author statement	5739 // mitochondrion // inferred from direct assay /// 5739 // mitochondrion // inferred from electronic annotation /// 5739 // mitochondrion // traceable author statement	3824 // catalytic activity // inferred from electronic annotation /// 4160 // dihydroxy-acid dehydratase activity // inferred from electronic annotation /// 5506 // iron ion binding // inferred from electronic annotation /// 16829 // lyase activity // inferred from electronic annotation /// 46872 // metal ion binding // inferred from electronic annotation /// 51536 // iron-sulfur cluster binding …
YMR120C	ADE17	7.52678	136.133	0.000977	0.0195168	ADE17	chr13	Enzyme of 'de novo' purine biosynthesis containing both 5-aminoimidazole-4-carboxamide ribonucleotide transformylase and inosine monophosphate cyclohydrolase activities, isozyme of Ade16p; ade16 ade17 mutants require adenine and histidine	6164 // purine nucleotide biosynthesis // inferred from direct assay /// 6189 // 'de novo' IMP biosynthesis // inferred from direct assay /// 6164 // purine nucleotide biosynthesis // inferred from electronic annotation /// 6164 // purine nucleotide biosynthesis // inferred from mutant phenotype /// 6189 // 'de novo' IMP biosynthesis // inferred from mutant phenotype	5829 // cytosol // inferred from direct assay	3937 // IMP cyclohydrolase activity // inferred from direct assay /// 4643 // phosphoribosylaminoimidazolecarboxamide formyltransferase activity // inferred from direct assay /// 3824 // catalytic activity // inferred from electronic annotation /// 3937 // IMP cyclohydrolase activity // inferred from electronic annotation /// 4643 // phosphoribosylaminoimidazolecarboxamide formyltransferase activ…
YAR015W	ADE1	6.7202	131.296	0.001184	0.0195168	ADE1	chr1	N-succinyl-5-aminoimidazole-4-carboxamide ribotide (SAICAR) synthetase, required for 'de novo' purine nucleotide biosynthesis; red pigment accumulates in mutant cells deprived of adenine	6144 // purine base metabolism // inferred from mutant phenotype /// 6164 // purine nucleotide biosynthesis // inferred from electronic annotation /// 6144 // purine base metabolism // traceable author statement /// 6164 // purine nucleotide biosynthesis // traceable author statement /// 6189 // 'de novo' IMP biosynthesis // traceable author statement	5634 // nucleus // inferred from direct assay /// 5737 // cytoplasm // inferred from direct assay	42802 // identical protein binding // inferred from physical interaction /// 4639 // phosphoribosylaminoimidazolesuccinocarboxamide synthase activity // inferred from direct assay /// 4639 // phosphoribosylaminoimidazolesuccinocarboxamide synthase activity // inferred from electronic annotation /// 16874 // ligase activity // inferred from electronic annotation
YGL030W	RPL30	6.56594	183.726	0.000501	0.0195168	RPL30	chr7	Protein component of the large (60S) ribosomal subunit, has similarity to rat L30 ribosomal protein; involved in pre-rRNA processing in the nucleolus; autoregulates splicing of its transcript	6364 // rRNA processing // inferred from mutant phenotype /// 48025 // negative regulation of nuclear mRNA splicing, via spliceosome // inferred from mutant phenotype /// 6412 // protein biosynthesis // inferred from electronic annotation /// 6412 // protein biosynthesis // traceable author statement /// 16478 // negative regulation of translation // traceable author statement	5737 // cytoplasm // inferred from direct assay /// 5622 // intracellular // inferred from electronic annotation /// 5840 // ribosome // inferred from electronic annotation /// 30529 // ribonucleoprotein complex // inferred from electronic annotation /// 5842 // cytosolic large ribosomal subunit (sensu Eukaryota) // traceable author statement	3735 // structural constituent of ribosome // inferred from direct assay /// 3735 // structural constituent of ribosome // inferred from electronic annotation /// 3735 // structural constituent of ribosome // traceable author statement
YLR197W	SIK1	6.03376	165.858	0.000833	0.0195168	SIK1	chr12	Essential evolutionarily-conserved nucleolar protein component of the box C/D snoRNP complexes that direct 2'-O-methylation of pre-rRNA during its maturation; overexpression causes spindle orientation defects	30490 // processing of 20S pre-rRNA // inferred from physical interaction /// 7046 // ribosome biogenesis // inferred from electronic annotation /// 154 // rRNA modification // traceable author statement /// 6365 // 35S primary transcript processing // traceable author statement	5732 // small nucleolar ribonucleoprotein complex // inferred from physical interaction /// 5634 // nucleus // inferred from direct assay /// 5730 // nucleolus // inferred from direct assay /// 31428 // box C/D snoRNP complex // inferred from direct assay /// 5634 // nucleus // inferred from electronic annotation /// 30532 // small nuclear ribonucleoprotein complex // traceable author statement /…	---
YLR150W	STM1	5.6943	145.492	0.001312	0.0195168	STM1	chr12	Protein that binds G4 quadruplex and purine motif triplex nucleic acid; acts with Cdc13p to maintain telomere structure; interacts with ribosomes and subtelomeric Y' DNA; multicopy suppressor of tom1 and pop2 mutations	723 // telomere maintenance // inferred from mutant phenotype /// 6916 // anti-apoptosis // inferred from direct assay	783 // nuclear telomere cap complex // inferred from genetic interaction /// 5737 // cytoplasm // inferred from direct assay /// 5830 // cytosolic ribosome (sensu Eukaryota) // inferred from direct assay /// 5634 // nucleus // inferred from electronic annotation	3677 // DNA binding // inferred from direct assay /// 3677 // DNA binding // inferred from electronic annotation /// 42162 // telomeric DNA binding // traceable author statement
YOR310C	NOP58	5.54142	158.857	0.001282	0.0195168	NOP58	chr15	Protein involved in pre-rRNA processing, 18S rRNA synthesis, and snoRNA synthesis; component of the small subunit processome complex, which is required for processing of pre-18S rRNA	30490 // processing of 20S pre-rRNA // inferred from physical interaction /// 6364 // rRNA processing // inferred from direct assay /// 7046 // ribosome biogenesis // inferred from direct assay /// 6364 // rRNA processing // inferred from electronic annotation /// 7046 // ribosome biogenesis // inferred from electronic annotation /// 154 // rRNA modification // traceable author statement /// 6365…	5732 // small nucleolar ribonucleoprotein complex // inferred from physical interaction /// 5730 // nucleolus // inferred from expression pattern /// 5634 // nucleus // inferred from electronic annotation /// 30532 // small nuclear ribonucleoprotein complex // traceable author statement	17069 // snRNA binding // inferred from direct assay /// 51082 // unfolded protein binding // non-traceable author statement
YNL132W	KRE33	5.44869	199.169	0.001114	0.0195168	KRE33	chr14	Essential protein of unknown function; heterozygous mutant shows haploinsufficiency in K1 killer toxin resistance	---	5730 // nucleolus // inferred from direct assay /// 5634 // nucleus // inferred from electronic annotation	166 // nucleotide binding // inferred from electronic annotation /// 5524 // ATP binding // inferred from electronic annotation
YPR035W	GLN1	12.6265	99.6756	0.002527	0.0199888	GLN1	chr16	Glutamine synthetase (GS), synthesizes glutamine from glutamate and ammonia; with Glt1p, forms the secondary pathway for glutamate biosynthesis from ammonia; expression regulated by nitrogen source and by amino acid limitation	6807 // nitrogen compound metabolism // inferred from expression pattern /// 6542 // glutamine biosynthesis // inferred from electronic annotation /// 6807 // nitrogen compound metabolism // inferred from electronic annotation /// 6542 // glutamine biosynthesis // traceable author statement /// 6807 // nitrogen compound metabolism // inferred from sequence similarity	5737 // cytoplasm // inferred from direct assay	4356 // glutamate-ammonia ligase activity // inferred from mutant phenotype /// 4356 // glutamate-ammonia ligase activity // inferred from electronic annotation /// 16874 // ligase activity // inferred from electronic annotation /// 4356 // glutamate-ammonia ligase activity // inferred from sequence similarity
YJR137C	ECM17	9.07265	101.493	0.002403	0.0199888	ECM17	chr10	Sulfite reductase beta subunit, involved in amino acid biosynthesis, transcription repressed by methionine	7047 // cell wall organization and biogenesis // inferred from mutant phenotype /// 6118 // electron transport // inferred from electronic annotation /// 8652 // amino acid biosynthesis // inferred from electronic annotation /// 9086 // methionine biosynthesis // inferred from electronic annotation /// 19344 // cysteine biosynthesis // inferred from electronic annotation /// 8652 // amino acid bi…	5737 // cytoplasm // inferred from direct assay /// 9337 // sulfite reductase complex (NADPH) // inferred from direct assay /// 5737 // cytoplasm // traceable author statement /// 9337 // sulfite reductase complex (NADPH) // inferred from sequence similarity	4783 // sulfite reductase (NADPH) activity // inferred from electronic annotation /// 5489 // electron transporter activity // inferred from electronic annotation /// 5506 // iron ion binding // inferred from electronic annotation /// 10181 // FMN binding // inferred from electronic annotation /// 16491 // oxidoreductase activity // inferred from electronic annotation /// 46872 // metal ion bindi…
YKL081W	TEF4	6.85441	98.58	0.002678	0.0199888	TEF4	chr11	Translation elongation factor EF-1 gamma	6412 // protein biosynthesis // inferred from electronic annotation /// 6414 // translational elongation // inferred from electronic annotation /// 6414 // translational elongation // traceable author statement	5739 // mitochondrion // inferred from direct assay /// 5739 // mitochondrion // inferred from electronic annotation /// 5853 // eukaryotic translation elongation factor 1 complex // inferred from electronic annotation /// 5840 // ribosome // traceable author statement /// 5853 // eukaryotic translation elongation factor 1 complex // inferred from sequence similarity	5515 // protein binding // inferred from physical interaction /// 3746 // translation elongation factor activity // inferred from electronic annotation /// 3746 // translation elongation factor activity // traceable author statement
YHL015W	RPS20	6.77753	101.331	0.00249	0.0199888	RPS20	chr8	Protein component of the small (40S) ribosomal subunit; overproduction suppresses mutations affecting RNA polymerase III-dependent transcription; has similarity to E. coli S10 and rat S20 ribosomal proteins	6412 // protein biosynthesis // inferred from electronic annotation /// 6412 // protein biosynthesis // traceable author statement	5622 // intracellular // inferred from electronic annotation /// 5840 // ribosome // inferred from electronic annotation /// 15935 // small ribosomal subunit // inferred from electronic annotation /// 30529 // ribonucleoprotein complex // inferred from electronic annotation /// 5843 // cytosolic small ribosomal subunit (sensu Eukaryota) // traceable author statement	3735 // structural constituent of ribosome // inferred from electronic annotation /// 3735 // structural constituent of ribosome // traceable author statement
YLR325C	RPL38	6.47405	102.385	0.002464	0.0199888	RPL38	chr12	Protein component of the large (60S) ribosomal subunit, has similarity to rat L38 ribosomal protein	6412 // protein biosynthesis // inferred from electronic annotation /// 6412 // protein biosynthesis // traceable author statement	5622 // intracellular // inferred from electronic annotation /// 5840 // ribosome // inferred from electronic annotation /// 30529 // ribonucleoprotein complex // inferred from electronic annotation /// 5842 // cytosolic large ribosomal subunit (sensu Eukaryota) // traceable author statement	3735 // structural constituent of ribosome // inferred from electronic annotation /// 3735 // structural constituent of ribosome // traceable author statement
YNL096C	RPS7B	6.42054	119.559	0.001621	0.0199888	RPS7B	chr14	Protein component of the small (40S) ribosomal subunit, nearly identical to Rps7Ap; interacts with Kti11p; deletion causes hypersensitivity to zymocin; has similarity to rat S7 and Xenopus S8 ribosomal proteins	6412 // protein biosynthesis // inferred from electronic annotation /// 6412 // protein biosynthesis // traceable author statement	5732 // small nucleolar ribonucleoprotein complex // inferred from physical interaction /// 5622 // intracellular // inferred from electronic annotation /// 5840 // ribosome // inferred from electronic annotation /// 30529 // ribonucleoprotein complex // inferred from electronic annotation /// 5843 // cytosolic small ribosomal subunit (sensu Eukaryota) // traceable author statement	3735 // structural constituent of ribosome // inferred from electronic annotation /// 3735 // structural constituent of ribosome // traceable author statement
YNL178W	RPS3	5.71329	116.66	0.002118	0.0199888	RPS3	chr14	Protein component of the small (40S) ribosomal subunit, has apurinic/apyrimidinic (AP) endonuclease activity; essential for viability; has similarity to E. coli S3 and rat S3 ribosomal proteins	6974 // response to DNA damage stimulus // inferred from direct assay /// 6412 // protein biosynthesis // inferred from electronic annotation /// 6412 // protein biosynthesis // traceable author statement	5622 // intracellular // inferred from electronic annotation /// 5840 // ribosome // inferred from electronic annotation /// 15935 // small ribosomal subunit // inferred from electronic annotation /// 30529 // ribonucleoprotein complex // inferred from electronic annotation /// 5843 // cytosolic small ribosomal subunit (sensu Eukaryota) // traceable author statement	5515 // protein binding // inferred from physical interaction /// 3676 // nucleic acid binding // inferred from electronic annotation /// 3735 // structural constituent of ribosome // inferred from electronic annotation /// 3735 // structural constituent of ribosome // traceable author statement
YLR340W	RPP0	5.57543	108.459	0.002603	0.0199888	RPP0	chr12	Conserved ribosomal protein P0 similar to rat P0, human P0, and E. coli L10e; shown to be phosphorylated on serine 302	27 // ribosomal large subunit assembly and maintenance // inferred from mutant phenotype /// 6414 // translational elongation // inferred from electronic annotation /// 42254 // ribosome biogenesis and assembly // inferred from electronic annotation /// 6412 // protein biosynthesis // traceable author statement /// 6414 // translational elongation // inferred from sequence similarity	5622 // intracellular // inferred from electronic annotation /// 5840 // ribosome // inferred from electronic annotation /// 30529 // ribonucleoprotein complex // inferred from electronic annotation /// 5842 // cytosolic large ribosomal subunit (sensu Eukaryota) // traceable author statement	5515 // protein binding // inferred from physical interaction /// 3735 // structural constituent of ribosome // inferred from electronic annotation /// 3735 // structural constituent of ribosome // traceable author statement
YLR249W	YEF3	5.32593	128.325	0.00217	0.0199888	YEF3	chr12	Translational elongation factor, stimulates the binding of aminoacyl-tRNA (AA-tRNA) to ribosomes by releasing EF-1 alpha from the ribosomal complex; contains two ABC cassettes; binds and hydrolyses ATP	6412 // protein biosynthesis // inferred from electronic annotation /// 6414 // translational elongation // traceable author statement	5840 // ribosome // inferred from direct assay	5515 // protein binding // inferred from physical interaction /// 166 // nucleotide binding // inferred from electronic annotation /// 3723 // RNA binding // inferred from electronic annotation /// 3746 // translation elongation factor activity // inferred from electronic annotation /// 5488 // binding // inferred from electronic annotation /// 5524 // ATP binding // inferred from electronic anno…
YIL078W	THS1	4.99315	186.9	0.001931	0.0199888	THS1	chr9	Threonyl-tRNA synthetase, essential cytoplasmic protein	6412 // protein biosynthesis // inferred from mutant phenotype /// 6118 // electron transport // inferred from electronic annotation /// 6412 // protein biosynthesis // inferred from electronic annotation /// 6418 // tRNA aminoacylation for protein translation // inferred from electronic annotation /// 6435 // threonyl-tRNA aminoacylation // inferred from electronic annotation	5737 // cytoplasm // inferred from mutant phenotype /// 5739 // mitochondrion // inferred from direct assay	166 // nucleotide binding // inferred from electronic annotation /// 4812 // aminoacyl-tRNA ligase activity // inferred from electronic annotation /// 4829 // threonine-tRNA ligase activity // inferred from electronic annotation /// 5489 // electron transporter activity // inferred from electronic annotation /// 5506 // iron ion binding // inferred from electronic annotation /// 5524 // ATP bindi…
YOR303W	CPA1	13.1313	88.0739	0.003611	0.0202146	CPA1	chr15	Small subunit of carbamoyl phosphate synthetase, which catalyzes a step in the synthesis of citrulline, an arginine precursor; translationally regulated by an attenuator peptide encoded by YOR302W within the CPA1 mRNA 5'-leader	6526 // arginine biosynthesis // inferred from electronic annotation /// 6541 // glutamine metabolism // inferred from electronic annotation /// 6807 // nitrogen compound metabolism // inferred from electronic annotation /// 8652 // amino acid biosynthesis // inferred from electronic annotation /// 6526 // arginine biosynthesis // traceable author statement	5951 // carbamoyl-phosphate synthase complex // inferred from sequence similarity	4088 // carbamoyl-phosphate synthase (glutamine-hydrolyzing) activity // inferred from mutant phenotype /// 3824 // catalytic activity // inferred from electronic annotation /// 4086 // carbamoyl-phosphate synthase activity // inferred from electronic annotation /// 4088 // carbamoyl-phosphate synthase (glutamine-hydrolyzing) activity // inferred from electronic annotation /// 5524 // ATP binding…
YER006W	NUG1	8.94174	89.33	0.003483	0.0202146	NUG1	chr5	GTPase that associates with nuclear 60S pre-ribosomes, required for export of 60S ribosomal subunits from the nucleus	6364 // rRNA processing // inferred from mutant phenotype /// 6810 // transport // inferred from electronic annotation /// 7046 // ribosome biogenesis // inferred from electronic annotation /// 15031 // protein transport // inferred from electronic annotation	5634 // nucleus // inferred from direct assay /// 5730 // nucleolus // inferred from direct assay /// 5622 // intracellular // inferred from electronic annotation /// 5634 // nucleus // inferred from electronic annotation	166 // nucleotide binding // inferred from electronic annotation /// 5525 // GTP binding // inferred from electronic annotation /// 3924 // GTPase activity // traceable author statement
YOR063W	RPL3	8.57308	91.8982	0.003221	0.0202146	RPL3	chr15	Protein component of the large (60S) ribosomal subunit, has similarity to E. coli L3 and rat L3 ribosomal proteins; involved in the replication and maintenance of killer double stranded RNA virus	27 // ribosomal large subunit assembly and maintenance // inferred from mutant phenotype /// 6412 // protein biosynthesis // inferred from electronic annotation /// 6412 // protein biosynthesis // traceable author statement	5622 // intracellular // inferred from electronic annotation /// 5840 // ribosome // inferred from electronic annotation /// 30529 // ribonucleoprotein complex // inferred from electronic annotation /// 5842 // cytosolic large ribosomal subunit (sensu Eukaryota) // traceable author statement	3735 // structural constituent of ribosome // inferred from electronic annotation /// 3735 // structural constituent of ribosome // traceable author statement
YOR369C	RPS12	6.20893	90.6589	0.003573	0.0202146	RPS12	chr15	Protein component of the small (40S) ribosomal subunit; has similarity to rat ribosomal protein S12	6412 // protein biosynthesis // inferred from electronic annotation /// 6412 // protein biosynthesis // traceable author statement	5622 // intracellular // inferred from electronic annotation /// 5840 // ribosome // inferred from electronic annotation /// 30529 // ribonucleoprotein complex // inferred from electronic annotation /// 5843 // cytosolic small ribosomal subunit (sensu Eukaryota) // traceable author statement	3735 // structural constituent of ribosome // inferred from electronic annotation /// 3735 // structural constituent of ribosome // traceable author statement
YNL220W	ADE12	5.69413	94.9111	0.00348	0.0202146	ADE12	chr14	Adenylosuccinate synthase, catalyzes the first committed step in the 'de novo' biosynthesis of adenosine	6164 // purine nucleotide biosynthesis // inferred from electronic annotation /// 46086 // adenosine biosynthesis // traceable author statement /// 723 // telomere maintenance // inferred from mutant phenotype /// 6164 // purine nucleotide biosynthesis // traceable author statement	5737 // cytoplasm // inferred from direct assay	42802 // identical protein binding // inferred from physical interaction /// 4019 // adenylosuccinate synthase activity // inferred from direct assay /// 166 // nucleotide binding // inferred from electronic annotation /// 287 // magnesium ion binding // inferred from electronic annotation /// 3677 // DNA binding // inferred from electronic annotation /// 4019 // adenylosuccinate synthase activit…
YIL142W	CCT2	5.23913	107.726	0.003098	0.0202146	CCT2	chr9	Subunit beta of the cytosolic chaperonin Cct ring complex, related to Tcp1p, required for the assembly of actin and tubulins in vivo	6457 // protein folding // inferred from electronic annotation /// 44267 // cellular protein metabolism // inferred from electronic annotation /// 6457 // protein folding // traceable author statement /// 7010 // cytoskeleton organization and biogenesis // traceable author statement	5832 // chaperonin-containing T-complex // inferred from physical interaction /// 5737 // cytoplasm // inferred from direct assay /// 5737 // cytoplasm // traceable author statement /// 5832 // chaperonin-containing T-complex // traceable author statement /// 5856 // cytoskeleton // traceable author statement	5515 // protein binding // inferred from physical interaction /// 166 // nucleotide binding // inferred from electronic annotation /// 5515 // protein binding // inferred from electronic annotation /// 5524 // ATP binding // inferred from electronic annotation /// 51082 // unfolded protein binding // inferred from electronic annotation /// 51082 // unfolded protein binding // traceable author sta…
YDR064W	RPS13	5.07995	109.63	0.003282	0.0202146	RPS13	chr4	Protein component of the small (40S) ribosomal subunit; has similarity to E. coli S15 and rat S13 ribosomal proteins	6412 // protein biosynthesis // inferred from electronic annotation /// 6412 // protein biosynthesis // traceable author statement	5622 // intracellular // inferred from electronic annotation /// 5840 // ribosome // inferred from electronic annotation /// 30529 // ribonucleoprotein complex // inferred from electronic annotation /// 5843 // cytosolic small ribosomal subunit (sensu Eukaryota) // traceable author statement	3735 // structural constituent of ribosome // inferred from electronic annotation /// 3735 // structural constituent of ribosome // traceable author statement
YDR234W	LYS4	9.4345	83.2386	0.004286	0.020496	LYS4	chr4	Homoaconitase, catalyzes the conversion of homocitrate to homoisocitrate, which is a step in the lysine biosynthesis pathway	8152 // metabolism // inferred from electronic annotation /// 8652 // amino acid biosynthesis // inferred from electronic annotation /// 9085 // lysine biosynthesis // inferred from electronic annotation /// 19878 // lysine biosynthesis via aminoadipic acid // non-traceable author statement	5739 // mitochondrion // inferred from direct assay /// 5739 // mitochondrion // inferred from electronic annotation /// 5739 // mitochondrion // traceable author statement	4409 // homoaconitate hydratase activity // inferred from electronic annotation /// 5506 // iron ion binding // inferred from electronic annotation /// 16829 // lyase activity // inferred from electronic annotation /// 16836 // hydro-lyase activity // inferred from electronic annotation /// 46872 // metal ion binding // inferred from electronic annotation /// 51536 // iron-sulfur cluster binding …
YML073C	RPL6A	9.02578	81.6032	0.004577	0.020496	RPL6A	chr13	N-terminally acetylated protein component of the large (60S) ribosomal subunit, has similarity to Rpl6Bp and to rat L6 ribosomal protein; binds to 5.8S rRNA	27 // ribosomal large subunit assembly and maintenance // inferred from mutant phenotype /// 6412 // protein biosynthesis // inferred from electronic annotation /// 6412 // protein biosynthesis // traceable author statement	5622 // intracellular // inferred from electronic annotation /// 5840 // ribosome // inferred from electronic annotation /// 30529 // ribonucleoprotein complex // inferred from electronic annotation /// 5842 // cytosolic large ribosomal subunit (sensu Eukaryota) // traceable author statement	3723 // RNA binding // inferred from direct assay /// 3735 // structural constituent of ribosome // inferred from electronic annotation /// 3735 // structural constituent of ribosome // traceable author statement
YGL234W	ADE5,7	6.89542	80.9123	0.004743	0.020496	ADE5,7	chr7	Bifunctional enzyme of the 'de novo' purine nucleotide biosynthetic pathway, contains aminoimidazole ribotide synthetase and glycinamide ribotide synthetase activities	6164 // purine nucleotide biosynthesis // inferred from electronic annotation /// 6189 // 'de novo' IMP biosynthesis // inferred from electronic annotation /// 9113 // purine base biosynthesis // inferred from electronic annotation /// 6144 // purine base metabolism // traceable author statement /// 6164 // purine nucleotide biosynthesis // traceable author statement /// 6189 // 'de novo' IMP bio…	5737 // cytoplasm // inferred from direct assay /// 5737 // cytoplasm // inferred from electronic annotation	42802 // identical protein binding // inferred from physical interaction /// 3824 // catalytic activity // inferred from electronic annotation /// 4637 // phosphoribosylamine-glycine ligase activity // inferred from electronic annotation /// 4641 // phosphoribosylformylglycinamidine cyclo-ligase activity // inferred from electronic annotation /// 16874 // ligase activity // inferred from electron…
YOL040C	RPS15	6.6975	82.603	0.004479	0.020496	RPS15	chr15	Protein component of the small (40S) ribosomal subunit; has similarity to E. coli S19 and rat S15 ribosomal proteins	56 // ribosomal small subunit export from nucleus // inferred from mutant phenotype /// 6412 // protein biosynthesis // inferred from electronic annotation /// 7046 // ribosome biogenesis // inferred from electronic annotation /// 6412 // protein biosynthesis // traceable author statement	5622 // intracellular // inferred from electronic annotation /// 5840 // ribosome // inferred from electronic annotation /// 15935 // small ribosomal subunit // inferred from electronic annotation /// 30529 // ribonucleoprotein complex // inferred from electronic annotation /// 5843 // cytosolic small ribosomal subunit (sensu Eukaryota) // traceable author statement	3735 // structural constituent of ribosome // inferred from electronic annotation /// 3735 // structural constituent of ribosome // traceable author statement
YOR335C	ALA1	5.54755	88.2666	0.004271	0.020496	ALA1	chr15	Cytoplasmic alanyl-tRNA synthetase, required for protein synthesis; point mutation (cdc64-1 allele) causes cell cycle arrest at G1; lethality of null mutation is functionally complemented by human homolog	6419 // alanyl-tRNA aminoacylation // inferred from genetic interaction /// 6412 // protein biosynthesis // inferred from electronic annotation /// 6419 // alanyl-tRNA aminoacylation // inferred from electronic annotation /// 6419 // alanyl-tRNA aminoacylation // inferred from mutant phenotype	5737 // cytoplasm // inferred from direct assay /// 5739 // mitochondrion // inferred from direct assay	4813 // alanine-tRNA ligase activity // inferred from genetic interaction /// 166 // nucleotide binding // inferred from electronic annotation /// 3676 // nucleic acid binding // inferred from electronic annotation /// 4812 // aminoacyl-tRNA ligase activity // inferred from electronic annotation /// 4813 // alanine-tRNA ligase activity // inferred from electronic annotation /// 5524 // ATP bindin…
YPL131W	RPL5	5.31407	88.1147	0.004596	0.020496	RPL5	chr16	Protein component of the large (60S) ribosomal subunit with similarity to E. coli L18 and rat L5 ribosomal proteins; binds 5S rRNA and is required for 60S subunit assembly	27 // ribosomal large subunit assembly and maintenance // inferred from mutant phenotype /// 6412 // protein biosynthesis // inferred from electronic annotation /// 6412 // protein biosynthesis // traceable author statement	5622 // intracellular // inferred from electronic annotation /// 5840 // ribosome // inferred from electronic annotation /// 30529 // ribonucleoprotein complex // inferred from electronic annotation /// 5842 // cytosolic large ribosomal subunit (sensu Eukaryota) // traceable author statement	3723 // RNA binding // inferred from direct assay /// 3723 // RNA binding // inferred from electronic annotation /// 3735 // structural constituent of ribosome // inferred from electronic annotation /// 8097 // 5S rRNA binding // inferred from electronic annotation /// 19843 // rRNA binding // inferred from electronic annotation /// 3735 // structural constituent of ribosome // traceable author s…
YPL160W	CDC60	5.28139	91.7741	0.004278	0.020496	CDC60	chr16	Cytosolic leucyl tRNA synthetase, ligates leucine to the appropriate tRNA	6429 // leucyl-tRNA aminoacylation // inferred from direct assay /// 6412 // protein biosynthesis // inferred from electronic annotation /// 6418 // tRNA aminoacylation for protein translation // inferred from electronic annotation	5737 // cytoplasm // inferred from direct assay /// 5737 // cytoplasm // inferred from electronic annotation	4823 // leucine-tRNA ligase activity // inferred from direct assay /// 166 // nucleotide binding // inferred from electronic annotation /// 4812 // aminoacyl-tRNA ligase activity // inferred from electronic annotation /// 4823 // leucine-tRNA ligase activity // inferred from electronic annotation /// 5524 // ATP binding // inferred from electronic annotation /// 16874 // ligase activity // inferr…
YKL182W	FAS1	4.39834	110.995	0.005614	0.0238415	FAS1	chr11	Beta subunit of fatty acid synthetase, which catalyzes the synthesis of long-chain saturated fatty acids; contains acetyltransacylase, dehydratase, enoyl reductase, malonyl transacylase, and palmitoyl transacylase activities	6118 // electron transport // inferred from electronic annotation /// 6633 // fatty acid biosynthesis // inferred from electronic annotation /// 8152 // metabolism // inferred from electronic annotation /// 8610 // lipid biosynthesis // inferred from electronic annotation /// 6633 // fatty acid biosynthesis // traceable author statement	5739 // mitochondrion // inferred from direct assay /// 5835 // fatty acid synthase complex // inferred from direct assay /// 5835 // fatty acid synthase complex // inferred from electronic annotation /// 5829 // cytosol // traceable author statement	4313 // [acyl-carrier protein] S-acetyltransferase activity // inferred from mutant phenotype /// 4314 // [acyl-carrier protein] S-malonyltransferase activity // inferred from mutant phenotype /// 4317 // 3-hydroxypalmitoyl-[acyl-carrier protein] dehydratase activity // inferred from mutant phenotype /// 4318 // enoyl-[acyl-carrier protein] reductase (NADH) activity // inferred from mutant phenot…
YOL097C	WRS1	4.38319	108.735	0.005813	0.0242682	WRS1	chr15	Cytoplasmic tryptophanyl-tRNA synthetase, aminoacylates tryptophanyl-tRNA	6412 // protein biosynthesis // inferred from electronic annotation /// 6418 // tRNA aminoacylation for protein translation // inferred from electronic annotation /// 6436 // tryptophanyl-tRNA aminoacylation // inferred from electronic annotation /// 6436 // tryptophanyl-tRNA aminoacylation // traceable author statement	5737 // cytoplasm // traceable author statement	4830 // tryptophan-tRNA ligase activity // inferred from direct assay /// 166 // nucleotide binding // inferred from electronic annotation /// 4812 // aminoacyl-tRNA ligase activity // inferred from electronic annotation /// 4830 // tryptophan-tRNA ligase activity // inferred from electronic annotation /// 5524 // ATP binding // inferred from electronic annotation /// 16874 // ligase activity // …
YPL231W	FAS2	4.13579	151.837	0.006269	0.0251996	FAS2	chr16	Alpha subunit of fatty acid synthetase, which catalyzes the synthesis of long-chain saturated fatty acids; contains beta-ketoacyl reductase and beta-ketoacyl synthase activities	6633 // fatty acid biosynthesis // inferred from electronic annotation /// 8610 // lipid biosynthesis // inferred from electronic annotation /// 18065 // protein-cofactor linkage // traceable author statement /// 6633 // fatty acid biosynthesis // traceable author statement	5739 // mitochondrion // inferred from direct assay /// 5835 // fatty acid synthase complex // traceable author statement	287 // magnesium ion binding // inferred from electronic annotation /// 3824 // catalytic activity // inferred from electronic annotation /// 4315 // 3-oxoacyl-[acyl-carrier protein] synthase activity // inferred from electronic annotation /// 4316 // 3-oxoacyl-[acyl-carrier protein] reductase activity // inferred from electronic annotation /// 4321 // fatty-acyl-CoA synthase activity // inferred…
YER036C	ARB1	4.07487	186.13	0.006452	0.0252257	ARB1	chr5	ATPase of the ATP-binding cassette (ABC) family involved in 40S and 60S ribosome biogenesis, has similarity to Gcn20p; shuttles from nucleus to cytoplasm, physically interacts with Tif6p, Lsg1p	56 // ribosomal small subunit export from nucleus // inferred from mutant phenotype /// 7046 // ribosome biogenesis // inferred from mutant phenotype /// 6810 // transport // inferred from electronic annotation	5634 // nucleus // inferred from direct assay /// 5737 // cytoplasm // inferred from direct assay	42626 // ATPase activity, coupled to transmembrane movement of substances // inferred from mutant phenotype /// 166 // nucleotide binding // inferred from electronic annotation /// 5524 // ATP binding // inferred from electronic annotation /// 16887 // ATPase activity // inferred from electronic annotation /// 17111 // nucleoside-triphosphatase activity // inferred from electronic annotation /// …
YGR285C	ZUO1	4.82336	78.1618	0.007276	0.0256026	ZUO1	chr7	Cytosolic ribosome-associated chaperone that acts, together with Ssz1p and the Ssb proteins, as a chaperone for nascent polypeptide chains; contains a DnaJ domain and functions as a J-protein partner for Ssb1p and Ssb2p	6450 // regulation of translational fidelity // inferred from mutant phenotype /// 6457 // protein folding // inferred from electronic annotation /// 6457 // protein folding // non-traceable author statement	5737 // cytoplasm // inferred from direct assay /// 5739 // mitochondrion // inferred from direct assay /// 5634 // nucleus // inferred from electronic annotation /// 5829 // cytosol // non-traceable author statement /// 5840 // ribosome // non-traceable author statement	3677 // DNA binding // inferred from electronic annotation /// 31072 // heat shock protein binding // inferred from electronic annotation /// 51082 // unfolded protein binding // inferred from electronic annotation /// 51082 // unfolded protein binding // non-traceable author statement
YPR016C	TIF6	4.70771	81.176	0.007077	0.0256026	TIF6	chr16	Constituent of 66S pre-ribosomal particles, has similarity to human translation initiation factor 6 (eIF6); may be involved in the biogenesis and or stability of 60S ribosomal subunits	30489 // processing of 27S pre-rRNA // inferred from mutant phenotype /// 42273 // ribosomal large subunit biogenesis // inferred from mutant phenotype /// 42273 // ribosomal large subunit biogenesis // inferred from physical interaction /// 6412 // protein biosynthesis // inferred from electronic annotation /// 6413 // translational initiation // inferred from electronic annotation	5634 // nucleus // inferred from direct assay /// 5737 // cytoplasm // inferred from direct assay /// 5634 // nucleus // inferred from electronic annotation	5515 // protein binding // inferred from physical interaction /// 3743 // translation initiation factor activity // inferred from electronic annotation
YIL133C	RPL16A	4.70084	81.0659	0.007119	0.0256026	RPL16A	chr9	N-terminally acetylated protein component of the large (60S) ribosomal subunit, binds to 5.8 S rRNA; has similarity to Rpl16Bp, E. coli L13 and rat L13a ribosomal proteins; transcriptionally regulated by Rap1p	6412 // protein biosynthesis // inferred from electronic annotation /// 6412 // protein biosynthesis // traceable author statement	5622 // intracellular // inferred from electronic annotation /// 5840 // ribosome // inferred from electronic annotation /// 15934 // large ribosomal subunit // inferred from electronic annotation /// 30529 // ribonucleoprotein complex // inferred from electronic annotation /// 5842 // cytosolic large ribosomal subunit (sensu Eukaryota) // traceable author statement	3723 // RNA binding // inferred from direct assay /// 3735 // structural constituent of ribosome // inferred from electronic annotation /// 3735 // structural constituent of ribosome // traceable author statement
YFR030W	MET10	7.93665	66.2269	0.008497	0.0264547	MET10	chr6	Subunit alpha of assimilatory sulfite reductase, which is responsible for the conversion of sulfite into sulfide	6118 // electron transport // inferred from electronic annotation /// 6810 // transport // inferred from electronic annotation /// 8652 // amino acid biosynthesis // inferred from electronic annotation /// 9086 // methionine biosynthesis // inferred from electronic annotation /// 19344 // cysteine biosynthesis // inferred from electronic annotation /// 103 // sulfate assimilation // traceable aut…	5737 // cytoplasm // traceable author statement /// 9337 // sulfite reductase complex (NADPH) // inferred from direct assay /// 9337 // sulfite reductase complex (NADPH) // inferred from sequence similarity	4783 // sulfite reductase (NADPH) activity // inferred from electronic annotation /// 16491 // oxidoreductase activity // inferred from electronic annotation /// 4783 // sulfite reductase (NADPH) activity // inferred from sequence similarity
YMR217W	GUA1	5.55461	67.0288	0.008851	0.0264547	GUA1	chr13	GMP synthase, an enzyme that catalyzes the second step in the biosynthesis of GMP from inosine 5'-phosphate (IMP); transcription is not subject to regulation by guanine but is negatively regulated by nutrient starvation	6164 // purine nucleotide biosynthesis // inferred from electronic annotation /// 6177 // GMP biosynthesis // inferred from electronic annotation /// 6541 // glutamine metabolism // inferred from electronic annotation /// 9058 // biosynthesis // inferred from electronic annotation /// 46037 // GMP metabolism // traceable author statement	---	3922 // GMP synthase (glutamine-hydrolyzing) activity // inferred from mutant phenotype /// 166 // nucleotide binding // inferred from electronic annotation /// 3824 // catalytic activity // inferred from electronic annotation /// 3922 // GMP synthase (glutamine-hydrolyzing) activity // inferred from electronic annotation /// 5524 // ATP binding // inferred from electronic annotation /// 16874 //…
YBR189W	RPS9B	5.47417	65.7897	0.009415	0.0264547	RPS9B	chr2	Protein component of the small (40S) ribosomal subunit; nearly identical to Rps9Bp and has similarity to E. coli S4 and rat S9 ribosomal proteins	6450 // regulation of translational fidelity // inferred from mutant phenotype /// 6412 // protein biosynthesis // inferred from electronic annotation /// 6412 // protein biosynthesis // traceable author statement	5732 // small nucleolar ribonucleoprotein complex // inferred from physical interaction /// 5622 // intracellular // inferred from electronic annotation /// 5840 // ribosome // inferred from electronic annotation /// 15935 // small ribosomal subunit // inferred from electronic annotation /// 30529 // ribonucleoprotein complex // inferred from electronic annotation /// 5843 // cytosolic small ribo…	3723 // RNA binding // inferred from electronic annotation /// 3735 // structural constituent of ribosome // inferred from electronic annotation /// 3735 // structural constituent of ribosome // traceable author statement
YLR075W	RPL10	5.45869	65.0941	0.009686	0.0264547	RPL10	chr12	Protein component of the large (60S) ribosomal subunit, responsible for joining the 40S and 60S subunits; regulates translation initiation; has similarity to rat L10 ribosomal protein and to members of the QM gene family	27 // ribosomal large subunit assembly and maintenance // inferred from mutant phenotype /// 6412 // protein biosynthesis // inferred from electronic annotation /// 6412 // protein biosynthesis // traceable author statement	5622 // intracellular // inferred from electronic annotation /// 5840 // ribosome // inferred from electronic annotation /// 30529 // ribonucleoprotein complex // inferred from electronic annotation /// 5842 // cytosolic large ribosomal subunit (sensu Eukaryota) // traceable author statement	5515 // protein binding // inferred from physical interaction /// 3735 // structural constituent of ribosome // inferred from electronic annotation /// 3735 // structural constituent of ribosome // traceable author statement
YGR061C	ADE6	5.20196	65.7926	0.009786	0.0264547	ADE6	chr7	Formylglycinamidine-ribonucleotide (FGAM)-synthetase, catalyzes a step in the 'de novo' purine nucleotide biosynthetic pathway	6164 // purine nucleotide biosynthesis // inferred from mutant phenotype /// 6164 // purine nucleotide biosynthesis // inferred from electronic annotation /// 6189 // 'de novo' IMP biosynthesis // inferred from electronic annotation /// 6541 // glutamine metabolism // inferred from electronic annotation /// 6164 // purine nucleotide biosynthesis // traceable author statement /// 6189 // 'de novo'…	5737 // cytoplasm // inferred from direct assay	42802 // identical protein binding // inferred from physical interaction /// 166 // nucleotide binding // inferred from electronic annotation /// 3824 // catalytic activity // inferred from electronic annotation /// 4642 // phosphoribosylformylglycinamidine synthase activity // inferred from electronic annotation /// 5524 // ATP binding // inferred from electronic annotation /// 16874 // ligase a…
YOL039W	RPP2A	4.79944	69.2016	0.009538	0.0264547	RPP2A	chr15	Ribosomal protein P2 alpha, a component of the ribosomal stalk, which is involved in the interaction between translational elongation factors and the ribosome; regulates the accumulation of P1 (Rpp1Ap and Rpp1Bp) in the cytoplasm	6412 // protein biosynthesis // inferred from electronic annotation /// 6414 // translational elongation // inferred from electronic annotation /// 6412 // protein biosynthesis // traceable author statement /// 6414 // translational elongation // inferred from sequence similarity	5622 // intracellular // inferred from electronic annotation /// 5840 // ribosome // inferred from electronic annotation /// 30529 // ribonucleoprotein complex // inferred from electronic annotation /// 5842 // cytosolic large ribosomal subunit (sensu Eukaryota) // traceable author statement	3735 // structural constituent of ribosome // inferred from electronic annotation /// 3735 // structural constituent of ribosome // traceable author statement
YLR153C	ACS2	4.72699	73.5218	0.008605	0.0264547	ACS2	chr12	Acetyl-coA synthetase isoform, required for growth on glucose; expressed under anaerobic conditions	6085 // acetyl-CoA biosynthesis // inferred from direct assay /// 8152 // metabolism // inferred from electronic annotation	5829 // cytosol // inferred from direct assay	3987 // acetate-CoA ligase activity // inferred from direct assay /// 3824 // catalytic activity // inferred from electronic annotation /// 3987 // acetate-CoA ligase activity // inferred from electronic annotation /// 16208 // AMP binding // inferred from electronic annotation /// 16874 // ligase activity // inferred from electronic annotation
YDR382W	RPP2B	4.72317	70.0376	0.009541	0.0264547	RPP2B	chr4	Ribosomal protein P2 beta, a component of the ribosomal stalk, which is involved in the interaction between translational elongation factors and the ribosome; regulates the accumulation of P1 (Rpp1Ap and Rpp1Bp) in the cytoplasm	6412 // protein biosynthesis // inferred from electronic annotation /// 6414 // translational elongation // inferred from electronic annotation /// 6412 // protein biosynthesis // traceable author statement /// 6414 // translational elongation // inferred from sequence similarity	5622 // intracellular // inferred from electronic annotation /// 5840 // ribosome // inferred from electronic annotation /// 30529 // ribonucleoprotein complex // inferred from electronic annotation /// 5842 // cytosolic large ribosomal subunit (sensu Eukaryota) // traceable author statement	3735 // structural constituent of ribosome // inferred from electronic annotation /// 3735 // structural constituent of ribosome // traceable author statement
YOL127W	RPL25	4.63912	76.5779	0.008198	0.0264547	RPL25	chr15	Primary rRNA-binding ribosomal protein component of the large (60S) ribosomal subunit, has similarity to E. coli L23 and rat L23a ribosomal proteins; binds to 26S rRNA via a conserved C-terminal motif	27 // ribosomal large subunit assembly and maintenance // inferred from mutant phenotype /// 6412 // protein biosynthesis // inferred from electronic annotation /// 6412 // protein biosynthesis // traceable author statement	5622 // intracellular // inferred from electronic annotation /// 5840 // ribosome // inferred from electronic annotation /// 30529 // ribonucleoprotein complex // inferred from electronic annotation /// 5842 // cytosolic large ribosomal subunit (sensu Eukaryota) // traceable author statement	3723 // RNA binding // inferred from direct assay /// 166 // nucleotide binding // inferred from electronic annotation /// 3723 // RNA binding // inferred from electronic annotation /// 3735 // structural constituent of ribosome // inferred from electronic annotation /// 19843 // rRNA binding // inferred from electronic annotation /// 3735 // structural constituent of ribosome // traceable author…
YNL209W	SSB2	4.42915	74.2634	0.009655	0.0264547	SSB2	chr14 /// chr4	Cytoplasmic ATPase that is a ribosome-associated molecular chaperone, functions with J-protein partner Zuo1p; may be involved in the folding of newly-synthesized polypeptide chains; member of the HSP70 family; homolog of SSB1 /// Cytoplasmic ATPase that is a ribosome-associated molecular chaperone, functions with J-protein partner Zuo1p; may be involved in folding of newly-made polypeptide chains…	6450 // regulation of translational fidelity // inferred from mutant phenotype /// 6412 // protein biosynthesis // inferred from electronic annotation /// 6457 // protein folding // inferred from electronic annotation /// 6986 // response to unfolded protein // inferred from electronic annotation /// 6412 // protein biosynthesis // traceable author statement /// 6412 // protein biosynthesis // in…	5625 // soluble fraction // inferred from direct assay /// 5844 // polysome // traceable author statement /// 5844 // polysome // inferred from direct assay /// 5737 // cytoplasm // inferred from direct assay	5515 // protein binding // inferred from physical interaction /// 16887 // ATPase activity // inferred from direct assay /// 166 // nucleotide binding // inferred from electronic annotation /// 5524 // ATP binding // inferred from electronic annotation /// 51082 // unfolded protein binding // traceable author statement /// 51082 // unfolded protein binding // inferred from sequence similarity ///…
YDR502C	SAM2	4.30437	78.7334	0.009441	0.0264547	SAM2	chr4	S-adenosylmethionine synthetase, catalyzes transfer of the adenosyl group of ATP to the sulfur atom of methionine; one of two differentially regulated isozymes (Sam1p and Sam2p)	6730 // one-carbon compound metabolism // inferred from electronic annotation /// 6555 // methionine metabolism // traceable author statement	---	5515 // protein binding // inferred from physical interaction /// 166 // nucleotide binding // inferred from electronic annotation /// 287 // magnesium ion binding // inferred from electronic annotation /// 4478 // methionine adenosyltransferase activity // inferred from electronic annotation /// 5524 // ATP binding // inferred from electronic annotation /// 16740 // transferase activity // infer…
YHR019C	DED81	3.87185	131.407	0.009167	0.0264547	DED81	chr8	Cytosolic asparaginyl-tRNA synthetase, required for protein synthesis, catalyzes the specific attachment of asparagine to its cognate tRNA	6421 // asparaginyl-tRNA aminoacylation // inferred from direct assay /// 6412 // protein biosynthesis // inferred from electronic annotation /// 6418 // tRNA aminoacylation for protein translation // inferred from electronic annotation /// 6421 // asparaginyl-tRNA aminoacylation // inferred from electronic annotation /// 6422 // aspartyl-tRNA aminoacylation // inferred from electronic annotation…	5737 // cytoplasm // inferred from electronic annotation /// 5737 // cytoplasm // traceable author statement	4816 // asparagine-tRNA ligase activity // inferred from direct assay /// 166 // nucleotide binding // inferred from electronic annotation /// 3676 // nucleic acid binding // inferred from electronic annotation /// 4812 // aminoacyl-tRNA ligase activity // inferred from electronic annotation /// 4815 // aspartate-tRNA ligase activity // inferred from electronic annotation /// 4816 // asparagine-t…
YJR109C	CPA2	3.77043	170.303	0.009796	0.0264547	CPA2	chr10	Large subunit of carbamoyl phosphate synthetase, which catalyzes a step in the synthesis of citrulline, an arginine precursor	6526 // arginine biosynthesis // inferred from electronic annotation /// 6807 // nitrogen compound metabolism // inferred from electronic annotation /// 8152 // metabolism // inferred from electronic annotation /// 8652 // amino acid biosynthesis // inferred from electronic annotation /// 19856 // pyrimidine base biosynthesis // inferred from electronic annotation /// 6526 // arginine biosynthesi…	5737 // cytoplasm // inferred from electronic annotation /// 5951 // carbamoyl-phosphate synthase complex // inferred from sequence similarity	4088 // carbamoyl-phosphate synthase (glutamine-hydrolyzing) activity // inferred from mutant phenotype /// 166 // nucleotide binding // inferred from electronic annotation /// 3824 // catalytic activity // inferred from electronic annotation /// 4086 // carbamoyl-phosphate synthase activity // inferred from electronic annotation /// 4088 // carbamoyl-phosphate synthase (glutamine-hydrolyzing) ac…
YMR229C	RRP5	7.60444	62.2773	0.010089	0.026505	RRP5	chr13	Protein required for the synthesis of both 18S and 5.8S rRNA; C-terminal region is crucial for the formation of 18S rRNA and N-terminal region is required for the 5.8S rRNA; component of small ribosomal subunit (SSU) processosome	6365 // 35S primary transcript processing // inferred from physical interaction /// 30490 // processing of 20S pre-rRNA // inferred from physical interaction /// 6364 // rRNA processing // inferred from electronic annotation /// 6364 // rRNA processing // traceable author statement	5732 // small nucleolar ribonucleoprotein complex // inferred from physical interaction /// 5634 // nucleus // inferred from electronic annotation /// 5730 // nucleolus // traceable author statement	5515 // protein binding // inferred from physical interaction /// 30515 // snoRNA binding // inferred from physical interaction /// 42134 // rRNA primary transcript binding // inferred from direct assay /// 3676 // nucleic acid binding // inferred from electronic annotation /// 3723 // RNA binding // inferred from electronic annotation /// 5488 // binding // inferred from electronic annotation //…
YJR070C	LIA1	6.95231	59.4191	0.011527	0.0292708	LIA1	chr10	Deoxyhypusine hydroxylase, a HEAT-repeat containing metalloenzyme that catalyses hypusine formation; binds to and is required for the modification of Hyp2p (eIF5A); complements S. pombe mmd1 mutants defective in mitochondrial positioning	226 // microtubule cytoskeleton organization and biogenesis // inferred from genetic interaction /// 46515 // hypusine biosynthesis // inferred from direct assay /// 226 // microtubule cytoskeleton organization and biogenesis // inferred from mutant phenotype /// 46515 // hypusine biosynthesis // inferred from mutant phenotype	5634 // nucleus // inferred from direct assay /// 5737 // cytoplasm // inferred from direct assay	5515 // protein binding // inferred from physical interaction /// 19135 // deoxyhypusine monooxygenase activity // inferred from direct assay /// 5488 // binding // inferred from electronic annotation /// 19135 // deoxyhypusine monooxygenase activity // inferred from mutant phenotype
YDR091C	RLI1	5.91967	59.2157	0.011979	0.0299236	RLI1	chr4	Essential iron-sulfur protein required for ribosome biogenesis and translation initiation; facilitates binding of a multifactor complex (MFC) of translation initiation factors to the small ribosomal subunit; predicted ABC family ATPase	54 // ribosome export from nucleus // inferred from mutant phenotype /// 6413 // translational initiation // inferred from mutant phenotype /// 42273 // ribosomal large subunit biogenesis // inferred from mutant phenotype /// 6118 // electron transport // inferred from electronic annotation	5634 // nucleus // inferred from direct assay /// 5737 // cytoplasm // inferred from direct assay /// 5830 // cytosolic ribosome (sensu Eukaryota) // inferred from direct assay	5515 // protein binding // inferred from physical interaction /// 5506 // iron ion binding // inferred from direct assay /// 166 // nucleotide binding // inferred from electronic annotation /// 5489 // electron transporter activity // inferred from electronic annotation /// 5506 // iron ion binding // inferred from electronic annotation /// 5524 // ATP binding // inferred from electronic annotati…
YLR304C	ACO1	7.92202	57.7229	0.012474	0.0301228	ACO1	chr12	Aconitase, required for the tricarboxylic acid (TCA) cycle and also independently required for mitochondrial genome maintenance; component of the mitochondrial nucleoid; mutation leads to glutamate auxotrophy	2 // mitochondrial genome maintenance // inferred from mutant phenotype /// 19541 // propionate metabolism // inferred from expression pattern /// 6099 // tricarboxylic acid cycle // inferred from electronic annotation /// 8152 // metabolism // inferred from electronic annotation /// 6099 // tricarboxylic acid cycle // traceable author statement /// 6101 // citrate metabolism // traceable author …	42645 // mitochondrial nucleoid // inferred from direct assay /// 5739 // mitochondrion // inferred from electronic annotation /// 5759 // mitochondrial matrix // traceable author statement /// 5829 // cytosol // traceable author statement	5515 // protein binding // inferred from physical interaction /// 3994 // aconitate hydratase activity // inferred from electronic annotation /// 5506 // iron ion binding // inferred from electronic annotation /// 16829 // lyase activity // inferred from electronic annotation /// 16836 // hydro-lyase activity // inferred from electronic annotation /// 46872 // metal ion binding // inferred from e…
YHR065C	RRP3	4.53116	62.9922	0.012863	0.0307606	RRP3	chr8	Protein involved in rRNA processing; required for maturation of the 35S primary transcript of pre-rRNA and for cleavage leading to mature 18S rRNA; homologous to eIF-4a, which is a DEAD box RNA-dependent ATPase with helicase activity	6364 // rRNA processing // inferred from electronic annotation /// 6365 // 35S primary transcript processing // traceable author statement	5634 // nucleus // inferred from electronic annotation /// 5730 // nucleolus // traceable author statement	166 // nucleotide binding // inferred from electronic annotation /// 3676 // nucleic acid binding // inferred from electronic annotation /// 3723 // RNA binding // inferred from electronic annotation /// 4386 // helicase activity // inferred from electronic annotation /// 5524 // ATP binding // inferred from electronic annotation /// 8026 // ATP-dependent helicase activity // inferred from electr…
YJR105W	ADO1	7.86946	56.2155	0.013446	0.0309528	ADO1	chr10	Adenosine kinase, required for the utilization of S-adenosylmethionine (AdoMet); may be involved in recycling adenosine produced through the methyl cycle	6144 // purine base metabolism // inferred from mutant phenotype /// 6166 // purine ribonucleoside salvage // inferred from electronic annotation /// 723 // telomere maintenance // inferred from mutant phenotype	5634 // nucleus // inferred from direct assay /// 5737 // cytoplasm // inferred from direct assay	42802 // identical protein binding // inferred from physical interaction /// 4001 // adenosine kinase activity // inferred from direct assay /// 4001 // adenosine kinase activity // inferred from electronic annotation /// 16301 // kinase activity // inferred from electronic annotation /// 16740 // transferase activity // inferred from electronic annotation /// 4001 // adenosine kinase activity //…
YER091C	MET6	6.94753	56.3245	0.013411	0.0309528	MET6	chr5	Cobalamin-independent methionine synthase, involved in amino acid biosynthesis; requires a minimum of two glutamates on the methyltetrahydrofolate substrate, similar to bacterial metE homologs	9086 // methionine biosynthesis // inferred from mutant phenotype /// 8652 // amino acid biosynthesis // inferred from electronic annotation /// 9086 // methionine biosynthesis // inferred from electronic annotation	5737 // cytoplasm // inferred from direct assay	3871 // 5-methyltetrahydropteroyltriglutamate-homocysteine S-methyltransferase activity // inferred from mutant phenotype /// 3871 // 5-methyltetrahydropteroyltriglutamate-homocysteine S-methyltransferase activity // inferred from electronic annotation /// 8168 // methyltransferase activity // inferred from electronic annotation /// 8270 // zinc ion binding // inferred from electronic annotation …
YGL125W	MET13	5.1111	58.6603	0.01323	0.0309528	MET13	chr7	Isozyme of methylenetetrahydrofolate reductase, catalyzes the reduction of 5,10-methylenetetrahydrofolate to 5-methyltetrahydrofolate in the methionine biosynthesis pathway	6555 // methionine metabolism // inferred from mutant phenotype /// 6555 // methionine metabolism // inferred from electronic annotation /// 97 // sulfur amino acid biosynthesis // traceable author statement /// 6555 // methionine metabolism // traceable author statement	5737 // cytoplasm // inferred from direct assay /// 5739 // mitochondrion // inferred from direct assay	5515 // protein binding // inferred from physical interaction /// 4489 // methylenetetrahydrofolate reductase (NADPH) activity // inferred from direct assay /// 4489 // methylenetetrahydrofolate reductase (NADPH) activity // inferred from electronic annotation /// 16491 // oxidoreductase activity // inferred from electronic annotation /// 3735 // structural constituent of ribosome // traceable au…
YOR361C	PRT1	5.03307	58.8961	0.013216	0.0309528	PRT1	chr15	Subunit of the core complex of translation initiation factor 3(eIF3), essential for translation; part of a subcomplex (Prt1p-Rpg1p-Nip1p) that stimulates binding of mRNA and tRNA(i)Met to ribosomes	6413 // translational initiation // inferred from mutant phenotype /// 6413 // translational initiation // inferred from direct assay /// 6412 // protein biosynthesis // inferred from electronic annotation /// 6413 // translational initiation // inferred from electronic annotation /// 7049 // cell cycle // inferred from electronic annotation /// 51301 // cell division // inferred from electronic …	5737 // cytoplasm // inferred from physical interaction /// 5852 // eukaryotic translation initiation factor 3 complex // inferred from direct assay /// 5852 // eukaryotic translation initiation factor 3 complex // inferred from physical interaction	3743 // translation initiation factor activity // inferred from direct assay /// 166 // nucleotide binding // inferred from electronic annotation /// 3676 // nucleic acid binding // inferred from electronic annotation /// 3723 // RNA binding // inferred from electronic annotation /// 3743 // translation initiation factor activity // inferred from electronic annotation /// 3743 // translation init…
YGL105W	ARC1	4.67753	60.1909	0.0136	0.0310174	ARC1	chr7	Protein that binds tRNA and methionyl- and glutamyl-tRNA synthetases (Mes1p and Gus1p), delivering tRNA to them, stimulating catalysis, and ensuring their localization to the cytoplasm; also binds quadruplex nucleic acids	6409 // tRNA export from nucleus // inferred from mutant phenotype /// 6418 // tRNA aminoacylation for protein translation // inferred from mutant phenotype	17102 // methionyl glutamyl tRNA synthetase complex // inferred from mutant phenotype /// 5737 // cytoplasm // inferred from direct assay /// 17102 // methionyl glutamyl tRNA synthetase complex // inferred from physical interaction	49 // tRNA binding // inferred from mutant phenotype /// 49 // tRNA binding // inferred from electronic annotation /// 3676 // nucleic acid binding // inferred from electronic annotation /// 3677 // DNA binding // inferred from electronic annotation /// 3723 // RNA binding // inferred from electronic annotation /// 49 // tRNA binding // inferred from physical interaction
YKL216W	URA1	7.54523	55.6492	0.013844	0.0312842	URA1	chr11	Dihydroorotate dehydrogenase, catalyzes the fourth enzymatic step in the de novo biosynthesis of pyrimidines, converting dihydroorotic acid into orotic acid	6207 // 'de novo' pyrimidine base biosynthesis // inferred from electronic annotation /// 6221 // pyrimidine nucleotide biosynthesis // inferred from electronic annotation /// 6222 // UMP biosynthesis // inferred from electronic annotation /// 6207 // 'de novo' pyrimidine base biosynthesis // traceable author statement	5737 // cytoplasm // inferred from direct assay /// 19898 // extrinsic to membrane // inferred from direct assay /// 5737 // cytoplasm // inferred from electronic annotation	5515 // protein binding // inferred from physical interaction /// 4152 // dihydroorotate dehydrogenase activity // inferred from direct assay /// 4152 // dihydroorotate dehydrogenase activity // inferred from electronic annotation /// 4158 // dihydroorotate oxidase activity // inferred from electronic annotation /// 16491 // oxidoreductase activity // inferred from electronic annotation
YMR116C	ASC1	4.32504	61.6926	0.014501	0.0314212	ASC1	chr13	WD repeat protein (G-beta like protein) involved in translation regulation; required for repression of Gcn4p activity in the absence of amino-acid starvation; core component of the ribosome; ortholog of mammalian RACK1	16478 // negative regulation of translation // inferred from mutant phenotype /// 723 // telomere maintenance // inferred from mutant phenotype	5737 // cytoplasm // inferred from direct assay /// 5843 // cytosolic small ribosomal subunit (sensu Eukaryota) // inferred from direct assay	---
YHR193C	EGD2	3.91899	70.76	0.01443	0.0314212	EGD2	chr8	Alpha subunit of the heteromeric nascent polypeptide-associated complex (NAC) involved in protein sorting and translocation, associated with cytoplasmic ribosomes	51083 // cotranslational protein folding // inferred from physical interaction /// 6810 // transport // inferred from electronic annotation /// 15031 // protein transport // inferred from electronic annotation	5854 // nascent polypeptide-associated complex // inferred from direct assay /// 5634 // nucleus // inferred from electronic annotation	51082 // unfolded protein binding // inferred from mutant phenotype
YMR300C	ADE4	8.65442	53.7419	0.015229	0.0317892	ADE4	chr13	Phosphoribosylpyrophosphate amidotransferase (PRPPAT; amidophosphoribosyltransferase), catalyzes first step of the 'de novo' purine nucleotide biosynthetic pathway	6144 // purine base metabolism // inferred from mutant phenotype /// 6164 // purine nucleotide biosynthesis // inferred from electronic annotation /// 6541 // glutamine metabolism // inferred from electronic annotation /// 8152 // metabolism // inferred from electronic annotation /// 9113 // purine base biosynthesis // inferred from electronic annotation /// 9116 // nucleoside metabolism // infer…	5737 // cytoplasm // inferred from direct assay	287 // magnesium ion binding // inferred from electronic annotation /// 4044 // amidophosphoribosyltransferase activity // inferred from electronic annotation /// 16740 // transferase activity // inferred from electronic annotation /// 16757 // transferase activity, transferring glycosyl groups // inferred from electronic annotation /// 46872 // metal ion binding // inferred from electronic annot…
YPR163C	TIF3	4.40742	56.1176	0.017122	0.0348545	TIF3	chr16	Translation initiation factor eIF-4B, has RNA annealing activity; contains an RNA recognition motif and binds to single-stranded RNA	6412 // protein biosynthesis // inferred from electronic annotation /// 6413 // translational initiation // traceable author statement	5840 // ribosome // traceable author statement	166 // nucleotide binding // inferred from electronic annotation /// 3676 // nucleic acid binding // inferred from electronic annotation /// 3723 // RNA binding // inferred from electronic annotation /// 3743 // translation initiation factor activity // inferred from electronic annotation /// 3743 // translation initiation factor activity // traceable author statement
YBR025C	YBR025C	4.58866	54.6721	0.017318	0.0349645	YBR025C	chr2	Hypothetical protein	5737 // cytoplasm // inferred from direct assay /// 5622 // intracellular // inferred from electronic annotation	5515 // protein binding // inferred from physical interaction /// 166 // nucleotide binding // inferred from electronic annotation /// 5525 // GTP binding // inferred from electronic annotation
YAL003W	EFB1	3.34719	115.105	0.018806	0.0360339	EFB1	chr1	Translation elongation factor 1 beta; stimulates nucleotide exchange to regenerate EF-1 alpha-GTP for the next elongation cycle; part of the EF-1 complex, which facilitates binding of aminoacyl-tRNA to the ribosomal A site	6412 // protein biosynthesis // inferred from electronic annotation /// 6414 // translational elongation // inferred from electronic annotation /// 6414 // translational elongation // traceable author statement	5853 // eukaryotic translation elongation factor 1 complex // inferred from mutant phenotype /// 5853 // eukaryotic translation elongation factor 1 complex // inferred from electronic annotation /// 5840 // ribosome // traceable author statement /// 5853 // eukaryotic translation elongation factor 1 complex // inferred from sequence similarity	3746 // translation elongation factor activity // inferred from electronic annotation /// 3746 // translation elongation factor activity // traceable author statement
YER025W	GCD11	4.53648	52.4575	0.019276	0.0362045	GCD11	chr5	Gamma subunit of the translation initiation factor eIF2, involved in the identification of the start codon; binds GTP when forming the ternary complex with GTP and tRNAi-Met	6412 // protein biosynthesis // inferred from electronic annotation /// 6413 // translational initiation // traceable author statement	5850 // eukaryotic translation initiation factor 2 complex // inferred from mutant phenotype /// 5840 // ribosome // traceable author statement /// 5850 // eukaryotic translation initiation factor 2 complex // inferred from sequence similarity	5515 // protein binding // inferred from physical interaction /// 166 // nucleotide binding // inferred from electronic annotation /// 3743 // translation initiation factor activity // inferred from electronic annotation /// 5525 // GTP binding // inferred from electronic annotation /// 3743 // translation initiation factor activity // traceable author statement
YGL173C	KEM1	3.8632	59.4494	0.019402	0.0362045	KEM1	chr7	Evolutionarily-conserved 5'-3' exonuclease component of cytoplasmic processing (P) bodies involved in mRNA decay; plays a role in microtubule-mediated processes, filamentous growth, ribosomal RNA maturation, and telomere maintenance	723 // telomere maintenance // inferred from mutant phenotype /// 7089 // traversing start control point of mitotic cell cycle // inferred from mutant phenotype /// 30447 // filamentous growth // inferred from mutant phenotype /// 43330 // response to exogenous dsRNA // inferred from mutant phenotype /// 6310 // DNA recombination // inferred from electronic annotation /// 6974 // response to DNA …	932 // cytoplasmic mRNA processing body // inferred from direct assay /// 5634 // nucleus // inferred from electronic annotation /// 5737 // cytoplasm // traceable author statement /// 932 // cytoplasmic mRNA processing body // inferred from mutant phenotype	287 // magnesium ion binding // inferred from electronic annotation /// 3677 // DNA binding // inferred from electronic annotation /// 4518 // nuclease activity // inferred from electronic annotation /// 4527 // exonuclease activity // inferred from electronic annotation /// 16787 // hydrolase activity // inferred from electronic annotation /// 150 // recombinase activity // traceable author stat…
YLR359W	ADE13	3.46136	78.3138	0.019608	0.0363138	ADE13	chr12	Adenylosuccinate lyase, catalyzes two steps in the 'de novo' purine nucleotide biosynthetic pathway	6164 // purine nucleotide biosynthesis // inferred from electronic annotation /// 9152 // purine ribonucleotide biosynthesis // inferred from electronic annotation /// 6144 // purine base metabolism // traceable author statement /// 6164 // purine nucleotide biosynthesis // traceable author statement /// 6189 // 'de novo' IMP biosynthesis // traceable author statement	---	5515 // protein binding // inferred from physical interaction /// 3824 // catalytic activity // inferred from electronic annotation /// 4018 // adenylosuccinate lyase activity // inferred from electronic annotation /// 16829 // lyase activity // inferred from electronic annotation /// 4018 // adenylosuccinate lyase activity // traceable author statement
YIL053W	RHR2	9.1025	48.4027	0.020537	0.0372025	RHR2	chr9	Constitutively expressed isoform of DL-glycerol-3-phosphatase; involved in glycerol biosynthesis, induced in response to both anaerobic and, along with the Hor2p/Gpp2p isoform, osmotic stress	6114 // glycerol biosynthesis // inferred from mutant phenotype /// 8152 // metabolism // inferred from electronic annotation /// 6970 // response to osmotic stress // traceable author statement	5634 // nucleus // inferred from direct assay /// 5737 // cytoplasm // inferred from direct assay	5515 // protein binding // inferred from physical interaction /// 121 // glycerol-1-phosphatase activity // inferred from direct assay /// 3824 // catalytic activity // inferred from electronic annotation /// 16787 // hydrolase activity // inferred from electronic annotation
YCL030C	HIS4	3.52493	64.6442	0.022057	0.0388068	HIS4	chr3	Multifunctional enzyme containing phosphoribosyl-ATP pyrophosphatase, phosphoribosyl-AMP cyclohydrolase, and histidinol dehydrogenase activities; catalyzes the second, third, ninth and tenth steps in histidine biosynthesis	105 // histidine biosynthesis // inferred from electronic annotation /// 8652 // amino acid biosynthesis // inferred from electronic annotation /// 105 // histidine biosynthesis // traceable author statement	5622 // intracellular // traceable author statement	3824 // catalytic activity // inferred from electronic annotation /// 4399 // histidinol dehydrogenase activity // inferred from electronic annotation /// 4635 // phosphoribosyl-AMP cyclohydrolase activity // inferred from electronic annotation /// 4636 // phosphoribosyl-ATP diphosphatase activity // inferred from electronic annotation /// 8270 // zinc ion binding // inferred from electronic anno…
YNL069C	RPL16B	7.57445	46.7066	0.02269	0.0390831	RPL16B	chr14	N-terminally acetylated protein component of the large (60S) ribosomal subunit, binds to 5.8 S rRNA; has similarity to Rpl16Ap, E. coli L13 and rat L13a ribosomal proteins; transcriptionally regulated by Rap1p	6412 // protein biosynthesis // inferred from electronic annotation /// 6412 // protein biosynthesis // traceable author statement	5622 // intracellular // inferred from electronic annotation /// 5840 // ribosome // inferred from electronic annotation /// 15934 // large ribosomal subunit // inferred from electronic annotation /// 30529 // ribonucleoprotein complex // inferred from electronic annotation /// 5842 // cytosolic large ribosomal subunit (sensu Eukaryota) // traceable author statement	3723 // RNA binding // inferred from direct assay /// 3735 // structural constituent of ribosome // inferred from electronic annotation /// 3735 // structural constituent of ribosome // traceable author statement
YGR264C	MES1	10.3147	46.3224	0.023159	0.0391994	MES1	chr7	Methionyl-tRNA synthetase, forms a complex with glutamyl-tRNA synthetase (Gus1p) and Arc1p, which increases the catalytic efficiency of both tRNA synthetases; also has a role in nuclear export of tRNAs	6431 // methionyl-tRNA aminoacylation // inferred from direct assay /// 6412 // protein biosynthesis // inferred from electronic annotation /// 6418 // tRNA aminoacylation for protein translation // inferred from electronic annotation /// 6431 // methionyl-tRNA aminoacylation // inferred from electronic annotation	5737 // cytoplasm // inferred from direct assay /// 17102 // methionyl glutamyl tRNA synthetase complex // inferred from direct assay	4825 // methionine-tRNA ligase activity // inferred from direct assay /// 166 // nucleotide binding // inferred from electronic annotation /// 4812 // aminoacyl-tRNA ligase activity // inferred from electronic annotation /// 4825 // methionine-tRNA ligase activity // inferred from electronic annotation /// 5524 // ATP binding // inferred from electronic annotation /// 16874 // ligase activity // …
YBR115C	LYS2	3.17986	122.06	0.023228	0.0391994	LYS2	chr2	Alpha aminoadipate reductase, catalyzes the reduction of alpha-aminoadipate to alpha-aminoadipate 6-semialdehyde, which is the fifth step in biosynthesis of lysine; activation requires posttranslational phosphopantetheinylation by Lys5p	8152 // metabolism // inferred from electronic annotation /// 8652 // amino acid biosynthesis // inferred from electronic annotation /// 9085 // lysine biosynthesis // inferred from electronic annotation /// 19878 // lysine biosynthesis via aminoadipic acid // traceable author statement	5737 // cytoplasm // traceable author statement	3824 // catalytic activity // inferred from electronic annotation /// 4043 // L-aminoadipate-semialdehyde dehydrogenase activity // inferred from electronic annotation /// 16491 // oxidoreductase activity // inferred from electronic annotation /// 16874 // ligase activity // inferred from electronic annotation /// 31177 // phosphopantetheine binding // inferred from electronic annotation /// 4803…
YGL123W	RPS2	4.48003	48.3729	0.023785	0.0398544	RPS2	chr7	Protein component of the small (40S) subunit, essential for control of translational accuracy; has similarity to E. coli S5 and rat S2 ribosomal proteins	6450 // regulation of translational fidelity // inferred from mutant phenotype /// 6412 // protein biosynthesis // inferred from electronic annotation /// 6412 // protein biosynthesis // traceable author statement	5732 // small nucleolar ribonucleoprotein complex // inferred from physical interaction /// 5622 // intracellular // inferred from electronic annotation /// 5840 // ribosome // inferred from electronic annotation /// 15935 // small ribosomal subunit // inferred from electronic annotation /// 30529 // ribonucleoprotein complex // inferred from electronic annotation /// 5843 // cytosolic small ribo…	3735 // structural constituent of ribosome // inferred from electronic annotation /// 3735 // structural constituent of ribosome // traceable author statement
YPL093W	NOG1	5.57446	45.6271	0.024692	0.0402781	NOG1	chr16	Putative GTPase that associates with free 60S ribosomal subunits in the nucleolus and is required for 60S ribosomal subunit biogenesis; constituent of 66S pre-ribosomal particles; member of the ODN family of nucleolar G-proteins	54 // ribosome export from nucleus // inferred from mutant phenotype /// 7046 // ribosome biogenesis // inferred from electronic annotation /// 54 // ribosome export from nucleus // inferred from physical interaction	5730 // nucleolus // inferred from direct assay /// 5634 // nucleus // inferred from electronic annotation	166 // nucleotide binding // inferred from electronic annotation /// 5525 // GTP binding // inferred from electronic annotation /// 5525 // GTP binding // inferred from sequence similarity
YAL035W	FUN12	3.13745	106.891	0.025231	0.0408866	FUN12	chr1	GTPase, required for general translation initiation by promoting Met-tRNAiMet binding to ribosomes and ribosomal subunit joining; homolog of bacterial IF2	6413 // translational initiation // inferred from direct assay /// 6412 // protein biosynthesis // inferred from electronic annotation /// 6413 // translational initiation // inferred from electronic annotation	5739 // mitochondrion // inferred from direct assay /// 5843 // cytosolic small ribosomal subunit (sensu Eukaryota) // inferred from direct assay /// 5622 // intracellular // inferred from electronic annotation	3924 // GTPase activity // inferred from mutant phenotype /// 5515 // protein binding // inferred from physical interaction /// 3743 // translation initiation factor activity // inferred from direct assay /// 166 // nucleotide binding // inferred from electronic annotation /// 3743 // translation initiation factor activity // inferred from electronic annotation /// 5525 // GTP binding // inferred…
YMR215W	GAS3	4.38387	47.123	0.025773	0.0409565	GAS3	chr13	Putative 1,3-beta-glucanosyltransferase, has similarity to Gas1p; localizes to the cell wall	---	9277 // cell wall (sensu Fungi) // inferred from direct assay /// 16020 // membrane // inferred from electronic annotation	42124 // 1,3-beta-glucanosyltransferase activity // inferred from sequence similarity
YKR039W	GAP1	6.20264	44.1376	0.026563	0.0414105	GAP1	chr11	General amino acid permease; localization to the plasma membrane is regulated by nitrogen source	6865 // amino acid transport // inferred from mutant phenotype /// 15846 // polyamine transport // inferred from mutant phenotype /// 6810 // transport // inferred from electronic annotation /// 6865 // amino acid transport // inferred from electronic annotation	5771 // multivesicular body // inferred from mutant phenotype /// 328 // vacuolar lumen (sensu Fungi) // inferred from direct assay /// 5768 // endosome // inferred from direct assay /// 5886 // plasma membrane // inferred from direct assay /// 5887 // integral to plasma membrane // inferred from direct assay /// 30134 // ER to Golgi transport vesicle // inferred from direct assay /// 16020 // me…	15203 // polyamine transporter activity // inferred from mutant phenotype /// 15359 // amino acid permease activity // inferred from mutant phenotype /// 5296 // L-proline permease activity // inferred from genetic interaction /// 5279 // amino acid-polyamine transporter activity // inferred from electronic annotation /// 15171 // amino acid transporter activity // inferred from electronic annota…
YER165W	PAB1	3.06164	170.998	0.026486	0.0414105	PAB1	chr5	Poly(A) binding protein, part of the 3'-end RNA-processing complex, mediates interactions between the 5' cap structure and the 3' mRNA poly(A) tail, involved in control of poly(A) tail length, interacts with translation factor eIF-4G	6446 // regulation of translational initiation // inferred from direct assay /// 6446 // regulation of translational initiation // inferred from mutant phenotype	5634 // nucleus // inferred from direct assay /// 5737 // cytoplasm // inferred from direct assay /// 5840 // ribosome // inferred from direct assay /// 5634 // nucleus // inferred from electronic annotation	8143 // poly(A) binding // inferred from direct assay /// 166 // nucleotide binding // inferred from electronic annotation /// 3676 // nucleic acid binding // inferred from electronic annotation /// 3723 // RNA binding // inferred from electronic annotation /// 8143 // poly(A) binding // inferred from mutant phenotype
YKL060C	FBA1	5.5966	42.6059	0.029693	0.0444426	FBA1	chr11	Fructose 1,6-bisphosphate aldolase, a cytosolic enzyme required for glycolysis and gluconeogenesis; catalyzes the conversion of fructose 1,6 bisphosphate into two 3-carbon products: glyceraldehyde-3-phosphate and dihydroxyacetone phosphate	6094 // gluconeogenesis // inferred from mutant phenotype /// 6096 // glycolysis // inferred from mutant phenotype /// 6096 // glycolysis // inferred from electronic annotation	5737 // cytoplasm // inferred from direct assay	4332 // fructose-bisphosphate aldolase activity // inferred from direct assay /// 4332 // fructose-bisphosphate aldolase activity // inferred from electronic annotation /// 8270 // zinc ion binding // inferred from electronic annotation /// 16829 // lyase activity // inferred from electronic annotation /// 46872 // metal ion binding // inferred from electronic annotation /// 4332 // fructose-bisp…
YPL226W	NEW1	3.18243	66.7336	0.029502	0.0444426	NEW1	chr16	ATP binding cassette family member; Asn/Gln-rich rich region supports [NU+] prion formation, susceptibility to [PSI+] prion induction and aggregation of a fragment of the human Machado-Joseph Disease protein	6333 // chromatin assembly or disassembly // inferred from electronic annotation /// 6810 // transport // inferred from electronic annotation	5737 // cytoplasm // inferred from direct assay /// 5739 // mitochondrion // inferred from direct assay /// 785 // chromatin // inferred from electronic annotation /// 5634 // nucleus // inferred from electronic annotation /// 16020 // membrane // inferred from electronic annotation	166 // nucleotide binding // inferred from electronic annotation /// 3682 // chromatin binding // inferred from electronic annotation /// 5488 // binding // inferred from electronic annotation /// 5524 // ATP binding // inferred from electronic annotation /// 16887 // ATPase activity // inferred from electronic annotation /// 17111 // nucleoside-triphosphatase activity // inferred from electronic…
YCR053W	THR4	3.28411	58.5803	0.030032	0.0445622	THR4	chr3	Threonine synthase, conserved protein that catalyzes formation of threonine from 0-phosphohomoserine; expression is regulated by the GCN4-mediated general amino acid control pathway	6897 // endocytosis // inferred from mutant phenotype /// 6520 // amino acid metabolism // inferred from electronic annotation /// 8152 // metabolism // inferred from electronic annotation /// 8652 // amino acid biosynthesis // inferred from electronic annotation /// 6566 // threonine metabolism // traceable author statement /// 9088 // threonine biosynthesis // inferred from electronic annotation	5634 // nucleus // inferred from direct assay /// 5737 // cytoplasm // inferred from direct assay	4795 // threonine synthase activity // inferred from direct assay /// 3824 // catalytic activity // inferred from electronic annotation /// 4795 // threonine synthase activity // inferred from electronic annotation /// 16829 // lyase activity // inferred from electronic annotation
YGL103W	RPL28	6.01819	41.9682	0.030619	0.0451062	RPL28	chr7	Ribosomal protein L29 of the large (60S) ribosomal subunit, has similarity to E. coli L15 and rat L27a ribosomal proteins; may have peptidyl transferase activity; can mutate to cycloheximide resistance	6412 // protein biosynthesis // inferred from electronic annotation /// 46677 // response to antibiotic // inferred from electronic annotation /// 46898 // response to cycloheximide // inferred from electronic annotation /// 6412 // protein biosynthesis // traceable author statement	5634 // nucleus // inferred from mutant phenotype /// 5622 // intracellular // inferred from electronic annotation /// 5840 // ribosome // inferred from electronic annotation /// 30529 // ribonucleoprotein complex // inferred from electronic annotation /// 5842 // cytosolic large ribosomal subunit (sensu Eukaryota) // traceable author statement	3723 // RNA binding // inferred from direct assay /// 3735 // structural constituent of ribosome // inferred from electronic annotation /// 3735 // structural constituent of ribosome // traceable author statement
YLL041C	SDH2	6.70712	41.1077	0.032073	0.0455866	SDH2	chr12	Iron-sulfur protein subunit of succinate dehydrogenase (Sdh1p, Sdh2p, Sdh3p, Sdh4p), which couples the oxidation of succinate to the transfer of electrons to ubiquinone	6099 // tricarboxylic acid cycle // inferred from electronic annotation /// 6118 // electron transport // inferred from electronic annotation /// 6810 // transport // inferred from electronic annotation /// 6099 // tricarboxylic acid cycle // traceable author statement /// 6121 // mitochondrial electron transport, succinate to ubiquinone // traceable author statement	5739 // mitochondrion // inferred from electronic annotation /// 16020 // membrane // inferred from electronic annotation /// 5749 // respiratory chain complex II (sensu Eukaryota) // traceable author statement	5515 // protein binding // inferred from physical interaction /// 5489 // electron transporter activity // inferred from electronic annotation /// 5506 // iron ion binding // inferred from electronic annotation /// 8177 // succinate dehydrogenase (ubiquinone) activity // inferred from electronic annotation /// 16491 // oxidoreductase activity // inferred from electronic annotation /// 46872 // me…
YHR064C	SSZ1	3.18078	60.1406	0.032155	0.0455866	SSZ1	chr8	Hsp70 protein that interacts with Zuo1p (a DnaJ homolog) to form a ribosome-associated complex that binds the ribosome via the Zuo1p subunit; also involved in pleiotropic drug resistance via sequential activation of PDR1 and PDR5; binds ATP	6450 // regulation of translational fidelity // inferred from mutant phenotype /// 6412 // protein biosynthesis // inferred from genetic interaction /// 6412 // protein biosynthesis // inferred from physical interaction /// 6412 // protein biosynthesis // inferred from mutant phenotype	5737 // cytoplasm // inferred from direct assay	51082 // unfolded protein binding // inferred from genetic interaction /// 166 // nucleotide binding // inferred from electronic annotation /// 5524 // ATP binding // inferred from electronic annotation /// 51082 // unfolded protein binding // inferred from sequence similarity /// 51082 // unfolded protein binding // inferred from physical interaction
YLR262C-A	TMA7, RBF7	5.67374	40.3512	0.034185	0.0473048	TMA, RBF7	chr12	Similar to C. elegans protein	---	5634 // nucleus // inferred from direct assay /// 5737 // cytoplasm // inferred from direct assay	---
YHR174W	ENO2	4.4905	41.3571	0.034587	0.0475937	ENO2	chr8	Enolase II, a phosphopyruvate hydratase that catalyzes the conversion of 2-phosphoglycerate to phosphoenolpyruvate during glycolysis and the reverse reaction during gluconeogenesis; expression is induced in response to glucose	6096 // glycolysis // inferred from mutant phenotype /// 6094 // gluconeogenesis // inferred from expression pattern /// 6096 // glycolysis // inferred from electronic annotation	15 // phosphopyruvate hydratase complex // inferred from direct assay /// 5625 // soluble fraction // inferred from direct assay /// 15 // phosphopyruvate hydratase complex // inferred from electronic annotation	4634 // phosphopyruvate hydratase activity // inferred from mutant phenotype /// 287 // magnesium ion binding // inferred from electronic annotation /// 4634 // phosphopyruvate hydratase activity // inferred from electronic annotation /// 16829 // lyase activity // inferred from electronic annotation /// 46872 // metal ion binding // inferred from electronic annotation
YNR016C	ACC1	3.26924	50.483	0.036232	0.0489251	ACC1	chr14	Acetyl-CoA carboxylase, biotin containing enzyme that catalyzes the carboxylation of acetyl-CoA to form malonyl-CoA; required for de novo biosynthesis of long-chain fatty acids	6606 // protein import into nucleus // inferred from mutant phenotype /// 6633 // fatty acid biosynthesis // inferred from electronic annotation /// 8152 // metabolism // inferred from electronic annotation /// 8610 // lipid biosynthesis // inferred from electronic annotation /// 6998 // nuclear membrane organization and biogenesis // traceable author statement /// 6633 // fatty acid biosynthesis…	5739 // mitochondrion // inferred from direct assay /// 5789 // endoplasmic reticulum membrane // inferred from direct assay /// 5829 // cytosol // traceable author statement	3989 // acetyl-CoA carboxylase activity // inferred from mutant phenotype /// 4075 // biotin carboxylase activity // inferred from mutant phenotype /// 166 // nucleotide binding // inferred from electronic annotation /// 3824 // catalytic activity // inferred from electronic annotation /// 3989 // acetyl-CoA carboxylase activity // inferred from electronic annotation /// 4075 // biotin carboxylas…
YNL247W	YNL247W	2.9897	67.7575	0.036031	0.0489251	YNL247W	chr14	Protein required for cell viability	6423 // cysteinyl-tRNA aminoacylation // inferred from direct assay /// 6412 // protein biosynthesis // inferred from electronic annotation /// 6423 // cysteinyl-tRNA aminoacylation // inferred from electronic annotation /// 6534 // cysteine metabolism // non-traceable author statement	5737 // cytoplasm // inferred from direct assay	4817 // cysteine-tRNA ligase activity // inferred from direct assay /// 166 // nucleotide binding // inferred from electronic annotation /// 4812 // aminoacyl-tRNA ligase activity // inferred from electronic annotation /// 4817 // cysteine-tRNA ligase activity // inferred from electronic annotation /// 5524 // ATP binding // inferred from electronic annotation /// 8270 // zinc ion binding // infe…
YJR104C	SOD1	7.24435	38.8897	0.0372	0.0497984	SOD1	chr10	Cu, Zn superoxide dismutase; some mutations are analogous to those that cause ALS (amyotrophic lateral sclerosis) in humans	6801 // superoxide metabolism // inferred from mutant phenotype /// 6878 // copper ion homeostasis // inferred from genetic interaction /// 6882 // zinc ion homeostasis // inferred from genetic interaction /// 6801 // superoxide metabolism // inferred from electronic annotation /// 1320 // age-dependent response to reactive oxygen species during chronological cell aging // traceable author statem…	5758 // mitochondrial intermembrane space // inferred from direct assay /// 5829 // cytosol // inferred from direct assay	4785 // copper, zinc superoxide dismutase activity // inferred from direct assay /// 4784 // superoxide dismutase activity // inferred from electronic annotation /// 4785 // copper, zinc superoxide dismutase activity // inferred from electronic annotation /// 5507 // copper ion binding // inferred from electronic annotation /// 8270 // zinc ion binding // inferred from electronic annotation /// 1…
YJR123W	RPS5	3.71866	42.8639	0.037789	0.0500429	RPS5	chr10	Protein component of the small (40S) ribosomal subunit, the least basic of the non-acidic ribosomal proteins; phosphorylated in vivo; essential for viability; has similarity to E. coli S7 and rat S5 ribosomal proteins	6412 // protein biosynthesis // inferred from electronic annotation /// 6412 // protein biosynthesis // traceable author statement	5622 // intracellular // inferred from electronic annotation /// 5840 // ribosome // inferred from electronic annotation /// 15935 // small ribosomal subunit // inferred from electronic annotation /// 30529 // ribonucleoprotein complex // inferred from electronic annotation /// 5843 // cytosolic small ribosomal subunit (sensu Eukaryota) // traceable author statement	3735 // structural constituent of ribosome // inferred from electronic annotation /// 3735 // structural constituent of ribosome // traceable author statement
