# Supplementary material for: Growth control of the eukaryote cell: a systems biology study in yeast
Source: J Biol. 2007 Apr 30;6(2):4. doi: 10.1186/jbiol54 (PMC2373899; doi:10.1186/jbiol54)
Supplement: Additional data file 2 — Supplementary tables S1-S30. [file jbiol54-S2.zip › Table S23 SGOliver.xls]

## Sheet: Prot ANOVA_Down
ORF	Gene Name	a	M	pValue	qValue	Gene name	Chromosome	Gene Title	Gene Ontology Biological Process	Gene Ontology Cellular Component	Gene Ontology Molecular Function
YDL124W	YDL124W	-12.8946	332.949	6e-05	0.0147789	YDL124W	chr4	NADPH-dependent alpha-keto amide reductase; reduces aromatic alpha-keto amides, aliphatic alpha-keto esters, and aromatic alpha-keto esters	8152 // metabolism // inferred from curator	5634 // nucleus // inferred from direct assay /// 5737 // cytoplasm // inferred from direct assay	51268 // alpha-keto amide reductase activity // inferred from direct assay /// 51269 // alpha-keto ester reductase activity // inferred from direct assay /// 16491 // oxidoreductase activity // inferred from electronic annotation
YPR127W	YPR127W	-12.8752	148.537	0.000718	0.0195168	YPR127W	chr16	Hypothetical protein	---	5634 // nucleus // inferred from direct assay /// 5737 // cytoplasm // inferred from direct assay	16491 // oxidoreductase activity // inferred from electronic annotation
YBR169C	SSE2	-7.03775	186.942	0.000403	0.0195168	SSE2	chr2	Member of the heat shock protein 70 (HSP70) family; may be involved in protein folding; localized to the cytoplasm; highly homologous to the heat shock protein Sse1p	6457 // protein folding // inferred from electronic annotation /// 6986 // response to unfolded protein // inferred from electronic annotation /// 6457 // protein folding // inferred from sequence similarity	5737 // cytoplasm // inferred from direct assay	166 // nucleotide binding // inferred from electronic annotation /// 5516 // calmodulin binding // inferred from electronic annotation /// 5524 // ATP binding // inferred from electronic annotation
YLR179C	YLR179C	-6.53662	129.321	0.001281	0.0195168	YLR179C	chr12	Protein of unknown function, transcription is activated by paralogous transcription factors Yrm1p and Yrr1p along with genes involved in multidrug resistance	---	5634 // nucleus // inferred from direct assay /// 5737 // cytoplasm // inferred from direct assay	42802 // identical protein binding // inferred from physical interaction
YIL108W	YIL108W	-6.36544	140.804	0.001027	0.0195168	YIL108W	chr9	Putative metalloprotease	6508 // proteolysis // inferred from electronic annotation /// 6508 // proteolysis // inferred from sequence similarity	5737 // cytoplasm // inferred from direct assay	8233 // peptidase activity // inferred from electronic annotation /// 8237 // metallopeptidase activity // inferred from electronic annotation /// 8270 // zinc ion binding // inferred from electronic annotation /// 16787 // hydrolase activity // inferred from electronic annotation /// 46872 // metal ion binding // inferred from electronic annotation /// 4222 // metalloendopeptidase activity // in…
YJL145W	SFH5	-5.89913	175.853	0.000826	0.0195168	SFH5	chr10	Putative phosphatidylinositol transfer protein (PITP), exhibits phosphatidylinositol- but not phosphatidylcholine-transfer activity, mainly localized to cytosol and microsomes, similar to Sec14p; may be PITP regulator rather than actual PITP	15914 // phospholipid transport // inferred from direct assay	5792 // microsome // inferred from direct assay /// 5829 // cytosol // inferred from direct assay	8526 // phosphatidylinositol transporter activity // inferred from direct assay
YEL060C	PRB1	-14.5898	100.201	0.002489	0.0199888	PRB1	chr5	Vacuolar proteinase B (yscB), a serine protease of the subtilisin family; involved in protein degradation in the vacuole and required for full protein degradation during sporulation	7039 // vacuolar protein catabolism // inferred from mutant phenotype /// 9267 // cellular response to starvation // inferred from mutant phenotype /// 30435 // sporulation // inferred from mutant phenotype /// 6508 // proteolysis // inferred from electronic annotation /// 43086 // negative regulation of enzyme activity // inferred from electronic annotation /// 7039 // vacuolar protein catabolis…	5773 // vacuole // inferred from electronic annotation /// 324 // vacuole (sensu Fungi) // traceable author statement /// 328 // vacuolar lumen (sensu Fungi) // traceable author statement	4252 // serine-type endopeptidase activity // inferred from electronic annotation /// 4262 // cerevisin activity // inferred from electronic annotation /// 4289 // subtilase activity // inferred from electronic annotation /// 8233 // peptidase activity // inferred from electronic annotation /// 16787 // hydrolase activity // inferred from electronic annotation /// 42802 // identical protein bindi…
YGR189C	CRH1	-8.77641	110.002	0.00188	0.0199888	CRH1	chr7	Putative glycosidase of the cell wall, may have a role in cell wall architecture	5975 // carbohydrate metabolism // inferred from electronic annotation	131 // incipient bud site // inferred from direct assay /// 9277 // cell wall (sensu Fungi) // inferred from direct assay /// 5618 // cell wall // inferred from electronic annotation /// 16020 // membrane // inferred from electronic annotation	5515 // protein binding // inferred from physical interaction /// 4553 // hydrolase activity, hydrolyzing O-glycosyl compounds // inferred from electronic annotation /// 16787 // hydrolase activity // inferred from electronic annotation /// 16798 // hydrolase activity, acting on glycosyl bonds // inferred from electronic annotation
YFL041W	FET5	-8.0512	118.167	0.001541	0.0199888	FET5	chr6	Multicopper oxidase, integral membrane protein with similarity to Fet3p; may have a role in iron transport	6826 // iron ion transport // inferred from mutant phenotype /// 6810 // transport // inferred from electronic annotation /// 6811 // ion transport // inferred from electronic annotation /// 6826 // iron ion transport // inferred from electronic annotation	329 // vacuolar membrane (sensu Fungi) // inferred from direct assay /// 16020 // membrane // inferred from electronic annotation /// 16021 // integral to membrane // inferred from electronic annotation	4322 // ferroxidase activity // inferred from genetic interaction /// 5506 // iron ion binding // inferred from electronic annotation /// 5507 // copper ion binding // inferred from electronic annotation /// 16491 // oxidoreductase activity // inferred from electronic annotation /// 46872 // metal ion binding // inferred from electronic annotation /// 4322 // ferroxidase activity // inferred from…
YNL239W	LAP3	-5.84596	109.431	0.002323	0.0199888	LAP3	chr14	Aminopeptidase of cysteine protease family, has a DNA binding activity and acts as bleomycin hydrolase in vitro; transcription is regulated by galactose via Gal4p	46677 // response to antibiotic // inferred from direct assay /// 6508 // proteolysis // inferred from electronic annotation	5737 // cytoplasm // inferred from direct assay /// 5739 // mitochondrion // inferred from direct assay	8234 // cysteine-type peptidase activity // inferred from direct assay /// 30528 // transcription regulator activity // inferred from direct assay /// 3677 // DNA binding // inferred from electronic annotation /// 4197 // cysteine-type endopeptidase activity // inferred from electronic annotation /// 8233 // peptidase activity // inferred from electronic annotation /// 8234 // cysteine-type pepti…
YLR028C	ADE16	-5.46559	129.333	0.001959	0.0199888	ADE16	chr12	Enzyme of 'de novo' purine biosynthesis containing both 5-aminoimidazole-4-carboxamide ribonucleotide transformylase and inosine monophosphate cyclohydrolase activities, isozyme of Ade17p; ade16 ade17 mutants require adenine and histidine	6164 // purine nucleotide biosynthesis // inferred from direct assay /// 6189 // 'de novo' IMP biosynthesis // inferred from direct assay /// 9060 // aerobic respiration // inferred from expression pattern /// 30437 // sporulation (sensu Fungi) // inferred from expression pattern /// 6164 // purine nucleotide biosynthesis // inferred from electronic annotation /// 6164 // purine nucleotide biosyn…	5829 // cytosol // inferred from direct assay	3937 // IMP cyclohydrolase activity // inferred from direct assay /// 4643 // phosphoribosylaminoimidazolecarboxamide formyltransferase activity // inferred from direct assay /// 3824 // catalytic activity // inferred from electronic annotation /// 3937 // IMP cyclohydrolase activity // inferred from electronic annotation /// 4643 // phosphoribosylaminoimidazolecarboxamide formyltransferase activ…
YOL058W	ARG1	-5.0981	133.576	0.002403	0.0199888	ARG1	chr15	Arginosuccinate synthetase, catalyzes the formation of L-argininosuccinate from citrulline and L-aspartate in the arginine biosynthesis pathway; potential Cdc28p substrate	6526 // arginine biosynthesis // inferred from electronic annotation /// 8652 // amino acid biosynthesis // inferred from electronic annotation /// 53 // argininosuccinate metabolism // traceable author statement /// 6526 // arginine biosynthesis // traceable author statement /// 52 // citrulline metabolism // non-traceable author statement	5829 // cytosol // inferred from direct assay	4055 // argininosuccinate synthase activity // inferred from direct assay /// 166 // nucleotide binding // inferred from electronic annotation /// 4055 // argininosuccinate synthase activity // inferred from electronic annotation /// 5524 // ATP binding // inferred from electronic annotation /// 16874 // ligase activity // inferred from electronic annotation
YMR250W	GAD1	-12.5763	88.8178	0.003531	0.0202146	GAD1	chr13	Glutamate decarboxylase, converts glutamate into gamma-aminobutyric acid (GABA) during glutamate catabolism; involved in response to oxidative stress	6979 // response to oxidative stress // inferred from mutant phenotype /// 6538 // glutamate catabolism // inferred from physical interaction /// 6536 // glutamate metabolism // inferred from electronic annotation /// 19752 // carboxylic acid metabolism // inferred from electronic annotation /// 6538 // glutamate catabolism // inferred from sequence similarity	5737 // cytoplasm // inferred from direct assay	4351 // glutamate decarboxylase activity // inferred from physical interaction /// 4351 // glutamate decarboxylase activity // inferred from electronic annotation /// 16829 // lyase activity // inferred from electronic annotation /// 16831 // carboxy-lyase activity // inferred from electronic annotation /// 30170 // pyridoxal phosphate binding // inferred from electronic annotation /// 4351 // gl…
YCL040W	GLK1	-7.33445	89.1318	0.00353	0.0202146	GLK1	chr3	Hypothetical protein /// Glucokinase, catalyzes the phosphorylation of glucose at C6 in the first irreversible step of glucose metabolism; one of three glucose phosphorylating enzymes; expression regulated by non-fermentable carbon sources	5975 // carbohydrate metabolism // inferred from mutant phenotype /// 6006 // glucose metabolism // inferred from mutant phenotype /// 6096 // glycolysis // inferred from electronic annotation	5737 // cytoplasm // inferred from direct assay /// 5829 // cytosol // traceable author statement	4340 // glucokinase activity // inferred from mutant phenotype /// 5515 // protein binding // inferred from physical interaction /// 42802 // identical protein binding // inferred from physical interaction /// 4340 // glucokinase activity // inferred from direct assay /// 166 // nucleotide binding // inferred from electronic annotation /// 4340 // glucokinase activity // inferred from electronic …
YBR126C	TPS1	-6.87111	95.04	0.002987	0.0202146	TPS1	chr2	Synthase subunit of trehalose-6-phosphate synthase/phosphatase complex, which synthesizes the storage carbohydrate trehalose; also found in a monomeric form; expression is induced by the stress response and repressed by the Ras-cAMP pathway	6950 // response to stress // inferred from genetic interaction /// 5975 // carbohydrate metabolism // inferred from direct assay /// 5992 // trehalose biosynthesis // inferred from direct assay /// 6950 // response to stress // inferred from direct assay /// 5992 // trehalose biosynthesis // inferred from electronic annotation /// 6457 // protein folding // inferred from electronic annotation //…	5946 // alpha,alpha-trehalose-phosphate synthase complex (UDP-forming) // inferred from genetic interaction /// 5737 // cytoplasm // inferred from direct assay /// 5946 // alpha,alpha-trehalose-phosphate synthase complex (UDP-forming) // inferred from direct assay /// 5946 // alpha,alpha-trehalose-phosphate synthase complex (UDP-forming) // inferred from mutant phenotype /// 5946 // alpha,alpha-t…	3825 // alpha,alpha-trehalose-phosphate synthase (UDP-forming) activity // inferred from direct assay /// 3825 // alpha,alpha-trehalose-phosphate synthase (UDP-forming) activity // inferred from electronic annotation /// 16740 // transferase activity // inferred from electronic annotation /// 16757 // transferase activity, transferring glycosyl groups // inferred from electronic annotation /// 38…
YHR112C	YHR112C	-4.56721	171.811	0.003452	0.0202146	YHR112C	chr8	Hypothetical protein	6520 // amino acid metabolism // inferred from electronic annotation /// 6790 // sulfur metabolism // inferred from sequence similarity	5737 // cytoplasm // inferred from direct assay	16829 // lyase activity // inferred from electronic annotation /// 4121 // cystathionine beta-lyase activity // inferred from sequence similarity
YJL052W	TDH1	-15.7137	85.4165	0.003973	0.020496	TDH1	chr10	Glyceraldehyde-3-phosphate dehydrogenase, isozyme 1, involved in glycolysis and gluconeogenesis; tetramer that catalyzes the reaction of glyceraldehyde-3-phosphate to 1,3 bis-phosphoglycerate; detected in the cytoplasm and cell-wall	6094 // gluconeogenesis // inferred from expression pattern /// 6096 // glycolysis // inferred from expression pattern /// 6006 // glucose metabolism // inferred from electronic annotation /// 6096 // glycolysis // inferred from electronic annotation	5737 // cytoplasm // inferred from direct assay /// 5811 // lipid particle // inferred from direct assay /// 9277 // cell wall (sensu Fungi) // inferred from direct assay /// 5737 // cytoplasm // inferred from electronic annotation	4365 // glyceraldehyde-3-phosphate dehydrogenase (phosphorylating) activity // inferred from direct assay /// 4365 // glyceraldehyde-3-phosphate dehydrogenase (phosphorylating) activity // inferred from electronic annotation /// 8943 // glyceraldehyde-3-phosphate dehydrogenase activity // inferred from electronic annotation /// 16491 // oxidoreductase activity // inferred from electronic annotati…
YKL193C	SDS22	-6.24794	85.8081	0.004146	0.020496	SDS22	chr11	Conserved nuclear regulatory subunit of Glc7p type 1 protein serine-threonine phosphatase (PP1), functions positively with Glc7p to promote dephosphorylation of nuclear substrates required for chromosome transmission during mitosis	6605 // protein targeting // inferred from genetic interaction /// 7059 // chromosome segregation // inferred from genetic interaction /// 7049 // cell cycle // inferred from electronic annotation /// 7067 // mitosis // inferred from electronic annotation /// 51301 // cell division // inferred from electronic annotation /// 6605 // protein targeting // inferred from mutant phenotype /// 6605 // p…	5634 // nucleus // inferred from direct assay /// 5737 // cytoplasm // inferred from direct assay /// 5634 // nucleus // inferred from electronic annotation	5515 // protein binding // inferred from physical interaction /// 8599 // protein phosphatase type 1 regulator activity // traceable author statement /// 30234 // enzyme regulator activity // traceable author statement
YHR104W	GRE3	-5.67577	85.0098	0.004592	0.020496	GRE3	chr8	Aldose reductase involved in methylglyoxal, d-xylose and arabinose metabolism; stress induced (osmotic, ionic, oxidative, heat shock, starvation and heavy metals); regulated by the HOG pathway	6950 // response to stress // inferred from direct assay /// 19568 // arabinose catabolism // inferred from direct assay /// 42843 // D-xylose catabolism // inferred from direct assay /// 19568 // arabinose catabolism // inferred from mutant phenotype /// 42843 // D-xylose catabolism // inferred from mutant phenotype	5634 // nucleus // inferred from direct assay /// 5737 // cytoplasm // inferred from direct assay /// 5634 // nucleus // inferred from electronic annotation	5515 // protein binding // inferred from physical interaction /// 4032 // aldehyde reductase activity // inferred from direct assay /// 4032 // aldehyde reductase activity // inferred from electronic annotation /// 16491 // oxidoreductase activity // inferred from electronic annotation /// 4033 // aldo-keto reductase activity // inferred from sequence similarity
YLR027C	AAT2	-4.96754	96.831	0.004374	0.020496	AAT2	chr12	Cytosolic aspartate aminotransferase, involved in nitrogen metabolism; localizes to peroxisomes in oleate-grown cells	6520 // amino acid metabolism // inferred from electronic annotation /// 9058 // biosynthesis // inferred from electronic annotation /// 6536 // glutamate metabolism // non-traceable author statement /// 6807 // nitrogen compound metabolism // non-traceable author statement /// 6532 // aspartate biosynthesis // traceable author statement /// 6533 // aspartate catabolism // traceable author statem…	5737 // cytoplasm // traceable author statement /// 5777 // peroxisome // traceable author statement	4069 // aspartate transaminase activity // inferred from direct assay /// 3824 // catalytic activity // inferred from electronic annotation /// 4069 // aspartate transaminase activity // inferred from electronic annotation /// 8483 // transaminase activity // inferred from electronic annotation /// 16740 // transferase activity // inferred from electronic annotation /// 16769 // transferase activ…
YLL050C	COF1	-4.73313	102.616	0.004664	0.020496	COF1	chr12	Cofilin, promotes actin filament depolarization in a pH-dependent manner; binds both actin monomers and filaments and severs filaments , thought to be regulated by phosphorylation at SER4, ubiquitous and essential in eukaryotes	7015 // actin filament organization // inferred from mutant phenotype /// 7015 // actin filament organization // inferred from physical interaction /// 30042 // actin filament depolymerization // inferred from direct assay /// 51014 // actin filament severing // inferred from direct assay	30479 // actin cortical patch // inferred from direct assay /// 5622 // intracellular // inferred from electronic annotation /// 5856 // cytoskeleton // inferred from electronic annotation	5515 // protein binding // inferred from direct assay /// 3779 // actin binding // inferred from electronic annotation
YLR354C	TAL1	-4.53913	135.884	0.004074	0.020496	TAL1	chr12	Transaldolase, enzyme in the non-oxidative pentose phosphate pathway; converts sedoheptulose 7-phosphate and glyceraldehyde 3-phosphate to erythrose 4-phosphate and fructose 6-phosphate	6098 // pentose-phosphate shunt // inferred from mutant phenotype /// 5975 // carbohydrate metabolism // inferred from electronic annotation /// 6098 // pentose-phosphate shunt // inferred from electronic annotation /// 6098 // pentose-phosphate shunt // traceable author statement	5737 // cytoplasm // inferred from electronic annotation /// 5737 // cytoplasm // inferred from sequence similarity	5515 // protein binding // inferred from physical interaction /// 4801 // transaldolase activity // inferred from electronic annotation /// 16740 // transferase activity // inferred from electronic annotation /// 4801 // transaldolase activity // traceable author statement
YBR256C	RIB5	-7.37139	74.958	0.005929	0.02434	RIB5	chr2	Riboflavin synthase; catalyzes the last step of the riboflavin biosynthesis pathway	9231 // riboflavin biosynthesis // inferred from mutant phenotype /// 9231 // riboflavin biosynthesis // inferred from electronic annotation	5625 // soluble fraction // inferred from direct assay	4746 // riboflavin synthase activity // inferred from direct assay /// 4746 // riboflavin synthase activity // inferred from electronic annotation /// 16740 // transferase activity // inferred from electronic annotation /// 4746 // riboflavin synthase activity // inferred from sequence similarity
YML070W	DAK1	-4.76225	84.6476	0.006343	0.0251996	DAK1	chr13	Dihydroxyacetone kinase, required for detoxification of dihydroxyacetone (DHA); involved in stress adaptation	6950 // response to stress // inferred from mutant phenotype /// 6071 // glycerol metabolism // inferred from electronic annotation /// 19563 // glycerol catabolism // inferred from sequence similarity	5737 // cytoplasm // inferred from direct assay	4371 // glycerone kinase activity // inferred from direct assay /// 4371 // glycerone kinase activity // inferred from electronic annotation /// 16301 // kinase activity // inferred from electronic annotation /// 16740 // transferase activity // inferred from electronic annotation /// 4371 // glycerone kinase activity // inferred from sequence similarity
YOR209C	NPT1	-6.04342	73.4328	0.006581	0.0253281	NPT1	chr15	Nicotinate phosphoribosyltransferase, acts in the salvage pathway of NAD+ biosynthesis; required for silencing at rDNA and telomeres and has a role in silencing at mating-type loci; localized to the nucleus	183 // chromatin silencing at rDNA // inferred from mutant phenotype /// 1302 // replicative cell aging // inferred from mutant phenotype /// 6348 // chromatin silencing at telomere // inferred from mutant phenotype /// 19358 // nicotinate nucleotide salvage // inferred from direct assay /// 19357 // nicotinate nucleotide biosynthesis // inferred from electronic annotation /// 19363 // pyridine n…	5634 // nucleus // inferred from direct assay /// 5634 // nucleus // inferred from electronic annotation	4516 // nicotinate phosphoribosyltransferase activity // inferred from direct assay /// 4516 // nicotinate phosphoribosyltransferase activity // inferred from electronic annotation /// 16740 // transferase activity // inferred from electronic annotation /// 16757 // transferase activity, transferring glycosyl groups // inferred from electronic annotation
YMR110C	YMR110C	-7.25709	70.3328	0.007138	0.0256026	YMR110C	chr13	Putative fatty aldehyde dehydrogenase, located in the mitochondrial outer membrane and also in lipid particles; has similarity to human fatty aldehyde dehydrogenase (FALDH) which is implicated in Sjogren-Larsson syndrome	6081 // aldehyde metabolism // inferred from electronic annotation /// 8152 // metabolism // inferred from electronic annotation /// 6081 // aldehyde metabolism // inferred from curator	5739 // mitochondrion // inferred from direct assay /// 5768 // endosome // inferred from direct assay /// 5811 // lipid particle // inferred from direct assay	42802 // identical protein binding // inferred from physical interaction /// 4030 // aldehyde dehydrogenase [NAD(P)+] activity // inferred from electronic annotation /// 16491 // oxidoreductase activity // inferred from electronic annotation /// 4028 // 3-chloroallyl aldehyde dehydrogenase activity // inferred from sequence similarity
YOR136W	IDH2	-5.54289	74.2003	0.006775	0.0256026	IDH2	chr15	Subunit of mitochondrial NAD(+)-dependent isocitrate dehydrogenase, which catalyzes the oxidation of isocitrate to alpha-ketoglutarate in the TCA cycle	6099 // tricarboxylic acid cycle // inferred from electronic annotation /// 8152 // metabolism // inferred from electronic annotation /// 6099 // tricarboxylic acid cycle // traceable author statement /// 6102 // isocitrate metabolism // traceable author statement /// 6537 // glutamate biosynthesis // traceable author statement	5739 // mitochondrion // inferred from direct assay /// 5739 // mitochondrion // inferred from electronic annotation /// 5759 // mitochondrial matrix // non-traceable author statement	5515 // protein binding // inferred from physical interaction /// 3723 // RNA binding // inferred from electronic annotation /// 3824 // catalytic activity // inferred from electronic annotation /// 4449 // isocitrate dehydrogenase (NAD+) activity // inferred from electronic annotation /// 16491 // oxidoreductase activity // inferred from electronic annotation /// 4449 // isocitrate dehydrogenase…
YMR314W	PRE5	-3.99612	173.701	0.00726	0.0256026	PRE5	chr13	20S proteasome alpha-type subunit	6511 // ubiquitin-dependent protein catabolism // inferred from electronic annotation /// 6511 // ubiquitin-dependent protein catabolism // traceable author statement	19773 // proteasome core complex, alpha-subunit complex (sensu Eukaryota) // inferred from physical interaction /// 5829 // cytosol // inferred from electronic annotation /// 5839 // proteasome core complex (sensu Eukaryota) // inferred from electronic annotation /// 43234 // protein complex // inferred from electronic annotation /// 19773 // proteasome core complex, alpha-subunit complex (sensu …	4175 // endopeptidase activity // inferred from electronic annotation /// 4298 // threonine endopeptidase activity // inferred from electronic annotation /// 8233 // peptidase activity // inferred from electronic annotation /// 16787 // hydrolase activity // inferred from electronic annotation /// 4175 // endopeptidase activity // traceable author statement
YJL034W	KAR2	-6.23006	70.1151	0.007397	0.0256618	KAR2	chr10	ATPase involved in protein import into the ER, also acts as a chaperone to mediate protein folding in the ER and may play a role in ER export of soluble proteins; regulates the unfolded protein response via interaction with Ire1p	6986 // response to unfolded protein // inferred from mutant phenotype /// 30433 // ER-associated protein catabolism // inferred from mutant phenotype /// 742 // karyogamy during conjugation with cellular fusion // inferred from genetic interaction /// 6616 // SRP-dependent cotranslational protein targeting to membrane, translocation // inferred from direct assay /// 6457 // protein folding // in…	5783 // endoplasmic reticulum // inferred from direct assay /// 5783 // endoplasmic reticulum // inferred from electronic annotation /// 5788 // endoplasmic reticulum lumen // traceable author statement	51082 // unfolded protein binding // inferred from mutant phenotype /// 5515 // protein binding // inferred from physical interaction /// 16887 // ATPase activity // inferred from direct assay /// 166 // nucleotide binding // inferred from electronic annotation /// 5524 // ATP binding // inferred from electronic annotation /// 51082 // unfolded protein binding // traceable author statement
YNL160W	YGP1	-19.1636	66.3748	0.008429	0.0264547	YGP1	chr14	Cell wall-related secretory glycoprotein; induced by nutrient deprivation-associated growth arrest and upon entry into stationary phase; may be involved in adaptation prior to stationary phase entry; has similarity to Sps100p	6950 // response to stress // inferred from expression pattern /// 7584 // response to nutrient // inferred from expression pattern /// 6520 // amino acid metabolism // inferred from electronic annotation	9277 // cell wall (sensu Fungi) // traceable author statement	---
YML100W	TSL1	-7.54584	65.8679	0.008621	0.0264547	TSL1	chr13	Large subunit of trehalose 6-phosphate synthase (Tps1p)/phosphatase (Tps2p) complex, which converts uridine-5'-diphosphoglucose and glucose 6-phosphate to trehalose, homologous to Tps3p and may share function	6950 // response to stress // inferred from mutant phenotype /// 5992 // trehalose biosynthesis // inferred from genetic interaction /// 5992 // trehalose biosynthesis // inferred from electronic annotation /// 5992 // trehalose biosynthesis // inferred from mutant phenotype /// 5992 // trehalose biosynthesis // inferred from physical interaction	5946 // alpha,alpha-trehalose-phosphate synthase complex (UDP-forming) // inferred from genetic interaction /// 5946 // alpha,alpha-trehalose-phosphate synthase complex (UDP-forming) // inferred from mutant phenotype /// 5946 // alpha,alpha-trehalose-phosphate synthase complex (UDP-forming) // inferred from physical interaction	3825 // alpha,alpha-trehalose-phosphate synthase (UDP-forming) activity // inferred from mutant phenotype /// 4805 // trehalose-phosphatase activity // inferred from genetic interaction /// 5515 // protein binding // inferred from physical interaction /// 30234 // enzyme regulator activity // inferred from direct assay /// 3824 // catalytic activity // inferred from electronic annotation /// 3825…
YKL142W	MRP8	-5.85397	68.7589	0.007979	0.0264547	MRP8	chr11	Putative mitochondrial ribosomal protein, has similarity to E. coli ribosomal protein S2	6412 // protein biosynthesis // inferred from sequence similarity	5739 // mitochondrion // inferred from electronic annotation /// 30529 // ribonucleoprotein complex // inferred from electronic annotation /// 5761 // mitochondrial ribosome // inferred from sequence similarity	5515 // protein binding // inferred from physical interaction /// 3735 // structural constituent of ribosome // inferred from sequence similarity
YML028W	TSA1	-4.46327	77.5213	0.008773	0.0264547	TSA1	chr13	Ubiquitous housekeeping thioredoxin peroxidase, reduces reactive oxygen, nitrogen and sulfur species using thioredoxin as hydrogen donor; mediates redox regulation of the nuclear localization of Yap1p; deletion results in mutator phenotype	30503 // regulation of cell redox homeostasis // inferred from mutant phenotype /// 6979 // response to oxidative stress // inferred from direct assay /// 30503 // regulation of cell redox homeostasis // inferred from direct assay /// 6979 // response to oxidative stress // inferred from mutant phenotype	5737 // cytoplasm // inferred from direct assay	5515 // protein binding // inferred from physical interaction /// 8379 // thioredoxin peroxidase activity // inferred from direct assay /// 4601 // peroxidase activity // inferred from electronic annotation /// 16209 // antioxidant activity // inferred from electronic annotation /// 16491 // oxidoreductase activity // inferred from electronic annotation /// 8379 // thioredoxin peroxidase activity…
YBR109C	CMD1	-4.22624	94.5466	0.007856	0.0264547	CMD1	chr2	Calmodulin; Ca++ binding protein that regulates Ca++ independent processes (mitosis, bud growth, actin organization, endocytosis, etc.) and Ca++ dependent processes (stress-activated pathways), targets include Nuf1p, Myo2p and calcineurin	6897 // endocytosis // inferred from mutant phenotype /// 7010 // cytoskeleton organization and biogenesis // inferred from mutant phenotype /// 7114 // cell budding // inferred from mutant phenotype /// 42144 // vacuole fusion, non-autophagic // inferred from mutant phenotype /// 7067 // mitosis // traceable author statement	131 // incipient bud site // inferred from direct assay /// 5823 // central plaque of spindle pole body // inferred from direct assay /// 5934 // bud tip // inferred from direct assay /// 5935 // bud neck // inferred from direct assay /// 43332 // mating projection tip // inferred from direct assay /// 5737 // cytoplasm // traceable author statement	5515 // protein binding // inferred from physical interaction /// 5509 // calcium ion binding // inferred from direct assay /// 5509 // calcium ion binding // inferred from electronic annotation /// 5515 // protein binding // traceable author statement /// 48306 // calcium-dependent protein binding // traceable author statement
YBR221C	PDB1	-4.05647	92.1978	0.009399	0.0264547	PDB1	chr2	E1 beta subunit of the pyruvate dehydrogenase (PDH) complex, which is an evolutionarily-conserved multi-protein complex found in mitochondria	6096 // glycolysis // inferred from electronic annotation /// 6090 // pyruvate metabolism // non-traceable author statement	5739 // mitochondrion // inferred from mutant phenotype /// 5739 // mitochondrion // inferred from direct assay /// 42645 // mitochondrial nucleoid // inferred from direct assay /// 5739 // mitochondrion // inferred from electronic annotation /// 5967 // pyruvate dehydrogenase complex (sensu Eukaryota) // traceable author statement	4739 // pyruvate dehydrogenase (acetyl-transferring) activity // inferred from mutant phenotype /// 4739 // pyruvate dehydrogenase (acetyl-transferring) activity // inferred from electronic annotation /// 16491 // oxidoreductase activity // inferred from electronic annotation
YJL123C	YJL123C	-4.02359	93.9958	0.009528	0.0264547	YJL123C	chr10	Putative protein of unknown function; green fluorescent protein (GFP)-fusion protein localizes to the cytoplasm and to COPI-coated vesicles (early Golgi); YJL123C is a non-essential gene	---	5737 // cytoplasm // inferred from direct assay /// 5794 // Golgi apparatus // inferred from direct assay /// 30137 // COPI-coated vesicle // inferred from direct assay	---
YDR293C	SSD1	-4.01264	91.2747	0.009881	0.0264547	SSD1	chr4	Protein with a role in maintenance of cellular integrity, interacts with components of the TOR pathway; ssd1 mutant of a clinical S. cerevisiae strain displays elevated virulence	7047 // cell wall organization and biogenesis // inferred from genetic interaction /// 7049 // cell cycle // inferred from electronic annotation /// 7067 // mitosis // inferred from electronic annotation /// 51301 // cell division // inferred from electronic annotation	5737 // cytoplasm // inferred from direct assay	3723 // RNA binding // inferred from direct assay /// 3723 // RNA binding // inferred from electronic annotation /// 4540 // ribonuclease activity // inferred from electronic annotation
YOR042W	CUE5	-6.285	62.6326	0.010115	0.026505	CUE5	chr15	Protein containing a CUE domain that binds ubiquitin, which may facilitate intramolecular monoubiquitination; green fluorescent protein (GFP)-fusion protein localizes to the cytoplasm in a punctate pattern	---	5737 // cytoplasm // inferred from direct assay	5515 // protein binding // inferred from physical interaction
YCR030C	SYP1	-5.45453	62.7878	0.010646	0.0276028	SYP1	chr3	Protein with a potential role in actin cytoskeletal organization; overexpression suppresses a pfy1 (profilin) null mutation	---	1400 // mating projection base // inferred from direct assay /// 5934 // bud tip // inferred from direct assay /// 5935 // bud neck // inferred from direct assay	---
YEL002C	WBP1	-3.66606	179.234	0.011281	0.0289445	WBP1	chr5	Beta subunit of the oligosaccharyl transferase (OST) glycoprotein complex; required for N-linked glycosylation of proteins in the endoplasmic reticulum	6487 // protein amino acid N-linked glycosylation // inferred from physical interaction /// 7049 // cell cycle // inferred from direct assay /// 18279 // protein amino acid N-linked glycosylation via asparagine // inferred from electronic annotation	8250 // oligosaccharyl transferase complex // inferred from physical interaction /// 5635 // nuclear envelope // inferred from direct assay /// 5783 // endoplasmic reticulum // inferred from direct assay /// 5783 // endoplasmic reticulum // inferred from electronic annotation /// 5789 // endoplasmic reticulum membrane // inferred from electronic annotation /// 16020 // membrane // inferred from e…	4579 // dolichyl-diphosphooligosaccharide-protein glycotransferase activity // inferred from physical interaction /// 5515 // protein binding // inferred from physical interaction /// 4579 // dolichyl-diphosphooligosaccharide-protein glycotransferase activity // inferred from electronic annotation /// 16740 // transferase activity // inferred from electronic annotation
YLR258W	GSY2	-6.77416	58.2402	0.012202	0.0299236	GSY2	chr12	Glycogen synthase, similar to Gsy1p; expression induced by glucose limitation, nitrogen starvation, heat shock, and stationary phase; activity regulated by cAMP-dependent, Snf1p and Pho85p kinases as well as by the Gac1p-Glc7p phosphatase	5978 // glycogen biosynthesis // inferred from genetic interaction /// 5978 // glycogen biosynthesis // inferred from electronic annotation /// 5978 // glycogen biosynthesis // inferred from mutant phenotype /// 5978 // glycogen biosynthesis // inferred from sequence similarity	5737 // cytoplasm // inferred from direct assay	4373 // glycogen (starch) synthase activity // inferred from genetic interaction /// 5515 // protein binding // inferred from physical interaction /// 42802 // identical protein binding // inferred from physical interaction /// 3824 // catalytic activity // inferred from electronic annotation /// 4373 // glycogen (starch) synthase activity // inferred from electronic annotation /// 16740 // trans…
YCR077C	PAT1	-4.61533	63.5186	0.012262	0.0299236	PAT1	chr3	Topoisomerase II-associated deadenylation-dependent mRNA-decapping factor; also required for faithful chromosome transmission, maintenance of rDNA locus stability, and protection of mRNA 3'-UTRs from trimming; functionally linked to Pab1p	7059 // chromosome segregation // inferred from mutant phenotype /// 6446 // regulation of translational initiation // inferred from genetic interaction /// 7049 // cell cycle // inferred from electronic annotation /// 51301 // cell division // inferred from electronic annotation /// 6446 // regulation of translational initiation // inferred from mutant phenotype	932 // cytoplasmic mRNA processing body // inferred from direct assay /// 5843 // cytosolic small ribosomal subunit (sensu Eukaryota) // inferred from direct assay /// 932 // cytoplasmic mRNA processing body // inferred from mutant phenotype	5515 // protein binding // inferred from physical interaction
YCR009C	RVS161	-3.87294	83.3867	0.01227	0.0299236	RVS161	chr3	Amphiphysin-like lipid raft protein; subunit of a complex (Rvs161p-Rvs167p) that regulates polarization of the actin cytoskeleton, endocytosis, cell polarity, cell fusion and viability following starvation or osmotic stress	6897 // endocytosis // inferred from mutant phenotype /// 6970 // response to osmotic stress // inferred from mutant phenotype /// 7121 // bipolar bud site selection // inferred from mutant phenotype	5937 // mating projection // inferred from direct assay /// 45121 // lipid raft // inferred from direct assay /// 5737 // cytoplasm // inferred from electronic annotation /// 5856 // cytoskeleton // inferred from electronic annotation /// 30479 // actin cortical patch // traceable author statement	5515 // protein binding // inferred from physical interaction /// 8092 // cytoskeletal protein binding // inferred from physical interaction /// 5515 // protein binding // inferred from electronic annotation /// 8092 // cytoskeletal protein binding // inferred from sequence similarity
YAL005C	SSA1	-6.8563	54.7113	0.01456	0.0314212	SSA1	chr1	ATPase involved in protein folding and nuclear localization signal (NLS)-directed nuclear transport; member of heat shock protein 70 (HSP70) family; forms a chaperone complex with Ydj1p; localized to the nucleus, cytoplasm, and cell wall /// ATP binding protein involved in protein folding and vacuolar import of proteins; member of heat shock protein 70 (HSP70) family; associated with the chaperon…	6457 // protein folding // inferred from mutant phenotype /// 60 // protein import into nucleus, translocation // inferred from direct assay /// 6457 // protein folding // inferred from direct assay /// 6616 // SRP-dependent cotranslational protein targeting to membrane, translocation // inferred from direct assay /// 6457 // protein folding // inferred from electronic annotation /// 6986 // resp…	5832 // chaperonin-containing T-complex // inferred from physical interaction /// 329 // vacuolar membrane (sensu Fungi) // inferred from direct assay /// 5634 // nucleus // inferred from direct assay /// 5737 // cytoplasm // inferred from direct assay /// 9277 // cell wall (sensu Fungi) // inferred from direct assay	5515 // protein binding // inferred from physical interaction /// 16887 // ATPase activity // inferred from direct assay /// 51082 // unfolded protein binding // inferred from direct assay /// 5524 // ATP binding // inferred from direct assay /// 166 // nucleotide binding // inferred from electronic annotation /// 5524 // ATP binding // inferred from electronic annotation
YLL026W	HSP104	-6.25853	55.554	0.014107	0.0314212	HSP104	chr12	Heat shock protein that cooperates with Ydj1p (Hsp40) and Ssa1p (Hsp70) to refold and reactivate previously denatured, aggregated proteins; responsive to stresses including: heat, ethanol, and sodium arsenite; involved in [PSI+] propagation	723 // telomere maintenance // inferred from mutant phenotype /// 6950 // response to stress // inferred from direct assay /// 51085 // chaperone cofactor dependent protein folding // inferred from direct assay /// 6457 // protein folding // inferred from electronic annotation /// 6986 // response to unfolded protein // inferred from electronic annotation /// 19538 // protein metabolism // inferr…	5634 // nucleus // inferred from direct assay /// 5737 // cytoplasm // inferred from direct assay	42623 // ATPase activity, coupled // inferred from direct assay /// 51087 // chaperone binding // inferred from direct assay /// 166 // nucleotide binding // inferred from electronic annotation /// 5515 // protein binding // inferred from electronic annotation /// 5524 // ATP binding // inferred from electronic annotation /// 17111 // nucleoside-triphosphatase activity // inferred from electronic…
YJR121W	ATP2	-4.38849	61.5942	0.014175	0.0314212	ATP2	chr10	Beta subunit of the F1 sector of mitochondrial F1F0 ATP synthase, which is a large, evolutionarily conserved enzyme complex required for ATP synthesis	1321 // age-dependent general metabolic decline during replicative cell aging // inferred from mutant phenotype /// 15986 // ATP synthesis coupled proton transport // inferred from mutant phenotype /// 6754 // ATP biosynthesis // inferred from electronic annotation /// 6810 // transport // inferred from electronic annotation /// 6811 // ion transport // inferred from electronic annotation /// 159…	5754 // proton-transporting ATP synthase, catalytic core (sensu Eukaryota) // inferred from mutant phenotype /// 5625 // soluble fraction // inferred from direct assay /// 5739 // mitochondrion // inferred from electronic annotation /// 16021 // integral to membrane // inferred from electronic annotation /// 16469 // proton-transporting two-sector ATPase complex // inferred from electronic annota…	46933 // hydrogen-transporting ATP synthase activity, rotational mechanism // inferred from mutant phenotype /// 166 // nucleotide binding // inferred from electronic annotation /// 5524 // ATP binding // inferred from electronic annotation /// 8553 // hydrogen-exporting ATPase activity, phosphorylative mechanism // inferred from electronic annotation /// 15078 // hydrogen ion transporter activit…
YDL029W	ARP2	-4.30041	61.6535	0.01467	0.0314212	ARP2	chr4	Essential component of the Arp2/3 complex, which is a highly conserved actin nucleation center required for the motility and integrity of actin patches; involved in endocytosis and membrane growth and polarity	1 // mitochondrion inheritance // inferred from mutant phenotype /// 7015 // actin filament organization // inferred from mutant phenotype /// 1 // mitochondrion inheritance // inferred from physical interaction	5885 // Arp2/3 protein complex // inferred from direct assay /// 5856 // cytoskeleton // inferred from electronic annotation /// 5739 // mitochondrion // traceable author statement	5515 // protein binding // inferred from physical interaction /// 5524 // ATP binding // inferred from direct assay /// 166 // nucleotide binding // inferred from electronic annotation /// 5198 // structural molecule activity // inferred from electronic annotation /// 5515 // protein binding // inferred from electronic annotation /// 5524 // ATP binding // inferred from electronic annotation /// …
YPL154C	PEP4	-6.06191	54.5707	0.014876	0.0315877	PEP4	chr16	Vacuolar aspartyl protease (proteinase A), required for the posttranslational precursor maturation of vacuolar proteinases; synthesized as a zymogen, self-activates	7039 // vacuolar protein catabolism // inferred from mutant phenotype /// 9267 // cellular response to starvation // inferred from mutant phenotype /// 16237 // microautophagy // inferred from mutant phenotype /// 30435 // sporulation // inferred from mutant phenotype /// 6508 // proteolysis // inferred from electronic annotation /// 7039 // vacuolar protein catabolism // traceable author stateme…	5739 // mitochondrion // inferred from direct assay /// 5773 // vacuole // inferred from electronic annotation /// 324 // vacuole (sensu Fungi) // traceable author statement /// 328 // vacuolar lumen (sensu Fungi) // traceable author statement	4190 // aspartic-type endopeptidase activity // inferred from electronic annotation /// 4194 // pepsin A activity // inferred from electronic annotation /// 4196 // saccharopepsin activity // inferred from electronic annotation /// 8233 // peptidase activity // inferred from electronic annotation /// 16787 // hydrolase activity // inferred from electronic annotation /// 4175 // endopeptidase acti…
YKL067W	YNK1	-5.89489	54.2902	0.015183	0.0317892	YNK1	chr11	Nucleoside diphosphate kinase, catalyzes the transfer of gamma phosphates from nucleoside triphosphates, usually ATP, to nucleoside diphosphates by a mechanism that involves formation of an autophosphorylated enzyme intermediate	6165 // nucleoside diphosphate phosphorylation // inferred from direct assay /// 6259 // DNA metabolism // inferred from direct assay /// 9142 // nucleoside triphosphate biosynthesis // inferred from direct assay /// 16070 // RNA metabolism // inferred from direct assay /// 6183 // GTP biosynthesis // inferred from electronic annotation /// 6228 // UTP biosynthesis // inferred from electronic ann…	5758 // mitochondrial intermembrane space // inferred from direct assay /// 5829 // cytosol // inferred from direct assay	5515 // protein binding // inferred from physical interaction /// 4550 // nucleoside diphosphate kinase activity // inferred from direct assay /// 166 // nucleotide binding // inferred from electronic annotation /// 287 // magnesium ion binding // inferred from electronic annotation /// 4550 // nucleoside diphosphate kinase activity // inferred from electronic annotation /// 5524 // ATP binding /…
YDR258C	HSP78	-5.0845	55.0436	0.015611	0.0323127	HSP78	chr4	Oligomeric mitochondrial matrix chaperone that cooperates with Ssc1p in mitochondrial thermotolerance after heat shock; prevents the aggregation of misfolded matrix proteins; component of the mitochondrial proteolysis system	2 // mitochondrial genome maintenance // inferred from direct assay /// 6457 // protein folding // inferred from direct assay /// 6950 // response to stress // inferred from direct assay /// 30150 // protein import into mitochondrial matrix // inferred from direct assay /// 6457 // protein folding // inferred from electronic annotation /// 6986 // response to unfolded protein // inferred from ele…	5759 // mitochondrial matrix // inferred from direct assay /// 5739 // mitochondrion // inferred from electronic annotation	5515 // protein binding // inferred from physical interaction /// 51082 // unfolded protein binding // inferred from direct assay /// 166 // nucleotide binding // inferred from electronic annotation /// 5524 // ATP binding // inferred from electronic annotation /// 17111 // nucleoside-triphosphatase activity // inferred from electronic annotation /// 51082 // unfolded protein binding // inferred …
YBR072W	HSP26	-14.3518	52.1515	0.016564	0.0339996	HSP26	chr2	Small heat shock protein with chaperone activity that is regulated by a heat induced transition from an inactive oligomeric (24-mer) complex to an active dimer; induced by heat, upon entry into stationary phase, and during sporulation	6457 // protein folding // inferred from direct assay /// 6950 // response to stress // inferred from direct assay /// 6457 // protein folding // inferred from electronic annotation /// 6986 // response to unfolded protein // inferred from electronic annotation	5634 // nucleus // inferred from direct assay /// 5737 // cytoplasm // inferred from direct assay	5515 // protein binding // inferred from physical interaction /// 51082 // unfolded protein binding // inferred from direct assay
YNL079C	TPM1	-6.61917	51.1673	0.017616	0.035277	TPM1	chr14	Major isoform of tropomyosin; binds to and stabilizes actin cables and filaments, which direct polarized cell growth and the distribution of several organelles; acetylated by the NatB complex and acetylated form binds actin most efficiently	30447 // filamentous growth // inferred from mutant phenotype /// 7118 // budding cell apical bud growth // inferred from genetic interaction /// 7119 // budding cell isotropic bud growth // inferred from genetic interaction /// 8154 // actin polymerization and/or depolymerization // inferred from genetic interaction /// 30468 // establishment of cell polarity (sensu Fungi) // inferred from genet…	142 // contractile ring (sensu Saccharomyces) // inferred from direct assay /// 30482 // actin cable // inferred from direct assay /// 5856 // cytoskeleton // inferred from electronic annotation	3786 // actin lateral binding // traceable author statement
YBR089C-A (no Affy probe)	NHP6B	-5.65957	51.1145	0.018135	0.0357136	NHP6B	chr2	High-mobility group non-histone chromatin protein, functionally redundant with Nhp6Ap; homologous to mammalian high mobility group proteins 1 and 2; acts to recruit transcription factor Rcs1p to certain promoters	6338 // chromatin remodeling // inferred from mutant phenotype /// 45944 // positive regulation of transcription from RNA polymerase II promoter // inferred from mutant phenotype /// 6359 // regulation of transcription from RNA polymerase III promoter // inferred from genetic interaction /// 6359 // regulation of transcription from RNA polymerase III promoter // inferred from direct assay /// 635…	35101 // FACT complex // inferred from genetic interaction /// 785 // chromatin // inferred from electronic annotation /// 5634 // nucleus // inferred from electronic annotation /// 5694 // chromosome // inferred from electronic annotation /// 790 // nuclear chromatin // inferred from sequence similarity /// 35101 // FACT complex // inferred from physical interaction	3682 // chromatin binding // inferred from direct assay /// 3677 // DNA binding // inferred from electronic annotation /// 3682 // chromatin binding // inferred from sequence similarity
YOR089C	VPS21	-5.04755	51.8291	0.018269	0.0357136	VPS21	chr15	GTPase required for transport during endocytosis and for correct sorting of vacuolar hydrolases; localized in endocytic intermediates; detected in mitochondria; geranylgeranylation required for membrane association; mammalian Rab5 homolog	6623 // protein targeting to vacuole // inferred from mutant phenotype /// 6897 // endocytosis // inferred from mutant phenotype /// 6810 // transport // inferred from electronic annotation /// 7264 // small GTPase mediated signal transduction // inferred from electronic annotation /// 15031 // protein transport // inferred from electronic annotation	5770 // late endosome // inferred from mutant phenotype /// 5739 // mitochondrion // inferred from direct assay /// 5739 // mitochondrion // inferred from electronic annotation /// 16020 // membrane // inferred from electronic annotation	3924 // GTPase activity // inferred from mutant phenotype /// 5515 // protein binding // inferred from physical interaction /// 166 // nucleotide binding // inferred from electronic annotation /// 5525 // GTP binding // inferred from electronic annotation /// 3924 // GTPase activity // traceable author statement /// 3924 // GTPase activity // inferred from sequence similarity
YMR027W	YMR027W	-4.59639	53.516	0.018158	0.0357136	YMR027W	chr13	High level expression reduced Ty3 Transposition	---	5634 // nucleus // inferred from direct assay /// 5737 // cytoplasm // inferred from direct assay	---
YCL043C	PDI1	-3.8249	61.9196	0.018588	0.0360339	PDI1	chr3	Protein disulfide isomerase, multifunctional protein resident in the endoplasmic reticulum lumen, essential for the formation of disulfide bonds in secretory and cell-surface proteins, unscrambles non-native disulfide bonds	6457 // protein folding // inferred from mutant phenotype /// 6118 // electron transport // inferred from electronic annotation	5783 // endoplasmic reticulum // inferred from electronic annotation /// 5788 // endoplasmic reticulum lumen // traceable author statement	3756 // protein disulfide isomerase activity // inferred from mutant phenotype /// 5515 // protein binding // inferred from physical interaction /// 3756 // protein disulfide isomerase activity // inferred from direct assay /// 3756 // protein disulfide isomerase activity // inferred from electronic annotation /// 5489 // electron transporter activity // inferred from electronic annotation /// 16…
YKL157W	APE2	-3.73717	63.6718	0.019018	0.0360339	APE2	chr11	Zinc-dependent metallopeptidase yscII, may have a role in obtaining leucine from dipeptide substrates; sequence coordinates have changed since RT-PCR analysis showed that the adjacent ORF YKL158W comprises the 5' exon of APE2/YKL157W	6518 // peptide metabolism // inferred from mutant phenotype /// 6508 // proteolysis // inferred from electronic annotation	5739 // mitochondrion // inferred from direct assay /// 5737 // cytoplasm // non-traceable author statement /// 30287 // periplasmic space (sensu Fungi) // non-traceable author statement	4178 // leucyl aminopeptidase activity // inferred from mutant phenotype /// 4177 // aminopeptidase activity // inferred from electronic annotation /// 4179 // membrane alanyl aminopeptidase activity // inferred from electronic annotation /// 8233 // peptidase activity // inferred from electronic annotation /// 8237 // metallopeptidase activity // inferred from electronic annotation /// 8270 // z…
YDR129C	SAC6	-3.67807	66.0361	0.01898	0.0360339	SAC6	chr4	Fimbrin, actin-bundling protein; cooperates with Scp1p (calponin/transgelin) in the organization and maintenance of the actin cytoskeleton	6897 // endocytosis // inferred from mutant phenotype /// 6970 // response to osmotic stress // inferred from mutant phenotype /// 7015 // actin filament organization // inferred from mutant phenotype /// 7121 // bipolar bud site selection // inferred from mutant phenotype /// 7015 // actin filament organization // inferred from physical interaction	30479 // actin cortical patch // inferred from direct assay /// 30482 // actin cable // inferred from direct assay	5515 // protein binding // inferred from physical interaction /// 30674 // protein binding, bridging // inferred from direct assay /// 51015 // actin filament binding // inferred from direct assay /// 3779 // actin binding // inferred from electronic annotation /// 5509 // calcium ion binding // inferred from electronic annotation
YMR092C	AIP1	-4.99294	50.2475	0.02	0.0367634	AIP1	chr13	Actin cortical patch component, interacts with the actin depolymerizing factor cofilin; required to restrict cofilin localization to cortical patches; contains WD repeats	6970 // response to osmotic stress // inferred from mutant phenotype /// 30042 // actin filament depolymerization // inferred from genetic interaction /// 30042 // actin filament depolymerization // inferred from physical interaction	5634 // nucleus // inferred from direct assay /// 5737 // cytoplasm // inferred from direct assay /// 30479 // actin cortical patch // inferred from direct assay /// 5856 // cytoskeleton // inferred from electronic annotation	5515 // protein binding // inferred from direct assay /// 3779 // actin binding // inferred from electronic annotation
YMR145C	NDE1	-9.70312	48.3983	0.020541	0.0372025	NDE1	chr13	Mitochondrial external NADH dehydrogenase, catalyzes the oxidation of cytosolic NADH; Nde1p and Nde2p are involved in providing the cytosolic NADH to the mitochondrial respiratory chain	19655 // glucose catabolism to ethanol // inferred from mutant phenotype /// 6116 // NADH oxidation // inferred from direct assay /// 6118 // electron transport // inferred from electronic annotation /// 1300 // chronological cell aging // inferred from mutant phenotype	5739 // mitochondrion // inferred from direct assay /// 5739 // mitochondrion // inferred from mutant phenotype	5515 // protein binding // inferred from physical interaction /// 3954 // NADH dehydrogenase activity // inferred from direct assay /// 15036 // disulfide oxidoreductase activity // inferred from electronic annotation /// 16491 // oxidoreductase activity // inferred from electronic annotation /// 3954 // NADH dehydrogenase activity // inferred from sequence similarity
YBL050W	SEC17	-3.90298	56.1269	0.020947	0.0376609	SEC17	chr2	Peripheral membrane protein required for vesicular transport between ER and Golgi and for the 'priming' step in homotypic vacuole fusion, part of the cis-SNARE complex; has similarity to alpha-SNAP	42144 // vacuole fusion, non-autophagic // inferred from mutant phenotype /// 6888 // ER to Golgi vesicle-mediated transport // inferred from genetic interaction /// 6810 // transport // inferred from electronic annotation /// 6886 // intracellular protein transport // inferred from electronic annotation /// 6888 // ER to Golgi vesicle-mediated transport // inferred from electronic annotation ///…	300 // peripheral to membrane of membrane fraction // inferred from direct assay /// 5783 // endoplasmic reticulum // inferred from electronic annotation /// 5794 // Golgi apparatus // inferred from electronic annotation	5483 // soluble NSF attachment protein activity // inferred from direct assay /// 5478 // intracellular transporter activity // inferred from electronic annotation /// 5488 // binding // inferred from electronic annotation
YDR264C	AKR1	-6.50554	47.6774	0.021533	0.038434	AKR1	chr4	Palmitoyl transferase involved in protein palmitoylation; acts as a negative regulator of pheromone response pathway; required for endocytosis of pheromone receptors; involved in cell shape control; contains ankyrin repeats	6897 // endocytosis // inferred from mutant phenotype /// 750 // pheromone-dependent signal transduction during conjugation with cellular fusion // inferred from genetic interaction /// 18318 // protein amino acid palmitoylation // inferred from direct assay	16020 // membrane // inferred from direct assay /// 5795 // Golgi stack // inferred from electronic annotation /// 16020 // membrane // inferred from electronic annotation /// 16021 // integral to membrane // inferred from electronic annotation	5515 // protein binding // inferred from physical interaction /// 19706 // protein-cysteine S-palmitoleyltransferase activity // inferred from direct assay /// 8270 // zinc ion binding // inferred from electronic annotation /// 8415 // acyltransferase activity // inferred from electronic annotation /// 16740 // transferase activity // inferred from electronic annotation /// 46872 // metal ion bin…
YJR065C	ARP3	-3.68689	59.401	0.021691	0.0384375	ARP3	chr10	Essential component of the Arp2/3 complex, which is a highly conserved actin nucleation center required for the motility and integrity of actin patches; involved in endocytosis and membrane growth and polarity	7015 // actin filament organization // inferred from mutant phenotype /// 1 // mitochondrion inheritance // traceable author statement	5885 // Arp2/3 protein complex // inferred from direct assay /// 5856 // cytoskeleton // inferred from electronic annotation	5515 // protein binding // inferred from physical interaction /// 5524 // ATP binding // inferred from direct assay /// 166 // nucleotide binding // inferred from electronic annotation /// 5198 // structural molecule activity // inferred from electronic annotation /// 5515 // protein binding // inferred from electronic annotation /// 5524 // ATP binding // inferred from electronic annotation /// …
YER080W	FMP29	-4.00517	52.5448	0.022646	0.0390831	FMP29	chr5	The authentic, non-tagged protein was localized to the mitochondria	---	5739 // mitochondrion // inferred from direct assay	5515 // protein binding // inferred from physical interaction
YMR054W	STV1	-3.94806	53.2415	0.022582	0.0390831	STV1	chr13	Subunit of vacuolar-ATPase V0 domain, one of two isoforms (Stv1p and Vph1p); Stv1p is located in V-ATPase complexes of the Golgi and endosomes while Vph1p is located in V-ATPase complexes of the vacuole	6810 // transport // inferred from electronic annotation /// 6811 // ion transport // inferred from electronic annotation /// 15992 // proton transport // inferred from electronic annotation /// 7035 // vacuolar acidification // traceable author statement	5768 // endosome // inferred from direct assay /// 5794 // Golgi apparatus // inferred from direct assay /// 5795 // Golgi stack // inferred from electronic annotation /// 16020 // membrane // inferred from electronic annotation /// 16021 // integral to membrane // inferred from electronic annotation /// 220 // hydrogen-transporting ATPase V0 domain // traceable author statement	5515 // protein binding // inferred from physical interaction /// 15078 // hydrogen ion transporter activity // inferred from electronic annotation /// 16787 // hydrolase activity // inferred from electronic annotation /// 46961 // hydrogen-transporting ATPase activity, rotational mechanism // traceable author statement
YDR074W	TPS2	-6.06421	46.4722	0.023235	0.0391994	TPS2	chr4	Phosphatase subunit of the trehalose-6-phosphate synthase/phosphatase complex, which synthesizes the storage carbohydrate trehalose; expression is induced by stress conditions and repressed by the Ras-cAMP pathway	5992 // trehalose biosynthesis // inferred from mutant phenotype /// 6950 // response to stress // inferred from mutant phenotype /// 6950 // response to stress // inferred from direct assay /// 5992 // trehalose biosynthesis // inferred from electronic annotation /// 6457 // protein folding // inferred from electronic annotation /// 6986 // response to unfolded protein // inferred from electroni…	5946 // alpha,alpha-trehalose-phosphate synthase complex (UDP-forming) // inferred from genetic interaction /// 5739 // mitochondrion // inferred from direct assay /// 5946 // alpha,alpha-trehalose-phosphate synthase complex (UDP-forming) // inferred from mutant phenotype /// 5946 // alpha,alpha-trehalose-phosphate synthase complex (UDP-forming) // inferred from physical interaction	4805 // trehalose-phosphatase activity // inferred from mutant phenotype /// 3824 // catalytic activity // inferred from electronic annotation /// 3825 // alpha,alpha-trehalose-phosphate synthase (UDP-forming) activity // inferred from electronic annotation /// 4805 // trehalose-phosphatase activity // inferred from electronic annotation /// 16787 // hydrolase activity // inferred from electronic…
YNL138W	SRV2	-4.78145	47.1835	0.024126	0.0401049	SRV2	chr14	CAP (cyclase-associated protein) subunit of adenylyl cyclase complex; N-terminus binds adenylyl cyclase and facilitates activation by RAS; C-terminus binds ADP-actin monomers, facilitating regulation of actin dynamics and cell morphogenesis	7265 // Ras protein signal transduction // inferred from mutant phenotype /// 7010 // cytoskeleton organization and biogenesis // traceable author statement	16020 // membrane // inferred from electronic annotation /// 30479 // actin cortical patch // traceable author statement	5515 // protein binding // inferred from physical interaction /// 3779 // actin binding // inferred from electronic annotation /// 8092 // cytoskeletal protein binding // traceable author statement /// 8179 // adenylate cyclase binding // traceable author statement
YKL085W	MDH1	-3.39496	65.445	0.024423	0.0401049	MDH1	chr11	Mitochondrial malate dehydrogenase, catalyzes interconversion of malate and oxaloacetate; involved in the tricarboxylic acid (TCA) cycle	6096 // glycolysis // inferred from electronic annotation /// 6099 // tricarboxylic acid cycle // inferred from electronic annotation /// 6100 // tricarboxylic acid cycle intermediate metabolism // inferred from electronic annotation /// 6108 // malate metabolism // inferred from electronic annotation /// 6099 // tricarboxylic acid cycle // traceable author statement /// 6108 // malate metabolism…	5739 // mitochondrion // inferred from electronic annotation /// 5759 // mitochondrial matrix // traceable author statement	5515 // protein binding // inferred from physical interaction /// 4459 // L-lactate dehydrogenase activity // inferred from electronic annotation /// 16491 // oxidoreductase activity // inferred from electronic annotation /// 16615 // malate dehydrogenase activity // inferred from electronic annotation /// 30060 // L-malate dehydrogenase activity // inferred from electronic annotation /// 30060 /…
YBR088C	POL30	-3.18993	94.2938	0.024418	0.0401049	POL30	chr2	Proliferating cell nuclear antigen (PCNA), functions as the sliding clamp for DNA polymerase delta; may function as a docking site for other proteins required for mitotic and meiotic chromosomal DNA replication and for DNA repair	6260 // DNA replication // inferred from electronic annotation /// 6275 // regulation of DNA replication // inferred from electronic annotation /// 6272 // leading strand elongation // traceable author statement /// 6273 // lagging strand elongation // traceable author statement /// 6280 // mutagenesis // traceable author statement /// 6284 // base-excision repair // traceable author statement //…	5634 // nucleus // inferred from direct assay /// 5634 // nucleus // inferred from electronic annotation /// 5660 // delta-DNA polymerase cofactor complex // inferred from electronic annotation /// 5657 // replication fork // traceable author statement	5515 // protein binding // inferred from physical interaction /// 3677 // DNA binding // inferred from electronic annotation /// 30337 // DNA polymerase processivity factor activity // inferred from electronic annotation /// 30337 // DNA polymerase processivity factor activity // traceable author statement
YGL037C	PNC1	-6.41704	44.6341	0.025645	0.0409565	PNC1	chr7	Nicotinamidase that converts nicotinamide to nicotinic acid as part of the NAD(+) salvage pathway, required for life span extension by calorie restriction; PNC1 expression responds to all known stimuli that extend replicative life span	183 // chromatin silencing at rDNA // inferred from mutant phenotype /// 6348 // chromatin silencing at telomere // inferred from mutant phenotype /// 1302 // replicative cell aging // inferred from expression pattern /// 8152 // metabolism // inferred from electronic annotation /// 19363 // pyridine nucleotide biosynthesis // inferred from electronic annotation /// 1302 // replicative cell aging…	5634 // nucleus // inferred from direct assay /// 5737 // cytoplasm // inferred from direct assay /// 5777 // peroxisome // inferred from direct assay	5515 // protein binding // inferred from physical interaction /// 3824 // catalytic activity // inferred from electronic annotation /// 8936 // nicotinamidase activity // inferred from electronic annotation /// 16787 // hydrolase activity // inferred from electronic annotation /// 8936 // nicotinamidase activity // inferred from sequence similarity
YHR179W	OYE2	-4.47902	47.0219	0.025448	0.0409565	OYE2	chr8	Widely conserved NADPH oxidoreductase containing flavin mononucleotide (FMN), homologous to Oye3p with slight differences in ligand binding and catalytic properties; may be involved in sterol metabolism	6118 // electron transport // inferred from electronic annotation	5634 // nucleus // inferred from direct assay /// 5737 // cytoplasm // inferred from direct assay /// 5739 // mitochondrion // inferred from direct assay	5515 // protein binding // inferred from physical interaction /// 3959 // NADPH dehydrogenase activity // inferred from direct assay /// 3959 // NADPH dehydrogenase activity // inferred from electronic annotation /// 16491 // oxidoreductase activity // inferred from electronic annotation /// 3959 // NADPH dehydrogenase activity // inferred from sequence similarity
YKL150W	MCR1	-4.55412	46.27	0.026093	0.0411993	MCR1	chr11	Mitochondrial NADH-cytochrome b5 reductase, involved in ergosterol biosynthesis	6979 // response to oxidative stress // inferred from mutant phenotype /// 6118 // electron transport // inferred from direct assay /// 6696 // ergosterol biosynthesis // inferred from direct assay /// 6118 // electron transport // inferred from electronic annotation	5741 // mitochondrial outer membrane // inferred from direct assay /// 5758 // mitochondrial intermembrane space // inferred from direct assay /// 5739 // mitochondrion // inferred from electronic annotation /// 16020 // membrane // inferred from electronic annotation /// 16021 // integral to membrane // inferred from electronic annotation	4128 // cytochrome-b5 reductase activity // inferred from direct assay /// 4128 // cytochrome-b5 reductase activity // inferred from electronic annotation /// 16491 // oxidoreductase activity // inferred from electronic annotation /// 50660 // FAD binding // inferred from electronic annotation /// 51287 // NAD binding // inferred from electronic annotation
YDR155C	CPR1	-7.57598	43.605	0.027265	0.0422375	CPR1	chr4	Cytoplasmic peptidyl-prolyl cis-trans isomerase (cyclophilin), catalyzes the cis-trans isomerization of peptide bonds N-terminal to proline residues; binds the drug cyclosporin A	19538 // protein metabolism // inferred from mutant phenotype /// 30437 // sporulation (sensu Fungi) // inferred from mutant phenotype /// 6457 // protein folding // inferred from electronic annotation	118 // histone deacetylase complex // inferred from physical interaction /// 5634 // nucleus // inferred from direct assay	5515 // protein binding // inferred from physical interaction /// 3755 // peptidyl-prolyl cis-trans isomerase activity // inferred from direct assay /// 3755 // peptidyl-prolyl cis-trans isomerase activity // inferred from electronic annotation /// 16853 // isomerase activity // inferred from electronic annotation /// 42277 // peptide binding // inferred from electronic annotation
YOL140W	ARG8	-7.23606	43.4718	0.027527	0.0423769	ARG8	chr15	Acetylornithine aminotransferase, catalyzes the fourth step in the biosynthesis of the arginine precursor ornithine	6525 // arginine metabolism // inferred from electronic annotation /// 6526 // arginine biosynthesis // inferred from electronic annotation /// 8652 // amino acid biosynthesis // inferred from electronic annotation /// 6526 // arginine biosynthesis // traceable author statement /// 6592 // ornithine biosynthesis // traceable author statement	5739 // mitochondrion // inferred from electronic annotation /// 5759 // mitochondrial matrix // non-traceable author statement	3992 // acetylornithine transaminase activity // inferred from direct assay /// 3992 // acetylornithine transaminase activity // inferred from electronic annotation /// 8483 // transaminase activity // inferred from electronic annotation /// 16740 // transferase activity // inferred from electronic annotation /// 30170 // pyridoxal phosphate binding // inferred from electronic annotation
YLR250W	SSP120	-3.27469	64.308	0.02771	0.0423936	SSP120	chr12	Protein of unknown function; green fluorescent protein (GFP)-fusion protein localizes to the cytoplasm in a punctate pattern	9306 // protein secretion // inferred from sequence similarity	5737 // cytoplasm // inferred from direct assay	5509 // calcium ion binding // inferred from electronic annotation
YBL099W	ATP1	-4.87205	43.8657	0.028554	0.0434152	ATP1	chr2	Alpha subunit of the F1 sector of mitochondrial F1F0 ATP synthase, which is a large, evolutionarily conserved enzyme complex required for ATP synthesis	15986 // ATP synthesis coupled proton transport // inferred from mutant phenotype /// 6754 // ATP biosynthesis // inferred from electronic annotation /// 15986 // ATP synthesis coupled proton transport // inferred from electronic annotation /// 6810 // transport // inferred from electronic annotation /// 6811 // ion transport // inferred from electronic annotation /// 15992 // proton transport //…	5754 // proton-transporting ATP synthase, catalytic core (sensu Eukaryota) // inferred from mutant phenotype /// 42645 // mitochondrial nucleoid // inferred from direct assay /// 16469 // proton-transporting two-sector ATPase complex // inferred from electronic annotation /// 5739 // mitochondrion // inferred from electronic annotation /// 16020 // membrane // inferred from electronic annotation …	46933 // hydrogen-transporting ATP synthase activity, rotational mechanism // inferred from mutant phenotype /// 5524 // ATP binding // inferred from electronic annotation /// 16787 // hydrolase activity // inferred from electronic annotation /// 16820 // hydrolase activity, acting on acid anhydrides, catalyzing transmembrane movement of substances // inferred from electronic annotation /// 46933…
YCL050C	APA1	-3.23276	62.049	0.029771	0.0444426	APA1	chr3	Diadenosine 5',5''-P1,P4-tetraphosphate phosphorylase I (AP4A phosphorylase), involved in catabolism of bis(5'-nucleosidyl) tetraphosphates; has similarity to Apa2p	9117 // nucleotide metabolism // traceable author statement	5634 // nucleus // inferred from direct assay /// 5737 // cytoplasm // inferred from direct assay	3877 // ATP adenylyltransferase activity // inferred from electronic annotation /// 4780 // sulfate adenylyltransferase (ADP) activity // inferred from electronic annotation /// 5524 // ATP binding // inferred from electronic annotation /// 16740 // transferase activity // inferred from electronic annotation /// 16779 // nucleotidyltransferase activity // inferred from electronic annotation /// 1…
YDL072C	YET3	-5.11421	42.2945	0.030948	0.0451062	YET3	chr4	Endoplasmic reticulum transmembrane protein, homolog of human BAP31 protein	6886 // intracellular protein transport // inferred from electronic annotation /// 6915 // apoptosis // inferred from electronic annotation	5783 // endoplasmic reticulum // inferred from direct assay /// 5783 // endoplasmic reticulum // inferred from electronic annotation /// 16021 // integral to membrane // inferred from electronic annotation	---
YPR020W	ATP20	-4.70043	42.8976	0.030858	0.0451062	ATP20	chr16	Subunit g of the mitochondrial F1F0 ATP synthase, which is a large enzyme complex required for ATP synthesis; associated only with the dimeric form of ATP synthase	15986 // ATP synthesis coupled proton transport // inferred from mutant phenotype /// 6754 // ATP biosynthesis // inferred from electronic annotation /// 6810 // transport // inferred from electronic annotation /// 6811 // ion transport // inferred from electronic annotation /// 15986 // ATP synthesis coupled proton transport // inferred from electronic annotation /// 15992 // proton transport //…	276 // proton-transporting ATP synthase complex, coupling factor F(o) (sensu Eukaryota) // inferred from mutant phenotype /// 5739 // mitochondrion // inferred from electronic annotation /// 16469 // proton-transporting two-sector ATPase complex // inferred from electronic annotation /// 45263 // proton-transporting ATP synthase complex, coupling factor F(o) // inferred from electronic annotation…	5198 // structural molecule activity // inferred from mutant phenotype /// 15078 // hydrogen ion transporter activity // inferred from electronic annotation /// 46872 // metal ion binding // inferred from electronic annotation /// 46933 // hydrogen-transporting ATP synthase activity, rotational mechanism // inferred from electronic annotation /// 46961 // hydrogen-transporting ATPase activity, ro…
YMR105C	PGM2	-10.2216	41.3868	0.031444	0.0455595	PGM2	chr13	Phosphoglucomutase, catalyzes the conversion from glucose-1-phosphate to glucose-6-phosphate, which is a key step in hexose metabolism; functions as the acceptor for a Glc-phosphotransferase	6008 // glucose 1-phosphate utilization // inferred from mutant phenotype /// 6010 // glucose 6-phosphate utilization // inferred from mutant phenotype /// 5975 // carbohydrate metabolism // inferred from electronic annotation /// 6006 // glucose metabolism // inferred from electronic annotation /// 6008 // glucose 1-phosphate utilization // inferred from sequence similarity /// 6010 // glucose 6…	5829 // cytosol // traceable author statement	4614 // phosphoglucomutase activity // inferred from mutant phenotype /// 287 // magnesium ion binding // inferred from electronic annotation /// 4614 // phosphoglucomutase activity // inferred from electronic annotation /// 16853 // isomerase activity // inferred from electronic annotation /// 16868 // intramolecular transferase activity, phosphotransferases // inferred from electronic annotatio…
YPL048W	CAM1	-3.39926	51.5788	0.032203	0.0455866	CAM1	chr16	Translational cofactor elongation factor-1 gamma, participates in the regulation of GTP-binding protein EF-1 alpha, may play a redundant role in the regulation of protein synthesis or another GTP-dependent process	6448 // regulation of translational elongation // inferred from genetic interaction /// 6412 // protein biosynthesis // inferred from electronic annotation /// 6414 // translational elongation // inferred from electronic annotation /// 6448 // regulation of translational elongation // inferred from sequence similarity	5830 // cytosolic ribosome (sensu Eukaryota) // inferred from genetic interaction /// 5634 // nucleus // inferred from electronic annotation /// 5853 // eukaryotic translation elongation factor 1 complex // inferred from electronic annotation /// 5830 // cytosolic ribosome (sensu Eukaryota) // inferred from sequence similarity	3746 // translation elongation factor activity // inferred from electronic annotation /// 3746 // translation elongation factor activity // inferred from sequence similarity
YPL091W	GLR1	-2.93681	180.26	0.031661	0.0455866	GLR1	chr16	Cytosolic and mitochondrial glutathione oxidoreductase, converts oxidized glutathione to reduced glutathione	6979 // response to oxidative stress // inferred from mutant phenotype /// 6118 // electron transport // inferred from electronic annotation /// 6749 // glutathione metabolism // inferred from electronic annotation	5634 // nucleus // inferred from direct assay /// 5737 // cytoplasm // inferred from direct assay /// 5739 // mitochondrion // inferred from direct assay /// 5737 // cytoplasm // inferred from electronic annotation	5515 // protein binding // inferred from physical interaction /// 4362 // glutathione-disulfide reductase activity // inferred from direct assay /// 4362 // glutathione-disulfide reductase activity // inferred from electronic annotation /// 15036 // disulfide oxidoreductase activity // inferred from electronic annotation /// 16491 // oxidoreductase activity // inferred from electronic annotation …
YLR180W	SAM1	-8.93152	40.824	0.032591	0.0458722	SAM1	chr12	S-adenosylmethionine synthetase, catalyzes transfer of the adenosyl group of ATP to the sulfur atom of methionine; one of two differentially regulated isozymes (Sam1p and Sam2p)	6730 // one-carbon compound metabolism // inferred from electronic annotation /// 6555 // methionine metabolism // traceable author statement	5737 // cytoplasm // inferred from direct assay	4478 // methionine adenosyltransferase activity // inferred from genetic interaction /// 166 // nucleotide binding // inferred from electronic annotation /// 287 // magnesium ion binding // inferred from electronic annotation /// 4478 // methionine adenosyltransferase activity // inferred from electronic annotation /// 5524 // ATP binding // inferred from electronic annotation /// 16740 // transf…
YLR438W	CAR2	-7.64726	40.3545	0.033661	0.047109	CAR2	chr12	L-ornithine transaminase (OTAse), catalyzes the second step of arginine degradation, expression is dually-regulated by allophanate induction and a specific arginine induction process; not nitrogen catabolite repression sensitive	6527 // arginine catabolism // traceable author statement	5634 // nucleus // inferred from direct assay /// 5737 // cytoplasm // inferred from direct assay	5515 // protein binding // inferred from physical interaction /// 42802 // identical protein binding // inferred from physical interaction /// 4587 // ornithine-oxo-acid transaminase activity // inferred from electronic annotation /// 8483 // transaminase activity // inferred from electronic annotation /// 16740 // transferase activity // inferred from electronic annotation /// 30170 // pyridoxal…
YLR109W	AHP1	-3.2065	55.405	0.034045	0.0473048	AHP1	chr12	Thiol-specific peroxiredoxin, reduces hydroperoxides to protect against oxidative damage; function in vivo requires covalent conjugation to Urm1p	10038 // response to metal ion // inferred from mutant phenotype /// 30503 // regulation of cell redox homeostasis // inferred from direct assay /// 30503 // regulation of cell redox homeostasis // inferred from mutant phenotype	5737 // cytoplasm // inferred from direct assay /// 5777 // peroxisome // inferred from electronic annotation /// 16020 // membrane // inferred from electronic annotation	5515 // protein binding // inferred from physical interaction /// 8379 // thioredoxin peroxidase activity // inferred from direct assay /// 4601 // peroxidase activity // inferred from electronic annotation /// 16209 // antioxidant activity // inferred from electronic annotation /// 16491 // oxidoreductase activity // inferred from electronic annotation /// 8379 // thioredoxin peroxidase activity…
YIL041W	GVP36	-2.92439	85.0364	0.035366	0.0483953	GVP36	chr9	Golgi vesicle protein of unknown function; localizes to both early and late Golgi vesicles	---	5737 // cytoplasm // inferred from direct assay /// 30173 // integral to Golgi membrane // inferred from direct assay /// 5795 // Golgi stack // inferred from electronic annotation /// 16020 // membrane // inferred from electronic annotation	---
YOL154W	ZPS1	-10.5155	39.2234	0.036349	0.0489251	ZPS1	chr15	Putative GPI-anchored protein; transcription is induced under low-zinc conditions, as mediated by the Zap1p transcription factor, and at alkaline pH	---	324 // vacuole (sensu Fungi) // inferred from direct assay /// 9277 // cell wall (sensu Fungi) // inferred from direct assay	---
YDR135C	YCF1	-6.83743	38.7076	0.037709	0.0500429	YCF1	chr4	Vacuolar glutathione S-conjugate transporter of the ATP-binding cassette family, has a role in detoxifying metals such as cadmium, mercury, and arsenite; also transports unconjugated bilirubin; similar to human cystic fibrosis protein CFTR	15723 // bilirubin transport // inferred from genetic interaction /// 10038 // response to metal ion // inferred from direct assay /// 6810 // transport // inferred from electronic annotation /// 6811 // ion transport // inferred from electronic annotation /// 46686 // response to cadmium ion // inferred from electronic annotation /// 10038 // response to metal ion // traceable author statement /…	5774 // vacuolar membrane // inferred from direct assay /// 16020 // membrane // inferred from electronic annotation /// 16021 // integral to membrane // inferred from electronic annotation	15127 // bilirubin transporter activity // inferred from genetic interaction /// 15431 // glutathione S-conjugate-exporting ATPase activity // inferred from direct assay /// 166 // nucleotide binding // inferred from electronic annotation /// 5254 // chloride channel activity // inferred from electronic annotation /// 5524 // ATP binding // inferred from electronic annotation /// 16887 // ATPase …
