# Supplementary material for: Growth control of the eukaryote cell: a systems biology study in yeast
Source: J Biol. 2007 Apr 30;6(2):4. doi: 10.1186/jbiol54 (PMC2373899; doi:10.1186/jbiol54)
Supplement: Additional data file 2 — Supplementary tables S1-S30. [file jbiol54-S2.zip › Table S24 SGOliver.xls]

## Sheet: Proteins consist. reg
Carbon limitation							Nitrogen limitation
Protein name	(C 0.2 / C 0.1 )p (fold)	Biol Process					Gene name	(N 0.2 / N 0.1 )p (fold)	Biol Process
Glutamate dehydrogenase and Glutamine biosynthesis proteins detected by iTRAQ							Glutamate dehydrogenase and Glutamine biosynthesis genes detected by iTRAQ
Gdh1p	1.10637	glutamate biosynthesis					Gdh1p	0.938262	glutamate biosynthesis
Gln1p	2.22334	nitrogen compound metabolism					Gln1p	3.08697	nitrogen compound metabolism
Arginine biosynthesis proteins detected by iTRAQ							Arginine biosynthesis genes detected by iTRAQ
Arg1p	0.698019	arginine biosynthesis					Arg1p	0.655101	arginine biosynthesis
Arg4p	1.17017	arginine biosynthesis					Arg4p	0.921321	arginine biosynthesis
Arg5,6p	0.912863	arginine biosynthesis					Arg5,6p	1.04226	arginine biosynthesis
Arg8p	0.495065	arginine biosynthesis					Arg8p	0.564594	arginine biosynthesis
Cpa1p	2.11345	arginine biosynthesis					Cpa1p	3.28114	arginine biosynthesis
Cpa2p	1.34351	arginine biosynthesis					Cpa2p	1.32608	arginine biosynthesis
Methionine metabolism proteins detected by iTRAQ							Methionine metabolism genes detected by iTRAQ
Ado1p	1.98722	purine base and methione metabolism					Ado1p	1.9343	purine base and methione metabolism
Hom2p	0.963304	methionine metabolism					Hom2p	0.853488	methionine metabolism
Hom3p	1.27254	methionine metabolism					Hom3p	1.28834	methionine metabolism
Hom6p	1.04778	methionine metabolism					Hom6p	1.09196	methionine metabolism
Mes1p	1.70619	methionyl-tRNA aminoacylation					Mes1p	2.3028	methionyl-tRNA aminoacylation
Met13p	1.22142	methionine metabolism					Met13p	1.66256	methionine metabolism
Met17p	1.05892	methionine metabolism					Met17p	0.957432	methionine metabolism
Met3p	1.06586	methionine metabolism					Met3p	1.11643	methionine metabolism
Met6p	1.21787	methionine biosynthesis					Met6p	1.70595	methionine biosynthesis
Sah1p	1.00518	methionine metabolism					Sah1p	1.07006	methionine metabolism
Sam1p	0.580192	methionine metabolism					Sam1p	0.417342	methionine metabolism
Sam2p	1.29718	methionine metabolism					Sam2p	1.39772	methionine metabolism
Thr1p	1.07844	methionine metabolism					Thr1p	1.50982	methionine metabolism
Ypr118wp	1.38069	methionine salvage					Ypr118wp	1.59119	methionine salvage
