# Supplementary material for: Growth control of the eukaryote cell: a systems biology study in yeast
Source: J Biol. 2007 Apr 30;6(2):4. doi: 10.1186/jbiol54 (PMC2373899; doi:10.1186/jbiol54)
Supplement: Additional data file 2 — Supplementary tables S1-S30. [file jbiol54-S2.zip › Table S25 SGOliver.xls]

## Sheet: Cons.Translat.reg.transcripts
Gene name	Biol Process
Up-regulation
ADO1	purine base and methionine metabolism
CPA1	arginine biosynthesis
CPA2	arginine biosynthesis
ECM17	cell wall organization and biogenesis
GLN1	nitrogen compound metabolism
RHR2	response to osmotic stress
RPL6A	protein biosynthesis
SDH1	tricarboxylic acid cycle
SDH2	tricarboxylic acid cycle
TIM11	ATP synthesis coupled proton transport
Down-regulation
ARG8	arginine biosynthesis
ERG27	ergosterol biosynthesis
GRE2	response to stress
ISW1	chromatin remodeling
PRE5	ubiquitin-dependent protein catabolism
PRE8	ubiquitin-dependent protein catabolism
RPN3	ubiquitin-dependent protein catabolism
SAM1	methionine metabolism
TDH1	glycolysis
TWF1	bipolar bud site selection
