# Supplementary material for: Growth control of the eukaryote cell: a systems biology study in yeast
Source: J Biol. 2007 Apr 30;6(2):4. doi: 10.1186/jbiol54 (PMC2373899; doi:10.1186/jbiol54)
Supplement: Additional data file 2 — Supplementary tables S1-S30. [file jbiol54-S2.zip › Table S26 SGOliver.xls]

## Sheet: Metab. studies
Metabolome studies
Metabolite levels
Peak Area Ratio
(metabolite/internal standard)
	Growth rate (h-1)
Carbon
Metabolite	0.1	0.2
2-oxoglutarate	0.00173743	0.0020068
Glutamate	3.268	1.0218
Glutamine	0.089751	0.0229067
Citrate	2.77387	0.310135
Succinate	0.143063	0.0654897
Nitrogen
Metabolite	0.1	0.2
2-oxoglutarate	n.d	n.d
Glutamate	0.0998717	0.042928
Glutamine	0.000762383	0.00185243
Citrate	2.89845	0.556817
Succinate	0.083829	n.d.
Phosphate
Metabolite	0.1	0.2
2-oxoglutarate	n.d	n.d
Glutamate	5.21357	1.79497
Glutamine	0.37879	0.16855
Citrate	6.3702	2.84127
Succinate	0.0953097	0.0313727
Sulphate
Metabolite	0.1	0.2
2-oxoglutarate	n.d	n.d
Glutamate	1.33993	0.51216
Glutamine	0.0518353	0.0317583
Citrate	3.96497	0.950217
Succinate	0.134003	0.0363623
(n.d. not detected)
