# Supplementary material for: Growth control of the eukaryote cell: a systems biology study in yeast
Source: J Biol. 2007 Apr 30;6(2):4. doi: 10.1186/jbiol54 (PMC2373899; doi:10.1186/jbiol54)
Supplement: Additional data file 2 — Supplementary tables S1-S30. [file jbiol54-S2.zip › Table S27 SGOliver.xls]

## Sheet: Prot. exp. studies
Protein expression studies
( iTRAQ studies)
	Growth rate (h-1)
Carbon
Protein name(s)	0.1	0.2
Odc2p	-0.514886	-0.198548
Gdh1p	0.211338	0.357169
Gln1p	-0.785786	0.366945
Cpa1p	-0.0954817	0.984116
Cpa2p	-0.187651	0.238353
Nitrogen
Protein name(s)	0.1	0.2
Odc2p	-0.0100092	-0.00309369
Gdh1p	0.0693763	-0.0225617
Gln1p	-0.83204	0.794151
Cpa1p	-1.14508	0.569117
Cpa2p	-0.312602	0.0945669
Phosphate
Protein name(s)	0.1	0.2
Odc2p	-0.482516	0.394859
Gdh1p	-0.0289351	-0.266663
Gln1p	-0.608001	0.327411
Cpa1p	-0.929308	0.0488234
Cpa2p	-0.137556	0.173387
Sulphate
Protein name(s)	0.1	0.2
Odc2p	0.146055	0.341173
Gdh1p	-0.319566	-0.289338
Gln1p	-0.967135	0.369125
Cpa1p	-1.27791	0.202699
Cpa2p	-0.160215	0.203842
