# Supplementary material for: Growth control of the eukaryote cell: a systems biology study in yeast
Source: J Biol. 2007 Apr 30;6(2):4. doi: 10.1186/jbiol54 (PMC2373899; doi:10.1186/jbiol54)
Supplement: Additional data file 2 — Supplementary tables S1-S30. [file jbiol54-S2.zip › Table S28 SGOliver.xls]

## Sheet: Metab. studies
Metabolome studies
Metabolite levels
Peak Area Ratio
(metabolite/internal standard)
	Growth rate (h-1)
Carbon
Metabolite	0.1	0.2
S-adenosylmethionine (SAM, AdoMet)	0.0706913	0.33037
Glutathione	0.00644293	n.d.
Cysteine	0.017531	n.d.
Cystathionine	0.0105294	0.0131597
Nitrogen
Metabolite	0.1	0.2
S-adenosylmethionine (SAM, AdoMet)	0.118745	0.103262
Glutathione	n.d.	n.d.
Cysteine	n.d.	n.d.
Cystathionine	n.d.	0.0024536
Phosphate
Metabolite	0.1	0.2
S-adenosylmethionine (SAM, AdoMet)	0.269225	0.113
Glutathione	n.d.	0.00904527
Cysteine	n.d.	n.d.
Cystathionine	0.00475229	0.0038543
Sulphate
Metabolite	0.1	0.2
S-adenosylmethionine (SAM, AdoMet)	0.0868467	0.155427
Glutathione	n.d.	0.0051065
Cysteine	n.d.	n.d.
Cystathionine	0.00494843	n.d.
(n.d. not detected)
