# Supplementary material for: Growth control of the eukaryote cell: a systems biology study in yeast
Source: J Biol. 2007 Apr 30;6(2):4. doi: 10.1186/jbiol54 (PMC2373899; doi:10.1186/jbiol54)
Supplement: Additional data file 2 — Supplementary tables S1-S30. [file jbiol54-S2.zip › Table S29 SGOliver.xls]

## Sheet: Protein exp. studies
Protein expression studies
(iTRAQ studies)
	Growth rate (h-1)
Carbon
Protein	0.1	0.2
Met13p	-0.655194	-0.366637
Met6p	-0.468735	-0.184371
Sam1p	0.329226	-0.456173
Sam2p	-0.534618	-0.159235
Sah1p	-0.285238	-0.27778
Mes1p	-0.55209	0.218691
Ado1p	-0.698384	0.292365
Nitrogen
Protein	0.1	0.2
Met13p	-0.307622	0.425786
Met6p	-0.363906	0.406666
Sam1p	1.51902	0.258321
Sam2p	-0.19285	0.290221
Sah1p	-0.0100092	0.0876813
Mes1p	-0.853812	0.349579
Ado1p	-0.581912	0.369899
Phosphate
Protein	0.1	0.2
Met13p	-0.371311	0.246041
Met6p	-0.332447	0.44804
Sam1p	0.0841866	-0.138053
Sam2p	-0.0195853	0.267119
Sah1p	-0.234562	0.394726
Mes1p	-0.148678	0.339012
Ado1p	0.063319	0.368551
Sulphate
Protein	0.1	0.2
Met13p	-0.128028	0.277093
Met6p	-0.502385	0.441202
Sam1p	1.32522	0.0209468
Sam2p	-0.332566	0.244026
Sah1p	-0.0452487	0.324639
Mes1p	-1.2058	0.458212
Ado1p	-0.600307	0.299686
