# Supplementary material for: Growth control of the eukaryote cell: a systems biology study in yeast
Source: J Biol. 2007 Apr 30;6(2):4. doi: 10.1186/jbiol54 (PMC2373899; doi:10.1186/jbiol54)
Supplement: Additional data file 2 — Supplementary tables S1-S30. [file jbiol54-S2.zip › Table S3 SGOliver.xls]

## Sheet: Transcript. ANCOVA
										Protein ortholog conserved
Up-regulated genes with growth rate										in 5 model eukaryotes:
									Component of the
									regulon controlling	Arabidopsis thaliana
									critical cell size	Ashbya gossypii
							Mutant phenotype		(coordination cell growth	Caenorhabditis elegans
							( SGD database; FTP site, Nov 2006)		and cell division)	Drosophila melanogaster	Protein ortholog conserved
						Essential gene	(Genetic footprinting and	Mutant affected in cell size		Homo sapiens	in Homo sapiens
						( SGD database )	mutant phenotype studies)		(Sudbery, 2002)
ORF	Affy probe_name	Gene_Symbol	Gene_Title	a0	q (M, a0)	http://www.yeastgenome.org	http://www.yeastgenome.org	(Jorgensen et al., 2002)	(Jorgensen et al., 2002)	(Balakrishnan et al., 2005)	(Balakrishnan et al., 2005)
YER086W	5614_at	ILV1	threonine_deaminase	3.53582	0.008257		g.d.			Yes	Yes
YER156C	5550_at	---	Hypothetical_ORF	12.8479	0.008257		g.d.			Yes	Yes
YBR244W ( * )	7109_at	GPX2	Phospholipid_hydroperoxide_glutathione_peroxidase_induced_by_glucose_starvation_that_protects_cells_from_phospholipid_hydroperoxides_and_nonphospholipid_peroxides_during_oxidative_stress	7.02885	0.019368					Yes	Yes
YDR321W	6152_at	ASP1	asparaginase_I	5.73971	0.019368
YNL153C	9015_at	GIM3	bovine_prefoldin_subunit_4_homolog_(putative)	2.35923	0.019368		g.d. / g.i.				Yes
YMR312W	9320_at	ELP6	RNA_polymerase_II_Elongator_protein_subunit	3.88514	0.022486		g.d. / g.i.
YOR356W	8200_at	---	Hypothetical_ORF	8.40644	0.022486		g.d.			Yes	Yes
YBR171W	7173_at	SEC66	glycoprotein_complexed_with_Sec62p_and_Sec63p_in_the_Sec63_complex,_an_integral_endoplasmic_reticulum_membrane_protein_complex_required_for_translocation_of_presecretory_proteins	3.82471	0.022618		g.d. / g.i.	YBR171W / SEC66
YER074W	5647_s_at	RPS24A	ribosomal_protein_S24A	4.96786	0.022618		g.d.			Yes	Yes
YHR089C	4425_at	GAR1	small_nucleolar_RNP_protein	6.48367	0.022618		g.d.			Yes	Yes
YBR079C	7303_at	RPG1	translation_initiation_factor_eIF3_subunit	3.77831	0.022618	Yes	g.d.			Yes	Yes
YML105C	9737_at	SEC65	signal_recognition_particle_subunit,_homologue_of_mammalian_SRP19	2.98476	0.022618	Yes	g.d.				Yes
YOR151C	8398_at	RPB2	RNA_polymerase_II_core_subunit	2.42891	0.022618	Yes	g.d.			Yes	Yes
YDL040C	6512_at	NAT1	N-terminal_acetyltransferase	3.16909	0.02436		g.d.			Yes	Yes
YDR354W	6095_at	TRP4	anthranilate_phosphoribosyl_transferase	2.60641	0.027349
YBR048W	7316_s_at	RPS11B	ribosomal_protein_S11B_(S18B)_(rp41B)_(YS12)	3.60192	0.027534		g.d.			Yes	Yes
YCR034W	6869_at	FEN1	Fatty_acid_elongase,_involved_in_sphingolipid_biosynthesis;_acts_on_fatty_acids_of_up_to_24_carbons_in_length;_mutations_have_regulatory_effects_on_1,3-beta-glucan_synthase,_vacuolar_ATPase,_and_the_secretory_pathway	6.70378	0.027534		g.d.			Yes	Yes
YDL075W ( R )	6568_f_at	RPL31A	ribosomal_protein_L31A_(L34A)_(YL28)	2.92255	0.027534			YDL075W (R) / RPL31A		Yes	Yes
YDR234W	6245_at	LYS4	homoaconitase	7.55504	0.027534		g.d.			Yes	Yes
YDR382W	6080_at	RPP2B	ribosomal_protein_P2B_(YP2beta)_(L45)	3.10782	0.027534		g.d.	YDR382W / RPP2B			Yes
YDR414C ( * )	6065_at	ERD1	Predicted_membrane_protein_required_for_the_retention_of_lumenal_endoplasmic_reticulum_proteins;_mutants_secrete_the_endogenous_ER_protein,_BiP_(Kar2p)	5.51851	0.027534		g.d.
YHL022C ( * )	4540_at	SPO11	early_meiosis-specific_recombination_protein	4.21767	0.027534					Yes	Yes
YIL116W	4195_at	HIS5	histidinol-phosphate_aminotransferase	4.31491	0.027534		g.d.				Yes
YKR006C	10569_at	MRPL13	Mitochondrial_ribosomal_protein_of_the_large_subunit,_not_essential_for_mitochondrial_translation	2.56739	0.027534		g.d.	YKR006C / MRPL13
YML106W	9736_at	URA5	orotate_phosphoribosyltransferase_1	5.79642	0.027534					Yes	Yes
YNL130C	8992_at	CPT1	sn-1,2-diacylglycerol_cholinephosphotransferase	2.32671	0.027534		g.d.			Yes	Yes
YPR118W	7650_at	---	Methylthioribose-1-phosphate isomerase, catalyzes the isomerization of 5-methylthioribose-1-phosphate to 5-methylthioribulose-1-phosphate in the methionine salvage pathway	5.67809	0.027534		g.d.			Yes	Yes
YBR143C	7234_at	SUP45	eRF1_(eukaryotic_Release_Factor_1)_homolog	3.74313	0.027534	Yes	g.d.			Yes	Yes
YDR064W	6433_at	RPS13	ribosomal_protein_S13_(S27a)_(YS15)	4.1105	0.027534	Yes	g.d.	YDR064W / RPS13		Yes	Yes
YDR091C	6370_at	RLI1	Essential iron-sulfur protein required for ribosome biogenesis and translation initiation; facilitates binding of a multifactor complex (MFC) of translation initiation factors to the small ribosomal subunit; predicted ABC family ATPase	6.56551	0.027534	Yes	g.d.			Yes	Yes
YOR236W	8302_at	DFR1	dihydrofolate_reductase	2.91337	0.027534	Yes	g.d.			Yes	Yes
YPL237W	8013_at	SUI3	translation_initiation_factor_eIF-2_beta_subunit	5.37211	0.027534	Yes	g.d.			Yes	Yes
YHL011C	4551_at	PRS3	ribose-phosphate_pyrophosphokinase	5.1083	0.02757		g.d.	YHL011C / PRS3	YHL011C / PRS3	Yes	Yes
YFL022C	5408_at	FRS2	phenylalanine-tRNA_ligase_subunit	4.63088	0.027604	Yes	g.d.			Yes	Yes
YBL087C	7454_s_at	RPL23A	ribosomal_protein_L23A_(L17aA)_(YL32)	2.59246	0.030691		g.d.	YBL087C / RPL23A		Yes	Yes
YDL075W ( R' )	6569_at	RPL31A	ribosomal_protein_L31A_(L34A)_(YL28)	2.14527	0.030691			YDL075W ( R' ) / RPL31A		Yes	Yes
YDR121W	6356_at	DPB4	DNA_polymerase_II_(epsilon)_4th_subunit	3.38242	0.030691		g.d.
YLR406C ( R )	9895_i_at	RPL31B	ribosomal_protein_L31B_(L34B)_(YL28)	1.84472	0.030691		g.d.			Yes	Yes
YMR074C	9559_at	---	Putative protein of unknown function; green fluorescent protein (GFP)-fusion protein localizes to the nucleus and cytoplasm; YMR074C is not an essential gene	4.2917	0.030691
YGL103W	5094_at	RPL28	ribosomal_protein_L28_(L29)_(rp44)_(YL24)	4.08691	0.030691	Yes	g.d.			Yes	Yes
YBR187W	7188_at	---	Putative protein of unknown function; green fluorescent protein (GFP)-fusion protein localizes to the vacuole; YBR187W is an essential gene	7.52008	0.031334		g.d.			Yes	Yes
YMR194W	9420_i_at	RPL36A	ribosomal_protein_L36A_(L39)_(YL39)	4.11295	0.031334		g.d.			Yes	Yes
YML094W	9751_at	GIM5	bovine_prefoldin_subunit_5_homolog_(putative)	4.91967	0.031709		g.d.	YML094W / GIM5		Yes	Yes
YDL191W	6672_s_at	RPL35A	ribosomal_protein_L35A	4.60856	0.032617		g.d.				Yes
YDR347W	6133_at	MRP1	37_kDa_mitochondrial_ribosomal_protein	3.098	0.032617		g.d.	YDR347W / MRP1
YDR418W ( R )	6070_s_at	RPL12B	ribosomal_protein_L12B_(L15B)_(YL23)	4.27063	0.032617		g.d.			Yes	Yes
YJR070C	10954_at	LIA1	Protein_that_binds_to_the_C-terminal_domain_of_Hyp2p_(eIF5A);_has_four_to_five_HEAT-like_repeats	4.74437	0.032617		g.i.			Yes	Yes
YHR148W	4398_at	IMP3	U3_snoRNP_protein	6.21515	0.032617	Yes	g.d.			Yes	Yes
YOR341W	8185_at	RPA190	RNA_polymerase_I_subunit	6.77108	0.032617	Yes	g.d.	YOR341W / RPA190	YOR341W / RPA190	Yes	Yes
YJL059W	11098_at	YHC3	Homolog_of_human_CLN3._vacuolar/lysosomal_membrane_protein.	1.66914	0.033157		g.d.				Yes
YNL096C ( R )	8981_at	RPS7B	ribosomal_protein_S7B_(rp30)	4.83321	0.033157		g.d.			Yes	Yes
YPL198W ( R )	7962_s_at	RPL7B	ribosomal_protein_L7B_(L6B)_(rp11)_(YL8)	3.26279	0.033157		g.d.			Yes	Yes
YBL092W	7448_at	RPL32	ribosomal_protein_L32	4.13757	0.033157	Yes	g.d.			Yes	Yes
YEL056W	5779_at	HAT2	histone_acetyltransferase_subunit	2.83017	0.033734		g.d.			Yes	Yes
YFR032C-A	5331_at	RPL29	ribosomal_protein_L29_(YL43)	5.28803	0.033734		g.i.				Yes
YLR372W	9953_at	SUR4	elongase	6.21387	0.033734		g.d.
YNL096C ( R' )	8936_at	RPS7B	ribosomal_protein_S7B_(rp30)	5.51146	0.033734		g.d.			Yes	Yes
YOR243C	8309_at	PUS7	pseudouridine_synthase	7.06132	0.033734		g.d.			Yes	Yes
YPL227C	7977_at	ALG5	UDP-glucose:dolichyl-phosphate_glucosyltransferase	5.96689	0.033734					Yes	Yes
YHL015W	4547_at	RPS20	ribosomal_protein_S20	5.26792	0.033734	Yes	g.d.			Yes	Yes
YHR074W	4455_at	QNS1	glutamine-dependent_NAD_synthetase	3.1787	0.033734	Yes	g.d.			Yes	Yes
YOL120C	8668_at	RPL18A	ribosomal_protein_L18A_(rp28A)	3.74695	0.033734	Yes	g.d.	YOL120C / RPL18A		Yes	Yes
YPL143W	7882_f_at	RPL33A	ribosomal_protein_L33A_(L37A)_(YL37)_(rp47)	3.87764	0.033734	Yes	g.d.			Yes	Yes
YGR135W	4880_at	PRE9	proteasome_component_Y13	4.03667	0.033785		g.i.			Yes	Yes
YBR084W	7262_at	MIS1	C1-tetrahydrofolate_synthase	6.15161	0.034102		g.d.			Yes	Yes
YDR161W ( * )	6307_at	---	interacts_with_PP2C	4.44704	0.034102		g.d.
YDR165W	6311_at	TRM82	Transfer_RNA_methyltransferase	7.02568	0.034102					Yes	Yes
YDR395W	6092_at	SXM1	karyopherin_beta_family_member	3.8594	0.034102					Yes	Yes
YEL052W	5783_at	AFG1	ATPase_family	1.57762	0.034102		g.i.			Yes	Yes
YFR031C-A	5329_s_at	RPL2A	ribosomal_protein_L2A_(L5A)_(rp8)_(YL6)	2.39854	0.034102		g.d.			Yes	Yes
YGL078C	5073_at	DBP3	ATP_dependent_RNA_helicase|dead/deah_box_protein_CA3	7.96878	0.034102		g.d.	YGL078C / DBP3		Yes	Yes
YGL108C ( * )	5134_at	---	Protein_of_unknown_function;_green_fluorescent_protein_(GFP)-fusion_protein_localizes_to_the_cell_periphery	2.48845	0.034102		g.d.
YGL189C	5191_f_at	RPS26A	ribosomal_protein_S26A	2.50952	0.034102		g.d.			Yes	Yes
YGL202W	5223_at	ARO8	aromatic_amino_acid_aminotransferase	3.83736	0.034102		g.d.				Yes
YGR227W	4793_at	DIE2	glucosyltransferase	2.7418	0.034102		g.d.			Yes	Yes
YHR201C	4315_at	PPX1	exopolyphosphatase	3.25831	0.034102		g.d.				Yes
YIL044C	4127_at	AGE2	ARF_GAP_with_effector_function(s)	2.22664	0.034102		g.d.			Yes	Yes
YJR048W	10977_at	CYC1	iso-1-cytochrome_c	11.5535	0.034102		g.d.			Yes	Yes
YKL006W ( R )	10557_f_at	RPL14A	ribosomal_protein_L14A	3.09474	0.034102		g.d. / g.i.			Yes	Yes
YLR441C	9889_i_at	RPS1A	ribosomal_protein_S1A_(rp10A)	3.91006	0.034102		g.d.			Yes	Yes
YML073C	9726_at	RPL6A	ribosomal_protein_L6A_(L17A)_(rp18)_(YL16)	3.44313	0.034102		g.d.			Yes	Yes
YMR318C	9283_at	ADH6	medium_chain_alcohol_dehydrogenase	18.4999	0.034102		g.d.			Yes	Yes
YER012W	5712_at	PRE1	22.6_kDa_proteasome_subunit	3.80828	0.034102	Yes	g.d.			Yes	Yes
YGL097W	5100_at	SRM1	pheromone_response_pathway_suppressor	3.98573	0.034102	Yes	g.d.	YGL097W / SRM1		Yes	Yes
YGL172W	5163_at	NUP49	nuclear_pore_complex_subunit	2.99695	0.034102	Yes	g.d.
YNR017W	8865_at	MAS6	23_kDa_mitochondrial_inner_membrane_protein	1.86892	0.034102	Yes	g.d.				Yes
YOL040C	8612_at	RPS15	ribosomal_protein_S15_(S21)_(rp52)_(RIG_protein)	4.7043	0.034102	Yes	g.d.	YOL040C / RPS15		Yes	Yes
YOR224C	8336_at	RPB8	16_kDa_RNA_polymerase_subunit_(common_to_polymerases_I,_II_and_III)	6.20649	0.034102	Yes	g.d.			Yes	Yes
YPL243W	8007_at	SRP68	signal_recognition_particle_component	2.78415	0.034102	Yes	g.d.				Yes
YGL070C	5082_at	RPB9	RNA_polymerase_II_core_subunit	3.95608	0.034628		g.d.			Yes	Yes
YGR027C ( R )	5001_f_at	RPS25A	ribosomal_protein_S25A_(S31A)_(rp45)_(YS23)	2.61828	0.034628					Yes	Yes
YIL013C	4112_at	PDR11	ABC_transporter_(putative)	5.10628	0.034628		g.d.			Yes	Yes
YBR029C	7342_at	CDS1	phosphatidate_cytidylyltransferase	7.09649	0.034628	Yes	g.d.			Yes	Yes
YML125C	9760_at	---	Essential protein required for maturation of Gas1p and Pho8p; GFP-fusion protein localizes to the endoplasmic reticulum; null mutants have a cell separation defect	6.05403	0.034628	Yes	g.d.			Yes	Yes
YDR115W	6350_at	---	Putative_mitochondrial_ribosomal_protein_of_the_large_subunit,_has_similarity_to_E._coli_L34_ribosomal_protein;_required_for_respiratory_growth,_as_are_most_mitochondrial_ribosomal_proteins	3.43094	0.034729		g.d.	YDR115W
YGR027C ( R' )	5000_i_at	RPS25A	ribosomal_protein_S25A_(S31A)_(rp45)_(YS23)	5.01084	0.034729					Yes	Yes
YHL001W	4516_f_at	RPL14B	ribosomal_protein_L14B	4.80953	0.034729					Yes	Yes
YKR060W	10531_at	UTP30	Possible_U3_snoRNP_protein_involved_in_maturation_of_pre-18S_rRNA,_based_on_computational_analysis_of_large-scale_protein-protein_interaction_data	2.99091	0.034729						Yes
YLR312W-A	9870_s_at	MRPL15	Mitochondrial_ribosomal_protein_of_the_large_subunit	3.15726	0.034729		g.d.	YLR312W-A / MRPL15
YMR024W	9601_at	MRPL3	Mitochondrial_ribosomal_protein_of_the_large_subunit	3.05969	0.034729		g.d.	YMR024W / MRPL3
YPL059W	7830_at	GRX5	glutaredoxin	6.48983	0.034729		g.d.			Yes	Yes
YPL132W	7893_at	COX11	Mitochondrial_membrane_protein_required_for_assembly_of_active_cytochrome_c_oxidase,_probably_involved_in_insertion_of_Cu(B)_and_magnesium	3.36132	0.034729		g.d.			Yes	Yes
YDR404C	6055_at	RPB7	RNA_polymerase_II_dissociable_subunit	4.60659	0.034729	Yes	g.d.	YDR404C / RPB7		Yes	Yes
YGL123W	5119_at	RPS2	ribosomal_protein_S2_(S4)_(rp12)_(YS5)	2.82821	0.034729	Yes	g.d.			Yes	Yes
YPL217C	7987_at	BMS1	GTP-binding_protein_required_for_processing_of_35S_pre-rRNA_at_sites_A0,	6.31569	0.034729	Yes	g.d.			Yes	Yes
YGL232W ( R )	5237_at	TAN1	Putative_tRNA_acetyltransferase,_RNA-binding_protein_required_for_the_formation_of_the_modified_nucleoside_N(4)-acetylcytidine_in_serine_and_leucine_tRNAs_but_not_required_for_the_same_modification_in_18S_rRNA	5.42505	0.034753		g.d.				Yes
YCR031C	6866_at	RPS14A	ribosomal_protein_S14A_(rp59A)	3.3849	0.035075		g.d. / g.i.			Yes	Yes
YMR308C	9316_at	PSE1	karyopherin	3.2535	0.035075	Yes	g.d.			Yes	Yes
YEL026W	5764_at	SNU13	U3_snoRNP_protein|U4/U6.U5_snRNP_component	5.40394	0.035696	Yes	g.d.			Yes	Yes
YDR418W ( R' )	6069_i_at	RPL12B	ribosomal_protein_L12B_(L15B)_(YL23)	4.10193	0.035778		g.d.			Yes	Yes
YER055C	5667_at	HIS1	ATP_phosphoribosyltransferase	5.27189	0.035778		g.d.
YBR243C	7108_at	ALG7	UDP-N-acetyl-glucosamine-1-P_transferase_(GPT)	5.03791	0.035778	Yes	g.d.			Yes	Yes
YDL120W	6611_at	YFH1	Yeast_Frataxin_Homologue	7.92503	0.035778	Yes	g.d.			Yes	Yes
YOL123W	8666_at	HRP1	cleavage_and_polyadenylation_factor_CF_I_component_involved_in_pre-mRNA_3'-end_processing	1.61736	0.035778	Yes	g.d.			Yes	Yes
YJL200C	11226_at	ACO2	Putative mitochondrial aconitase isozyme; similarity to Aco1p, an aconitase required for the TCA cycle; expression induced during growth on glucose, by amino acid starvation via Gcn4p, and repressed on ethanol	6.56786	0.035986					Yes	Yes
YBL052C	7400_at	SAS3	SAS3_for_Something_about_silencing,_gene_3._Influences_silencing_at_HMR.	2.61402	0.036114		g.d.			Yes	Yes
YDR502C	5971_at	SAM2	methionine_biosynthesis_regulation	4.20022	0.036114		g.d.			Yes	Yes
YGL262W ( * )	5298_at	---	Hypothetical_ORF	2.70268	0.036114		g.d.
YHL033C	4575_i_at	RPL8A	ribosomal_protein_L8A_(rp6)_(YL5)_(L4A)	3.41995	0.036114					Yes	Yes
YHR010W ( R )	4528_i_at	RPL27A	ribosomal_protein_L27A	4.48126	0.036114		g.d.			Yes	Yes
YPL144W	7881_at	---	Hypothetical_ORF	6.44097	0.036114		g.i.
YFR002W	5344_at	NIC96	96_kDa_nucleoporin-interacting_component|nuclear_pore_complex_subunit	3.04618	0.036114	Yes	g.d.			Yes	Yes
YGL030W	5032_at	RPL30	ribosomal_protein_L30_(L32)_(rp73)_(YL38)_large_subunit	3.16166	0.036114	Yes	g.d.	YGL030W / RPL30		Yes	Yes
YHR062C	4490_at	RPP1	Nuclear_RNase_P_subunit|RNase_MRP_subunit	5.57084	0.036114	Yes	g.d.				Yes
YNL131W	8991_at	TOM22	mitochondrial_import_receptor_protein	3.29848	0.036114	Yes	g.d.
YKR066C	10491_at	CCP1	cytochrome_c_peroxidase	7.10627	0.036411
YOR073W	8500_at	SGO1	Protein_that_protects_centromeric_Rec8p_at_meiosis_I;_required_for_accurate_chromosomal_segregation_at_meiosis_II_and_for_mitotic_chromosome_stability;_evolutionarily_conserved,_with_similarity_to_S._pombe_Sgo1_and_Drosophila_MEI-S332	1.79982	0.036411			YOR073W / SGO1
YNL113W	8963_at	RPC19	RNA_polymerases_I_(A)_and_III_(C)_subunit	3.97863	0.036411	Yes	g.d.			Yes	Yes
YDR079W	6403_at	PET100	cytochrome_c_oxidase-specific_assembly_factor	3.28855	0.03659		g.d.
YOR340C	8184_at	RPA43	DNA_dependent_RNA_polymerase_I_subunit_A43	8.01759	0.036794	Yes	g.d.				Yes
YDL241W ( * )	6712_at	---	Hypothetical_ORF	6.38769	0.037264
YEL051W	5784_at	VMA8	V1_catalytic_sector_D_subunit|vacuolar_H-ATPase	4.00859	0.037347		g.d.			Yes	Yes
YMR225C	9407_at	MRPL44	Mitochondrial_ribosomal_protein_of_the_large_subunit	2.60661	0.037347		g.d.
YOR046C	8519_at	DBP5	RNA_helicase	3.19641	0.037502	Yes	g.d.			Yes	Yes
YBR220C	7130_g_at	---	Putative protein of unknown function; YBR220C is not an essential gene /// Putative protein of unknown function; YBR219C is not an essential gene	3.28069	0.037538						Yes
YGL031C	5031_at	RPL24A	ribosomal_protein_L24A_(rp29)_(YL21)_(L30A)	3.614	0.037538		g.d.	YGL031C / RPL24A	YGL031C / RPL24A	Yes	Yes
YGL067W	5085_at	NPY1	NADH_pyrophosphatase_1	2.60685	0.037538						Yes
YLR172C	10152_at	DPH5	Methyltransferase_required_for_diphthamide_biosynthesis,_not_essential_for_viability;_green_fluorescent_protein_(GFP)-fusion_protein_localizes_to_the_cytoplasm	3.20043	0.037538					Yes	Yes
YNR028W	8831_at	CPR8	cyclophilin|peptidyl-prolyl_cis-trans_isomerase_(PPIase)	4.02566	0.037538		g.d.			Yes	Yes
YOR260W	8281_at	GCD1	gamma_subunit|negative_regulator_in_the_general_control_of_amino_acid_biosynthesis|translation_initiation_factor_eIF2B_subunit	6.1837	0.037538	Yes	g.d.				Yes
YHR010W ( R' )	4529_f_at	RPL27A	ribosomal_protein_L27A	5.20919	0.037595		g.d.			Yes	Yes
YMR267W	9361_at	PPA2	inorganic_pyrophosphatase	2.83263	0.037668		g.d.			Yes	Yes
YJR032W ( * )	11006_at	CPR7	cyclophilin_40|peptidyl-prolyl_cis-trans_isomerase_(PPIase)	3.11721	0.037905		g.d.			Yes	Yes
YDL219W	6689_at	DTD1	D-Tyr-tRNA(Tyr)_deacylase	3.30925	0.038007		g.d.			Yes	Yes
YNL070W	8917_at	TOM7	translocase_of_the_outer_mitochondrial_membrane	4.83838	0.038007		g.d.
YOR167C ( R )	8369_f_at	RPS28A	ribosomal_protein_S28A_(S33A)_(YS27)	4.44951	0.038007					Yes	Yes
YOR232W	8298_at	MGE1	GrpE_homolog	5.50228	0.038088	Yes	g.d.			Yes	Yes
YDR471W	5985_at	RPL27B	ribosomal_protein_L27B	4.61608	0.038131		g.d.			Yes	Yes
YHR128W	4422_at	FUR1	UPRTase	9.27763	0.038131					Yes	Yes
YML063W	9691_i_at	RPS1B	ribosomal_protein_S1B_(rp10B)	4.12453	0.038131		g.d.	YML063W / RPS1B		Yes	Yes
YOL039W	8613_at	RPP2A	60S_acidic_ribosomal_protein_P2A_(L44)_(A2)_(YP2alpha)	4.83904	0.038131		g.d.
YPR043W ( R )	7708_f_at	RPL43A	ribosomal_protein_L43A	3.46954	0.038131		g.d.	YPR043W ( R ) / RPL43A		Yes	Yes
YGL223C	5247_at	COG1	Conserved_Oligomeric_Golgi_complex_1_Complexed_with_Cog8p;_interacts_with_Cog2p	2.47645	0.038241		g.d.
YHR064C	4492_at	SSZ1	HSP70_family	5.36601	0.038241		g.d.	YHR064C / SSZ1		Yes	Yes
YIL134W ( * )	4222_at	FLX1	FAD_carrier_protein	3.48561	0.038241		g.d.			Yes	Yes
YKL040C	10612_at	NFU1	Nifu-like_protein	2.69565	0.038241		g.d. / g.i.			Yes	Yes
YOL049W	8603_at	GSH2	glutathione_synthetase	6.32264	0.038241		g.d.			Yes	Yes
YBR164C	7211_at	ARL1	ADP-ribosylation_factor-like_protein_1	3.87454	0.038706		g.i.			Yes	Yes
YMR230W	9414_f_at	RPS10B	ribosomal_protein_S10B	5.63001	0.038706		g.d.			Yes	Yes
YOL092W	8651_at	---	Hypothetical_ORF	5.98543	0.038706		g.d.				Yes
YIL078W	4186_at	THS1	threonine-tRNA_ligase	5.47967	0.038706	Yes	g.d.			Yes	Yes
YOL139C	8695_at	CDC33	mRNA_cap_binding_protein_eIF-4E	5.00474	0.038706	Yes	g.d.			Yes	Yes
YHR084W	4466_at	STE12	transcription_factor	1.49349	0.038858		g.d.
YBR291C	7064_at	CTP1	citrate_tranporter	5.425	0.038939		g.d.			Yes	Yes
YEL054C	5781_i_at	RPL12A	ribosomal_protein_L12A_(L15A)_(YL23)	5.26809	0.038939		g.d.	YEL054C / RPL12A		Yes	Yes
YGL076C	5076_f_at	RPL7A	ribosomal_protein_L7A_(L6A)_(rp11)_(YL8)	7.63489	0.038939		g.d.	YGL076C / RPL7A		Yes	Yes
YNR074C	8785_at	AIF1	Mitochondrial cell death effector that translocates to the nucleus in response to apoptotic stimuli, homolog of mammalian Apoptosis-Inducing Factor, putative reductase	4.22789	0.038939		g.d.
YOR182C	8384_f_at	RPS30B	ribosomal_protein_S30B	2.22325	0.038939		g.d. / g.i.				Yes
YDR068W	6392_at	DOS2	Protein_of_unknown_function,_green_fluorescent_protein_(GFP)-fusion_protein_localizes_to_the_cytoplasm	1.657	0.038989		g.d.				Yes
YGR232W	4752_at	NAS6	26S_proteasome_interacting_protein	2.1013	0.038989		g.d.
YCL059C	6918_at	KRR1	Involved_in_cell_division_and_spore_germination	6.23991	0.038989	Yes	g.d.			Yes	Yes
YER009W	5709_at	NTF2	nuclear_transport_factor|similar_to_mammalian_cytosolic_nuclear_import_factor_NTF2	5.18348	0.038989	Yes	g.d.			Yes	Yes
YFL009W	5379_at	CDC4	ubiquitin_ligase_subunit	2.43471	0.038989	Yes	g.d.			Yes	Yes
YOR203W	8360_at	---	Hypothetical protein; open reading frame overlaps 5' end of essential DED1 gene required for translation initiation	6.76619	0.038989	Yes	g.d.
YOR163W	8410_at	DDP1	diadenosine_and_diphosphoinositol_polyphosphate_phosphohydrolase	2.16174	0.038991					Yes	Yes
YBL009W	7352_at	---	haspin	2.19009	0.039017		g.d.
YBL027W	7378_s_at	RPL19B	ribosomal_protein_L19B_(YL14)_(L23B)_(rpl5L)	4.36381	0.039017		g.d. / g.i.			Yes	Yes
YER131W	5571_at	RPS26B	ribosomal_protein_S26B	7.31348	0.039017		g.d.			Yes	Yes
YGL221C	5249_at	NIF3	similar_to_Listeria_monocytogenes_major_sigma_factor_(rpoD_gene_product)	3.21775	0.039017		g.d.				Yes
YGL231C	5238_at	---	Putative protein of unknown function; green fluorescent protein (GFP)-fusion protein localizes to the endoplasmic reticulum	2.49278	0.039017					Yes	Yes
YGR162W	4863_at	TIF4631	150_kDa_subunit|Tif4632p_and_mammalian_p220_homolog|mRNA_cap_binding_protein_eIF-4F	5.27385	0.039017		g.d.			Yes	Yes
YGR200C ( * )	4810_at	ELP2	RNA_polymerase_II_Elongator_subunit	5.2108	0.039017		g.d. / g.i.			Yes	Yes
YJR143C	10891_at	PMT4	dolichyl_phosphate-D-mannose:protein_O-D-mannosyltransferase	3.30442	0.039017		g.d.				Yes
YJR147W	10895_at	HMS2	heat_shock_transcription_factor_homolog	4.77814	0.039017		g.d.				Yes
YKL138C	10735_at	MRPL31	Mitochondrial_ribosomal_protein_of_the_large_subunit	4.04943	0.039017		g.d.	YKL138C / MRPL31
YKR074W	10499_at	---	Putative protein of unknown function; epitope-tagged protein localizes to the cytoplasm	2.1804	0.039017		g.i.				Yes
YNL069C	8918_at	RPL16B	ribosomal_protein_L16B_(L21B)_(rp23)_(YL15)	4.87048	0.039017		g.d. / g.i.			Yes	Yes
YOR045W	8518_at	TOM6	associates_with_TOM40|protein_translocation_complex_component	4.24893	0.039017		g.d. / g.i.
YOR051C	8524_at	---	Nuclear protein that inhibits replication of Brome mosaic virus in S. cerevisiae, which is a model system for studying replication of positive-strand RNA viruses in their natural hosts	4.08295	0.039017		g.d.
YOR309C	8246_s_at	NOP58	Protein involved in pre-rRNA processing, 18S rRNA synthesis, and snoRNA synthesis; component of the small subunit processome complex, which is required for processing of pre-18S rRNA	5.22392	0.039017		g.d. / g.i.	YOR309C
YOR357C	8201_at	GRD19	Grd19p_contains_the_PX_domain_found_in_human_SNX1_(Sorting_Nexin-1)._Localized_predominantly_to_the_cytosol,_however,_a_minor_amount_associates_with_membranes._In_vps27_mutant_cells,_Grd19p-HA_localizes_in_the_prevaculoar_compartment.	1.80154	0.039017		g.d.			Yes	Yes
YEL055C	5780_at	POL5	DNA_polymerase_phi	5.85346	0.039017	Yes	g.d.
YOL127W	8662_at	RPL25	ribosomal_protein_L25_(rpl6L)_(YL25)	4.3404	0.039017	Yes	g.d.			Yes	Yes
YOR159C	8406_at	SME1	human_E_core_protein_homolog	3.66961	0.039017	Yes	g.d.			Yes	Yes
YOR176W	8378_at	HEM15	ferrochelatase_(protoheme_ferrolyase)	7.96852	0.039017	Yes	g.d.				Yes
YPL218W	7986_at	SAR1	ARF_family|GTP-binding_protein	1.57123	0.039017	Yes	g.d.			Yes	Yes
YDR226W	6237_at	ADK1	adenylate_kinase	2.84786	0.039108		g.d.	YDR226W / ADK1		Yes	Yes
YGL105W	5092_at	ARC1	Protein_that_binds_tRNA_and_methionyl-_and_glutamyl-tRNA_synthetases_(Mes1p_and_Ygl245wp),_delivering_tRNA_to_them,_stimulating_catalysis,_and_ensuring_their_localization_to_the_cytoplasm;_also_binds_quadruplex_nucleic_acids	5.0854	0.039415		g.d.			Yes	Yes
YBR022W	7335_at	POA1	Phosphatase that is highly specific for ADP-ribose 1''-phosphate, a tRNA splicing metabolite; may have a role in regulation of tRNA splicing	3.74346	0.039649			YBR022W
YBR271W	7089_at	---	Putative_S-adenosylmethionine-dependent_methyltransferase_of_the_seven_beta-strand_family green fluorescent protein (GFP)-fusion protein localizes to the cytoplasm; YBR271W is not as essential gene	3.72866	0.039649		g.d.				Yes
YOL061W	8636_at	PRS5	phosphoribosylpyrophosphate_synthetase_(ribose-phosphate_pyrophosphokinase)	2.8055	0.039649		g.d.			Yes	Yes
YGR211W	4776_at	ZPR1	zinc_finger_protein	5.58837	0.039649	Yes	g.d.			Yes	Yes
YBL098W	7488_at	BNA4	Kynurenine_3-mono_oxygenase	10.0254	0.040018		g.d. / g.i.				Yes
YBR189W	7191_f_at	RPS9B	ribosomal_protein_S9B_(S13)_(rp21)_(YS11)	6.31098	0.040018		g.d.			Yes	Yes
YBR191W	7147_at	RPL21A	ribosomal_protein_L21A	3.50692	0.040018		g.d.			Yes	Yes
YBR251W ( * )	7116_at	MRPS5	ribosomal_protein_S5_(putative)	2.41331	0.040018		g.d.	YBR251W / MRPS5			Yes
YBR268W	7086_at	MRPL37	Mitochondrial_ribosomal_protein_of_the_large_subunit	5.10093	0.040018		g.d.	YBR268W/ MRPL37
YBR283C	7101_at	SSH1	SEC61_homolog_involved_in_co-translational_pathway_of_protein_transport	2.98042	0.040018		g.d. / g.i.			Yes	Yes
YCR090C	6785_at	---	Putative protein of unknown function; green fluorescent protein (GFP)-fusion protein localizes to the cytoplasm and nucleus; YCR090C is not an essential gene	4.50489	0.040018		g.d.				Yes
YDL081C	6561_at	RPP1A	acidic_ribosomal_protein_P1A_(YP1alpha)_(A1)	3.36819	0.040018		g.d.			Yes	Yes
YDL082W	6560_at	RPL13A	ribosomal_protein_L13A	6.42198	0.040018		g.d.	YDL082W / RPL13A		Yes	Yes
YDR144C	6335_at	MKC7	aspartyl_protease|related_to_Yap3p	7.21824	0.040018		g.i.			Yes	Yes
YDR266C	6231_at	---	Hypothetical_ORF	1.43957	0.040018		g.d.			Yes	Yes
YDR346C ( * )	6132_at	SVF1	Involved_in_the_diauxic_switch;_function_substituted_by_human_Bcl-XL;_involved_in_cell_survival	4.94283	0.040018		g.d.
YEL001C	5745_at	---	Putative protein of unknown function; green fluorescent protein (GFP)-fusion localizes to the ER; YEL001C is non-essential	4.19611	0.040018		g.d.
YER031C	5686_at	YPT31	GTPase|YPT32_homolog|ras_homolog	2.75799	0.040018		g.i.			Yes	Yes
YFR009W	5351_at	GCN20	ATP-binding_cassette_(ABC)_family	2.74955	0.040018		g.d.			Yes	Yes
YGL148W	5141_at	ARO2	chorismate_synthase	3.3755	0.040018		g.d. / g.i.
YGL232W ( R' ) ( * )	5236_n_at	TAN1	Putative_tRNA_acetyltransferase,_RNA-binding_protein_required_for_the_formation_of_the_modified_nucleoside_N(4)-acetylcytidine_in_serine_and_leucine_tRNAs_but_not_required_for_the_same_modification_in_18S_rRNA	6.12204	0.040018		g.d.				Yes
YGR214W ( R )	4780_at	RPS0A	ribosomal_protein_S0A	3.32068	0.040018		g.d. / g.i.	YGR214W ( R ) / RPS0A		Yes	Yes
YHR013C	4532_at	ARD1	N_alpha-acetyltransferase_major_subunit|complexes_with_Nat1p	5.2484	0.040018		g.d. / g.i.			Yes	Yes
YIL027C	4144_at	KRE27	Killer_toxin_REsistant	3.21306	0.040018		g.d.
YIL148W	4253_i_at	RPL40A	ribosomal_protein_L40A|also_encodes_a_ubiquitin_protein	2.43417	0.040018					Yes	Yes
YKL080W	10660_at	VMA5	V1_sector_hydrophilic_subunit_C|vacuolar_ATPase_V1_domain_subunit_C_(42_kDa)|vacuolar_H-ATPase	3.01742	0.040018		g.d. / g.i.			Yes	Yes
YKR043C	10515_at	---	Putative protein of unknown function; green fluorescent protein (GFP)-fusion protein localizes to the cytoplasm and nucleus	2.54922	0.040018		g.d.
YLR113W	10232_at	HOG1	MAP_kinase	2.57468	0.040018		g.d. / g.i.			Yes	Yes
YLR146C	10176_at	SPE4	spermine_synthase	4.90301	0.040018		g.d.			Yes	Yes
YLR301W	10016_at	---	Protein of unknown function that interacts with Sec72p	3.54842	0.040018
YLR406C ( R' )	9896_f_at	RPL31B	ribosomal_protein_L31B_(L34B)_(YL28)	4.44877	0.040018		g.d.			Yes	Yes
YLR406C ( R'' )	9897_f_at	RPL31B	ribosomal_protein_L31B_(L34B)_(YL28)	2.73691	0.040018		g.d.			Yes	Yes
YLR420W	9911_at	URA4	dihydrooratase	4.37006	0.040018		g.d.
YML036W	9672_at	CGI121	Component of conserved KEOPS protein complex, which promotes telomere uncapping and elongation, and also contains protein kinase Bud32p, putative peptidase Kae1p, and Gon7p; deletion suppresses cdc13-1	3.15115	0.040018		g.d.				Yes
YML124C	9761_at	TUB3	alpha-tubulin	2.48378	0.040018		g.d. / g.i.			Yes	Yes
YMR091C	9533_at	NPL6	Nuclear_protein_that_may_have_a_role_in_nuclear_protein_import	2.13887	0.040018			YMR091C / NPL6
YMR130W	9529_at	---	Hypothetical_ORF	3.20306	0.040018		g.d.			Yes	Yes
YNL044W	8790_s_at	YIP3	Interacts_with_YPT_proteins	2.22349	0.040018		g.d. / g.i.				Yes
YNL108C	8969_at	---	Hypothetical_ORF	3.3091	0.040018		g.d.
YNL175C	9038_at	NOP13	Protein_of_unknown_function,_localizes_to_the_nucleolus_and_nucleoplasm;_contains_an_RNA_recognition_motif_(RRM)_and_has_similarity_to_Nop12p,_which_is_required_for_processing_of_pre-18S_rRNA	9.40641	0.040018		g.d.			Yes	Yes
YNL248C	9101_at	RPA49	RNA_polymerase_A_49_kDa_alpha_subunit	8.9375	0.040018		g.d. / g.i.	YNL248C / RPA49	YNL248C / RPA49		Yes
YNR022C ( * )	8825_at	MRPL50	Mitochondrial_ribosomal_protein_of_the_large_subunit,_not_essential_for_mitochondrial_translation	4.01661	0.040018		g.d.
YOR167C ( R' )	8368_i_at	RPS28A	ribosomal_protein_S28A_(S33A)_(YS27)	7.7099	0.040018					Yes	Yes
YPL061W	7828_at	ALD6	aldehyde_dehydrogenase	7.15893	0.040018		g.d.			Yes	Yes
YPR004C	7756_at	---	Electron transfer flavoprotein complex subunit ETF-alpha; contains a FAD binding domain; interacts with YFH1, the yeast frataxin homolog	3.15297	0.040018		g.d.			Yes	Yes
YPR069C	7689_at	SPE3	putrescine_aminopropyltransferase_(spermidine_synthase)	6.29148	0.040018		g.d.			Yes	Yes
YPR133W-A	7621_at	TOM5	Translocase_of_the_Outer_Mitochondrial_membrane	5.04136	0.040018		g.d. / g.i.
YPR167C	7565_at	MET16	3'phosphoadenylylsulfate_reductase	7.37905	0.040018		g.d.
YDL143W	6632_at	CCT4	Subunit_of_the_cytosolic_chaperonin_Cct_ring_complex,_related_to_Tcp1p,_required_for_the_assembly_of_actin_and_tubulins_in_vivo	5.88242	0.040018	Yes	g.d.			Yes	Yes
YDR045C	6414_at	RPC11	TFIIS-like_small_Pol_III_subunit_C11	4.62679	0.040018	Yes	g.d.			Yes	Yes
YDR292C	6166_at	SRP101	signal_recognition_particle_receptor_-_alpha_subunit	3.49816	0.040018	Yes	g.d.			Yes	Yes
YDR429C	6035_at	TIF35	translation_initiation_factor_eIF3_subunit	4.41207	0.040018	Yes	g.d.			Yes	Yes
YGL065C	5087_at	ALG2	glycosyltransferase	1.50307	0.040018	Yes	g.d.			Yes	Yes
YGL092W	5105_at	NUP145	nuclear_pore_complex_subunit	2.60539	0.040018	Yes	g.d.			Yes	Yes
YGR074W	4955_at	SMD1	Homolog_of_human_core_snRNP_protein_D1,_involved_in_snRNA_maturation	2.76267	0.040018	Yes	g.d.			Yes	Yes
YGR090W	4926_at	UTP22	Possible_U3_snoRNP_protein_involved_in_maturation_of_pre-18S_rRNA,_based_on_computational_analysis_of_large-scale_protein-protein_interaction_data	3.17199	0.040018	Yes	g.d.			Yes	Yes
YGR116W	4907_at	SPT6	interacts_with_histones,_primarily_histone_H3,_possesses_nucleosome_assembly_activity|transcriptional_regulator	4.19584	0.040018	Yes	g.d.			Yes	Yes
YLR197W	10132_at	SIK1	U3_snoRNP_protein	7.64385	0.040018	Yes	g.d.			Yes	Yes
YMR260C	9354_at	TIF11	translation_initiation_factor_eIF1A	8.14264	0.040018	Yes	g.d.			Yes	Yes
YNL178W	9035_at	RPS3	ribosomal_protein_S3_(rp13)_(YS3)	2.53221	0.040018	Yes	g.d.			Yes	Yes
YOR168W	8370_at	GLN4	glutamine-tRNA_ligase	6.55622	0.040018	Yes	g.d.			Yes	Yes
YOR361C	8205_at	PRT1	translation_initiation_factor_eIF3_subunit	4.56643	0.040018	Yes	g.d.			Yes	Yes
YPL211W	7947_at	NIP7	Nip7p_is_required_for_60S_ribosome_subunit_biogenesis	9.09749	0.040018	Yes	g.d.			Yes	Yes
YKL181W	10737_at	PRS1	ribose-phosphate_pyrophosphokinase	2.25267	0.040099		g.d.			Yes	Yes
YNL220W	9083_at	ADE12	adenylosuccinate_synthetase	5.64051	0.040099		g.d.			Yes	Yes
YIL131C	4225_at	FKH1	forkhead_protein	1.76039	0.040292					Yes	Yes
YER006c-a ( * )	5541_at	---	Questionable_ORF_from_MIPS	2.80942	0.040521
YGR204W	4814_at	ADE3	C1-tetrahydrofolate_synthase	2.43074	0.040521		g.d.			Yes	Yes
YLR285W	10044_at	NNT1	Putative_nicotinamide_N-methyltransferase	3.47929	0.040521		g.d.			Yes	Yes
YOR096W ( R )	8479_at	RPS7A	ribosomal_protein_S7A_(rp30)	4.96391	0.040521		g.d.			Yes	Yes
YOR234C	8300_f_at	RPL33B	ribosomal_protein_L33B_(L37B)_(rp47)_(YL37)	5.27904	0.040521		g.d.			Yes	Yes
YGL120C	5122_at	PRP43	RNA_helicase	6.17875	0.040521	Yes	g.d.			Yes	Yes
YHR065C	4446_at	RRP3	Required_for_maturation_of_the_35S_primary_transcript_of_pre-rRNA_and_is_required_for_cleavages_leading_to_mature_18S_RNA	6.65642	0.040521	Yes	g.d.			Yes	Yes
YJR013W	10990_at	GPI14	Glycosylphosphatidylinositol-alpha 1,4 mannosyltransferase I, involved in GPI anchor biosynthesis, requires Pbn1p for function; homolog of mammalian PIG-M	1.8032	0.040521	Yes	g.d.			Yes	Yes
YLR186W	10167_at	EMG1	ribosome_biogenesis	6.35464	0.040521	Yes	g.d.			Yes	Yes
YOL102C	8641_at	TPT1	tRNA_2'-phosphotransferase	1.62899	0.040521	Yes	g.d.				Yes
YPR033C	7741_at	HTS1	histidine-tRNA_ligase	4.06668	0.040521	Yes	g.d.			Yes	Yes
YPR041W	7705_at	TIF5	Translation_initiation_factor_eIF5	7.23203	0.040521	Yes	g.d.			Yes	Yes
YBR122C	7258_at	MRPL36	Mitochondrial_ribosomal_protein_of_the_large_subunit;_overproduction_suppresses_mutations_in_the_COX2_leader_peptide-encoding_region	3.20309	0.040527		g.i.	YBR122C / MRPL36
YGR123C	4868_at	PPT1	Protein_serine/threonine_phosphatase_with_similarity_to_human_phosphatase_PP5;_present_in_both_the_nucleus_and_cytoplasm;_expressed_during_logarithmic_growth	4.80877	0.040527		g.d.			Yes	Yes
YCR015C	6892_at	---	Putative protein of unknown function; YCR015C is not an essential gene	2.92773	0.040648
YGL115W	5127_at	SNF4	associates_with_Snf1p	4.18067	0.040648		g.d. / g.i.			Yes	Yes
YKL001C	10563_at	MET14	adenylylsulfate_kinase	6.31419	0.040648					Yes	Yes
YMR142C	9496_at	RPL13B	ribosomal_protein_L13B	4.23569	0.040648		g.d.			Yes	Yes
YOR202W	8359_at	HIS3	imidazoleglycerol-phosphate_dehydratase	6.21696	0.040648
YDR101C	6381_at	ARX1	Protein associated with the ribosomal export complex	6.75846	0.040894		g.d.	YDR101C / ARX1		Yes	Yes
YFR001W	5388_at	LOC1	Localization_of_mRNA	5.50562	0.040894		g.d.	YFR001W / LOC1
YNL301C ( R )	9184_at	RPL18B	ribosomal_protein_L18B_(rp28B)	10.6862	0.040894		g.d.			Yes	Yes
YDR060W	6429_at	MAK21	essential_for_60s_ribosome_biogenesis;_involved_in_nuclear_export_of_pre-ribosomes	8.40382	0.040894	Yes	g.d.	YDR060W / MAK21	YDR060W / MAK21	Yes	Yes
YGR264C	4740_at	MES1	methionine-tRNA_ligase	5.53344	0.040894	Yes	g.d.			Yes	Yes
YNL306W	9178_at	MRPS18	Mitochondrial_ribosomal_protein_of_the_small_subunit;_essential_for_viability,_unlike_most_other_mitoribosomal_proteins	3.57253	0.040894	Yes	g.d.
YGL229C	5240_at	SAP4	Protein_required_for_function_of_the_Sit4p_protein_phosphatase,_member_of_a_family_of_similar_proteins_that_form_complexes_with_Sit4p,_including_Sap155p,_Sap185p,_and_Sap190p	2.83993	0.041228		g.d.
YJL186W	11194_at	MNN5	golgi_alpha-1,2-mannosyltransferase_(putative)	2.63395	0.041228
YJR101W	10940_at	RSM26	mitochondrial_ribosome_small_subunit_component	3.71319	0.041228		g.d.
YMR158W	9469_at	MRPS8	Mitochondrial_ribosomal_protein_of_the_small_subunit	5.70088	0.041228		g.d. / g.i.	YMR158W / MRPS8
YNL209W	9094_s_at	SSB2	SSB1_homolog|heat_shock_protein_of_HSP70_family	2.56032	0.041228		g.i.			Yes	Yes
YPL023C	7775_at	MET12	methylenetetrahydrofolate_reductase_(mthfr)_(putative)	1.30383	0.041228					Yes	Yes
YPR043W ( R' )	7707_i_at	RPL43A	ribosomal_protein_L43A	4.54024	0.041228		g.d.	YPR043W ( R' ) / RPL43A		Yes	Yes
YPR046W	7711_at	MCM16	Involved_in_a_nonessential_role_that_governs_the_kinetochore-microtubule_mediated_process_of_chromosome_segregation	4.535	0.041228		g.d. / g.i.
YBR192W	7148_at	RIM2	Protein_of_the_mitochondrial_carrier_(MCF)_family_that_is_required_for_respiration	3.08839	0.041228	Yes	g.d.			Yes	Yes
YGR083C	4919_at	GCD2	71_kDa_subunit_(delta)|translation_initiation_factor_eIF2B_subunit|translational_repressor_of_GCN4_protein	3.25453	0.041228	Yes	g.d.			Yes	Yes
YJR064W	10948_at	CCT5	chaperonin_subunit_epsilon_subunit	3.59328	0.041228	Yes	g.d.			Yes	Yes
YMR309C	9317_at	NIP1	translation_initiation_factor_eIF3_subunit	4.46636	0.041228	Yes	g.d.			Yes	Yes
YPL210C	7948_at	SRP72	signal_recognition_particle_component	1.63461	0.041228	Yes	g.d.
YPL266W	8029_at	DIM1	dimethyladenosine_transferase	6.33746	0.041228	Yes	g.d.			Yes	Yes
YDR120C	6355_at	TRM1	N2,N2-dimethylguanosine-specific_tRNA_methyltransferase	5.62483	0.041242		g.d.			Yes	Yes
YEL040W	5750_at	UTR2	(alias:_Congo_Red_Hypersensitivity)	9.33432	0.041242
YLR344W	9968_s_at	RPL26A	ribosomal_protein_L26A_(L33A)_(YL33)	3.27274	0.041377					Yes	Yes
YFL012W ( * )	5375_at	---	Putative protein of unknown function; transcribed during sporulation; null mutant exhibits increased resistance to rapamycin	3.98407	0.04145		g.d.
YGL230C ( * )	5239_at	---	Hypothetical_ORF	2.52311	0.04145		g.d.
YLR048W ( R )	10301_at	RPS0B	ribosomal_protein_S0B	3.4599	0.04145		g.d. / g.i.	YLR048W ( R ) / RPS0B		Yes	Yes
YML026C	9684_s_at	RPS18B	ribosomal_protein_S18B	2.76534	0.04145		g.d. / g.i.			Yes	Yes
YBR252W	7117_at	DUT1	dUTP_pyrophosphatase	4.40689	0.04145	Yes	g.d.			Yes	Yes
YOR335C	8225_at	ALA1	Cytoplasmic_alanyl-tRNA_synthetase,_required_for_protein_synthesis;_point_mutation_(cdc64-1_allele)_causes_cell_cycle_arrest_at_G1;_lethality_of_null_mutation_is_functionally_complemented_by_human_homolog	4.12181	0.04145	Yes	g.d.			Yes	Yes
YBR159W	7205_at	---	Microsomal beta-keto-reductase; contains oleate response element (ORE) sequence in the promoter region; mutants exhibit reduced VLCFA synthesis, accumulate high levels of dihydrosphingosine, phytosphingosine and medium-chain ceramides.	2.56629	0.041596		g.d. / g.i.			Yes	Yes
YDL208W	6700_at	NHP2	HMG-like_protein	5.78778	0.041596	Yes	g.d.			Yes	Yes
YHR133C	4382_at	NSG1	Protein involved in regulation of sterol biosynthesis; specifically stabilizes Hmg2p, one of two HMG-CoA isoenzymes that catalyze the rate-limiting step in sterol biosynthesis; homolog of mammalian INSIG proteins	3.16051	0.041651		g.d.
YJL177W ( R )	11203_i_at	RPL17B	ribosomal_protein_L17B_(L20B)_(YL17)	5.44054	0.041651		g.d.			Yes	Yes
YOR216C	8327_at	RUD3	Novel_matrix_protein_that_is_involved_in_the_structural_organization_of_the_cis-Golgi._Relieves_uso1-1_transport_defect;_golgin-160_related_protein.	2.91199	0.041651		g.d. / g.i.
YPR187W	7539_at	RPO26	RNA_polymerases_I,_II,_and_III_subunit	5.3814	0.041767	Yes	g.d.			Yes	Yes
YLR069C	10278_at	MEF1	mitochondrial_elongation_factor_G-like_protein	1.38241	0.041896		g.d.	YLR069C / MEF1		Yes	Yes
YHR083W	4465_at	SAM35	Essential_component_of_the_sorting_and_assembly_machinery_(SAM_complex)_of_the_mitochondrial_outer_membrane	3.81376	0.041896	Yes	g.d.
YBR091C	7272_at	MRS5	Involved_in_mitochondrial_biogenesis,_may_share_a_common_function_with_Mrs11p	5.30027	0.0419	Yes	g.d.	YBR091C / MRS5
YBR061C	7284_at	TRM7	2'-O-ribose_tRNA_anticodon_loop_methyltransferase	3.65911	0.041935		g.d.			Yes	Yes
YLR083C	10247_at	EMP70	Protein_whose_24kDa_cleavage_product_is_found_in_endosome-enriched_membrane_fractions,_predicted_to_be_a_transmembrane_protein	4.09355	0.042125		g.d. / g.i.			Yes	Yes
YMR116C	9513_at	ASC1	G-beta_like_protein	2.92558	0.042125		g.d. / g.i.	YMR116C / ASC1		Yes	Yes
YOR241W	8307_at	MET7	folylpolyglutamate_synthetase	2.95154	0.042129		g.d.	YOR241W / MET7		Yes	Yes
YPL239W	8011_at	YAR1	200-amino-acid_protein_with_two_ANK_repeat_motifs_and_an_acidic_C_terminus_rich_in_PEST-like_sequences	3.0754	0.042542		g.d.			Yes	Yes
YGL234W	5234_at	ADE5,7	aminoimidazole_ribotide_synthetase|glycinamide_ribotide_synthetase	7.42114	0.042549		g.d.			Yes	Yes
YOR369C	8168_at	RPS12	ribosomal_protein_S12	3.67713	0.042549		g.d.	YOR369C / RPS12		Yes	Yes
YOL097C	8646_at	WRS1	tryptophan-tRNA_ligase	4.88521	0.042549	Yes	g.d.			Yes	Yes
YIR026C	4062_at	YVH1	protein_tyrosine_phosphatase_induced_by_nitrogen_starvation	2.85941	0.042575		g.d.	YIR026C / YVH1		Yes	Yes
YKR094C ( R )	10474_s_at	RPL40B	ribosomal_protein_L40B|also_encodes_a_ubiquitin_protein	2.87379	0.043073		g.d. / g.i.			Yes	Yes
YDL007W	6500_at	RPT2	one_of_the_ATPase_subunits_of_the_proteasome	3.29729	0.043073	Yes	g.d.	YDL007W / RPT2		Yes	Yes
YHR019C	4538_at	DED81	asparaginyl-tRNA_synthetase	6.25211	0.043073	Yes	g.d.			Yes	Yes
YGL001C	5016_at	ERG26	C-3_sterol_dehydrogenase	2.62114	0.04317	Yes	g.d.			Yes	Yes
YLR359W	9983_at	ADE13	adenylosuccinate_lyase	6.60759	0.04317	Yes	g.d.			Yes	Yes
YNL067W	8921_s_at	RPL9B	ribosomal_protein_L9B_(L8B)_(rp24)_(YL11)	6.52017	0.043233					Yes	Yes
YOR362C	8161_at	PRE10	proteasome_component_YC1_(protease_yscE_subunit_1)	2.90731	0.043233	Yes	g.d.			Yes	Yes
YDL018C	6489_at	ERP3	p24_protein_involved_in_membrane_trafficking	3.5718	0.043238		g.d.
YFL047W	5433_at	RGD2	specific_GTPase_activating_protein_(RhoGAP)	3.37527	0.043238		g.d.
YGR105W	4895_at	VMA21	Protein_involved_in_vacuolar_H-ATPase_assembly_or_function._Required_for_the_biogenesis_of_a_functional_vacuolar_ATPase_(V-ATPase),_but_not_part_of_the_final_enzyme_complex.	5.35219	0.043238		g.d. / g.i.
YGR173W	4828_at	RBG2	Protein with similarity to mammalian developmentally regulated GTP-binding protein	9.05449	0.043238					Yes	Yes
YNL010W	8885_at	---	Hypothetical_ORF	3.48009	0.043238		g.d.
YPL198W ( R' )	7961_f_at	RPL7B	ribosomal_protein_L7B_(L6B)_(rp11)_(YL8)	6.90173	0.043238		g.d.			Yes	Yes
YBR154C	7200_at	RPB5	25_kDa_RNA_polymerase_subunit_(common_to_polymerases_I,_II_and_III)	6.16315	0.043238	Yes	g.d.	YBR154C / RPB5		Yes	Yes
YKL058W	10638_at	TOA2	transcription_factor_IIA_subunit|beta	2.81303	0.043238	Yes	g.d.			Yes	Yes
YNR003C ( * )	8851_at	RPC34	RNA_polymerase_III_(C)_34_kDa_subunit	4.14709	0.043238	Yes	g.d.				Yes
YBL028C	7377_at	---	Hypothetical_ORF	3.1197	0.04332
YGL147C	5142_i_at	RPL9A	ribosomal_protein_L9A_(L8A)_(rp24)_(YL11)	8.21281	0.043492		g.d. / g.i.			Yes	Yes
YNL132W	8990_at	KRE33	Killer_toxin_REsistant	8.50195	0.043624	Yes	g.d.			Yes	Yes
YOR310C	8247_at	NOP58	U3_snoRNP_protein	5.44801	0.043624	Yes	g.d.	YOR310C / NOP58	YOR310C / NOP58	Yes	Yes
YCR086W	6780_at	CSM1	Protein_that_forms_a_complex_with_Lrs4p,_located_in_the_nucleolus;_Lrs4p-Csm1p_heterodimer_binds_to_Mam1p_at_kinetochores_during_meiosis_I_to_mediate_accurate_chromosome_segregation,_may_be_involved_in_premeiotic_DNA_replication	1.87176	0.04379		g.d. / g.i.
YEL042W	5748_at	GDA1	guanosine_diphosphatase_of_Golgi_membrane	3.45138	0.04379		g.i.			Yes	Yes
YGL195W	5184_at	GCN1	translational_activator_of_GCN4_through_activation_of_GCN2_in_response_to_starvation	2.80834	0.04379		g.d.				Yes
YKL006W ( R' )	10556_i_at	RPL14A	ribosomal_protein_L14A	3.70502	0.04379		g.d. / g.i.			Yes	Yes
YLR325C	9994_at	RPL38	ribosomal_protein_L38	3.07598	0.04379						Yes
YMR242C	9381_s_at	RPL20A	ribosomal_protein_L20A_(L18A)	2.80594	0.04379		g.d.	YMR242C / RPL20A		Yes	Yes
YDL108W ( * )	6578_at	KIN28	serine-threonine_kinase,_subunit_of_transcription_factor_TFIIK,_a_subcomplex_of_TFIIH	1.53269	0.043875	Yes	g.d.			Yes	Yes
YGL068W	5084_at	MNP1	Glycosylphosphatidylinositol-alpha 1,4 mannosyltransferase I, involved in GPI anchor biosynthesis, requires Pbn1p for function; homolog of mammalian PIG-M	5.06344	0.043875	Yes	g.d.			Yes	Yes
YDL083C	6559_f_at	RPS16B	ribosomal_protein_S16B_(rp61R)	4.80674	0.04388		g.d.	YDL083C / RPS16B		Yes	Yes
YPR163C	7561_at	TIF3	translation_initiation_factor_eIF-4B	5.18954	0.04388			YPR163C / TIF3
YDR469W ( * )	5983_at	SDC1	compass_(complex_proteins_associated_with_Set1p)_component	3.34324	0.044134		g.d. / g.i.
YER110C	5595_at	KAP123	karyopherin_beta_4	3.26379	0.044134		g.d. / g.i.			Yes	Yes
YIL093C ( * )	4173_at	RSM25	mitochondrial_ribosome_small_subunit_component	2.09861	0.044134		g.d.
YMR143W ( R )	9497_i_at	RPS16A	ribosomal_protein_S16A_(rp61R)	6.84628	0.044134		g.d.			Yes	Yes
YNL005C	8890_at	MRP7	Mitochondrial_ribosomal_protein_of_the_large_subunit	2.47505	0.044134		g.d.	YNL005C / MRP7			Yes
YOR061W	8489_at	CKA2	protein_kinase_CK2_alpha'_subunit	2.21461	0.044134		g.d. / g.i.			Yes	Yes
YOR091W	8473_at	TMA46	Protein of unknown function that associates with ribosomes; interacts with GTPase Rbg1p	4.46513	0.044134					Yes	Yes
YOR293W ( R )	8270_f_at	RPS10A	ribosomal_protein_S10A	6.13173	0.044134		g.d.	YOR293W ( R ) / RPS10A		Yes	Yes
YGR195W	4805_at	SKI6	RNAse_PH_homolog	4.67839	0.044134	Yes	g.d.			Yes	Yes
YER043C	5698_at	SAH1	S-adenosyl-L-homocysteine_hydrolase_(putative)	3.49333	0.044157	Yes	g.d.			Yes	Yes
YPR103W	7634_at	PRE2	proteasome_subunit	3.3126	0.044157	Yes	g.d.			Yes	Yes
YKL137W	10736_at	---	Putative protein of unknown function; mutation results in growth defect on a non-fermentable (respiratory) carbon source	2.6804	0.044239		g.d.
YER082C	5610_at	UTP7	U3_snoRNP_protein	4.775	0.044409	Yes	g.d.			Yes	Yes
YPL086C	7849_at	ELP3	histone_acetyltransferase|RNA_polymerase_II_Elongator_subunit	5.43974	0.044578		g.d. / g.i.			Yes	Yes
YKR085C	10464_at	MRPL20	Mitochondrial_ribosomal_protein_of_the_large_subunit	3.8439	0.044625		g.d.
YCR046C	6834_at	IMG1	mitochondrial_ribosomal_protein	2.38673	0.044638		g.d. / g.i.
YGR084C	4920_at	MRP13	35_kDa_mitochondrial_ribosomal_small_subunit_protein	3.88703	0.044745		g.d.
YGR208W	4818_at	SER2	phosphoserine_phosphatase	6.69192	0.04497		g.d.			Yes	Yes
YGR283C	4713_at	---	Putative protein of unknown function; deletion mutant is resistant to fluconazole; green fluorescent protein (GFP)-fusion protein localizes to the nucleolus	6.46676	0.045105		g.d.				Yes
YPL249C-A	8000_i_at	RPL36B	ribosomal_protein_L36B_(L39)_(YL39)	5.48513	0.045105					Yes	Yes
YFL048C	5432_at	EMP47	47_kDa_type_I_transmembrane_protein_localized_to_the_Golgi	3.80782	0.045136		g.d.
YOR067C	8495_at	ALG8	glycosyl_transferase	3.69148	0.045136		g.d. / g.i.			Yes	Yes
YPR088C	7664_at	SRP54	Signal_recognition_particle_subunit_(homolog_of_mammalian_SRP54)	1.94811	0.045168	Yes	g.d.			Yes	Yes
YDR408C	6059_at	ADE8	glycinamide_ribotide_transformylase	7.24661	0.045196					Yes	Yes
YJR135w-a	10866_at	TIM8	mitochondrial_protein_import_machinery_subunit	3.47584	0.045196						Yes
YBR090C-A	7268_at	NHP6B	High-mobility group non-histone chromatin protein, functionally redundant with Nhp6Ap; homologous to mammalian high mobility group proteins 1 and 2; acts to recruit transcription factor Rcs1p to certain promoters	1.63877	0.045221					Yes	Yes
YFL001W	5387_at	DEG1	Non-essential_tRNA:pseudouridine_synthase,_introduces_pseudouridines_at_position_38_or_39_in_tRNA,_important_for_maintenance_of_translation_efficiency_and_normal_cell_growth,_localizes_to_both_the_nucleus_and_cytoplasm	2.84457	0.045311		g.d. / g.i.	YFL001W / DEG1		Yes	Yes
YNL147W	9021_at	LSM7	snRNP_protein	2.46159	0.045465		g.d.			Yes	Yes
YBR162W-A	7209_at	YSY6	Protein_that_participates_in_secretory_pathway	3.70726	0.045581		g.d.
YDR337W	6123_at	MRPS28	ribosomal_protein_(E._coli_S15)	1.87036	0.045597		g.d.	YDR337W / MRPS28			Yes
YDR361C	6102_at	BCP1	Essential protein involved in nuclear export of Mss4p, which is a lipid kinase that generates phosphatidylinositol 4,5-biphosphate and plays a role in actin cytoskeleton organization and vesicular transport	2.54702	0.045597	Yes	g.d.
YAL046C	11362_at	---	Hypothetical_ORF	3.57926	0.045678		g.d.
YGL129C ( * )	5159_at	RSM23	ATPase_(putative)|mitochondrial_ribosome_small_subunit_component	1.87036	0.045678		g.d. / g.i.	YGL129C / RSM23
YHR045W	4474_at	---	Putative protein of unknown function; green fluorescent protein (GFP)-fusion protein localizes to the endoplasmic reticulum	4.11852	0.045678		g.i.
YJL121C	11128_at	RPE1	D-ribulose-5-Phosphate_3-epimerase	3.82299	0.045678		g.d. / g.i.			Yes	Yes
YOL052C	8600_at	SPE2	S-adenosylmethionine_decarboxylase	3.21617	0.045678		g.d.			Yes	Yes
YPL043W	7800_at	NOP4	RNA_binding_protein_(putative)	6.22478	0.045678	Yes	g.d.			Yes	Yes
YGR245C	4765_at	SDA1	Severe_Depolymerization_of_Actin	5.38196	0.045722	Yes	g.d.			Yes	Yes
YPR035W	7698_at	GLN1	glutamine_synthetase	4.37927	0.045827	Yes	g.d.			Yes	Yes
YER021W	5722_at	RPN3	26S_proteasome_regulatory_module_component|similar_to_human_p58_subunit	2.8519	0.045844	Yes	g.d.			Yes	Yes
YEL037C	5753_at	RAD23	ubiquitin-like_protein	2.99889	0.046065		g.d. / g.i.			Yes	Yes
YLL045C	10386_s_at	RPL8B	ribosomal_protein_L8B_(L4B)_(rp6)_(YL5)	5.08732	0.046065		g.d.	YLL045C / RPL8B		Yes	Yes
YLR049C	10303_at	---	Hypothetical_ORF	3.45596	0.046065
YNL252C	9097_at	MRPL17	Mitochondrial_ribosomal_protein_of_the_large_subunit	3.13081	0.046065		g.d.	YNL252C / MRPL17			Yes
YBL004W	7357_at	UTP20	U3_snoRNP_protein	4.06508	0.046065	Yes	g.d.			Yes	Yes
YHR208W	4321_at	BAT1	branched-chain_amino_acid_transaminase|highly_similar_to_mammalian_ECA39,_which_is_regulated_by_the_oncogene_myc	4.64734	0.046161		g.d.			Yes	Yes
YOR293W ( R' )	8269_f_at	RPS10A	ribosomal_protein_S10A	7.7831	0.046161		g.d.	YOR293W ( R' ) / RPS10A		Yes	Yes
YGR024C	4997_at	THG1	tRNAHis_guanylyltransferase,_adds_a_guanosine_residue_to_the_5'_end_of_tRNAHis_after_transcription_and_RNase_P_cleavage;_essential_enzyme_conserved_among_eukaryotes	2.08961	0.046161	Yes	g.d.				Yes
YLR075W	10239_at	RPL10	ribosomal_protein_L10	1.46601	0.046161	Yes	g.d.			Yes	Yes
YML077W	9722_at	BET5	TRAPP_18kDa_component	3.24748	0.046161	Yes	g.d.			Yes	Yes
YNL308C	9176_at	KRI1	Krr1p_binding_protein	3.46732	0.046161	Yes	g.d.				Yes
YDR324C	6156_at	UTP4	U3_snoRNP_protein	5.63209	0.046198	Yes	g.d.			Yes	Yes
YOL038W	8614_at	PRE6	20S_proteasome_alpha-type_subunit	2.07959	0.046198	Yes	g.d.			Yes	Yes
YBL024W	7383_at	NCL1	tRNA:m5C-methyltransferase	4.74961	0.046344		g.d. / g.i.	YBL024W / NCL1		Yes	Yes
YNL301C ( R' )	9183_s_at	RPL18B	ribosomal_protein_L18B_(rp28B)	3.13472	0.046344		g.d.			Yes	Yes
YDL074C	6570_at	BRE1	E3_ubiquitin_ligase_for_Rad6p,_required_for_the_ubiquitination_of_histone_H2B,_recruitment_of_Rad6p_to_promoter_chromatin_and_subsequent_methylation_of_histone_H3_(on_L4_and_L79),_contains_RING_finger_domain	1.82802	0.046398		g.i.	YDL074C / BRE1		Yes	Yes
YDR143C	6334_at	SAN1	Protein_of_unknown_function;_san1_mutations_suppress_sir4_and_cdc68_mutations,_suggesting_a_potential_role_in_chromatin_silencing	2.16667	0.046423
YHR117W ( * )	4410_at	TOM71	protein_translocase_71_kDa_component_of_the_outer_membrane_of_mitochondria	3.18398	0.046423		g.d.			Yes	Yes
YLR065C	10274_at	---	Putative protein of unknown function; YLR065C is not an essential gene	3.11048	0.046423		g.d.
YCR087C-A	6782_at	---	Putative protein of unknown function; green fluorescent protein (GFP)-fusion protein localizes to the nucleolus; YCR087C-A is not an essential gene	6.48749	0.046442			YCR087C-A			Yes
YDL201W	6707_at	TRM8	Transfer_RNA_methyltransferase	6.58271	0.046442					Yes	Yes
YIL145C	4256_at	PAN6	pantothenate_synthase	3.17667	0.046442
YJL189W	11237_at	RPL39	ribosomal_protein_L39_(L46)_(YL40)	3.88029	0.046442		g.d.
YJL190C	11236_at	RPS22A	ribosomal_protein_S22A_(S24A)_(rp50)_(YS22)	5.86541	0.046442		g.d. / g.i.			Yes	Yes
YKR094C ( R' )	10473_i_at	RPL40B	ribosomal_protein_L40B|also_encodes_a_ubiquitin_protein	5.50244	0.046442		g.d. / g.i.			Yes	Yes
YLR220W	10112_at	CCC1	transmembrane_Ca2+_transporter_(putative)	5.2232	0.046442		g.d.
YLR264W	10068_i_at	RPS28B	ribosomal_protein_S28B_(S33B)_(YS27)	6.08048	0.046442		g.d.	YLR264W / RPS28B		Yes	Yes
YLR367W	9947_i_at	RPS22B	ribosomal_protein_S22B_(S24B)_(rp50)_(YS22)	3.42375	0.046442					Yes	Yes
YLR449W	9853_at	FPR4	peptidyl-prolyl_cis-trans_isomerase_(PPIase)	6.36579	0.046442		g.d.			Yes	Yes
YMR120C	9519_at	ADE17	5-aminoimidazole-4-carboxamide_ribonucleotide_(AICAR)_transformylase/IMP_cyclohydrolase	6.19449	0.046442		g.d.			Yes	Yes
YOR038C	8511_at	HIR2	contains_nuclear_targeting_signal|repressor_protein_(putative)	0.787274	0.046442		g.d. / g.i.				Yes
YOR096W ( R' )	8478_at	RPS7A	ribosomal_protein_S7A_(rp30)	5.57931	0.046442		g.d.			Yes	Yes
YOR108W	8445_at	LEU9	alpha-isopropylmalate_synthase_(2-isopropylmalate_synthase)	7.97335	0.046442
YOR158W	8405_at	PET123	mitochondrial_ribosomal_protein_of_small_subunit	4.05811	0.046442
YDR044W	6413_at	HEM13	coproporphyrinogen_III_oxidase	3.45792	0.046442	Yes	g.d.				Yes
YER025W	5680_at	GCD11	translational_initiation_factor_eIF-2_gamma_subunit	4.45253	0.046442	Yes	g.d.			Yes	Yes
YMR298W	9304_at	LIP1	Ceramide synthase subunit; single-span ER membrane protein associated with Lag1p and Lac1p and required for ceramide synthase activity, null mutant grows extremely slowly and is defective in ceramide synthesis	3.12909	0.046442	Yes	g.d.
YNL162W	9006_s_at	RPL42A	ribosomal_protein_L42A_(YL27)_(L41A)	3.80125	0.046442	Yes	g.d.			Yes	Yes
YNL247W	9102_at	---	Protein_required_for_cell_viability	6.02137	0.046442	Yes	g.d.			Yes	Yes
YNL256W	9138_at	FOL1	dihydro-6-hydroxymethylpterin_pyrophosphokinase|dihydroneopterin_aldolase|dihydropteroate_synthetase	3.89095	0.046442	Yes	g.d.
YNR046W	8804_at	TRM112	Subunit of an adoMet-dependent tRNA methyltransferase (MTase) complex (Trm11p-Trm112p), required for the methylation of the guanosine nucleotide at position 10 (m2G10) in tRNAs; putative zinc binding subunit of other MTase-related proteins	3.89914	0.046442	Yes	g.d.			Yes	Yes
YPL012W	7786_at	RRP12	Required_for_normal_pre-rRNA_Processing._Member_of_a_group_of_seven_genes_whose_expression_is_repressed_during_growth_on_glucose_before_and_during_the_diauxic_shift.	5.32573	0.046442	Yes	g.d.			Yes	Yes
YPL160W	7910_at	CDC60	leucine--tRNA_ligase	6.03209	0.046442	Yes	g.d.			Yes	Yes
YGR103W	4893_at	NOP7	Nucleolar_protein_involved_in_rRNA_processing_and_60S_ribosomal_subunit_biogenesis;_constituent_of_several_different_pre-ribosomal_particles	4.57552	0.046514	Yes	g.d.			Yes	Yes
YBL039C	7413_at	URA7	CTP_synthase	6.77778	0.046609		g.d. / g.i.	YBL039C / URA7		Yes	Yes
YBR120C	7256_at	CBP6	translational_activator_of_COB_mRNA	6.0922	0.046609		g.d. / g.i.
YDL051W	6547_at	LHP1	Protein_homologous_to_human_La_(SS-B)_autoantigen	7.43023	0.046609		g.d.			Yes	Yes
YDR245W	6210_at	MNN10	galactosyltransferase	2.60013	0.046609		g.d. / g.i.	YDR245W / MNN10
YGL009C	5008_at	LEU1	isopropylmalate_isomerase	6.79969	0.046609		g.d.			Yes	Yes
YGL263W ( * )	5297_at	COS12	Protein_of_unknown_function,_member_of_a_family_of_conserved,_often_subtelomerically-encoded_proteins	7.01311	0.046609		g.d.
YKL081W	10659_at	TEF4	translation_elongation_factor_EF-1gamma	7.14925	0.046609		g.d. / g.i.			Yes	Yes
YLR017W	10313_at	MEU1	Protein_that_regulates_ADH2_gene_expression	2.36054	0.046609		g.d.				Yes
YLR400W ( * )	9935_at	---	Hypothetical_ORF	3.06443	0.046609
YNR021W	8824_at	---	Hypothetical_ORF	3.23842	0.046609
YOR092W	8474_at	ECM3	Non-essential_protein_of_unknown_function	4.90529	0.046609
YPR102C	7633_s_at	RPL11A	ribosomal_protein_L11A_(L16A)_(rp39A)_(YL22)	4.09362	0.046609					Yes	Yes
YBR088C	7266_at	POL30	Proliferating_Cell_Nuclear_Antigen_(PCNA)	2.55575	0.046609	Yes	g.d.			Yes	Yes
YDL031W	6521_at	DBP10	Dead_box_protein_10	4.88423	0.046609	Yes	g.d.			Yes	Yes
YFL028C	5402_at	CAF16	ABC_ATPase	1.6222	0.046964		g.d.
YDR119W	6354_at	---	Hypothetical_ORF	4.09506	0.046978
YFR011C	5353_at	---	Putative protein of unknown function; localizes to the mitochondrion; green fluorescent protein (GFP)-fusion protein localizes to the cytoplasm; YFR011C is not an essential gene	2.66079	0.046978
YLR048W ( R' )	10302_g_at	RPS0B	ribosomal_protein_S0B	2.25182	0.046978		g.d. / g.i.	YLR048W ( R' ) / RPS0B		Yes	Yes
YBR167C ( * )	7214_at	POP7	Nuclear_RNase_P_subunit|RNase_MRP_subunit	2.93673	0.047052	Yes	g.d.
YHR197W	4311_at	RIX1	RIbosome_eXport	8.66369	0.047134	Yes	g.d.
YCR084C	6823_at	TUP1	General_repressor_of_transcription_(with_Cyc8p),_mediates_glucose_repression;_exhibits_similarity_to_beta_subunits_of_G_proteins	2.4685	0.047522		g.d.			Yes	Yes
YGL220W	5250_at	---	Putative protein of unknown function; green fluorescent protein (GFP)-fusion protein localizes to the cytoplasm and the nucleus	4.62135	0.047628		g.d.	YGL220W		Yes	Yes
YOR020C	8538_at	HSP10	heat_shock_protein_10	5.30343	0.047724	Yes	g.d.			Yes	Yes
YJR042W	10971_at	NUP85	nuclear_pore_complex_subunit	1.98145	0.048033	Yes	g.d.
YMR229C	9412_at	RRP5	U3_snoRNP_protein	8.35687	0.048166	Yes	g.d.			Yes	Yes
YCR028C-A	6863_at	RIM1	DNA_binding_protein	2.95876	0.048304		g.d.	YCR028C-A / RIM1
YBR288C	7061_at	APM3	clathrin_associated_protein_complex_medium_subunit	3.40455	0.048326		g.d. / g.i.			Yes	Yes
YHR108W	4401_at	GGA2	ARF-binding_protein	2.72982	0.048326		g.i.			Yes	Yes
YMR292W	9342_at	GOT1	membrane_protein	3.11942	0.048326		g.d. / g.i.				Yes
YPL053C	7790_at	KTR6	mannosylphosphate_transferase	4.40014	0.048326		g.d.
YDR023W	6438_at	SES1	serine-tRNA_ligase	4.20022	0.048326	Yes	g.d.			Yes	Yes
YDR339C	6125_at	---	Nucleolar protein involved in pre-mRNA processing	4.48734	0.048326	Yes	g.d.			Yes	Yes
YDR487C	6001_at	RIB3	3,4-dihydroxy-2-butanone_4-phosphate_synthase	3.10252	0.048326	Yes	g.d.
YNL181W	9033_at	---	Protein_required_for_cell_viability	1.51245	0.048326	Yes	g.d.			Yes	Yes
YML079W	9720_at	---	Non-essential protein of unknown function with structural resemblance to plant storage and ligand binding proteins (canavalin, glycinin, auxin binding protein) and to some enzymes (epimerase, germin); localizes to the nucleus and cytoplasm	2.30026	0.048341
YCR035C	6825_at	RRP43	exosome_3->5_exoribonuclease_complex_component_with_Rrp4p,_Rrp41p,_Rrp42p_and_Dis3p_(Rrp44p)	1.97737	0.048341	Yes	g.d.	YCR035C / RRP43
YLR066W	10275_at	SPC3	signal_peptidase_subunit	3.24683	0.048341	Yes	g.d.			Yes	Yes
YDR378C	6075_at	LSM6	snRNP_protein	3.25704	0.048448		g.d. / g.i.	YDR378C / LSM6		Yes	Yes
YJL177W ( R' )	11204_s_at	RPL17B	ribosomal_protein_L17B_(L20B)_(YL17)	3.02883	0.048448		g.d.			Yes	Yes
YLL034C	10352_at	RIX7	Putative_ATPase_of_the_AAA_family,_required_for_export_of_pre-ribosomal_large_subunits_from_the_nucleus;_distributed_between_the_nucleolus,_nucleoplasm,_and_nuclear_periphery_depending_on_growth_conditions	4.69607	0.048448	Yes	g.d.			Yes	Yes
YPR010C	7762_at	RPA135	RNA_polymerase_I_subunit	6.76499	0.048448	Yes	g.d.			Yes	Yes
YDR212W	6269_at	TCP1	chaperonin_subunit_alpha	4.11267	0.048594	Yes	g.d.			Yes	Yes
YGR033C	4960_at	TIM21	Constituent of the mitochondrial inner membrane presequence translocase (TIM23 complex); may regulate protein import by binding to both the translocase of the outer membrane (TOM) and presequence-associated motor (PAM) complexes	1.58685	0.0486		g.d.
YJL008C	11013_at	CCT8	chaperonin_containing_T-complex_subunit_eight_component	2.30514	0.0486	Yes	g.d.			Yes	Yes
YPL235W	8015_at	RVB2	transcriptional_regulator	2.24867	0.048659	Yes	g.d.	YPL235W / RVB2	YPL235W / RVB2	Yes	Yes
YNL166C	9047_at	BNI5	Protein_involved_in_organization_of_septins_at_the_mother-bud_neck,_may_interact_directly_with_the_Cdc11p_septin,_localizes_to_bud_neck_in_a_septin-dependent_manner	1.21347	0.048837		g.d. / g.i.
YLR060W	10269_at	FRS1	phenylalanine-tRNA_ligase_subunit	2.39916	0.048837	Yes	g.d.			Yes	Yes
YLR340W	9964_at	RPP0	ribosomal_protein_P0_(A0)_(L10E)	1.89348	0.048859	Yes	g.d.			Yes	Yes
YDL166C	6654_at	FAP7	Essential_nuclear_protein,_involved_in_the_oxidative_stress_response	4.35302	0.04886	Yes	g.d.			Yes	Yes
YBR101C	7282_at	FES1	Hsp70_nucleotide_exchange_factor	2.19347	0.048905		g.d.
YNL081C	8951_at	SWS2	Putative_mitochondrial_ribosomal_protein_of_the_small_subunit,_has_similarity_to_E._coli_S13_ribosomal_protein	2.55994	0.048905		g.d.
YDL111C	6575_at	RRP42	exosome_3->5_exoribonuclease_complex_component_with_Rrp4p,_Rrp41p,_Rrp43p_and_Dis3p_(Rrp44p)	3.26349	0.048905	Yes	g.d.				Yes
YDR086C	6410_at	SSS1	ER_protein|Sec61_trimeric_complex_component|Ssh1_trimeric_complex_component	1.71372	0.048905	Yes	g.d.
YFL002C	5386_at	SPB4	ATP_dependent_RNA_helicase	2.51208	0.048905	Yes	g.d.			Yes	Yes
YER049W	5661_at	---	Hypothetical_ORF	3.43069	0.049227		g.d. / g.i.				Yes
YLR412W	9903_at	---	Putative protein of unknown function; green fluorescent protein (GFP)-fusion protein localizes to the cytoplasm; YLR412W is not an essential gene	1.49479	0.049227		g.d.
YDL014W	6493_at	NOP1	U3_snoRNP_protein|similar_to_mammalian_fibrillarin	6.53608	0.049227	Yes	g.d.	YDL014W / NOP1	YDL014W / NOP1	Yes	Yes
YDL043C ( * )	6509_at	PRP11	snRNA-associated_protein	2.37188	0.049227	Yes	g.d.			Yes	Yes
YPL131W	7894_at	RPL5	ribosomal_protein_L5_(L1a)(YL3)	3.15633	0.049227	Yes	g.d.	YPL131W / RPL5			Yes
YIL133C	4223_at	RPL16A	ribosomal_protein_L16A_(L21A)_(rp22)_(YL15)	2.56349	0.049352		g.d. / g.i.	YIL133C / RPL16A		Yes	Yes
YMR049C	9580_at	ERB1	Protein_required_for_maturation_of_the_25S_and_5.8S_ribosomal_RNAs;_homologous_to_mammalian_Bop1	6.02313	0.04958	Yes	g.d.			Yes	Yes
YGR038W	4964_at	ORM1	Evolutionarily_conserved_protein_with_similarity_to_Orm2p,_required_for_resistance_to_agents_that_induce_the_unfolded_protein_response;_human_ortholog_is_located_in_the_endoplasmic_reticulum	3.71054	0.049723		g.d.				Yes
YOR187W	8343_at	TUF1	translation_elongation_factor_Tu,_mitochondrial	2.61666	0.049723		g.d.	YOR187W / TUF1		Yes	Yes
YMR143W ( R' )	9498_f_at	RPS16A	ribosomal_protein_S16A_(rp61R)	3.96917	0.049875		g.d.			Yes	Yes
YGR214W ( R' )	4779_f_at	RPS0A	ribosomal_protein_S0A	3.65946	0.049922		g.d. / g.i.	YGR214W ( R' ) / RPS0A		Yes	Yes
YKL191W	10771_at	DPH2	Protein_of_unknown_function,_involved_in_diphtheria_toxicity_and_diphthamide_biosynthesis,_not_essential_for_viability	7.18055	0.049922		g.d.			Yes	Yes
YML024W	9686_s_at	RPS17A	ribosomal_protein_S17A_(rp51A)	2.21855	0.049922		g.d. / g.i.			Yes	Yes
YNR057C	8816_at	BIO4	dethiobiotin_synthetase	3.71805	0.049922
YNL075W	8957_at	IMP4	U3_snoRNP_protein	4.98734	0.049922	Yes	g.d.			Yes	Yes
(R, R', R''. ORFs for which more than one probe set is present in the Affy chip)
( * ) Low abundance transcripts under the culture conditions tested (see methods)
