# Supplementary material for: Growth control of the eukaryote cell: a systems biology study in yeast
Source: J Biol. 2007 Apr 30;6(2):4. doi: 10.1186/jbiol54 (PMC2373899; doi:10.1186/jbiol54)
Supplement: Additional data file 2 — Supplementary tables S1-S30. [file jbiol54-S2.zip › Table S4 SGOliver.xls]

## Sheet: Transcript. ANCOVA
										Protein ortholog conserved
Down-regulated genes with growth rate										in 5 model eukaryotes:
									Component of the
									regulon controlling	Arabidopsis thaliana
									critical cell size	Ashbya gossypii
							Mutant phenotype		(coordination cell growth	Caenorhabditis elegans
							( SGD database; FTP site, Nov 2006)		and cell division)	Drosophila melanogaster	Protein ortholog conserved
						Essential gene	(Genetic footprinting and	Mutant affected in cell size		Homo sapiens	in Homo sapiens
						( SGD database )	mutant phenotype studies)		(Sudbery, 2002)
ORF	Affy probe_name	Gene_Symbol	Gene_Title	a0	q (M, a0)	http://www.yeastgenome.org	http://www.yeastgenome.org	(Jorgensen et al., 2002)	(Jorgensen et al., 2002)	(Balakrishnan et al., 2005)	(Balakrishnan et al., 2005)
YLR099C	10218_at	ICT1	Protein_of_unknown_function,_null_mutation_leads_to_an_increase_in_sensitivity_to_Calcofluor_white;_expression_of_the_gene_is_induced_in_the_presence_of_isooctane	-7.38611	0		g.d.			Yes	Yes
YBR295W	7068_at	PCA1	P-type_ATPase_Cu(2+)-transporting_(putative)	-14.7669	0.019368		g.d.			Yes	Yes
YJL225C	11247_s_at	YRF1-7 /// YRF1-6 /// YRF1-5 /// YRF1-4 /// YRF1-3 /// YRF1-2 /// YRF1-1	Subtelomerically-encoded DNA helicase /// Helicase encoded by the Y' element of subtelomeric regions, highly expressed in the mutants lacking the telomerase component TLC1; potentially phosphorylated by Cdc28p /// Helicase encoded by the Y' element of subtelomeric regions, highly expressed in the mutants lacking the telomerase component TLC1; potentially phosphorylated by Cdc28p /// Hypothetical …	-6.16798	0.019368
YJR035W	11009_at	RAD26	DNA_dependent_ATPase|human_Cockayne_syndrome_B_gene_ERCC6_homolog	-4.3973	0.019368					Yes	Yes
YAL031C	11335_at	FUN21	Cytoplasmic_protein_of_unknown_function,_potential_Cdc28p_substrate	-3.31141	0.022618		g.d.
YKL162C ( * )	10757_at	---	Putative protein of unknown function; green fluorescent protein (GFP)-fusion protein localizes to the mitochondrion	-5.84304	0.022618		g.d.
YOR267C	8288_at	HRK1	protein_kinase_similar_to_Npr1	-3.14605	0.022618					Yes	Yes
YAL028W ( * )	11339_at	FRT2	Tail-anchored endoplasmic reticulum membrane protein, interacts with homolog Frt1p but is not a substrate of calcineurin (unlike Frt1p), promotes growth in conditions of high Na+, alkaline pH, or cell wall stress; potential Cdc28p substrate	-5.53006	0.027534		g.d.
YBL048W	7404_at	---	Hypothetical_ORF	-12.4157	0.027534		g.d.
YBL049W	7403_at	MOH1	Hypothetical_ORF	-12.3266	0.027534					Yes	Yes
YDL085W	6556_at	NDE2	---	-12.2689	0.027534		g.d.
YDR476C	5990_at	---	Hypothetical_ORF	-6.70444	0.027534
YDR479C	5993_at	PEX29	peroxin	-2.51975	0.027534		g.d.
YEL067C	5815_at	---	Hypothetical_ORF	-7.2117	0.027534
YER158C	5552_at	---	Protein_of_unknown_function,_has_similarity_to_Afr1p;_potentially_phosphorylated_by_Cdc28p	-11.3497	0.027534		g.d.
YGL166W	5169_at	CUP2	transcriptional_activator	-8.08239	0.027534		g.d.
YGR250C	4770_at	---	Putative protein of unknown function; green fluorescent protein (GFP)-fusion protein localizes to the cytoplasm	-5.48532	0.027534		g.d.			Yes	Yes
YHR097C	4433_at	---	Putative protein of unknown function; green fluorescent protein (GFP)-fusion protein localizes to the cytoplasm and the nucleus	-5.17236	0.027534
YJR008W	11030_at	---	Hypothetical_ORF	-4.60297	0.027534		g.d.			Yes	Yes
YKL098W	10686_at	---	Putative protein of unknown function	-2.55568	0.027534		g.d. / g. i.
YKR052C	10524_at	MRS4	carrier_protein	-4.35007	0.027534					Yes	Yes
YLR214W	10106_at	FRE1	cupric_reductase|ferric_reductase	-11.839	0.030691
YKL020C	10587_at	SPT23	ER_membrane_protein_involved,_with_its_homolog_Mga2p,_in_regulation_of_OLE1_transcription;_inactive_ER_form_dimerizes_and_one_subunit_is_then_activated_by_ubiquitin/proteasome-dependent_processing_followed_by_nuclear_targeting	-3.44463	0.032617		g.d.				Yes
YPL222W	7982_at	---	The_authentic,_non-tagged_protein_was_localized_to_the_mitochondria	-9.22202	0.032617		g.d.				Yes
YGR070W	4951_at	ROM1	GDP/GTP_exchange_protein_(GEP)_for_Rho1p;_mutations_are_synthetically_lethal_with_mutations_in_rom2,_which_also_encodes_a_GEP	-5.43026	0.033108		g.d. / g. i.				Yes
YIR038C	4074_at	GTT1	glutathione_transferase	-6.07623	0.033157		g.d.
YPR083W	7659_at	MDM36	Mitochondrial_Distribution_and_Morphology	-1.91385	0.033157
YBL112C	3543_s_at	YRF1-7 /// YRF1-6 /// YRF1-5 /// YRF1-4 /// YRF1-3 /// YRF1-2 /// YRF1-1	Subtelomerically-encoded DNA helicase /// Helicase encoded by the Y' element of subtelomeric regions, highly expressed in the mutants lacking the telomerase component TLC1; potentially phosphorylated by Cdc28p /// Hypothetical protein /// Hypothetical protein /// Helicase encoded by the Y' element of subtelomeric regions, highly expressed in the mutants lacking the telomerase component TLC1; pote…	-6.51372	0.033734
YBR207W	7163_at	FTH1	Putative_high_affinity_iron_transporter_involved_in_transport_of_intravacuolar_stores_of_iron;_forms_complex_with_Fet5p;_expression_is_regulated_by_iron;_proposed_to_play_indirect_role_in_endocytosis	-8.11413	0.033734		g.d.
YFR019W	5361_at	FAB1	1-phosphatidylinositol-3-phosphate_5-kinase	-3.5549	0.033734		g.d. / g. i.	YFR019W / FAB1		Yes	Yes
YHR096C	4432_at	HXT5	hexose_transporter	-26.0205	0.033734					Yes	Yes
YIL017C	4107_at	VID28	Vacuole_import_and_degradation	-5.27448	0.033734		g.d.
YJL164C	11174_at	TPK1	cAMP-dependent_protein_kinase_catalytic_subunit_(putative)	-5.27608	0.033734		g.d.			Yes	Yes
YKL010C	10597_at	UFD4	ubiquitin_ligase_e3	-3.05228	0.033734		g.d. / g. i.			Yes	Yes
YKL023W	10584_at	---	Putative protein of unknown function; green fluorescent protein (GFP)-fusion protein localizes to the cytoplasm	-4.95955	0.033734		g.d.	YKL023W
YKL175W	10744_at	ZRT3	Vacuolar_membrane_zinc_transporter,_transports_zinc_from_storage_in_the_vacuole_to_the_cytoplasm_when_needed;_transcription_is_induced_under_conditions_of_zinc_deficiency	-5.28611	0.033734		g.d.
YKL188C ( * )	10775_at	PXA2	ABC_transporter_2	-6.28133	0.033734					Yes	Yes
YOL075C	8623_at	---	Hypothetical_ORF	-2.43211	0.033734					Yes	Yes
YPR204W	3542_f_at	YRF1-7 /// YRF1-6 /// YRF1-4 /// YRF1-5 /// YRF1-3 /// YRF1-2 /// YRF1-1	Subtelomerically-encoded DNA helicase /// Hypothetical protein /// Helicase encoded by the Y' element of subtelomeric regions, highly expressed in the mutants lacking the telomerase component TLC1; potentially phosphorylated by Cdc28p /// Helicase encoded by the Y' element of subtelomeric regions, highly expressed in the mutants lacking the telomerase component TLC1; potentially phosphorylated by…	-5.39848	0.033734
YKL125W	10703_at	RRN3	DNA_independent_RNA_polymerase_I_transcription_factor	-2.62043	0.033734	Yes	g.d.			Yes	Yes
YBR005W	7365_at	RCR1	ER_membrane_protein	-5.51954	0.034102
YDR153C	6344_at	ENT5	Protein_containing_an_N-terminal_epsin-like_domain_involved_in_clathrin_recruitment_and_traffic_between_the_Golgi_and_endosomes;_associates_with_the_clathrin_adaptor_Gga2p,_clathrin_adaptor_complex_AP-1,_and_clathrin	-2.84391	0.034102		g. i.				Yes
YER175C	5523_at	TMT1	Trans-aconitate_Methyltransferase_1	-10.5288	0.034102
YGL179C	5201_at	TOS3	Putative_protein_kinase,_related_to_and_redundant_with_Elm1p_and_Pak1p_in_activating_the_SNF1_complex	-4.80577	0.034102		g.d.			Yes	Yes
YGR087C	4923_at	PDC6	pyruvate_decarboxylase_isozyme	-25.043	0.034102					Yes	Yes
YIL136W	4220_at	OM45	45_kDa_mitochondrial_outer_membrane_protein	-9.72648	0.034102		g.d.
YJL047C	11066_at	RTT101	Cullin_family_member;_subunit_of_a_complex_containing_ubiquitin_ligase_activity;_binds_HRT1_and_is_modified_by_the_ubiquitin_like_protein,_RUB1;_Regulator_of_Ty1_Transposition	-2.43458	0.034102		g. i.
YJL103C	11144_at	---	Putative zinc cluster protein of unknown function; computationally predicted involvement in oxidative phosphorylation, based on patterns of expression and sequence analysis	-5.79066	0.034102
YJL149W	11189_at	---	Putative SCF ubiquitin ligase F-box protein of unknown function; interacts physically with both Cdc53p and Skp1 and genetically with CDC34; similar to putative F-box protein YDR131C; YJL149W is a non-essential gene	-6.56214	0.034102
YJR089W	10928_at	BIR1	Protein_involved_in_cell_cycle_regulation_and_chromosome_segregation,_contains_BIR_(Baculovirus_Inhibitor_of_apoptosis_Repeat)_domain	-3.87605	0.034102		g.d.
YKL039W	10613_at	PTM1	membrane_protein_(putative)	-3.67868	0.034102					Yes	Yes
YKL064W	10632_at	MNR2	Putative magnesium transporter; has similarity to Alr1p and Alr2p, which mediate influx of Mg2+ and other divalent cations	-5.38299	0.034102		g.d.
YKL129C	10699_at	MYO3	myosin_I	-6.82381	0.034102		g.d. / g. i.			Yes	Yes
YKL171W	10748_at	---	Putative protein of unknown function; predicted protein kinase; implicated in proteasome function; epitope-tagged protein localizes to the cytoplasm	-3.75704	0.034102					Yes	Yes
YKR046C	10518_at	PET10	Protein_of_unknown_function_that_co-purifies_with_lipid_particles;_expression_pattern_suggests_a_role_in_respiratory_growth;_computational_analysis_of_large-scale_protein-protein_interaction_data_suggests_a_role_in_ATP/ADP_exchange	-10.0325	0.034102		g.d.
YLL015W	10328_at	BPT1	ABC_transporter|highly_homologous_to_human_MRP1_and_to_C._elegans_mrp-1	-4.18786	0.034102					Yes	Yes
YLR256W	10058_at	HAP1	zinc_finger_transcription_factor_of_the_Zn(2)-Cys(6)_binuclear_cluster_domain_type	-9.57067	0.034102
YMR034C	9612_at	---	Putative protein of unknown function with similarity to transporters; identified in a transposon mutagenesis screen as a gene involved in azole resistance; YMR034C is not an essential gene	-6.61199	0.034102		g.d.				Yes
YMR251W	9389_at	GTO3	Putative cytosolic Omega class glutathione transferase	-11.9003	0.034102		g.d.
YNL014W	8881_at	HEF3	Translation_elongation_factor_3_(EF-3)	-3.25908	0.034102		g.d.			Yes	Yes
YNL054W	8933_at	VAC7	Integral_128-kDa_vacuolar_membrane_protein;_may_function_to_regulate_Fab1_kinase_activity.	-3.05611	0.034102		g.d.
YNR007C	8855_at	ATG3	Protein_involved_in_autophagocytosis_during_starvation	-4.87039	0.034102		g.d.			Yes	Yes
YNR049C	8807_at	MSO1	multicopy_suppressor_of_sec1;_small_hydrophilic_protein,_enriched_in_microsomal_membrane_fraction,_interacts_with_Sec1p	-3.21529	0.034102		g.d. / g. i.
YOL016C	8591_at	CMK2	calmodulin-dependent_protein_kinase	-4.89351	0.034102		g.d.			Yes	Yes
YPR151C	7594_at	SUE1	Mitochondrial protein required for degradation of unstable forms of cytochrome c	-11.7436	0.034102		g.d.
YMR028W ( * )	9605_at	TAP42	42_kDa_protein_that_physically_associates_with_the_PP2A_and_SIT4_protein_phosphatase_catalytic_subunits	-1.7111	0.034102	Yes	g.d.				Yes
YBR116C ( R )	7252_at	---	Hypothetical_ORF	-18.7583	0.034628		g.d.
YKL176C	10743_at	LST4	required_for_amino_acid_permease_transport_from_the_Golgi_to_the_cell_surface._involved_in_regulated_secretion/recycling_of_nitrogen_regulated_permeases.	-5.83041	0.034628		g.d. / g. i.
YKR031C	10548_at	SPO14	phospholipase_D	-5.39666	0.034628		g.d. / g. i.			Yes	Yes
YLR240W	10088_at	VPS34	phosphatidylinositol_3-kinase	-2.23423	0.034628		g.d.	YLR240W / VPS34		Yes	Yes
YMR173W-A	9443_at	---	Hypothetical_ORF	-5.59269	0.034628
YPL135W	7890_at	ISU1	Iron-sulfur_cluster_nifU-like_protein	-6.22294	0.034628		g.d. / g. i.			Yes	Yes
YPL156C	7914_at	PRM4	Pheromone-regulated_protein,_predicted_to_have_1_transmembrane_segment;_transcriptionally_regulated_by_Ste12p_during_mating_and_by_Cat8p_during_the_diauxic_shift	-13.0209	0.034628		g.d.
YAR027W ( * )	11289_at	UIP3	Putative_integral_membrane_protein_of_unknown_function;_interacts_with_Ulp1p_at_the_nuclear_periphery;_member_of_DUP240_gene_family	-2.85474	0.034729
YDL204W	6704_at	RTN2	reticulon_gene_member_of_the_RTNLA_(reticulon-like_A)_subfamily	-12.6468	0.034729		g.d.				Yes
YER020W	5721_at	GPA2	nucleotide_binding_regulatory_protein	-5.28334	0.034729		g.d.	YER020W / GPA2		Yes	Yes
YGR256W	4732_at	GND2	6-phosphogluconate_dehydrogenase	-20.638	0.034729		g.d.			Yes	Yes
YHR199C	4313_at	---	The_authentic,_non-tagged_protein_was_localized_to_the_mitochondria	-3.65695	0.034729		g.d.
YJL070C	11087_at	---	Putative protein of unknown function with similarity to AMP deaminases; YJL070C is a non-essential gene	-2.89732	0.034729		g.d.			Yes	Yes
YKL204W	10762_at	EAP1	functionally_analogous_to_mammalian_4E-BPsfunctional_and_limited_sequence_similarity_to_CAF20	-1.58701	0.034729		g.d. / g. i.	YKL204W / EAP1
YMR169C	9482_g_at	ALD3	aldehyde_dehydrogenase	-11.5256	0.034729		g.d.			Yes	Yes
YNL160W	9008_at	YGP1	gp37,_a_glycoprotein_synthesized_in_response_to_nutrient_limitation_which_is_homologous_to_the_sporulation-specific_SPS100_gene	-19.2358	0.034729		g.d.
YNR039C	8842_at	ZRG17	Endoplasmic_reticulum_protein_of_unknown_function,_transcription_is_induced_under_conditions_of_zinc_deficiency;_mutant_phenotype_suggests_a_role_in_uptake_of_zinc	-8.54974	0.034729		g.d.
YPL036W	7807_at	PMA2	plasma_membrane_ATPase	-4.30078	0.034729					Yes	Yes
YJL074C	11083_at	SMC3	SMC_chromosomal_ATPase_family_member	-3.16526	0.034729	Yes	g.d.			Yes	Yes
YBR097W	7278_at	VPS15	serine/threonine_protein_kinase	-2.59089	0.034753		g.d.			Yes	Yes
YJR149W	10851_at	---	Putative protein of unknown function; green fluorescent protein (GFP)-fusion protein localizes to the cytoplasm	-5.26255	0.035075
YGR032W	4959_at	GSC2	1,3-beta-D-glucan_synthase_catalytic_component	-13.1507	0.035778		g.d. / g. i.
YKL065C	10631_at	YET1	Endoplasmic reticulum transmembrane protein, homolog of human BAP31 protein	-3.68872	0.035778		g.d.
YKR096W ( R )	10477_g_at	---	Putative protein of unknown function; green fluorescent protein (GFP)-fusion protein localizes to the nucleus and to cytoplasm; YKR096W is not an essential gene	-5.13243	0.035778
YLL066C	3792_s_at	YRF1-7 /// YRF1-6 /// YRF1-5 /// YRF1-4 /// YRF1-3 /// YRF1-2 /// YRF1-1	Subtelomerically-encoded DNA helicase /// Helicase encoded by the Y' element of subtelomeric regions, highly expressed in the mutants lacking the telomerase component TLC1; potentially phosphorylated by Cdc28p /// Hypothetical protein /// Helicase encoded by the Y' element of subtelomeric regions, highly expressed in the mutants lacking the telomerase component TLC1; potentially phosphorylated by…	-5.35382	0.035778
YLR352W	9976_at	---	Putative protein of unknown function with similarity to F-box proteins; interacts with Skp1p and Cdc53p; YLR352W is not an essential gene	-4.0968	0.035778		g. i.
YBL088C	7453_at	TEL1	Protein_kinase,_primarily_involved_in_telomere_length_regulation;_contributes_to_cell_cycle_checkpoint_control_in_response_to_DNA_damage;_functionally_redundant_with_Mec1p;_homolog_of_human_ataxia_telangiectasia_(ATM)_gene	-3.54121	0.036114		g.d.			Yes	Yes
YER075C	5648_at	PTP3	tyrosine_phosphatase	-5.62132	0.036114		g. i.			Yes	Yes
YER166W	5559_at	DNF1	Potential_aminophospholipid_translocase	-2.48731	0.036114		g.d. / g. i.			Yes	Yes
YFL043C	5312_s_at	---	Putative protein of unknown function; YFL042C is not an essential gene	-3.14387	0.036114		g.d.			Yes	Yes
YGL156W	5179_at	AMS1	alpha_mannosidase	-11.9076	0.036114		g.d.				Yes
YGR270W	4746_at	YTA7	Protein_of_unknown_function,_member_of_CDC48/PAS1/SEC18_family_of_ATPases,_potentially_phosphorylated_by_Cdc28p	-1.78741	0.036114		g.d. / g. i.			Yes	Yes
YJL132W	11163_at	---	Putative protein of unknown function; localizes to the membrane fraction; possible Zap1p-regulated target gene induced by zinc deficiency; YJL132W is a non-essential gene	-10.102	0.036114		g.d.				Yes
YKR087C	10466_at	OMA1	Metalloendopeptidase_of_the_mitochondrial_inner_membrane,_involved_in_turnover_of_membrane-embedded_proteins;_member_of_a_family_of_predicted_membrane-bound_metallopeptidases_in_prokaryotes_and_higher_eukaryotes	-2.77451	0.036114		g.d.				Yes
YMR052C-A	9582_at	---	Hypothetical_ORF	-7.04504	0.036114
YNL254C	9095_at	---	Hypothetical_ORF	-12.0977	0.036114		g.d.
YOR034C	8507_at	AKR2	Protein_involved_in_constitutive_endocytosis_of_Ste3p	-5.17686	0.036114		g.d.			Yes	Yes
YKL221W ( * )	10791_at	MCH2	monocarboxylate_permease_homologue	-3.21983	0.036379		g.d.				Yes
YLR362W	9941_at	STE11	involved_in_the_mating_signalling_pathway	-3.92796	0.03659		g.d.			Yes	Yes
YJL066C	11091_at	MPM1	mitochondrial_membrane_protein	-7.97858	0.037026		g.d.
YMR258C	9352_at	---	Hypothetical_ORF	-2.63329	0.037292		g.d.
YLL040C	10391_at	VPS13	homologous_to_human_COH1	-6.27256	0.037347		g.d. / g. i.			Yes	Yes
YER132C	5572_at	PMD1	Paralog_of_MDS3	-2.7656	0.037538
YGL071W	5081_at	RCS1	binds_the_consensus_site_PyPuCACCCPu	-4.43826	0.037538		g.d.	YGL071W / RCS1
YHL027W	4581_at	RIM101	Regulator_of_IME2_(RIM)Rim101p_is_similar_to_the_Aspergillus_Phenotype-response_regulator_PacC_and_the_Yarrowia_proteinase_YlRim1010p;_transcriptional_activator_required_for_entry_into_meiosis	-4.83885	0.037538		g.d. / g. i.				Yes
YML117W-A	9770_at	---	Hypothetical protein	-5.35699	0.037538
YNL194C	9065_at	---	Integral membrane protein localized to eisosomes, large immobile protein structures at the cell cortex associated with endocytosis; sporulation and plasma membrane sphingolipid content are altered in mutants; has homologs SUR7 and FMP45	-6.54771	0.037538		g.d.
YIL031W	4140_at	ULP2	Peptidase_that_deconjugates_Smt3/SUMO-1_peptides_from_proteins,_plays_a_role_in_chromosome_cohesion_at_centromeric_regions_and_recovery_from_checkpoint_arrest_induced_by_DNA_damage_or_DNA_replication_defects;_potential_Cdc28p_substrate	-3.20152	0.037538	Yes	g.d.			Yes	Yes
YGL227W	5242_at	VID30	vacuole_import_and_degradation_(VID);_TOR_inhibitor_(TIN)	-4.09815	0.037595		g.d. / g. i.			Yes	Yes
YDR070C	6394_at	---	The_authentic,_non-tagged_protein_was_localized_to_the_mitochondria	-18.2951	0.037668		g.d.
YJL098W	11104_at	SAP185	Protein_that_forms_a_complex_with_the_Sit4p_protein_phosphatase_and_is_required_for_its_function;_member_of_a_family_of_similar_proteins_including_Sap4p,_Sap155p,_and_Sap190p	-2.11453	0.037668		g.d. / g. i.				Yes
YLR414C	9905_at	---	Protein_of_unknown_function;_green_fluorescent_protein_(GFP)-fusion_protein_localizes_to_the_cell_periphery,_cytoplasm,_and_bud	-7.78244	0.037905		g.d.
YDL013W	6494_at	HEX3	Ring_finger_protein_involved_in_the_DNA_damage_response_with_possible_recombination_role;_genetically_identified_by_synthetic_lethality_with_SGS1_(DNA_helicase)_and_TOP3_(DNA_topoisomerase);_sporulation_role;_interacts_with_Slx8p_and_Lin1p	-1.84453	0.038007		g.d. / g. i.
YHR206W	4319_at	SKN7	Protein_with_similarity_to_DNA-binding_region_of_heat_shock_transcription_factors	-1.27674	0.038007					Yes	Yes
YJL139C	11155_at	YUR1	mannosyltransferase	-2.78586	0.038007		g. i.
YIL080W	4184_s_at	---	TyB_Gag-Pol_protein;_proteolytically_processed_to_make_the_Gag,_RT,_PR,_and_IN_proteins_that_are_required_for_retrotransposition	-4.29145	0.03803						Yes
YOL011W	8551_at	PLB3	phospholipase_B_(lysophospholipase)	-5.95892	0.038088						Yes
YBR047W	7315_at	---	The_authentic,_non-tagged_protein_was_localized_to_the_mitochondria	-9.09044	0.038131		g.d.
YIL033C	4138_at	BCY1	cAMP-dependent_protein_kinase_regulatory_subunit	-3.69135	0.038131		g.d.				Yes
YAL034C	11377_at	FUN19	Protein_of_unknown_function	-5.97605	0.038241		g.d.
YJL094C	11108_at	KHA1	putative_K+/H+_antiporter	-8.20501	0.038241		g.d.
YLL026W	10360_at	HSP104	heat_shock_protein_104	-7.51537	0.038241		g.d.				Yes
YLR136C	10210_at	TIS11	Zinc_finger_containing_homolog_of_mammalian_TIS11,_glucose_repressible_gene	-19.1418	0.038241					Yes	Yes
YPL149W	7921_at	ATG5	Involved_in_autophagy	-5.25011	0.038241		g.d.				Yes
YFL030W	5400_at	AGX1	Alanine_:_glyoxylate_aminotransferase,_catalyzes_the_synthesis_of_glycine_from_glyoxylate,_which_is_one_of_three_pathways_for_glycine_biosynthesis_in_yeast;_has_similairty_to_mammalian_and_plant_alanine_:_glyoxylate_aminotransferases	-8.05028	0.038706		g.d.				Yes
YGR011W	4984_at	---	Hypothetical_ORF	-3.99506	0.038706
YGR237C	4757_at	---	Putative protein of unknown function; green fluorescent protein (GFP)-fusion protein localizes to the cytoplasm	-2.43082	0.038706		g.d. / g. i.
YJL016W	11052_at	---	Putative protein of unknown function; GFP-fusion protein localizes to the cytoplasm; conserved in closely related Saccharomyces species	-8.64162	0.038706		g.d.
YKL168C	10751_at	KKQ8	Serine/threonine_protein_kinase_of_unknown_function	-3.34198	0.038706					Yes	Yes
YLL060C	10416_at	GTT2	glutathione_transferase	-6.98825	0.038706		g.d.				Yes
YLR024C	10320_at	UBR2	ubiquitin-protein_ligase_(E3)	-4.87891	0.038706					Yes	Yes
YOL083W	8615_at	---	Hypothetical_ORF	-5.79498	0.038706
YOL138C	8696_at	---	Hypothetical_ORF	-2.62613	0.038706		g.d.				Yes
YER101C	5632_at	AST2	Protein_that_may_have_a_role_in_targeting_of_plasma_membrane_[H+]ATPase_(Pma1p)_to_the_plasma_membrane,_as_suggested_by_analysis_of_genetic_interactions	-4.7727	0.038939						Yes
YER162C ( * )	5555_at	RAD4	Protein_that_recognizes_and_binds_damaged_DNA_(with_Rad23p)_during_nucleotide_excision_repair;_subunit_of_Nuclear_Excision_Repair_Factor_2_(NEF2);_homolog_of_human_XPC_protein	-4.69045	0.038939		g.d. / g. i.			Yes	Yes
YKR096W ( R' )	10476_at	---	Hypothetical_ORF	-4.02613	0.038939
YML013W	9651_at	SEL1	Endoplasmic_reticulum_protein_whose_absence_causes_highly_increased_efficiency_of_secretion;_has_a_K._lactis_ortholog	-5.83779	0.038939		g.d. / g. i.
YBR072W	7295_at	HSP26	heat_shock_protein_26	-29.4001	0.038989
YDR216W	6273_at	ADR1	positive_transcriptional_regulator	-6.14077	0.038989		g.d.				Yes
YGL178W	5203_at	MPT5	Product_of_gene_unknown	-5.39102	0.038989					Yes	Yes
YML128C	9757_at	MSC1	Protein_of_unknown_function,_green_fluorescent_protein_(GFP)-fusion_protein_localizes_to_the_endoplasmic_reticulum;_msc1_mutants_are_defective_in_directing_meiotic_recombination_events_to_homologous_chromatids	-13.2552	0.038989		g.d. / g. i.
YMR037C	9615_at	MSN2	zinc_finger_protein	-3.57725	0.038989					Yes	Yes
YGL197W	5228_at	MDS3	Mck1_Dosage_Suppressor_3;_negative_regulator_of_early_meiotic_gene_expression	-4.0775	0.039017						Yes
YJR084W	10923_at	CSN12	COP9_signalosome_(CSN)_subunit	-3.12429	0.039017		g. i.			Yes	Yes
YJR110W	10903_at	YMR1	Phosphatidylinositol 3-phosphate [PI(3)P] phosphatase, regulates the localization and levels of PI(3)P; involved in cytoplasm to vacuole (CVT) transport; has similarity to the conserved myotubularin dual specificity phosphatase family	-2.57564	0.039017					Yes	Yes
YML070W	9729_at	DAK1	dihydroxyacetone_kinase_(putative)	-2.61155	0.039017						Yes
YMR068W ( * )	9553_at	AVO2	Component_of_a_complex_containing_the_Tor2p_kinase_and_other_proteins,_which_may_have_a_role_in_regulation_of_cell_growth	-3.47118	0.039017		g.d.			Yes	Yes
YMR253C	9392_at	---	Protein_of_unknown_function;_green_fluorescent_protein_(GFP)-fusion_protein_localizes_to_the_cytoplasm_in_a_punctate_pattern	-7.49792	0.039017		g.d.				Yes
YNL208W	9050_at	---	Hypothetical_ORF	-5.84093	0.039017		g.d.
YOL058W	8593_at	ARG1	arginosuccinate_synthetase	-7.06825	0.039017						Yes
YOR137C	8429_at	SIA1	Suppressor_of_eIF5A	-4.84439	0.039017		g.d.
YOR389W ( R )	8144_g_at	---	Hypothetical_ORF	-9.90286	0.039017
YPR196W ( * )	7548_at	---	nuclear_protein_(putative)	-2.28554	0.039017		g.d.
YJL174W	11209_at	KRE9	cell_wall_beta-glucan_assembly	-2.57318	0.039017	Yes	g.d.
YPL277C ( R )	8019_s_at	---	Hypothetical_ORF	-11.7749	0.039108
YAL037W	11372_at	---	Hypothetical_ORF	-2.01267	0.039224		g.d.
YER033C	5688_at	ZRG8	Cytoplasmic_protein_of_unknown_function,_transcription_is_induced_under_conditions_of_zinc_deficiency	-4.4592	0.039224
YMR064W	9594_at	AEP1	Protein_required_for_expression_of_the_mitochondrial_OLI1_gene_encoding_subunit_9_of_F1-F0_ATP_synthase	-2.33436	0.039325		g.d.
YOR054C	8482_at	VHS3	Gene_whose_overexpression_suppresses_the_synthetic_lethality_of_the_hal3_sit4_double_mutation	-5.32835	0.039325		g.d.			Yes	Yes
YER047C	5658_at	SAP1	AAA_ATPase	-2.60561	0.039363					Yes	Yes
YKR095W	10475_at	MLP1	colied-coil_protein_(putative),_similar_to_myosin_and_TPR	-1.62607	0.039401		g.d.			Yes	Yes
YJL142C	11152_g_at	YAK1	Serine-threonine protein kinase that is part of a glucose-sensing system involved in growth control in response to glucose availability; translocates from the cytoplasm to the nucleus and phosphorylates Pop2p in response to a glucose signal /// Hypothetical protein	-5.87261	0.039415
YBR067C	7290_at	TIP1	cell_wall_mannoprotein	-4.39593	0.039624
YCR062W	6803_at	---	Protein of unknown function; green fluorescent protein (GFP)-fusion protein localizes to the cytoplasm in a punctate pattern	-4.88848	0.039649			YCR062W
YML117W	9769_g_at	NAB6	Hypothetical_ORF	-5.45835	0.039649		g.d. / g. i.
YMR040W	9618_at	YET2	Endoplasmic reticulum transmembrane protein, homolog of human BAP31 protein	-6.25662	0.039649		g.d.
YAL017W	11350_at	PSK1	contains_serine/threonine_protein_kinase_domain_and_shows_homology_with_the_SNF1_serine/threonine_protein_kinase	-5.2231	0.040018		g.d.			Yes	Yes
YBR053C	7321_at	---	Hypothetical_ORF	-3.86457	0.040018		g.d.				Yes
YBR117C	7254_at	TKL2	transketolase,_similar_to_TKL1	-23.6275	0.040018		g.d.			Yes	Yes
YCL038C	6894_at	ATG22	Autophagy_gene_essential_for_breakdown_of_autophagic_vesicles_in_the_vacuole	-4.73583	0.040018
YDL124W	6607_at	---	NADPH-dependent alpha-keto amide reductase; reduces aromatic alpha-keto amides, aliphatic alpha-keto esters, and aromatic alpha-keto esters	-9.31436	0.040018					Yes	Yes
YDL223C	6729_at	HBT1	Substrate_of_the_Hub1p_ubiquitin-like_protein_that_localizes_to_the_shmoo_tip_(mating_projection);_mutants_are_defective_for_mating_projection_formation,_thereby_implicating_Hbt1p_in_polarized_cell_morphogenesis	-16.9663	0.040018		g.d. / g. i.
YDR104C ( * )	6384_at	SPO71	Meiosis-specific_protein_of_unknown_function,_required_for_spore_wall_formation_during_sporulation;_dispensible_for_both_nuclear_divisions_during_meiosis	-3.42577	0.040018		g.d.
YDR263C	6228_at	DIN7	Mitochondrial_nuclease_functioning_in_DNA_repair_and_replication,_modulates_the_stability_of_the_mitochondrial_genome,_induced_by_exposure_to_mutagens,_also_induced_during_meiosis_at_a_time_nearly_coincident_with_commitment_to_recombination	-7.41987	0.040018					Yes	Yes
YER035W	5690_at	EDC2	RNA-binding_protein,_activates_mRNA_decapping_directly_by_binding_to_the_mRNA_substrate_and_enhancing_the_activity_of_the_decapping_proteins_Dcp1p_and_Dcp2p	-8.09585	0.040018		g.d.
YFL031W ( R )	3943_i_at	HAC1	bZIP_(basic-leucine_zipper)_protein	-2.37298	0.040018		g.d.
YGL045W	5062_at	RIM8	Regulator_of_IME2_(RIM)_Involved_in_proteolytic_processing_of_Rim1p	-6.22275	0.040018		g.d. / g. i.
YGR010W	4983_g_at	NMA2	nicotinamide/nicotinic_acid_mononucleotide_adenylyltransferase	-3.83216	0.040018		g.d.			Yes	Yes
YGR197C	4807_at	SNG1	Involved_in_nitrosoguanidine_resistance	-1.56254	0.040018		g.d.
YHR138C	4387_at	---	Putative protein of unknown function; has similarity to Pbi2p; double null mutant lacking Pbi2p and Yhr138p exhibits highly fragmented vacuoles	-9.17887	0.040018		g.d.
YJL144W	11149_at	---	Cytoplasmic hydrophilin of unknown function, proposed to be involved in the dessication response; expression induced by osmotic stress, starvation conditions and during stationary phase; YJL144W is a non-essential gene	-8.2089	0.040018
YJL206C	11220_at	---	Putative protein of unknown function; similar to transcriptional regulators from the Zn[2]-Cys[6] binuclear cluster protein family; mRNA is weakly cell cycle regulated, peaking in S phase; induced rapidly upon MMS treatment	-2.54421	0.040018		g.d.
YJR036C	10965_at	HUL4	ubiquitin_ligase_(E3)	-5.05807	0.040018		g.d.			Yes	Yes
YJR052W	10981_at	RAD7	nucleotide_excision_NEF4_component	-3.72607	0.040018						Yes
YJR151C	10853_at	DAN4	cell_wall_mannoprotein	-7.47582	0.040018						Yes
YKL140W	10733_at	TGL1	cholesterol_esterase|triglyceride_lipase	-2.4199	0.040018		g.d.			Yes	Yes
YKR054C	10526_at	DYN1	heavy_chain_of_cytoplasmic_dynein	-5.84053	0.040018		g.d. / g. i.				Yes
YKR104W	10485_at	NFT1	Putative_MRP-type_ABC_transporter	-3.79262	0.040018					Yes	Yes
YLL051C	10379_at	FRE6	Putative_ferric_reductase_with_similarity_to_Fre2p;_expression_induced_by_low_iron_levels	-6.3583	0.040018		g.d.
YLR213C	10105_at	CRR1	Protein_with_similarity_to_Crh1p,_which_is_a_putative_glycosidase_of_the_cell_wall	-7.54265	0.040018
YLR371W	9952_at	ROM2	GDP/GTP_exchange_protein_(GEP)_for_Rho1p_and_Rho2p;_mutations_are_synthetically_lethal_with_mutations_in_rom1,_which_also_encodes_a_GEP	-3.73933	0.040018		g.d. / g. i.				Yes
YML118W	9767_at	NGL3	RNase_(putative)|DNase_(putative)	-4.64392	0.040018		g.d.			Yes	Yes
YMR035W	9613_at	IMP2	protease	-4.12266	0.040018		g.d. / g. i.			Yes	Yes
YMR102C	9544_at	---	Protein_of_unknown_function,_transcription_is_activated_by_paralogous_transcription_factors_Yrm1p_and_Yrr1p_along_with_genes_involved_in_multidrug_resistance	-4.54703	0.040018		g.d.			Yes	Yes
YMR135C	9488_at	GID8	Protein_of_unknown_function,_involved_in_proteasome-dependent_catabolite_inactivation_of_fructose-1,6-bisphosphatase;_contains_LisH_and_CTLH_domains,_like_Vid30p	-3.91897	0.040018
YMR145C	9500_at	NDE1	Mitochondrial external NADH dehydrogenase, catalyzes the oxidation of cytosolic NADH; Nde1p and Nde2p are involved in providing the cytosolic NADH to the mitochondrial respiratory chain	-6.14991	0.040018
YMR191W	9416_at	SPG5	Protein_required_for_survival_at_high_temperature_during_stationary_phase	-6.77944	0.040018
YMR252C	9391_at	---	Hypothetical_ORF	-7.31334	0.040018
YMR266W	9360_at	---	Overexpression_Rescues_sro7/sop1_in_NaCl._Encodes_a_membrane_protein.	-4.22922	0.040018		g.d. / g. i.
YNL274C	9120_at	---	Putative_hydroxyisocaproate_dehydrogenase	-4.06113	0.040018		g. i.			Yes	Yes
YNL329C	9201_at	PEX6	AAA_ATPase	-2.07959	0.040018		g.d. / g. i.			Yes	Yes
YOL081W	8617_at	IRA2	GTPase_activating_protein|highly_homologous_to_Ira1p|neurofibromin_homolog	-4.6154	0.040018		g.d. / g. i.	YOL081W / IRA2			Yes
YOR052C	8480_at	---	Hypothetical_ORF	-6.6178	0.040018		g.d.
YOR215C	8326_at	---	Hypothetical_ORF	-3.87329	0.040018
YOR289W	8265_at	---	Hypothetical_ORF	-3.42969	0.040018		g.d.			Yes	Yes
YPL221W	7983_at	---	Protein_of_unknown_function, required for uptake of FAD into endoplasmic reticulum. Overproduction_suppresses_a_pam1_slv3_double_null_mutation;	-6.95001	0.040018		g.d.
YPL250C	7999_at	ICY2	Protein_that_interacts_with_the_cytoskeleton_and_is_involved_in_chromatin_organization_and_nuclear_transport,_interacts_genetically_with_TCP1_and_ICY1;_potential_Cdc28p_substrate Protein of unknown function; potential Cdc28p substrate	-10.2841	0.040018		g.d. / g. i.
YPR156C	7600_s_at	TPO3	Polyamine_transport_protein	-6.04877	0.040018
YGR065C	4946_at	VHT1	H+-biotin_symporter	-7.52514	0.040018	Yes	g.d.
YJL005W	11016_at	CYR1	adenylate_cyclase	-7.32598	0.040018	Yes	g.d.			Yes	Yes
YLL003W	10340_at	SFI1	Centrin (Cdc31p)-binding protein required for spindle pole body (SPB) duplication, localizes to the half-bridge of the SPB, required for progression through G(2)-M transition, has similarity to Xenopus laevis XCAP-C	-3.98185	0.040018	Yes	g.d.
YPL082C	7853_at	MOT1	helicase_(putative)	-3.18678	0.040018	Yes	g.d.			Yes	Yes
YBR241C	7106_at	---	Putative protein of unknown function; green fluorescent protein (GFP)-fusion protein localizes to the vacuolar membrane; YBR241C is not an essential gene	-5.86832	0.040292		g.d.			Yes	Yes
YGL180W	5200_at	ATG1	protein_kinase	-10.9997	0.040521		g.d.			Yes	Yes
YHR033W	4507_at	---	Putative protein of unknown function; epitope-tagged protein localizes to the cytoplasm	-5.46773	0.040521		g.d.			Yes	Yes
YKL133C ( * )	10695_at	---	Hypothetical_ORF	-4.29244	0.040521		g.d.
YKR098C	10479_at	UBP11	ubiquitin-specific_protease	-4.10124	0.040521					Yes	Yes
YNL157W	9011_at	---	Hypothetical_ORF	-2.70603	0.040521		g.d.
YPR018W	7725_at	RLF2	chromatin_assembly_factor-I_(CAF-I)_p90_subunit	-1.16131	0.040521		g.d. / g. i.
YPR149W	7592_at	NCE102	involved_in_secretion_of_proteins_that_lack_classical_secretory_signal_sequences	-2.01303	0.040521		g.d.
YOR329C	8219_at	SCD5	Multicopy_suppressor_of_clathrin_deficiency_and_of_ts_mutants_of_IPL1	-3.24087	0.040521	Yes	g.d.
YDR128W	6363_at	---	Hypothetical_ORF	-1.90722	0.040648		g.d.			Yes	Yes
YKR029C	10546_at	SET3	Defining member of the SET3 histone deacetylase complex which is a meiosis-specific repressor of sporulation genes; necessary for efficient transcription by RNAPII; one of two yeast proteins that contains both SET and PHD domains	-2.96004	0.040648		g.d. / g. i.				Yes
YMR103C	9545_at	---	Hypothetical_ORF	-7.41064	0.040648
YMR306W	9313_at	FKS3	Protein_of_unknown_function,_has_similarity_to_1,3-beta-D-glucan_synthase_catalytic_subunits_Fks1p_and_Gsc2p	-3.11107	0.040648		g.d. / g. i.
YDR436W	6043_at	PPZ2	Serine/threonine_protein_phosphatase_Z,_isoform_of_Ppz1p;_involved_in_regulation_of_potassium_transport,_which_affects_osmotic_stability,_cell_cycle_progression,_and_halotolerance	-1.58547	0.041228					Yes	Yes
YGR055W	4936_at	MUP1	high_affinity_methionine_permease	-12.9025	0.041228					Yes	Yes
YJL079C	11123_at	PRY1	Protein_of_unknown_function,_has_similarity_to_Pry2p_and_Pry3p_and_to_the_plant_PR-1_class_of_pathogen_related_proteins	-8.34384	0.041228		g.d.			Yes	Yes
YKL184W	10779_at	SPE1	ornithine_decarboxylase	-4.6924	0.041228						Yes
YKR016W	10533_at	---	The_authentic,_non-tagged_protein_was_localized_to_the_mitochondria	-2.44946	0.041228		g.d.
YLL067C	3789_s_at	YRF1-7 /// YRF1-6 /// YRF1-5 /// YRF1-4 /// YRF1-3 /// YRF1-2 /// YRF1-1	Subtelomerically-encoded DNA helicase /// Helicase encoded by the Y' element of subtelomeric regions, highly expressed in the mutants lacking the telomerase component TLC1; potentially phosphorylated by Cdc28p /// Hypothetical protein /// Helicase encoded by the Y' element of subtelomeric regions, highly expressed in the mutants lacking the telomerase component TLC1; potentially phosphorylated by…	-8.20148	0.041228
YLR165C ( * )	10190_at	PUS5	Pseudouridine synthase, catalyzes only the formation of pseudouridine (Psi)-2819 in mitochondrial 21S rRNA; not essential for viability	-4.58778	0.041228		g.d. / g. i.
YMR265C	9359_at	---	Hypothetical_ORF	-4.24303	0.041228
YOL153C	8727_at	---	Hypothetical_ORF	-8.75119	0.041228					Yes	Yes
YJL042W	11071_at	MHP1	microtubule-associated_protein_(MAP)_(putative)	-4.53484	0.041242		g.d.
YLR054C ( * )	10263_at	OSW2	Protein of unknown function proposed to be involved in the assembly of the spore wall	-1.81109	0.041242
YBR240C ( * )	7105_at	THI2	Transcriptional_activator_of_thiamine_biosynthetic_genes	-4.04349	0.04145
YDL170W	6650_at	UGA3	zinc_finger_transcription_factor_of_the_Zn(2)-Cys(6)_binuclear_cluster_domain_type	-5.08425	0.04145		g.d. / g. i.
YEL020C	5725_at	---	Hypothetical protein with low sequence identity to Pdc1p	-5.32494	0.04145		g.d.			Yes	Yes
YEL041W	5749_at	YEF1	ATP-NADH kinase; phosophorylates both NAD and NADH; homooctameric structure consisting of 60-kDa subunits; sequence similarity to Utr1p and Pos5p; overexpression complements certain pos5 phenotypes	-6.15027	0.04145		g.d. / g. i.				Yes
YFL041W	5390_at	FET5	multicopper_oxidase|type_1_integral_membrane_protein	-4.9407	0.04145		g.d.
YKL151C	10722_at	---	Putative protein of unknown function; green fluorescent protein (GFP)-fusion protein localizes to the cytoplasm	-7.75512	0.04145		g.d.			Yes	Yes
YKR076W	10501_at	ECM4	Non-essential_protein_of_unknown_function;_similar_to_Ygr154cp	-4.02295	0.04145
YNL027W	8868_at	CRZ1	transcription_factor	-2.99089	0.04145		g.d. / g. i.			Yes	Yes
YAL005C ( R )	11315_i_at	SSA1	heat_shock_protein_of_HSP70_family	-4.61989	0.041499		g. i.			Yes	Yes
YGL141W	5148_at	HUL5	ubiquitin_ligase_(E3)	-2.83306	0.041767		g.d.			Yes	Yes
YBR255W ( * )	7120_at	---	Protein_of_unknown_function,_required_for_normal_growth_rate_at_15_degrees_C;_green_fluorescent_protein_(GFP)-fusion_protein_localizes_to_the_cytoplasm_in_a_punctate_pattern	-1.4402	0.041896		g.d. / g. i.
YJL036W ( * )	11076_at	SNX4	Sorting_NeXin	-2.63712	0.041998		g.d. / g. i.			Yes	Yes
YLR454W	9858_at	---	The_authentic,_non-tagged_protein_was_localized_to_the_mitochondria	-4.62594	0.041998						Yes
YDR262W	6227_at	---	Hypothetical_ORF	-5.9622	0.042125
YMR086W	9572_at	---	Protein_of_unknown_function;_green_fluorescent_protein_(GFP)-fusion_protein_localizes_to_the_cell_periphery	-4.12041	0.042137
YJL163C	11175_at	---	Hypothetical_ORF	-9.92347	0.042539		g.d.
YCR032W	6867_at	BPH1	Protein_homologous_to_human_Chediak-Higashi_syndrome_protein_and_murine_beige_gene,_which_are_implicated_in_disease_syndromes_due_to_defective_lysosomal_trafficking	-3.02812	0.042549		g.d.			Yes	Yes
YDR264C	6229_at	AKR1	ankyrin_repeat-containing_protein	-6.51727	0.042549		g.d.	YDR264C / AKR1		Yes	Yes
YJL057C ( * )	11100_at	IKS1	Putative serine/threonine kinase; expression is induced during mild heat stress; deletion mutants are hypersensitive to copper sulphate and resistant to sorbate; interacts with an N-terminal fragment of Sst2p	-3.79494	0.042549					Yes	Yes
YLR028C	10324_at	ADE16	5-aminoimidazole-4-carboxamide_ribonucleotide_(AICAR)_transformylase/IMP_cyclohydrolase	-3.31495	0.042549		g.d.			Yes	Yes
YLR260W	10062_at	LCB5	sphingoid_long_chain_base_(LCB)_kinase	-2.698	0.042549		g.d.	YLR260W / LCB5		Yes	Yes
YNL195C	9064_at	---	Hypothetical_ORF	-5.91121	0.042549
YOL054W	8597_at	---	Nuclear protein, putative RNA polymerase II elongation factor; isolated as Pob3p/Spt16p-binding protein	-2.26785	0.042549		g. i.			Yes	Yes
YKR042W	10514_at	UTH1	Youth,_involved_in_determining_yeast_longevity	-3.65767	0.042618		g.d.
YDR227W ( * )	6238_at	SIR4	silencing_regulator_at_HML,_HMR,_and_telomeres	-1.67798	0.043073
YLL023C	10363_at	---	Putative protein of unknown function; green fluorescent protein (GFP)-fusion protein localizes to the endoplasmic reticulum; YLL023C is not an essential gene	-5.1424	0.043073
YMR295C	9346_at	---	Protein_of_unknown_function;_green_fluorescent_protein_(GFP)-fusion_protein_localizes_to_the_cell_periphery_and_bud	-4.32836	0.043073
YIL147C	4254_at	SLN1	histidine_kinase_osmosensor_that_regulates_an_osmosensing_MAP_kinase_cascade|similar_to_bacterial_two-component_regulators	-3.15352	0.04317	Yes	g.d.
YDR309C	6186_at	GIC2	Gtpase-interacting_component_2	-4.75485	0.043238		g.d. / g. i.
YJR096W	10935_at	---	Putative xylose and arabinose reductase	-4.94534	0.043238		g.d.			Yes	Yes
YLR120C	10193_at	YPS1	GPI-anchored_aspartic_protease	-10.66	0.043238					Yes	Yes
YLR357W	9982_at	RSC2	RSC_complex_member	-1.61803	0.043238		g.d. / g. i.	YLR357W / RSC2		Yes	Yes
YMR090W	9532_at	---	Hypothetical_ORF	-12.0644	0.043238
YNL008C	8887_at	ASI3	Putative_integral_membrane_E3_ubiquitin_ligase;_genetic_interactions_suggest_a_role_in_negative_regulation_of_amino_acid_uptake	-2.22614	0.043238		g.d.
YNR059W	8818_at	MNT4	mannosyltransferase_(putative)	-4.12842	0.043238
YOR005C	8566_at	DNL4	ATP_dependent_DNA_ligase	-1.9537	0.043238					Yes	Yes
YJL161W	11177_at	---	The_authentic,_non-tagged_protein_was_localized_to_the_mitochondria	-5.23143	0.04332
YAL032C	11334_at	PRP45	pre-mRNA_splicing_factor	-2.18622	0.043579	Yes	g.d.			Yes	Yes
YPL277C ( R' )	8018_i_at	---	Hypothetical_ORF	-9.95935	0.043752
YAR019C	11332_at	CDC15	protein_kinase_domain	-1.89084	0.04379	Yes	g.d.			Yes	Yes
YLR154C	10184_at	RNH203	Ribonuclease_H2_subunit,_required_for_RNase_H2_activity	-3.45935	0.044134		g.d. / g. i.
YBL103C	7483_at	RTG3	phosphoprotein	-2.36442	0.044149		g.d. / g. i.				Yes
YBR116C ( R' )	7253_g_at	TKL2	Transketolase, similar to Tkl1p; catalyzes conversion of xylulose-5-phosphate and ribose-5-phosphate to sedoheptulose-7-phosphate and glyceraldehyde-3-phosphate in the pentose phosphate pathway; needed for synthesis of aromatic amino acids	-19.7864	0.044149		g.d.
YGL121C	5121_at	GPG1	Heterotrimeric_G_protein_gamma_subunit_mimic	-22.227	0.044184
YKL050C ( * )	10602_at	---	Hypothetical_ORF	-6.07156	0.04451		g.d.
YKR009C	10572_at	FOX2	multifunctional_beta-oxidation_protein	-1.9394	0.044578					Yes	Yes
YBR110W	7246_at	ALG1	beta-1,4-mannosyltransferase	-3.28156	0.044578	Yes	g.d.			Yes	Yes
YLR320W	9989_at	MMS22	Protein involved in resistance to ionizing radiation; acts with Mms1p in a repair pathway that may be involved in resolving replication intermediates or preventing the damage caused by blocked replication forks	-2.46944	0.044685		g.d. / g. i.	YLR320W / MMS22
YGR281W	4711_at	YOR1	ABC_transporter	-4.33245	0.044745		g.d. / g. i.			Yes	Yes
YHR087W	4423_at	---	Protein involved in RNA metabolism, one of two yeast homologs (with Sdo1p/Ylr022cp) of the human protein SBDS responsible for autosomal recessive Shwachman-Bodian-Diamond Syndrome, also conserved in Archaea	-9.13623	0.044804
YKL124W ( * )	10705_g_at	SSH4	Suppressor_of_SHR3;_confers_leflunomide_resistance_when_overexpressed	-4.20965	0.04497		g.d.
YGR019W	4992_at	UGA1	gamma-aminobutyrate_(GABA)_transaminase_(4-aminobutyrate_aminotransferase)	-2.4466	0.045105		g.d. / g. i.			Yes	Yes
YDR043C	6458_at	NRG1	binds_to_UAS-1_in_the_STA1_promoter_and_can_interact_with_Ssn6p|transcriptional_repressor	-12.3348	0.045136		g.d.			Yes	Yes
YGL066W	5086_at	SGF73	Probable_73KkDa_Subunit_of_SAGA_histone_acetyltransferase_complex	-1.99502	0.045136		g. i.				Yes
YJL141C	11153_at	YAK1	Serine-threonine_protein_kinase	-4.79222	0.045136		g.d.			Yes	Yes
YPR030W	7738_at	CSR2	Nuclear_protein_with_a_potential_regulatory_role_in_utilization_of_galactose_and_nonfermentable_carbon_sources;_overproduction_suppresses_the_lethality_at_high_temperature_of_a_chs5_spa2_double_null_mutation;_potential_Cdc28p_substrate	-8.89104	0.045136		g.d. / g. i.
YAL053W	11357_at	---	Protein_of_unknown_function;_green_fluorescent_protein_(GFP)-fusion_protein_localizes_to_the_cytoplasm_in_a_punctate_pattern	-5.19638	0.045168		g.d. / g. i.
YKL034W	10618_at	TUL1	RING-domain_E3_ubiquitin_ligase	-3.40475	0.045196		g.d.
YNL253W	9096_at	TEX1	transcription_export_complex_component	-3.15753	0.045196		g.d.			Yes	Yes
YOR219C	8330_at	STE13	dipeptidyl_aminopeptidase	-4.54508	0.045196		g.d.			Yes	Yes
YBL005W	7356_at	PDR3	Zinc-finger_transcription_factor_related_to_Pdr1p	-2.62046	0.045678		g.d.
YBR056w-a	7076_at	---	---	-11.7566	0.045678
YBR289W	7062_at	SNF5	chromatin_remodeling_Snf/Swi_complex_subunit	-1.79047	0.045678		g.d.	YBR289W / SNF5		Yes	Yes
YKL123W	10706_at	---	Dubious open reading frame, unlikely to encode a protein; partially overlaps the verified gene SSH4	-3.16377	0.045678
YLR094C	10258_at	GIS3	GIG3_suppressor	-6.57972	0.045678		g.d.
YNR006W	8854_at	VPS27	cysteine_rich_putative_zinc_finger_essential_for_function|hydrophilic_protein	-3.85616	0.045678		g.d.			Yes	Yes
YOR066W	8494_at	---	Protein_of_unknown_function;_potential_Cdc28p_substrate	-3.92891	0.045678		g.d.
YOR208W	8365_at	PTP2	tyrosine_phosphatase	-4.91456	0.045722		g.d.			Yes	Yes
YMR110C	9552_at	HFD1	Putative fatty aldehyde dehydrogenase, located in the mitochondrial outer membrane and also in lipid particles; has similarity to human fatty aldehyde dehydrogenase (FALDH) which is implicated in Sjogren-Larsson syndrome	-4.81367	0.046031					Yes	Yes
YCR069W	6811_at	CPR4	cyclophilin|peptidyl-prolyl_cis-trans_isomerase_(PPIase)	-4.10181	0.046065		g.d.			Yes	Yes
YLR425W	9916_at	TUS1	Guanine_nucleotide_exchange_factor_(GEF)_that_functions_to_modulate_Rhop1_activity_as_part_of_the_cell_integrity_signaling_pathway;_multicopy_suppressor_of_tor2_mutation_and_ypk1_ypk2_double_mutation;_potential_Cdc28p_substrate	-3.42833	0.046065		g.d. / g. i.				Yes
YMR216C	9398_at	SKY1	SRPK1-like_Kinase_in_Yeast_(SRPK1_is_a_human_serine_kinase_that_specifically_phosphoryates_arginine-serine_rich_domains_found_in_the_SR_family_of_splicing_factors.)	-3.6886	0.046065		g.d. / g. i.	YMR216C / SKY1		Yes	Yes
YHR164C	4369_at	DNA2	DNA_replication_helicase	-2.10318	0.046065	Yes	g.d.			Yes	Yes
YGR138C	4884_i_at	TPO2	Polyamine_transport_protein	-13.4095	0.046161
YPR098C	7674_at	---	Protein of unknown function, localized to the mitochondrial outer membrane	-2.78262	0.046165		g.d.				Yes
YJL155C	11183_at	FBP26	fructose-2,6-bisphosphatase	-5.17434	0.046344		g.d.			Yes	Yes
YJL056C	11101_at	ZAP1	Zinc-regulated_transcription_factor,_binds_to_zinc-responsive_promoter_elements_to_induce_transcription_of_certain_genes_in_the_presence_of_zinc;_regulates_its_own_transcription;_contains_seven_zinc-finger_domains	-7.89862	0.046398		g.d. / g. i.			Yes	Yes
YKL038W	10614_at	RGT1	transcriptional_activator|transcriptional_repressor	-5.48917	0.046398		g.d.
YLR350W	9974_at	ORM2	Endoplasmic_reticulum_membrane-anchored_protein	-4.6883	0.046423		g. i.				Yes
YLR422W	9913_at	---	Hypothetical_ORF	-3.39256	0.046423			YLR422W		Yes	Yes
YNL115C	8961_at	---	Hypothetical_ORF	-8.45989	0.046423		g.d.
YAL051W	11358_at	OAF1	transcription_factor	-3.66999	0.046442		g.d.
YAR020C	11287_f_at	PAU7	similar_to_Pau3,_member_of_Pau1_family	-2.19888	0.046442		g.d.
YDL123W	6608_at	SNA4	Protein_of_unknown_function,_localized_to_the_vacuolar_outer_membrane	-4.63868	0.046442
YER088C	5617_at	DOT6	Protein_of_unknown_function,_involved_in_telomeric_gene_silencing_and_filamentation	-3.5263	0.046442		g.d.
YER155C	5549_at	BEM2	rho_GTPase_activating_protein_(GAP)	-1.59129	0.046442		g.d. / g. i.	YER155C / BEM2		Yes	Yes
YER169W	5562_at	RPH1	binds_to_PHR1_URS|transcriptional_repressor	-2.63983	0.046442		g.d.			Yes	Yes
YHL008C	4554_at	---	Putative protein of unknown function, does not appear to be involved in monocarboxylic acid transport; green fluorescent protein (GFP)-fusion protein localizes to the vacuole	-5.72734	0.046442		g.d.
YHR131C	4380_at	---	Putative protein of unknown function; green fluorescent protein (GFP)-fusion protein localizes to the cytoplasm	-3.20585	0.046442
YJL128C	11167_at	PBS2	MAP_kinase_kinase_(MEK)|may_act_as_a_scaffolding_protein_for_Sho1p,_Ste11p,_and_Hog1p	-3.33654	0.046442		g.d.			Yes	Yes
YJR130C	10878_at	STR2	cystathionine_gamma-synthase	-3.51241	0.046442		g.d.
YKL150W	10723_at	MCR1	NADH-cytochrome_b5_reductase	-6.53206	0.046442		g.d.			Yes	Yes
YKL163W	10756_at	PIR3	Protein_containing_tandem_internal_repeats	-15.6817	0.046442		g.d.
YKL185W	10778_at	ASH1	Zinc-finger_inhibitor_of_HO_transcription;_mRNA_is_localized_and_translated_in_the_distal_tip_of_anaphase_cells,_resulting_in_accumulation_of_Ash1p_in_daughter_cell_nuclei_and_inhibition_of_HO_expression;_potential_Cdc28p_substrate	-3.58235	0.046442		g.d.
YKR089C	10468_at	TGL4	Triacylglycerol lipase involved in TAG mobilization; found in lipid particles; potential Cdc28p substrate	-3.38832	0.046442
YLR149C	10179_at	---	Hypothetical_ORF	-8.97838	0.046442		g.d.
YLR248W	10096_at	RCK2	Serine/threonine_protein_kinase	-3.79515	0.046442					Yes	Yes
YLR417W	9908_at	VPS36	Defective_in_vacuolar_protein_sorting	-2.79458	0.046442		g.d.
YLR466W	3735_f_at	YRF1-4	Y'-helicase_protein_1	-4.93158	0.046442
YMR027W	9604_at	---	Putative protein of unknown function; green fluorescent protein (GFP)-fusion protein localizes to the nucleus and cytoplasm; YMR027W is not an essential gene	-2.42265	0.046442						Yes
YMR072W	9557_at	ABF2	HMG-1_homolog	-4.20358	0.046442		g.d. / g. i.			Yes	Yes
YOL051W	8601_at	GAL11	RNA_polymerase_II_holoenzyme_complex_component|positive_and_negative_transcriptional_regulator_of_genes_involved_in_mating-type_specialization	-5.55936	0.046442		g.d. / g. i.	YOL051W / GAL11
YPL087W	7848_at	YDC1	alkaline_dihydroceramidase_with_minor_reverse_activity	-4.19232	0.046442						Yes
YPL167C	7903_at	REV3	DNA_polymerase_zeta_subunit	-4.84421	0.046442		g.d.			Yes	Yes
YPL177C	7938_at	CUP9	DNA_binding_protein_(putative)	-8.08781	0.046442					Yes	Yes
YPR040W	7704_at	TIP41	SDF1_the_first_obserwed_null_phenotype_was_Sporulation_DeFiciency	-5.34274	0.046442		g.d. / g. i.			Yes	Yes
YDR208W	6265_at	MSS4	phosphatidylinositol_4-phosphate_kinase	-1.37476	0.046442	Yes	g.d.			Yes	Yes
YIL046W	4125_at	MET30	F-box_protein	-6.38968	0.046442	Yes	g.d.			Yes	Yes
YPL070W	7819_at	MUK1	Protein of unknown function, localized to the cytoplasm; computational analysis of large-scale protein-protein interaction data suggests a possible role in transcriptional regulation	-4.32776	0.046514		g.d.
YLR430W	9877_at	SEN1	nuclear-localized_tRNA_splicing_complex_component	-1.71455	0.046514	Yes	g.d.			Yes	Yes
YMR058W	9588_at	FET3	multicopper_oxidase	-4.45217	0.046563		g.d.
YDR293C	6167_at	SSD1	Product_of_gene_unknown	-5.23311	0.046609		g.d. / g. i.			Yes	Yes
YGL053W	5054_at	PRM8	Pheromone-regulated_protein_with_2_predicted_transmembrane_segments_and_an_FF_sequence,_a_motif_involved_in_COPII_binding;_forms_a_complex_with_Prp9p_in_the_ER	-3.86359	0.046609		g.d.
YHR079C	4459_at	IRE1	endoribonuclease|serine-threonine_kinase|transmembrane_protein	-1.62613	0.046609		g.d.			Yes	Yes
YML059C	9695_at	NTE1	Serine esterase that deacylates exogenous lysophospholipids, homolog of human neuropathy target esterase (NTE); mammalian NTE1 deacylates phosphatidylcholine to glycerophosphocholine	-3.44937	0.046609						Yes
YOR389W ( R' )	8143_at	---	Hypothetical_ORF	-10.8963	0.046609
YBR026C	7339_at	ETR1	2-enoyl_thioester_reductase,_E.C._1.3.1.-	-4.2386	0.046978		g.d.			Yes	Yes
YCR007C ( * )	3453_at	---	Putative_integral_membrane_protein,_member_of_DUP240_gene_family	-2.2248	0.046978
YIR006C	4087_at	PAN1	Involved_in_actin_organization_and_endocytosis	-1.9038	0.047134	Yes	g.d.			Yes	Yes
YAR031W	11294_g_at	PRM9	Pheromone-regulated_protein_with_3_predicted_transmembrane_segments_and_an_FF_sequence,_a_motif_involved_in_COPII_binding;_forms_a_complex_with_Prp9p_in_the_ER	-3.26521	0.047724		g.d.
YGR100W	4890_at	MDR1	GTPase_activating_protein_(GAP)_for_Ypt6	-1.93533	0.047764					Yes	Yes
YHR165C	4370_at	PRP8	U5_snRNP_and_spliceosome_component	-2.38164	0.047815					Yes	Yes
YPL154C	7916_at	PEP4	vacuolar_proteinase_A	-3.05718	0.048128		g.d.			Yes	Yes
YER053C	5665_at	PIC2	Mitochondrial_phosphate_carrier,_imports_inorganic_phosphate_into_mitochondria;_functionally_redundant_with_Mir1p_but_less_abundant_than_Mir1p_under_normal_conditions;_expression_is_induced_at_high_temperature	-7.30109	0.048166		g.d.			Yes	Yes
YMR219W	9401_at	ESC1	Protein_localizesd_to_the_nuclear_periphery,_involved_in_telomeric_silencing;_interacts_with_PAD4-domain_of_Sir4p	-2.46855	0.048166		g.d.
YLR345W	9969_at	---	Similar to 6-phosphofructo-2-kinase/fructose-2,6-bisphosphatase enzymes responsible for the metabolism of fructoso-2,6-bisphosphate; mRNA expression is repressed by the Rfx1p-Tup1p-Ssn6p repressor complex; YLR345W is not an essential gene	-5.27302	0.048185		g.d.			Yes	Yes
YAL005C ( R' )	11316_r_at	SSA1	heat_shock_protein_of_HSP70_family	-4.52883	0.048326		g. i.			Yes	Yes
YIL107C	4204_at	PFK26	6-phosphofructose-2-kinase	-6.72372	0.048326		g.d.			Yes	Yes
YMR054W	9584_at	STV1	110_kDa_subunit;_not_in_vacuole_membrane|vacuolar_H-ATPase	-2.80039	0.048326		g.d. / g. i.			Yes	Yes
YDR358W	6099_at	GGA1	ARF-binding_protein	-6.61935	0.048341		g. i.			Yes	Yes
YER176W	5524_at	ECM32	DNA_helicase_I	-2.81755	0.048341					Yes	Yes
YKL067W	10629_at	YNK1	nucleoside_diphosphate_kinase	-2.64347	0.048341					Yes	Yes
YKR058W	10530_at	GLG1	glycogen_synthesis_initiator	-7.77737	0.048341						Yes
YNL271C	9123_at	BNI1	formin,_involved_in_spindle_orientation	-3.22382	0.048341		g.d. / g. i.			Yes	Yes
YAL056W	11392_at	GPB2	Proposed_beta_subunit_of_the_heterotrimeric_G_protein_that_interacts_with_the_receptor_Grp1p,_has_signaling_role_in_response_to_nutrients;_involved_in_regulation_of_pseudohyphal_growth_through_cAMP_levels;_homolog_of_Gpb1p	-3.02953	0.048417		g.d.
YLR205C	10143_at	HMX1	ER_localized,_heme-binding_peroxidase_involved_in_the_degradation_of_heme;_does_not_exhibit_heme_oxygenase_activity_despite_similarity_to_heme_oxygenases;_expression_regulated_by_AFT1	-12.655	0.048417		g.d.				Yes
YAL008W	11313_at	FUN14	Mitochondrial protein_of_unknown_function	-3.7328	0.048448
YDL019C	6488_at	OSH2	Member_of_an_oxysterol-binding_protein_family_with_seven_members_in_S._cerevisiae;_family_members_have_overlapping,_redundant_functions_in_sterol_metabolism_and_collectively_perform_a_function_essential_for_viability	-1.53711	0.048448					Yes	Yes
YDR273W	6193_at	DON1	Meiosis-specific_component_of_the_spindle_pole_body,_part_of_the_leading_edge_protein_(LEP)_coat,_forms_a_ring-like_structure_at_the_leading_edge_of_the_prospore_membrane_during_meiosis_II	-1.65008	0.048448
YKL094W	10691_at	YJU3	Serine hydrolase with sequence similarity to monoglyceride lipase (MGL), localizes to lipid particles	-2.78727	0.048448						Yes
YDR171W	6317_at	HSP42	Similar_to_HSP26;_expression_is_regulated_by_stress_conditions	-9.10474	0.0486
YKR091W	10470_at	SRL3	Cytoplasmic_protein_that,_when_overexpressed,_suppresses_the_lethality_of_a_rad53_null_mutation;_potential_Cdc28p_substrate	-6.54753	0.0486		g.d.
YNL003C	8846_at	PET8	S-adenosylmethionine_transporter_of_the_mitochondrial_inner_membrane,_member_of_the_mitochondrial_carrier_family;_required_for_biotin_biosynthesis_and_respiratory_growth	-3.7416	0.0486		g.d. / g. i.			Yes	Yes
YOR220W	8331_at	---	Protein that interacts genetically with the Pat1 mRNA-decapping factor	-8.30062	0.0486		g.d.
YPR079W	7655_at	MRL1	Mannose_6-phosphate_Receptor_Like	-5.35895	0.0486		g.d. / g. i.				Yes
YAL043C	11365_at	PTA1	cleavage_factor_II_(CF_II)_component|polyadenylation_factor_I_(PF_I)	-2.35996	0.048659	Yes	g.d.
YJR059W	10943_at	PTK2	Putative_serine/threonine_protein_kinase_that_enhances_spermine_uptake	-6.25742	0.048743		g.d.	YJR059W / PTK2	YJR059W / PTK2	Yes	Yes
YDR464W	6024_at	SPP41	negative_transcriptional_regulator_of_prp_spliceosome_genes	-2.44385	0.048743	Yes	g.d.
YMR238W	9377_at	DFG5	Mannosidase,_essential_glycosylphosphatidylinositol_(GPI)-anchored_membrane_protein_required_for_cell_wall_biogenesis,_involved_in_filamentous_growth,_homologous_to_Dcw1p	-2.87086	0.04886		g. i.
YLR087C	10251_at	CSF1	Protein_required_for_fermentation_at_low_temperature	-3.96328	0.048905		g.d. / g. i.
YPL249C	8001_at	GYP5	GTPase-activating_protein	-3.52111	0.048906					Yes	Yes
YBR223C	7133_at	TDP1	Tyrosine-DNA_Phosphodiesterase	-2.09683	0.049227						Yes
YNL140C	8983_s_at	RLR1	Subunit of the THO complex, which is required for efficient transcription elongation and involved in transcriptional elongation-associated recombination; required for LacZ RNA expression from certain plasmids	-2.60751	0.049227		g.d. / g. i.
YPL026C	7772_at	SKS1	multicopy_suppressor_of_snf3_and_grr1_mutants	-7.04548	0.049227		g.d.			Yes	Yes
YPL229W	7975_at	---	Hypothetical_ORF	-4.13406	0.049227
YPR117W	7649_at	---	Hypothetical_ORF	-6.38777	0.049227		g.d.			Yes	Yes
YBR006W	7037_s_at	UGA2	succinate_semialdehyde_dehydrogenase	-5.19198	0.049556		g.d.			Yes	Yes
YFL031W ( R' )	3944_f_at	HAC1	bZIP_(basic-leucine_zipper)_protein	-3.30845	0.049566		g.d.
YLR005W	10347_at	SSL1	RNA_polymerase_transcription_factor_TFIIH_component	-1.46325	0.049699	Yes	g.d.			Yes	Yes
YLR134W	10208_at	PDC5	pyruvate_decarboxylase	-2.23448	0.049723					Yes	Yes
YLR329W ( * )	9998_at	REC102	23_kDa_protein_containing_a_putative_leucine_zipper|meiosis_specific_recombination_protein	-4.33404	0.049723
YGL208W	5217_at	SIP2	Member_of_a_family_of_proteins,_including_Sip1p_and_Gal83p,_that_interact_with_Snf1p_and_Snf4p_and_are_involved_in_the_response_to_glucose_starvation	-1.61477	0.049922					Yes	Yes
(R, R', R''. ORFs for which more than one probe set is present in the Affy chip)
( * ) Low abundance transcripts under the culture conditions tested (see methods)
