# Supplementary material for: Growth control of the eukaryote cell: a systems biology study in yeast
Source: J Biol. 2007 Apr 30;6(2):4. doi: 10.1186/jbiol54 (PMC2373899; doi:10.1186/jbiol54)
Supplement: Additional data file 2 — Supplementary tables S1-S30. [file jbiol54-S2.zip › Table S5 SGOliver.xls]

## Sheet: GO Up bp
GO ID	Total	Under	Over	Change	P-Value (Changed)	Term
7046	180	0	0	42	0	ribosome biogenesis
6520	172	0	0	36	0	amino acid metabolism
6519	184	0	0	38	0	amino acid and derivative metabolism
6418	29	0	0	12	0	tRNA aminoacylation for protein translation
6413	37	0	0	13	0	translational initiation
6412	527	0	0	156	0	protein biosynthesis
6400	58	0	0	20	0	tRNA modification
6399	88	0	0	26	0	tRNA metabolism
6396	423	0	0	69	0	RNA processing
6365	51	0	0	17	0	35S primary transcript processing
6364	150	0	0	35	0	rRNA processing
6082	254	0	0	44	0	organic acid metabolism
9451	134	0	0	29	0	RNA modification
9308	195	0	0	38	0	amine metabolism
27	36	0	0	14	0	ribosomal large subunit assembly and maintenance
43039	29	0	0	12	0	tRNA aminoacylation
43038	29	0	0	12	0	amino acid activation
43037	197	0	0	40	0	translation
9059	738	0	0	175	0	macromolecule biosynthesis
9058	906	0	0	199	0	biosynthesis
30490	50	0	0	16	0	processing of 20S pre-rRNA
16070	467	0	0	69	0	RNA metabolism
42257	46	0	0	20	0	ribosomal subunit assembly
42255	52	0	0	22	0	ribosome assembly
42254	214	0	0	58	0	ribosome biogenesis and assembly
19752	254	0	0	44	0	carboxylic acid metabolism
8152	2962	0	0	371	0	metabolism
7582	4099	0	0	418	0	physiological process
19538	1202	0	0	217	0	protein metabolism
46128	7	0	0	5	0.0001	purine ribonucleoside metabolism
6725	51	0	0	14	0.0001	aromatic compound metabolism
1510	11	0	0	6	0.0001	RNA methylation
45047	30	0	0	10	0.0001	protein-ER targeting
28	10	0	0	6	0.0001	ribosomal small subunit assembly and maintenance
16072	212	0	0	36	0.0001	rRNA metabolism
42278	8	0	0	5	0.0002	purine nucleoside metabolism
6360	28	0	0	9	0.0004	transcription from Pol I promoter
9119	9	0	0	5	0.0004	ribonucleoside metabolism
46483	66	0	0	15	0.0004	heterocycle metabolism
9112	29	0	0	9	0.0005	nucleobase metabolism
46112	19	0	0	7	0.0007	nucleobase biosynthesis
6547	14	0	0	6	0.0007	histidine metabolism
105	14	0	0	6	0.0007	histidine biosynthesis
9076	14	0	0	6	0.0007	histidine family amino acid biosynthesis
9075	14	0	0	6	0.0007	histidine family amino acid metabolism
30488	10	0	0	5	0.0008	tRNA methylation
7028	664	0	0	80	0.0009	cytoplasm organization and biogenesis
9116	11	0	0	5	0.0014	nucleoside metabolism
46040	7	0	0	4	0.0016	IMP metabolism
6189	7	0	0	4	0.0016	'de novo' IMP biosynthesis
6188	7	0	0	4	0.0016	IMP biosynthesis
9117	83	0	0	16	0.0017	nucleotide metabolism
42401	17	0	0	6	0.0022	biogenic amine biosynthesis
30150	17	0	0	6	0.0022	mitochondrial matrix protein import
30497	4	0	0	3	0.0024	fatty acid elongation
15940	8	0	0	4	0.0029	pantothenate biosynthesis
15939	8	0	0	4	0.0029	pantothenate metabolism
9168	8	0	0	4	0.0029	purine ribonucleoside monophosphate biosynthesis
9156	8	0	0	4	0.0029	ribonucleoside monophosphate biosynthesis
42398	18	0	0	6	0.0031	amino acid derivative biosynthesis
6445	24	0	0	7	0.0033	regulation of translation
19856	13	0	0	5	0.0034	pyrimidine base biosynthesis
9165	51	0	0	11	0.0036	nucleotide biosynthesis
9309	108	0	0	18	0.0048	amine biosynthesis
9127	9	0	0	4	0.0049	purine nucleoside monophosphate biosynthesis
9072	20	0	0	6	0.0055	aromatic amino acid family metabolism
6207	5	0	0	3	0.0056	'de novo' pyrimidine base biosynthesis
6166	5	0	0	3	0.0056	purine ribonucleoside salvage
43101	5	0	0	3	0.0056	purine salvage
6206	15	0	0	5	0.0069	pyrimidine base metabolism
6596	2	0	0	2	0.0075	polyamine biosynthesis
6490	2	0	0	2	0.0075	oligosaccharide-lipid intermediate assembly
6432	2	0	0	2	0.0075	phenylalanyl-tRNA aminoacylation
18202	2	0	0	2	0.0075	peptidyl-histidine modification
17183	2	0	0	2	0.0075	peptidyl-diphthamide biosynthesis from peptidyl-histidine
17182	2	0	0	2	0.0075	peptidyl-diphthamide metabolism
9166	2	0	0	2	0.0075	nucleotide catabolism
6586	10	0	0	4	0.0076	indolalkylamine metabolism
6568	10	0	0	4	0.0076	tryptophan metabolism
162	10	0	0	4	0.0076	tryptophan biosynthesis
43094	10	0	0	4	0.0076	metabolic compound salvage
9167	10	0	0	4	0.0076	purine ribonucleoside monophosphate metabolism
9161	10	0	0	4	0.0076	ribonucleoside monophosphate metabolism
9124	10	0	0	4	0.0076	nucleoside monophosphate biosynthesis
9096	10	0	0	4	0.0076	aromatic amino acid family biosynthesis, anthranilate pathway
42435	10	0	0	4	0.0076	indole derivative biosynthesis
42434	10	0	0	4	0.0076	indole derivative metabolism
42430	10	0	0	4	0.0076	indole and derivative metabolism
46219	10	0	0	4	0.0076	indolalkylamine biosynthesis
6605	213	0	0	29	0.0089	protein targeting
19438	16	0	0	5	0.0093	aromatic compound biosynthesis
6613	16	0	0	5	0.0093	cotranslational membrane targeting
9073	16	0	0	5	0.0093	aromatic amino acid family biosynthesis
6450	6	0	0	3	0.0106	regulation of translational fidelity
6220	6	0	0	3	0.0106	pyrimidine nucleotide metabolism
9126	11	0	0	4	0.0112	purine nucleoside monophosphate metabolism
6576	23	0	0	6	0.0115	biogenic amine metabolism
8652	101	0	0	16	0.0124	amino acid biosynthesis
6575	24	0	0	6	0.0142	amino acid derivative metabolism
6886	231	0	0	30	0.015	intracellular protein transport
9123	12	0	0	4	0.0156	nucleoside monophosphate metabolism
6760	7	0	0	3	0.0173	folic acid and derivative metabolism
6488	7	0	0	3	0.0173	dolichol-linked oligosaccharide biosynthesis
6626	40	0	0	8	0.0192	protein-mitochondrial targeting
6164	40	0	0	8	0.0192	purine nucleotide biosynthesis
6448	3	0	0	2	0.0211	regulation of translational elongation
54	13	0	0	4	0.0211	ribosome-nucleus export
9147	3	0	0	2	0.0211	pyrimidine nucleoside triphosphate metabolism
9082	13	0	0	4	0.0211	branched chain family amino acid biosynthesis
15031	238	0	0	30	0.022	protein transport
6913	91	0	0	14	0.0236	nucleocytoplasmic transport
6555	20	0	0	5	0.0247	methionine metabolism
6139	1315	0	0	132	0.025	nucleobase, nucleoside, nucleotide and nucleic acid metabolism
6144	14	0	0	4	0.0275	purine base metabolism
6383	35	0	0	7	0.0278	transcription from Pol III promoter
6163	43	0	0	8	0.0289	purine nucleotide metabolism
96	29	0	0	6	0.0348	sulfur amino acid metabolism
16053	15	0	0	4	0.035	organic acid biosynthesis
46394	15	0	0	4	0.035	carboxylic acid biosynthesis
6633	9	0	0	3	0.0364	fatty acid biosynthesis
6612	22	0	0	5	0.0364	protein-membrane targeting
46907	431	0	0	48	0.0378	intracellular transport
6221	4	0	0	2	0.0399	pyrimidine nucleotide biosynthesis
9081	16	0	0	4	0.0436	branched chain family amino acid metabolism
6486	64	0	0	10	0.0466	protein amino acid glycosylation
9101	64	0	0	10	0.0466	glycoprotein biosynthesis
8033	31	0	0	6	0.0466	tRNA processing
9066	39	0	0	7	0.0472	aspartate family amino acid metabolism
6405	56	0	0	9	0.0493	RNA-nucleus export
50658	56	0	0	9	0.0493	RNA transport
50657	56	0	0	9	0.0493	nucleic acid transport
9100	65	0	0	10	0.051	glycoprotein metabolism
6752	40	0	0	7	0.0531	group transfer coenzyme metabolism
6611	40	0	0	7	0.0531	protein-nucleus export
6409	25	0	0	5	0.0594	tRNA-nucleus export
6595	5	0	0	2	0.0627	polyamine metabolism
9098	5	0	0	2	0.0627	leucine biosynthesis
6731	123	0	0	16	0.0636	coenzyme and prosthetic group metabolism
6487	42	0	0	7	0.0664	N-linked glycosylation
6790	51	0	0	8	0.0695	sulfur metabolism
6732	106	0	0	14	0.0716	coenzyme metabolism
6407	27	0	0	5	0.0784	rRNA-nucleus export
6388	12	0	0	3	0.0787	tRNA splicing
394	12	0	0	3	0.0787	RNA splicing, via endonucleolytic cleavage and ligation
19478	1	0	0	1	0.0865	D-amino acid catabolism
46129	1	0	0	1	0.0865	purine ribonucleoside biosynthesis
19364	1	0	0	1	0.0865	pyridine nucleotide catabolism
46086	1	0	0	1	0.0865	adenosine biosynthesis
46085	1	0	0	1	0.0865	adenosine metabolism
46084	1	0	0	1	0.0865	adenine biosynthesis
46036	1	0	0	1	0.0865	CTP metabolism
6843	1	0	0	1	0.0865	mitochondrial citrate transport
6737	1	0	0	1	0.0865	NADH catabolism
7138	1	0	0	1	0.0865	meiotic anaphase II
7135	1	0	0	1	0.0865	meiosis II
6655	1	0	0	1	0.0865	phosphatidylglycerol biosynthesis
6617	1	0	0	1	0.0865	SRP-dependent cotranslational membrane targeting, signal sequence recognition
1718	1	0	0	1	0.0865	conversion of met-tRNAf to fmet-tRNA
6597	1	0	0	1	0.0865	spermine biosynthesis
6427	1	0	0	1	0.0865	histidyl-tRNA aminoacylation
6425	1	0	0	1	0.0865	glutaminyl-tRNA aminoacylation
6423	1	0	0	1	0.0865	cysteinyl-tRNA aminoacylation
6421	1	0	0	1	0.0865	asparaginyl-tRNA aminoacylation
6419	1	0	0	1	0.0865	alanyl-tRNA aminoacylation
45144	1	0	0	1	0.0865	meiosis II, chromosome segregation
45040	1	0	0	1	0.0865	mitochondrial outer membrane protein import
18283	1	0	0	1	0.0865	iron incorporation into metallo-sulfur cluster
18282	1	0	0	1	0.0865	metal incorporation into metallo-sulfur cluster
6244	1	0	0	1	0.0865	pyrimidine nucleotide catabolism
6241	1	0	0	1	0.0865	CTP biosynthesis
40031	1	0	0	1	0.0865	snRNA modification
9895	1	0	0	1	0.0865	negative regulation of catabolism
48025	1	0	0	1	0.0865	negative regulation of nuclear mRNA splicing, via spliceosome
48024	1	0	0	1	0.0865	regulation of nuclear mRNA splicing, via spliceosome
15959	1	0	0	1	0.0865	diadenosine polyphosphate metabolism
15956	1	0	0	1	0.0865	bis(5'-nucleosidyl) oligophosphate metabolism
9264	1	0	0	1	0.0865	deoxyribonucleotide catabolism
9223	1	0	0	1	0.0865	pyrimidine deoxyribonucleotide catabolism
9220	1	0	0	1	0.0865	pyrimidine ribonucleotide biosynthesis
9218	1	0	0	1	0.0865	pyrimidine ribonucleotide metabolism
9213	1	0	0	1	0.0865	pyrimidine deoxyribonucleoside triphosphate catabolism
9209	1	0	0	1	0.0865	pyrimidine ribonucleoside triphosphate biosynthesis
9208	1	0	0	1	0.0865	pyrimidine ribonucleoside triphosphate metabolism
9204	1	0	0	1	0.0865	deoxyribonucleoside triphosphate catabolism
15883	1	0	0	1	0.0865	flavin-adenine dinucleotide transport
9163	1	0	0	1	0.0865	nucleoside biosynthesis
9149	1	0	0	1	0.0865	pyrimidine nucleoside triphosphate catabolism
9143	1	0	0	1	0.0865	nucleoside triphosphate catabolism
9111	1	0	0	1	0.0865	vitamin catabolism
16259	1	0	0	1	0.0865	selenocysteine metabolism
15746	1	0	0	1	0.0865	citrate transport
42455	1	0	0	1	0.0865	ribonucleoside biosynthesis
42451	1	0	0	1	0.0865	purine nucleoside biosynthesis
42365	1	0	0	1	0.0865	water-soluble vitamin catabolism
42274	1	0	0	1	0.0865	ribosomal small subunit biogenesis
42256	1	0	0	1	0.0865	mature ribosome assembly
42177	1	0	0	1	0.0865	negative regulation of protein catabolism
8295	1	0	0	1	0.0865	spermidine biosynthesis
8216	1	0	0	1	0.0865	spermidine metabolism
8215	1	0	0	1	0.0865	spermine metabolism
46471	1	0	0	1	0.0865	phosphatidylglycerol metabolism
46416	1	0	0	1	0.0865	D-amino acid metabolism
55	6	0	0	2	0.0887	ribosomal large subunit-nucleus export
9113	6	0	0	2	0.0887	purine base biosynthesis
15931	63	0	0	9	0.0908	nucleobase, nucleoside, nucleotide and nucleic acid transport
46138	64	0	0	9	0.098	coenzyme and prosthetic group biosynthesis
6606	46	0	0	7	0.0982	protein-nucleus import
6769	29	0	0	5	0.1003	nicotinamide metabolism
9260	29	0	0	5	0.1003	ribonucleotide biosynthesis
45045	204	0	0	23	0.112	secretory pathway
6403	66	0	0	9	0.1134	RNA localization
42273	14	0	0	3	0.1146	ribosomal large subunit biogenesis
6734	7	0	0	2	0.1173	NADH metabolism
6551	7	0	0	2	0.1173	leucine metabolism
19362	31	0	0	5	0.1249	pyridine nucleotide metabolism
9259	31	0	0	5	0.1249	ribonucleotide metabolism
6406	49	0	0	7	0.1268	mRNA-nucleus export
9108	50	0	0	7	0.1372	coenzyme biosynthesis
6800	41	0	0	6	0.1389	oxygen and reactive oxygen species metabolism
6791	8	0	0	2	0.1477	sulfur utilization
45132	8	0	0	2	0.1477	meiotic chromosome segregation
103	8	0	0	2	0.1477	sulfate assimilation
6610	24	0	0	4	0.1485	ribosomal protein-nucleus import
6608	24	0	0	4	0.1485	snRNP protein-nucleus import
6607	24	0	0	4	0.1485	NLS-bearing substrate-nucleus import
6408	24	0	0	4	0.1485	snRNA-nucleus export
7006	16	0	0	3	0.1555	mitochondrial membrane organization and biogenesis
46083	2	0	0	1	0.1656	adenine metabolism
6842	2	0	0	1	0.1656	tricarboxylic acid transport
6750	2	0	0	1	0.1656	glutathione biosynthesis
7133	2	0	0	1	0.1656	meiotic anaphase I
7089	2	0	0	1	0.1656	traversing start control point of mitotic cell cycle
7008	2	0	0	1	0.1656	outer mitochondrial membrane organization and biogenesis
6530	2	0	0	1	0.1656	asparagine catabolism
6436	2	0	0	1	0.1656	tryptophanyl-tRNA aminoacylation
6434	2	0	0	1	0.1656	seryl-tRNA aminoacylation
6429	2	0	0	1	0.1656	leucyl-tRNA aminoacylation
45143	2	0	0	1	0.1656	meiosis I, chromosome segregation
6080	2	0	0	1	0.1656	mannan metabolism
391	2	0	0	1	0.1656	U2-type spliceosome dissembly
390	2	0	0	1	0.1656	spliceosome dissembly
304	2	0	0	1	0.1656	response to singlet oxygen
9211	2	0	0	1	0.1656	pyrimidine deoxyribonucleoside triphosphate metabolism
9200	2	0	0	1	0.1656	deoxyribonucleoside triphosphate metabolism
9109	2	0	0	1	0.1656	coenzyme catabolism
19988	2	0	0	1	0.1656	charged-tRNA modification
42176	2	0	0	1	0.1656	regulation of protein catabolism
45039	9	0	0	2	0.1795	mitochondrial inner membrane protein import
6609	26	0	0	4	0.183	mRNA-binding (hnRNP) protein-nucleus import
16044	26	0	0	4	0.183	membrane organization and biogenesis
154	75	0	0	9	0.1976	rRNA modification
6999	27	0	0	4	0.2012	nuclear pore organization and biogenesis
7021	10	0	0	2	0.2122	tubulin folding
6979	37	0	0	5	0.2125	response to oxidative stress
9152	28	0	0	4	0.22	purine ribonucleotide biosynthesis
2	19	0	0	3	0.2234	mitochondrial genome maintenance
16043	1069	0	0	99	0.2331	cell organization and biogenesis
46139	3	0	0	1	0.2378	coenzyme and prosthetic group catabolism
7329	3	0	0	1	0.2378	positive regulation of transcription from Pol II promoter by pheromones
6797	3	0	0	1	0.2378	polyphosphate metabolism
6658	3	0	0	1	0.2378	phosphatidylserine metabolism
6621	3	0	0	1	0.2378	protein-ER retention
7061	3	0	0	1	0.2378	homologous chromosome segregation
6534	3	0	0	1	0.2378	cysteine metabolism
6431	3	0	0	1	0.2378	methionyl-tRNA aminoacylation
1522	3	0	0	1	0.2378	pseudouridine synthesis
921	3	0	0	1	0.2378	septin ring assembly
16574	3	0	0	1	0.2378	histone ubiquitination
9371	3	0	0	1	0.2378	positive regulation of transcription by pheromones
16478	3	0	0	1	0.2378	negative regulation of translation
9262	3	0	0	1	0.2378	deoxyribonucleotide metabolism
9219	3	0	0	1	0.2378	pyrimidine deoxyribonucleotide metabolism
8655	3	0	0	1	0.2378	pyrimidine salvage
16073	3	0	0	1	0.2378	snRNA metabolism
18193	11	0	0	2	0.2454	peptidyl-amino acid modification
9069	20	0	0	3	0.2472	serine family amino acid metabolism
9063	20	0	0	3	0.2472	amino acid catabolism
9150	30	0	0	4	0.2586	purine ribonucleotide metabolism
6348	40	0	0	5	0.262	chromatin silencing at telomere
6614	12	0	0	2	0.2788	SRP-dependent cotranslational membrane targeting
7007	12	0	0	2	0.2788	inner mitochondrial membrane organization and biogenesis
16571	12	0	0	2	0.2788	histone methylation
6733	41	0	0	5	0.2791	oxidoreduction coenzyme metabolism
6511	93	0	0	10	0.2826	ubiquitin-dependent protein catabolism
8380	115	0	0	12	0.2908	RNA splicing
19941	94	0	0	10	0.294	modification-dependent protein catabolism
6885	22	0	0	3	0.2958	regulation of pH
6879	22	0	0	3	0.2958	iron ion homeostasis
30641	22	0	0	3	0.2958	hydrogen ion homeostasis
6768	4	0	0	1	0.3038	biotin metabolism
6542	4	0	0	1	0.3038	glutamine biosynthesis
6541	4	0	0	1	0.3038	glutamine metabolism
6465	4	0	0	1	0.3038	signal peptide processing
6356	4	0	0	1	0.3038	regulation of transcription from Pol I promoter
743	4	0	0	1	0.3038	nuclear migration during conjugation with cellular fusion
302	4	0	0	1	0.3038	response to reactive oxygen species
9396	4	0	0	1	0.3038	folic acid and derivative biosynthesis
9102	4	0	0	1	0.3038	biotin biosynthesis
30026	4	0	0	1	0.3038	manganese ion homeostasis
6457	43	0	0	5	0.3139	protein folding
6767	64	0	0	7	0.316	water-soluble vitamin metabolism
6766	64	0	0	7	0.316	vitamin metabolism
9310	23	0	0	3	0.3203	amine catabolism
6508	119	0	0	12	0.3326	proteolysis and peptidolysis
6888	66	0	0	7	0.3448	ER to Golgi transport
6342	66	0	0	7	0.3448	chromatin silencing
45814	66	0	0	7	0.3448	negative regulation of gene expression, epigenetic
46148	14	0	0	2	0.3449	pigment biosynthesis
6783	14	0	0	2	0.3449	heme biosynthesis
6779	14	0	0	2	0.3449	porphyrin biosynthesis
6479	14	0	0	2	0.3449	protein amino acid methylation
6272	14	0	0	2	0.3449	leading strand elongation
8213	14	0	0	2	0.3449	protein amino acid alkylation
19413	5	0	0	1	0.3641	acetate biosynthesis
46019	5	0	0	1	0.3641	regulation of transcription from Pol II promoter by pheromones
6491	5	0	0	1	0.3641	N-glycan processing
6446	5	0	0	1	0.3641	regulation of translational initiation
6334	5	0	0	1	0.3641	nucleosome assembly
715	5	0	0	1	0.3641	nucleotide-excision repair, DNA damage recognition
9373	5	0	0	1	0.3641	regulation of transcription by pheromones
16074	5	0	0	1	0.3641	snoRNA metabolism
9607	57	0	0	6	0.3714	response to biotic stimulus
48066	15	0	0	2	0.3773	pigmentation
42440	15	0	0	2	0.3773	pigment metabolism
42168	15	0	0	2	0.3773	heme metabolism
30148	15	0	0	2	0.3773	sphingolipid biosynthesis
30163	136	0	0	13	0.3958	protein catabolism
398	92	0	0	9	0.4015	nuclear mRNA splicing, via spliceosome
40029	70	0	0	7	0.4032	regulation of gene expression, epigenetic
6778	16	0	0	2	0.409	porphyrin metabolism
6273	16	0	0	2	0.409	lagging strand elongation
377	93	0	0	9	0.4143	RNA splicing, via transesterification reactions with bulged adenosine as nucleophile
16458	71	0	0	7	0.4178	gene silencing
16440	71	0	0	7	0.4178	transcriptional gene silencing
6998	6	0	0	1	0.4192	nuclear membrane organization and biogenesis
6972	6	0	0	1	0.4192	hyperosmotic response
6874	6	0	0	1	0.4192	calcium ion homeostasis
6771	6	0	0	1	0.4192	vitamin B2 metabolism
6528	6	0	0	1	0.4192	asparagine metabolism
6359	6	0	0	1	0.4192	regulation of transcription from Pol III promoter
9435	6	0	0	1	0.4192	NAD biosynthesis
15918	6	0	0	1	0.4192	sterol transport
9231	6	0	0	1	0.4192	vitamin B2 biosynthesis
15802	6	0	0	1	0.4192	basic amino acid transport
8104	6	0	0	1	0.4192	protein localization
9057	185	0	0	17	0.4348	macromolecule catabolism
6896	17	0	0	2	0.4398	Golgi to vacuole transport
30004	28	0	0	3	0.4414	monovalent inorganic cation homeostasis
46467	63	0	0	6	0.4666	membrane lipid biosynthesis
19363	7	0	0	1	0.4695	pyridine nucleotide biosynthesis
6656	7	0	0	1	0.4695	phosphatidylcholine biosynthesis
6280	7	0	0	1	0.4695	mutagenesis
6083	7	0	0	1	0.4695	acetate metabolism
9306	7	0	0	1	0.4695	protein secretion
46903	7	0	0	1	0.4695	secretion
9068	7	0	0	1	0.4695	aspartate family amino acid catabolism
46470	7	0	0	1	0.4695	phosphatidylcholine metabolism
7035	18	0	0	2	0.4698	vacuolar acidification
46474	30	0	0	3	0.4877	glycerophospholipid biosynthesis
7034	42	0	0	4	0.4986	vacuolar transport
6347	19	0	0	2	0.4988	chromatin silencing at HML and HMR (sensu Saccharomyces)
30466	19	0	0	2	0.4988	chromatin silencing at silent mating-type cassette (sensu Fungi)
375	100	0	0	9	0.5026	RNA splicing, via transesterification reactions
6749	8	0	0	1	0.5155	glutathione metabolism
6098	8	0	0	1	0.5155	pentose-phosphate shunt
737	8	0	0	1	0.5155	DNA catabolism, endonucleolytic
501	8	0	0	1	0.5155	flocculation (sensu Saccharomyces)
128	8	0	0	1	0.5155	flocculation
42727	8	0	0	1	0.5155	vitamin B2 and derivative biosynthesis
42726	8	0	0	1	0.5155	vitamin B2 and derivative metabolism
16339	8	0	0	1	0.5155	calcium-dependent cell-cell adhesion
19878	8	0	0	1	0.5155	lysine biosynthesis, aminoadipic pathway
42138	8	0	0	1	0.5155	meiotic DNA double-strand break formation
6402	43	0	0	4	0.5175	mRNA catabolism
9110	32	0	0	3	0.532	vitamin biosynthesis
42364	32	0	0	3	0.532	water-soluble vitamin biosynthesis
6895	9	0	0	1	0.5574	Golgi to endosome transport
6839	9	0	0	1	0.5574	mitochondrial transport
6553	9	0	0	1	0.5574	lysine metabolism
6415	9	0	0	1	0.5574	translational termination
6374	9	0	0	1	0.5574	nuclear mRNA splicing via U2-type spliceosome
6308	9	0	0	1	0.5574	DNA catabolism
9085	9	0	0	1	0.5574	lysine biosynthesis
9065	9	0	0	1	0.5574	glutamine family amino acid catabolism
8361	9	0	0	1	0.5574	regulation of cell size
19674	9	0	0	1	0.5574	NAD metabolism
6650	34	0	0	3	0.5741	glycerophospholipid metabolism
9056	285	0	0	24	0.5893	catabolism
46021	10	0	0	1	0.5958	regulation of transcription from Pol II promoter, mitotic
7070	10	0	0	1	0.5958	negative regulation of transcription from Pol II promoter, mitotic
6462	10	0	0	1	0.5958	protein complex assembly, multichaperone pathway
6301	10	0	0	1	0.5958	postreplication repair
742	10	0	0	1	0.5958	karyogamy during conjugation with cellular fusion
15875	10	0	0	1	0.5958	vitamin/cofactor transport
8535	10	0	0	1	0.5958	cytochrome c oxidase biogenesis
6873	84	0	0	7	0.5991	cell ion homeostasis
50801	84	0	0	7	0.5991	ion homeostasis
6333	23	0	0	2	0.6041	chromatin assembly/disassembly
9141	23	0	0	2	0.6041	nucleoside triphosphate metabolism
6401	48	0	0	4	0.6067	RNA catabolism
8654	48	0	0	4	0.6067	phospholipid biosynthesis
6414	109	0	0	9	0.6096	translational elongation
46916	36	0	0	3	0.6138	transition metal ion homeostasis
30003	73	0	0	6	0.6141	cation homeostasis
9060	61	0	0	5	0.6177	aerobic respiration
16481	110	0	0	9	0.6208	negative regulation of transcription
6665	24	0	0	2	0.6276	sphingolipid metabolism
7005	74	0	0	6	0.6276	mitochondrion organization and biogenesis
6986	11	0	0	1	0.6308	response to unfolded protein
6740	11	0	0	1	0.6308	NADPH regeneration
6730	11	0	0	1	0.6308	one-carbon compound metabolism
6616	11	0	0	1	0.6308	SRP-dependent cotranslational membrane targeting, translocation
7068	11	0	0	1	0.6308	negative regulation of transcription, mitotic
6284	11	0	0	1	0.6308	base-excision repair
6057	11	0	0	1	0.6308	mannoprotein biosynthesis
6056	11	0	0	1	0.6308	mannoprotein metabolism
65	11	0	0	1	0.6308	nuclear migration (sensu Saccharomyces)
32	11	0	0	1	0.6308	cell wall mannoprotein biosynthesis
9070	11	0	0	1	0.6308	serine family amino acid biosynthesis
30473	11	0	0	1	0.6308	nuclear migration (sensu Fungi)
45896	11	0	0	1	0.6308	regulation of transcription, mitotic
6892	50	0	0	4	0.6394	post-Golgi transport
6397	124	0	0	10	0.6406	mRNA processing
9064	38	0	0	3	0.6508	glutamine family amino acid metabolism
6739	12	0	0	1	0.6628	NADPH metabolism
7157	12	0	0	1	0.6628	heterophilic cell adhesion
6311	12	0	0	1	0.6628	meiotic gene conversion
741	12	0	0	1	0.6628	karyogamy
9892	12	0	0	1	0.6628	negative regulation of metabolism
15711	12	0	0	1	0.6628	organic anion transport
45333	65	0	0	5	0.6741	cellular respiration
6631	40	0	0	3	0.6853	fatty acid metabolism
48193	141	0	0	11	0.6865	Golgi vesicle transport
9084	27	0	0	2	0.6918	glutamine family amino acid biosynthesis
7097	13	0	0	1	0.6921	nuclear migration
7004	13	0	0	1	0.6921	telomerase-dependent telomere maintenance
6537	13	0	0	1	0.6921	glutamate biosynthesis
9894	13	0	0	1	0.6921	regulation of catabolism
183	13	0	0	1	0.6921	chromatin silencing at ribosomal DNA
16337	13	0	0	1	0.6921	cell-cell adhesion
6351	409	0	0	33	0.6958	transcription, DNA-dependent
30005	41	0	0	3	0.7016	di-, tri-valent inorganic cation homeostasis
16071	168	0	0	13	0.7062	mRNA metabolism
19725	94	0	0	7	0.7163	cell homeostasis
6379	14	0	0	1	0.7188	mRNA cleavage
301	14	0	0	1	0.7188	retrograde transport, vesicle recycling within Golgi
245	14	0	0	1	0.7188	spliceosome assembly
45892	108	0	0	8	0.7289	negative regulation of transcription, DNA-dependent
6271	29	0	0	2	0.7293	DNA strand elongation
42592	96	0	0	7	0.7367	homeostasis
6493	15	0	0	1	0.7432	O-linked glycosylation
48284	15	0	0	1	0.7432	organelle fusion
6289	30	0	0	2	0.7465	nucleotide-excision repair
70	30	0	0	2	0.7465	mitotic chromosome segregation
6891	31	0	0	2	0.7628	intra-Golgi transport
8610	112	0	0	8	0.7653	lipid biosynthesis
7155	16	0	0	1	0.7655	cell adhesion
6536	16	0	0	1	0.7655	glutamate metabolism
6643	86	0	0	6	0.7665	membrane lipid metabolism
6875	46	0	0	3	0.7734	metal ion homeostasis
82	46	0	0	3	0.7734	G1/S transition of mitotic cell cycle
86	32	0	0	2	0.7782	G2/M transition of mitotic cell cycle
6081	17	0	0	1	0.7858	aldehyde metabolism
6350	440	0	0	34	0.7883	transcription
7020	33	0	0	2	0.7927	microtubule nucleation
7124	48	0	0	3	0.7978	pseudohyphal growth
6461	48	0	0	3	0.7978	protein complex assembly
6338	103	0	0	7	0.7999	chromatin remodeling
16582	103	0	0	7	0.7999	non-covalent chromatin modification
6506	18	0	0	1	0.8044	GPI anchor biosynthesis
6505	18	0	0	1	0.8044	GPI anchor metabolism
9067	18	0	0	1	0.8044	aspartate family amino acid biosynthesis
6644	64	0	0	4	0.8168	phospholipid metabolism
6473	35	0	0	2	0.8192	protein amino acid acetylation
6869	19	0	0	1	0.8214	lipid transport
6378	19	0	0	1	0.8214	mRNA polyadenylation
6118	19	0	0	1	0.8214	electron transport
80	19	0	0	1	0.8214	G1 phase of mitotic cell cycle
6368	20	0	0	1	0.8369	RNA elongation from Pol II promoter
45005	20	0	0	1	0.8369	maintenance of fidelity during DNA-dependent DNA replication
6298	20	0	0	1	0.8369	mismatch repair
46489	20	0	0	1	0.8369	phosphoinositide biosynthesis
7059	67	0	0	4	0.8437	chromosome segregation
9201	21	0	0	1	0.8511	ribonucleoside triphosphate biosynthesis
9199	21	0	0	1	0.8511	ribonucleoside triphosphate metabolism
90	38	0	0	2	0.8533	mitotic anaphase
9142	22	0	0	1	0.864	nucleoside triphosphate biosynthesis
30384	22	0	0	1	0.864	phosphoinositide metabolism
7033	70	0	0	4	0.8672	vacuole organization and biogenesis
19320	23	0	0	1	0.8758	hexose catabolism
6513	23	0	0	1	0.8758	protein monoubiquitination
6007	23	0	0	1	0.8758	glucose catabolism
45449	289	0	0	20	0.8842	regulation of transcription
1403	24	0	0	1	0.8866	invasive growth (sensu Saccharomyces)
46365	24	0	0	1	0.8866	monosaccharide catabolism
45944	42	0	0	2	0.8897	positive regulation of transcription from Pol II promoter
6696	25	0	0	1	0.8965	ergosterol biosynthesis
8204	25	0	0	1	0.8965	ergosterol metabolism
6367	43	0	0	2	0.8974	transcription initiation from Pol II promoter
46942	43	0	0	2	0.8974	carboxylic acid transport
6355	281	0	0	19	0.9007	regulation of transcription, DNA-dependent
6366	255	0	0	17	0.9015	transcription from Pol II promoter
15849	44	0	0	2	0.9045	organic acid transport
6820	26	0	0	1	0.9055	anion transport
50794	26	0	0	1	0.9055	regulation of cellular process
46164	27	0	0	1	0.9137	alcohol catabolism
16567	27	0	0	1	0.9137	protein ubiquitination
7031	28	0	0	1	0.9212	peroxisome organization and biogenesis
16485	28	0	0	1	0.9212	protein processing
16126	29	0	0	1	0.928	sterol biosynthesis
7127	49	0	0	2	0.9339	meiosis I
723	30	0	0	1	0.9343	telomere maintenance
6970	50	0	0	2	0.9387	response to osmotic stress
45893	50	0	0	2	0.9387	positive regulation of transcription, DNA-dependent
6865	31	0	0	1	0.94	amino acid transport
7032	31	0	0	1	0.94	endosome organization and biogenesis
6497	31	0	0	1	0.94	protein lipidation
16197	31	0	0	1	0.94	endosome transport
42158	31	0	0	1	0.94	lipoprotein biosynthesis
42157	31	0	0	1	0.94	lipoprotein metabolism
7150	68	0	0	3	0.9418	growth pattern
30447	68	0	0	3	0.9418	filamentous growth
16570	51	0	0	2	0.9431	histone modification
16569	51	0	0	2	0.9431	covalent chromatin modification
6997	244	0	0	15	0.9439	nuclear organization and biogenesis
40007	70	0	0	3	0.9491	growth
16125	34	0	0	1	0.9544	sterol metabolism
6352	54	0	0	2	0.9546	transcription initiation
45941	54	0	0	2	0.9546	positive regulation of transcription
6357	166	0	0	9	0.9576	regulation of transcription from Pol II promoter
6807	36	0	0	1	0.962	nitrogen metabolism
7131	36	0	0	1	0.962	meiotic recombination
6694	36	0	0	1	0.962	steroid biosynthesis
6468	92	0	0	4	0.9638	protein amino acid phosphorylation
6325	171	0	0	9	0.9666	establishment and/or maintenance of chromatin architecture
6323	171	0	0	9	0.9666	DNA packaging
19222	38	0	0	1	0.9683	regulation of metabolism
15837	39	0	0	1	0.9711	amine/polyamine transport
16192	248	0	0	14	0.9729	vesicle-mediated transport
122	40	0	0	1	0.9736	negative regulation of transcription from Pol II promoter
16052	40	0	0	1	0.9736	carbohydrate catabolism
50789	41	0	0	1	0.9759	regulation of biological process
16568	147	0	0	7	0.9759	chromatin modification
6464	376	0	0	23	0.976	protein modification
8202	42	0	0	1	0.978	steroid metabolism
6261	83	0	0	3	0.9791	DNA-dependent DNA replication
7126	118	0	0	5	0.9798	meiosis
6512	43	0	0	1	0.9799	ubiquitin cycle
7001	198	0	0	10	0.9816	chromosome organization and biogenesis (sensu Eukarya)
7128	44	0	0	1	0.9817	meiotic prophase I
7102	44	0	0	1	0.9817	spindle pole body and microtubule cycle (sensu Saccharomyces)
30471	44	0	0	1	0.9817	spindle pole body and microtubule cycle (sensu Fungi)
6810	796	0	0	54	0.9839	transport
7151	68	0	0	2	0.9846	sporulation (sensu Saccharomyces)
5976	46	0	0	1	0.9847	polysaccharide metabolism
226	88	0	0	3	0.9854	microtubule cytoskeleton organization and biogenesis
30437	74	0	0	2	0.9904	sporulation (sensu Fungi)
6887	52	0	0	1	0.9912	exocytosis
7017	95	0	0	3	0.9912	microtubule-based process
7264	54	0	0	1	0.9926	small GTPase mediated signal transduction
6006	54	0	0	1	0.9926	glucose metabolism
74	120	0	0	4	0.9943	regulation of cell cycle
6629	192	0	0	8	0.9953	lipid metabolism
6623	59	0	0	1	0.9953	protein-vacuolar targeting
30435	83	0	0	2	0.9954	sporulation
6260	104	0	0	3	0.9955	DNA replication
16310	125	0	0	4	0.996	phosphorylation
7015	61	0	0	1	0.9961	actin filament organization
84	106	0	0	3	0.9961	S phase of mitotic cell cycle
72	61	0	0	1	0.9961	M-phase specific microtubule process
6092	65	0	0	1	0.9973	main pathways of carbohydrate metabolism
8151	2137	0	0	157	0.9974	cell growth and/or maintenance
30036	90	0	0	2	0.9974	actin cytoskeleton organization and biogenesis
7047	132	0	0	4	0.9976	cell wall organization and biogenesis
45229	132	0	0	4	0.9976	external encapsulating structure organization and biogenesis
19236	68	0	0	1	0.998	response to pheromone
30029	93	0	0	2	0.998	actin filament-based process
910	72	0	0	1	0.9986	cytokinesis
6796	161	0	0	5	0.9988	phosphate metabolism
6793	161	0	0	5	0.9988	phosphorus metabolism
7067	122	0	0	3	0.9988	mitosis
6091	179	0	0	6	0.9988	energy pathways
15980	179	0	0	6	0.9988	energy derivation by oxidation of organic compounds
19318	76	0	0	1	0.999	hexose metabolism
747	102	0	0	2	0.999	conjugation with cellular fusion
746	102	0	0	2	0.999	conjugation
87	124	0	0	3	0.999	M phase of mitotic cell cycle
19953	102	0	0	2	0.999	sexual reproduction
6974	168	0	0	5	0.9993	response to DNA damage stimulus
50875	2187	0	0	157	0.9993	cellular physiological process
7010	260	0	0	10	0.9994	cytoskeleton organization and biogenesis
6310	82	0	0	1	0.9994	DNA recombination
902	171	0	0	5	0.9994	cellular morphogenesis
9719	171	0	0	5	0.9994	response to endogenous stimulus
9653	171	0	0	5	0.9994	morphogenesis
283	82	0	0	1	0.9994	establishment of cell polarity (sensu Saccharomyces)
30468	82	0	0	1	0.9994	establishment of cell polarity (sensu Fungi)
30010	82	0	0	1	0.9994	establishment of cell polarity
6996	453	0	0	22	0.9995	organelle organization and biogenesis
7163	84	0	0	1	0.9995	establishment and/or maintenance of cell polarity
5996	83	0	0	1	0.9995	monosaccharide metabolism
30467	84	0	0	1	0.9995	establishment and/or maintenance of cell polarity (sensu Fungi)
30012	84	0	0	1	0.9995	establishment and/or maintenance of cell polarity (sensu Saccharomyces)
7242	90	0	0	1	0.9997	intracellular signaling cascade
6950	348	0	0	14	0.9998	response to stress
6066	144	0	0	3	0.9998	alcohol metabolism
9987	2245	0	0	158	0.9998	cellular process
9605	245	0	0	8	0.9998	response to external stimulus
280	226	0	0	7	0.9998	nuclear division
6811	102	0	0	1	0.9999	ion transport
6281	128	0	0	2	0.9999	DNA repair
279	242	0	0	7	0.9999	M phase
278	292	0	0	10	0.9999	mitotic cell cycle
67	231	0	0	7	0.9999	DNA replication and chromosome cycle
15891	108	0	0	1	0.9999	siderochrome transport
19483	2	0	0	0	1	beta-alanine biosynthesis
19482	2	0	0	0	1	beta-alanine metabolism
45722	1	0	0	0	1	positive regulation of gluconeogenesis
45721	9	0	0	0	1	negative regulation of gluconeogenesis
19439	2	0	0	0	1	aromatic compound catabolism
19432	2	0	0	0	1	triacylglycerol biosynthesis
19408	1	0	0	0	1	dolichol biosynthesis
46185	1	0	0	0	1	aldehyde catabolism
46184	1	0	0	0	1	aldehyde biosynthesis
46174	3	0	0	0	1	polyol catabolism
46173	2	0	0	0	1	polyol biosynthesis
18987	2	0	0	0	1	osmoregulation
46165	34	0	0	0	1	alcohol biosynthesis
46160	4	0	0	0	1	heme a metabolism
46156	2	0	0	0	1	siroheme metabolism
6995	2	0	0	0	1	cellular response to nitrogen starvation
6990	1	0	0	0	1	unfolded protein response, target gene transcriptional activation
46149	1	0	0	0	1	pigment catabolism
6989	1	0	0	0	1	unfolded protein response, ligation of mRNA encoding UFP-specific transcription factor by RNA ligase
6988	1	0	0	0	1	unfolded protein response, cleavage of primary transcript encoding UFP-specific transcription factor
6987	1	0	0	0	1	unfolded protein response, activation of signaling protein kinase/endonuclease
46135	2	0	0	0	1	pyrimidine nucleoside catabolism
46133	2	0	0	0	1	pyrimidine ribonucleoside catabolism
46131	2	0	0	0	1	pyrimidine ribonucleoside metabolism
6973	1	0	0	0	1	intracellular accumulation of glycerol
46127	1	0	0	0	1	pyrimidine deoxyribonucleoside catabolism
46125	1	0	0	0	1	pyrimidine deoxyribonucleoside metabolism
46121	1	0	0	0	1	deoxyribonucleoside catabolism
46113	1	0	0	0	1	nucleobase catabolism
46108	1	0	0	0	1	uridine metabolism
46107	1	0	0	0	1	uracil biosynthesis
6944	52	0	0	0	1	membrane fusion
6917	1	0	0	0	1	induction of apoptosis
6916	1	0	0	0	1	anti-apoptosis
6915	4	0	0	0	1	apoptosis
6914	29	0	0	0	1	autophagy
6906	30	0	0	0	1	vesicle fusion
6904	13	0	0	0	1	vesicle docking during the process of exocytosis
6901	1	0	0	0	1	vesicle coating
6900	1	0	0	0	1	vesicle budding
19395	10	0	0	0	1	fatty acid oxidation
19368	1	0	0	0	1	fatty acid elongation, unsaturated fatty acid
19365	2	0	0	0	1	pyridine nucleotide salvage
19358	2	0	0	0	1	nicotinate nucleotide salvage
19354	2	0	0	0	1	siroheme biosynthesis
19348	1	0	0	0	1	dolichol metabolism
19346	1	0	0	0	1	transsulfuration
19344	1	0	0	0	1	cysteine biosynthesis
19323	1	0	0	0	1	pentose catabolism
19321	6	0	0	0	1	pentose metabolism
19319	32	0	0	0	1	hexose biosynthesis
7346	3	0	0	0	1	regulation of mitotic cell cycle
19307	2	0	0	0	1	mannose biosynthesis
7323	8	0	0	0	1	peptide pheromone maturation
46098	1	0	0	0	1	guanine metabolism
46092	1	0	0	0	1	deoxycytidine metabolism
46087	1	0	0	0	1	cytidine metabolism
46075	1	0	0	0	1	dTTP metabolism
46073	1	0	0	0	1	dTMP metabolism
46072	1	0	0	0	1	dTDP metabolism
6897	54	0	0	0	1	endocytosis
6893	21	0	0	0	1	Golgi to plasma membrane transport
6890	15	0	0	0	1	retrograde transport, Golgi to ER
6883	2	0	0	0	1	sodium ion homeostasis
6882	6	0	0	0	1	zinc ion homeostasis
46039	2	0	0	0	1	GTP metabolism
6880	2	0	0	0	1	intracellular iron ion storage
46037	2	0	0	0	1	GMP metabolism
46034	18	0	0	0	1	ATP metabolism
46033	1	0	0	0	1	AMP metabolism
6878	6	0	0	0	1	copper ion homeostasis
6876	1	0	0	0	1	cadmium ion homeostasis
46020	2	0	0	0	1	negative regulation of transcription from Pol II promoter by pheromones
6863	1	0	0	0	1	purine transport
6862	2	0	0	0	1	nucleotide transport
46015	3	0	0	0	1	regulation of transcription by glucose
6859	1	0	0	0	1	extracellular carbohydrate transport
6858	1	0	0	0	1	extracellular transport
6857	2	0	0	0	1	oligopeptide transport
6855	6	0	0	0	1	multidrug transport
6850	1	0	0	0	1	mitochondrial pyruvate transport
6848	1	0	0	0	1	pyruvate transport
6836	1	0	0	0	1	neurotransmitter transport
6835	2	0	0	0	1	dicarboxylic acid transport
6833	3	0	0	0	1	water transport
6831	1	0	0	0	1	low-affinity zinc ion transport
6830	1	0	0	0	1	high-affinity zinc ion transport
6829	6	0	0	0	1	zinc ion transport
6828	5	0	0	0	1	manganese ion transport
6827	5	0	0	0	1	high affinity iron ion transport
6826	12	0	0	0	1	iron ion transport
6825	12	0	0	0	1	copper ion transport
6824	2	0	0	0	1	cobalt ion transport
6818	22	0	0	0	1	hydrogen transport
6817	9	0	0	0	1	phosphate transport
6816	5	0	0	0	1	calcium ion transport
6814	2	0	0	0	1	sodium ion transport
6812	76	0	0	0	1	cation transport
6808	8	0	0	0	1	regulation of nitrogen utilization
6801	1	0	0	0	1	superoxide metabolism
10038	9	0	0	0	1	response to metal ion
10035	10	0	0	0	1	response to inorganic substance
10033	1	0	0	0	1	response to organic substance
19274	1	0	0	0	1	phenylalanine biosynthesis, prephenate pathway
19266	2	0	0	0	1	asparagine biosynthesis from oxaloacetate
19255	2	0	0	0	1	glucose 1-phosphate metabolism
7275	384	0	0	14	1	development
7266	18	0	0	0	1	Rho protein signal transduction
7265	15	0	0	0	1	RAS protein signal transduction
19220	2	0	0	0	1	regulation of phosphate metabolism
19217	1	0	0	0	1	regulation of fatty acid metabolism
7243	19	0	0	0	1	protein kinase cascade
7234	11	0	0	0	1	osmosensory signaling pathway via two-component system
7232	1	0	0	0	1	osmosensory signaling pathway via Sho1 osmosensor
7231	13	0	0	0	1	osmosensory signaling pathway
6787	1	0	0	0	1	porphyrin catabolism
6784	4	0	0	0	1	heme a biosynthesis
6780	1	0	0	0	1	uroporphyrinogen III biosynthesis
6774	1	0	0	0	1	vitamin B12 reduction
6772	16	0	0	0	1	thiamin metabolism
6754	18	0	0	0	1	ATP biosynthesis
6753	18	0	0	0	1	nucleoside phosphate metabolism
6751	1	0	0	0	1	glutathione catabolism
6747	1	0	0	0	1	FAD biosynthesis
6746	2	0	0	0	1	FADH2 metabolism
6744	2	0	0	0	1	ubiquinone biosynthesis
6743	8	0	0	0	1	ubiquinone metabolism
6741	1	0	0	0	1	NADPH biosynthesis
6735	2	0	0	0	1	NADH regeneration
6721	1	0	0	0	1	terpenoid metabolism
6720	5	0	0	0	1	isoprenoid metabolism
45490	1	0	0	0	1	pectin catabolism
45488	1	0	0	0	1	pectin metabolism
45454	10	0	0	0	1	cell redox homeostasis
45426	2	0	0	0	1	quinone cofactor biosynthesis
7190	1	0	0	0	1	adenylate cyclase activation
7189	2	0	0	0	1	G-protein signaling, adenylate cyclase activating pathway
7188	4	0	0	0	1	G-protein signaling, coupled to cAMP nucleotide second messenger
7187	4	0	0	0	1	G-protein signaling, coupled to cyclic nucleotide second messenger
7186	28	0	0	0	1	G-protein coupled receptor protein signaling pathway
7166	39	0	0	0	1	cell surface receptor linked signal transduction
7165	148	0	0	1	1	signal transduction
7154	176	0	0	2	1	cell communication
7153	2	0	0	0	1	germination (sensu Saccharomyces)
7152	23	0	0	0	1	spore wall assembly (sensu Saccharomyces)
7130	5	0	0	0	1	synaptonemal complex formation
7129	8	0	0	0	1	synapsis
7121	33	0	0	0	1	polar budding
7120	22	0	0	0	1	axial budding
7119	10	0	0	0	1	isotropic bud growth
7118	12	0	0	0	1	apical bud growth
7117	28	0	0	0	1	bud growth
7116	1	0	0	0	1	regulation of budding
7114	76	0	0	0	1	budding
7109	5	0	0	0	1	cytokinesis, completion of separation
7105	26	0	0	0	1	cytokinesis, site selection
7103	11	0	0	0	1	spindle pole body duplication (sensu Saccharomyces)
6676	1	0	0	0	1	mannosyl diphosphorylinositol ceramide metabolism
6675	1	0	0	0	1	mannose inositol phosphoceramide metabolism
6673	2	0	0	0	1	inositolphosphoceramide metabolism
6672	6	0	0	0	1	ceramide metabolism
6666	2	0	0	0	1	3-keto-sphinganine metabolism
6662	10	0	0	0	1	glycerol ether metabolism
6661	2	0	0	0	1	phosphatidylinositol biosynthesis
6660	1	0	0	0	1	phosphatidylserine catabolism
6659	1	0	0	0	1	phosphatidylserine biosynthesis
6657	1	0	0	0	1	CDP-choline pathway
6654	1	0	0	0	1	phosphatidic acid biosynthesis
6646	5	0	0	0	1	phosphatidylethanolamine biosynthesis
6641	10	0	0	0	1	triacylglycerol metabolism
6639	10	0	0	0	1	acylglycerol metabolism
6638	10	0	0	0	1	neutral lipid metabolism
6636	1	0	0	0	1	fatty acid desaturation
6635	9	0	0	0	1	fatty acid beta-oxidation
6634	1	0	0	0	1	hexadecanal biosynthesis
6627	6	0	0	0	1	mitochondrial processing
6625	12	0	0	0	1	protein-peroxisome targeting
6624	3	0	0	0	1	vacuolar protein processing/maturation
45338	1	0	0	0	1	farnesyl diphosphate metabolism
45337	1	0	0	0	1	farnesyl diphosphate biosynthesis
45324	14	0	0	0	1	late endosome to vacuole transport
7096	10	0	0	0	1	regulation of exit from mitosis
7094	19	0	0	0	1	mitotic spindle checkpoint
7093	20	0	0	0	1	mitotic checkpoint
7091	18	0	0	0	1	mitotic metaphase/anaphase transition
7090	1	0	0	0	1	regulation of S phase of mitotic cell cycle
7088	35	0	0	0	1	regulation of mitosis
7076	9	0	0	0	1	mitotic chromosome condensation
7064	5	0	0	0	1	mitotic sister chromatid cohesion
7063	1	0	0	0	1	regulation of sister chromatid cohesion
7062	19	0	0	0	1	sister chromatid cohesion
7052	39	0	0	0	1	mitotic spindle assembly
7051	41	0	0	0	1	spindle assembly
7050	11	0	0	0	1	cell cycle arrest
7049	499	0	0	18	1	cell cycle
7041	1	0	0	0	1	lysosomal transport
7040	1	0	0	0	1	lysosome organization and biogenesis
7039	7	0	0	0	1	vacuolar protein catabolism
7030	1	0	0	0	1	Golgi organization and biogenesis
7029	1	0	0	0	1	ER organization and biogenesis
7026	3	0	0	0	1	microtubule stabilization
7025	3	0	0	0	1	beta-tubulin folding
7024	2	0	0	0	1	alpha-tubulin folding
7023	4	0	0	0	1	post-chaperonin tubulin folding pathway
7019	2	0	0	0	1	microtubule depolymerization
7000	1	0	0	0	1	nucleolus organization and biogenesis
6598	3	0	0	0	1	polyamine catabolism
6592	4	0	0	0	1	ornithine biosynthesis
6591	6	0	0	0	1	ornithine metabolism
6580	5	0	0	0	1	ethanolamine metabolism
6574	1	0	0	0	1	valine catabolism
6573	1	0	0	0	1	valine metabolism
6570	1	0	0	0	1	tyrosine metabolism
6567	3	0	0	0	1	threonine catabolism
6566	8	0	0	0	1	threonine metabolism
6564	2	0	0	0	1	L-serine biosynthesis
6563	3	0	0	0	1	L-serine metabolism
6562	3	0	0	0	1	proline catabolism
6561	3	0	0	0	1	proline biosynthesis
6560	6	0	0	0	1	proline metabolism
6559	1	0	0	0	1	phenylalanine catabolism
6558	2	0	0	0	1	L-phenylalanine metabolism
6552	2	0	0	0	1	leucine catabolism
6550	1	0	0	0	1	isoleucine catabolism
6549	3	0	0	0	1	isoleucine metabolism
6546	1	0	0	0	1	glycine catabolism
6545	2	0	0	0	1	glycine biosynthesis
6544	4	0	0	0	1	glycine metabolism
6538	2	0	0	0	1	glutamate catabolism
6533	2	0	0	0	1	aspartate catabolism
6532	2	0	0	0	1	aspartate biosynthesis
6531	2	0	0	0	1	aspartate metabolism
6529	4	0	0	0	1	asparagine biosynthesis
6527	2	0	0	0	1	arginine catabolism
6526	10	0	0	0	1	arginine biosynthesis
6525	15	0	0	0	1	arginine metabolism
6521	1	0	0	0	1	regulation of amino acid metabolism
6518	1	0	0	0	1	peptide metabolism
6517	1	0	0	0	1	protein deglycosylation
6516	1	0	0	0	1	glycoprotein catabolism
6515	15	0	0	0	1	misfolded or incompletely synthesized protein catabolism
45292	1	0	0	0	1	nuclear mRNA cis splicing, via U2-type spliceosome
1682	1	0	0	0	1	tRNA 5'-leader removal
6499	5	0	0	0	1	N-terminal protein myristoylation
6492	1	0	0	0	1	N-linked glycoprotein maturation
6481	1	0	0	0	1	C-terminal protein amino acid methylation
6476	13	0	0	0	1	protein amino acid deacetylation
6474	6	0	0	0	1	N-terminal protein amino acid acetylation
6470	23	0	0	0	1	protein amino acid dephosphorylation
6467	2	0	0	0	1	protein thiol-disulfide exchange
18410	1	0	0	0	1	peptide/protein carboxyl-terminal blocking
6449	3	0	0	0	1	regulation of translational termination
6444	3	0	0	0	1	nascent polypeptide association
18409	6	0	0	0	1	peptide/protein amino-terminal blocking
6438	1	0	0	0	1	valyl-tRNA aminoacylation
6437	2	0	0	0	1	tyrosyl-tRNA aminoacylation
6435	1	0	0	0	1	threonyl-tRNA aminoacylation
6430	2	0	0	0	1	lysyl-tRNA aminoacylation
6428	1	0	0	0	1	isoleucyl-tRNA aminoacylation
6426	2	0	0	0	1	glycyl-tRNA aminoacylation
6424	2	0	0	0	1	glutamyl-tRNA aminoacylation
6420	1	0	0	0	1	arginyl-tRNA aminoacylation
6417	1	0	0	0	1	regulation of protein biosynthesis
45184	2	0	0	0	1	establishment of protein localization
5998	1	0	0	0	1	xylulose catabolism
5997	1	0	0	0	1	xylulose metabolism
5995	1	0	0	0	1	melibiose catabolism
5994	1	0	0	0	1	melibiose metabolism
5993	3	0	0	0	1	trehalose catabolism
5992	2	0	0	0	1	trehalose biosynthesis
5991	5	0	0	0	1	trehalose metabolism
45141	1	0	0	0	1	telomere clustering
5987	2	0	0	0	1	sucrose catabolism
5985	2	0	0	0	1	sucrose metabolism
5984	9	0	0	0	1	disaccharide metabolism
5983	1	0	0	0	1	starch catabolism
5982	1	0	0	0	1	starch metabolism
5981	4	0	0	0	1	regulation of glycogen catabolism
5980	6	0	0	0	1	glycogen catabolism
5979	5	0	0	0	1	regulation of glycogen biosynthesis
5978	8	0	0	0	1	glycogen biosynthesis
5977	23	0	0	0	1	glycogen metabolism
5975	183	0	0	2	1	carbohydrate metabolism
45117	1	0	0	0	1	azole transport
45116	3	0	0	0	1	protein neddylation
1558	2	0	0	0	1	regulation of cell growth
18377	5	0	0	0	1	protein myristoylation
6390	3	0	0	0	1	transcription from mitochondrial promoter
6387	1	0	0	0	1	snRNA capping
6384	11	0	0	0	1	transcription initiation from Pol III promoter
18348	4	0	0	0	1	protein amino acid geranylgeranylation
18347	2	0	0	0	1	protein amino acid farnesylation
18346	5	0	0	0	1	protein amino acid prenylation
18345	3	0	0	0	1	protein palmitoylation
18344	4	0	0	0	1	protein geranylgeranylation
18343	2	0	0	0	1	protein farnesylation
18342	5	0	0	0	1	protein prenylation
6376	3	0	0	0	1	mRNA splice site selection
6370	3	0	0	0	1	mRNA capping
6369	12	0	0	0	1	transcription termination from Pol II promoter
6363	1	0	0	0	1	transcription termination from Pol I promoter
6358	2	0	0	0	1	regulation of global transcription from Pol II promoter
6354	1	0	0	0	1	RNA elongation
6353	14	0	0	0	1	transcription termination
18319	5	0	0	0	1	protein amino acid myristoylation
18318	3	0	0	0	1	protein amino acid palmitoylation
6345	8	0	0	0	1	loss of chromatin silencing
6343	2	0	0	0	1	establishment of chromatin silencing
6337	1	0	0	0	1	nucleosome disassembly
6319	3	0	0	0	1	Ty element transposition
6314	1	0	0	0	1	intron homing
6313	12	0	0	0	1	DNA transposition
6312	28	0	0	0	1	mitotic recombination
6307	3	0	0	0	1	DNA dealkylation
6303	15	0	0	0	1	double-strand break repair via nonhomologous end-joining
6302	36	0	0	0	1	double-strand break repair
45053	10	0	0	0	1	protein-Golgi retention
45041	4	0	0	0	1	mitochondrial intermembrane space protein import
45026	6	0	0	0	1	plasma membrane fusion
45017	2	0	0	0	1	glycerolipid biosynthesis
45016	2	0	0	0	1	mitochondrial magnesium ion transport
45014	3	0	0	0	1	negative regulation of transcription by glucose
45013	3	0	0	0	1	negative regulation of transcription by carbon catabolites
45011	3	0	0	0	1	actin cable assembly
45010	1	0	0	0	1	actin nucleation
45003	10	0	0	0	1	double-strand break repair via synthesis-dependent strand annealing
45002	12	0	0	0	1	double-strand break repair via single-strand annealing
1402	3	0	0	0	1	signal transduction during filamentous growth
18279	2	0	0	0	1	N-linked glycosylation via asparagine
6296	2	0	0	0	1	nucleotide-excision repair, DNA incision, 5'-to lesion
6295	1	0	0	0	1	nucleotide-excision repair, DNA incision, 3'-to lesion
6290	1	0	0	0	1	pyrimidine dimer repair
6287	1	0	0	0	1	base-excision repair, gap-filling
6285	4	0	0	0	1	base-excision repair, AP site formation
6283	1	0	0	0	1	transcription-coupled nucleotide-excision repair
6279	4	0	0	0	1	premeiotic DNA synthesis
6276	6	0	0	0	1	plasmid maintenance
6275	7	0	0	0	1	regulation of DNA replication
6270	24	0	0	0	1	DNA replication initiation
6269	7	0	0	0	1	DNA replication, priming
6268	12	0	0	0	1	DNA unwinding
6267	13	0	0	0	1	pre-replicative complex formation and maintenance
6266	1	0	0	0	1	DNA ligation
6265	5	0	0	0	1	DNA topological change
6259	398	0	0	13	1	DNA metabolism
18216	1	0	0	0	1	peptidyl-arginine methylation
18206	3	0	0	0	1	peptidyl-methionine modification
18205	1	0	0	0	1	peptidyl-lysine modification
18201	1	0	0	0	1	peptidyl-glycine modification
6235	1	0	0	0	1	dTTP biosynthesis
6233	1	0	0	0	1	dTDP biosynthesis
6231	1	0	0	0	1	dTMP biosynthesis
920	5	0	0	0	1	cell separation during cytokinesis
6218	1	0	0	0	1	uridine catabolism
6217	1	0	0	0	1	deoxycytidine catabolism
6216	1	0	0	0	1	cytidine catabolism
6213	2	0	0	0	1	pyrimidine nucleoside metabolism
903	2	0	0	0	1	cellular morphogenesis during vegetative growth
1324	1	0	0	0	1	age-dependent response to oxidative stress during chronological cell aging
1323	1	0	0	0	1	age-dependent general metabolic decline during chronological cell aging
1321	1	0	0	0	1	age-dependent general metabolic decline during replicative cell aging
1308	7	0	0	0	1	loss of chromatin silencing during replicative cell aging
1306	1	0	0	0	1	age-dependent response to oxidative stress
1304	7	0	0	0	1	progressive alteration of chromatin during replicative cell aging
1302	16	0	0	0	1	replicative cell aging
1301	8	0	0	0	1	progressive alteration of chromatin during cell aging
1300	2	0	0	0	1	chronological cell aging
18196	2	0	0	0	1	peptidyl-asparagine modification
18195	2	0	0	0	1	peptidyl-arginine modification
6183	2	0	0	0	1	GTP biosynthesis
40020	18	0	0	0	1	regulation of meiosis
6167	1	0	0	0	1	AMP biosynthesis
40008	2	0	0	0	1	regulation of growth
6152	1	0	0	0	1	purine nucleoside catabolism
40001	5	0	0	0	1	mitotic spindle positioning and orientation
6146	1	0	0	0	1	adenine catabolism
6145	1	0	0	0	1	purine base catabolism
6129	13	0	0	0	1	protein-disulfide reduction
6122	8	0	0	0	1	mitochondrial electron transport, ubiquinol to cytochrome c
6121	4	0	0	0	1	mitochondrial electron transport, succinate to ubiquinone
6120	1	0	0	0	1	mitochondrial electron transport, NADH to ubiquinone
6119	31	0	0	0	1	oxidative phosphorylation
6116	3	0	0	0	1	NADH oxidation
6114	2	0	0	0	1	glycerol biosynthesis
6113	15	0	0	0	1	fermentation
6112	28	0	0	0	1	energy reserve metabolism
6111	10	0	0	0	1	regulation of gluconeogenesis
6110	5	0	0	0	1	regulation of glycolysis
6109	18	0	0	0	1	regulation of carbohydrate metabolism
6108	3	0	0	0	1	malate metabolism
6107	2	0	0	0	1	oxaloacetate metabolism
6106	1	0	0	0	1	fumarate metabolism
6104	2	0	0	0	1	succinyl-CoA metabolism
6103	2	0	0	0	1	2-oxoglutarate metabolism
6102	5	0	0	0	1	isocitrate metabolism
6101	4	0	0	0	1	citrate metabolism
6100	19	0	0	0	1	TCA intermediate metabolism
18065	4	0	0	0	1	protein-cofactor linkage
18063	3	0	0	0	1	cytochrome c-heme linkage
6099	15	0	0	0	1	tricarboxylic acid cycle
6097	5	0	0	0	1	glyoxylate cycle
6096	16	0	0	0	1	glycolysis
6094	30	0	0	0	1	gluconeogenesis
6090	11	0	0	0	1	pyruvate metabolism
6089	1	0	0	0	1	lactate metabolism
6086	2	0	0	0	1	acetyl-CoA biosynthesis from pyruvate
6085	4	0	0	0	1	acetyl-CoA biosynthesis
6084	5	0	0	0	1	acetyl-CoA metabolism
6078	4	0	0	0	1	beta-1,6 glucan biosynthesis
6077	5	0	0	0	1	beta-1,6 glucan metabolism
771	4	0	0	0	1	agglutination
770	1	0	0	0	1	peptide pheromone export
6075	4	0	0	0	1	beta-1,3 glucan biosynthesis
6074	4	0	0	0	1	beta-1,3 glucan metabolism
6073	34	0	0	0	1	glucan metabolism
6071	8	0	0	0	1	glycerol metabolism
767	11	0	0	0	1	cellular morphogenesis during conjugation
6067	9	0	0	0	1	ethanol metabolism
755	4	0	0	0	1	cytogamy
754	13	0	0	0	1	adaptation to pheromone during conjugation with cellular fusion
753	10	0	0	0	1	cellular morphogenesis during conjugation with cellular fusion
752	4	0	0	0	1	agglutination during conjugation with cellular fusion
751	7	0	0	0	1	cell cycle arrest in response to pheromone
750	23	0	0	0	1	signal transduction during conjugation with cellular fusion
749	48	0	0	0	1	response to pheromone during conjugation with cellular fusion
6048	2	0	0	0	1	UDP-N-acetylglucosamine biosynthesis
6047	2	0	0	0	1	UDP-N-acetylglucosamine metabolism
6045	3	0	0	0	1	N-acetylglucosamine biosynthesis
6044	3	0	0	0	1	N-acetylglucosamine metabolism
6042	3	0	0	0	1	glucosamine biosynthesis
6041	3	0	0	0	1	glucosamine metabolism
6040	3	0	0	0	1	amino sugar metabolism
18008	1	0	0	0	1	N-terminal peptidyl-glycine N-myristoylation
736	2	0	0	0	1	double-strand break repair via single-strand annealing, removal of nonhomologous ends
735	4	0	0	0	1	removal of nonhomologous ends
6039	1	0	0	0	1	cell wall chitin catabolism
6038	6	0	0	0	1	cell wall chitin biosynthesis
731	4	0	0	0	1	DNA repair synthesis
6037	1	0	0	0	1	cell wall chitin metabolism
730	3	0	0	0	1	DNA recombinase assembly
6033	1	0	0	0	1	chitin localization
6032	1	0	0	0	1	chitin catabolism
6031	7	0	0	0	1	chitin biosynthesis
6030	9	0	0	0	1	chitin metabolism
727	10	0	0	0	1	double-strand break repair via break-induced replication
726	27	0	0	0	1	non-recombinational repair
725	17	0	0	0	1	recombinational repair
724	17	0	0	0	1	double-strand break repair via homologous recombination
722	9	0	0	0	1	telomerase-independent telomere maintenance
6020	6	0	0	0	1	myo-inositol metabolism
719	1	0	0	0	1	photoreactive repair
717	6	0	0	0	1	nucleotide-excision repair, DNA duplex unwinding
6014	1	0	0	0	1	D-ribose metabolism
6013	3	0	0	0	1	mannose metabolism
6012	7	0	0	0	1	galactose metabolism
6011	1	0	0	0	1	UDP-glucose metabolism
6010	2	0	0	0	1	glucose 6-phosphate utilization
709	2	0	0	0	1	meiotic joint molecule formation
707	3	0	0	0	1	meiotic DNA recombinase assembly
706	3	0	0	0	1	meiotic DNA double-strand break processing
6008	2	0	0	0	1	glucose 1-phosphate utilization
6003	2	0	0	0	1	fructose 2,6-bisphosphate metabolism
9991	11	0	0	0	1	response to extracellular stimulus
6000	5	0	0	0	1	fructose metabolism
9966	2	0	0	0	1	regulation of signal transduction
1101	1	0	0	0	1	response to acid
1100	1	0	0	0	1	negative regulation of exit from mitosis
9893	1	0	0	0	1	positive regulation of metabolism
9891	1	0	0	0	1	positive regulation of biosynthesis
9890	9	0	0	0	1	negative regulation of biosynthesis
9889	16	0	0	0	1	regulation of biosynthesis
9826	1	0	0	0	1	cell elongation
9825	1	0	0	0	1	cell expansion
50896	469	0	0	15	1	response to stimulus
50877	3	0	0	0	1	neurophysiological process
50874	3	0	0	0	1	organismal physiological process
16973	5	0	0	0	1	poly(A)+ mRNA-nucleus export
50821	1	0	0	0	1	protein stabilization
16926	2	0	0	0	1	protein desumoylation
16925	5	0	0	0	1	protein sumoylation
12502	1	0	0	0	1	induction of programmed cell death
12501	4	0	0	0	1	programmed cell death
9749	2	0	0	0	1	response to glucose stimulus
9746	2	0	0	0	1	response to hexose stimulus
9743	3	0	0	0	1	response to carbohydrate stimulus
50790	15	0	0	0	1	regulation of enzyme activity
9651	12	0	0	0	1	salinity response
9636	1	0	0	0	1	response to toxin
9628	190	0	0	3	1	response to abiotic stimulus
396	1	0	0	0	1	U2-type spliceosome conformational change to release U4 and U1
393	3	0	0	0	1	spliceosomal conformational changes to generate catalytic conformation
388	1	0	0	0	1	spliceosome conformational change to release U4 (or U4atac) and U1 (or U11)
387	2	0	0	0	1	spliceosomal snRNP biogenesis
376	7	0	0	0	1	RNA splicing, via transesterification reactions with guanosine as nucleophile
373	1	0	0	0	1	Group II intron splicing
372	7	0	0	0	1	Group I intron splicing
370	3	0	0	0	1	U2-type nuclear mRNA branch site recognition
360	1	0	0	0	1	cis assembly of U2-type pre-catalytic spliceosome
358	1	0	0	0	1	formation of catalytic U2-type spliceosome for second transesterification step
356	1	0	0	0	1	U2-type catalytic spliceosome formation for first transesterification step
354	1	0	0	0	1	cis assembly of pre-catalytic spliceosome(3)
350	1	0	0	0	1	formation of catalytic spliceosome for second transesterification step
349	1	0	0	0	1	formation of catalytic spliceosome for first transesterification step
348	3	0	0	0	1	nuclear mRNA branch site recognition
338	5	0	0	0	1	protein deneddylation
337	8	0	0	0	1	regulation of DNA transposition
335	8	0	0	0	1	negative regulation of DNA transposition
321	3	0	0	0	1	re-entry into mitotic cell cycle after pheromone arrest
320	3	0	0	0	1	re-entry into mitotic cell cycle
316	2	0	0	0	1	sulfite transport
17196	3	0	0	0	1	N-terminal peptidyl-methionine acetylation
9581	3	0	0	0	1	detection of external stimulus
17158	1	0	0	0	1	regulation of calcium ion-dependent exocytosis
17157	1	0	0	0	1	regulation of exocytosis
17156	1	0	0	0	1	calcium ion-dependent exocytosis
42989	1	0	0	0	1	sequestering of actin monomers
42981	2	0	0	0	1	regulation of apoptosis
48285	3	0	0	0	1	organelle fission
48278	13	0	0	0	1	vesicle docking
42946	2	0	0	0	1	glucoside transport
290	7	0	0	0	1	deadenylation-dependent decapping
289	7	0	0	0	1	poly(A) tail shortening
288	20	0	0	0	1	mRNA catabolism, deadenylation-dependent
282	26	0	0	0	1	bud site selection
272	9	0	0	0	1	polysaccharide catabolism
271	23	0	0	0	1	polysaccharide biosynthesis
266	3	0	0	0	1	mitochondrial fission
256	6	0	0	0	1	allantoin catabolism
255	6	0	0	0	1	allantoin metabolism
244	2	0	0	0	1	assembly of spliceosomal tri-snRNP
238	8	0	0	0	1	zygotene
237	1	0	0	0	1	leptotene
209	19	0	0	0	1	protein polyubiquitination
17062	1	0	0	0	1	cytochrome bc(1) complex biogenesis
9452	4	0	0	0	1	RNA capping
9437	3	0	0	0	1	carnitine metabolism
9415	10	0	0	0	1	response to water
9414	10	0	0	0	1	response to water deprivation
9410	5	0	0	0	1	response to xenobiotic stimulus
9409	2	0	0	0	1	response to cold
9408	14	0	0	0	1	response to heat
9405	1	0	0	0	1	pathogenesis
17006	3	0	0	0	1	protein-tetrapyrrole linkage
17004	5	0	0	0	1	cytochrome biogenesis
17003	3	0	0	0	1	protein-heme linkage
30866	15	0	0	0	1	cortical actin cytoskeleton organization and biogenesis
30865	15	0	0	0	1	cortical cytoskeleton organization and biogenesis
16579	16	0	0	0	1	protein deubiquitination
16576	2	0	0	0	1	histone dephosphorylation
16575	10	0	0	0	1	histone deacetylation
16573	26	0	0	0	1	histone acetylation
42816	5	0	0	0	1	vitamin B6 metabolism
30847	8	0	0	0	1	transcription termination from Pol II promoter, poly(A)-independent
30846	7	0	0	0	1	transcription termination from Pol II promoter, poly(A) coupled
30837	1	0	0	0	1	negative regulation of actin filament polymerization
30833	1	0	0	0	1	regulation of actin filament polymerization
30832	1	0	0	0	1	regulation of actin filament length
16558	1	0	0	0	1	peroxisome matrix protein import
16556	1	0	0	0	1	mRNA modification
196	4	0	0	0	1	MAPKKK cascade during cell wall biogenesis
188	4	0	0	0	1	inactivation of MAPK
187	1	0	0	0	1	activation of MAPK
186	2	0	0	0	1	activation of MAPKK
184	7	0	0	0	1	mRNA catabolism, nonsense-mediated
173	4	0	0	0	1	inactivation of MAPK during osmolarity sensing
169	1	0	0	0	1	activation of MAPK during osmolarity sensing
168	2	0	0	0	1	activation of MAPKK during osmolarity sensing
165	16	0	0	0	1	MAPKKK cascade
161	8	0	0	0	1	MAPKKK cascade during osmolarity sensing
160	11	0	0	0	1	two-component signal transduction system (phosphorelay)
147	15	0	0	0	1	actin cortical patch assembly
135	3	0	0	0	1	septin checkpoint
132	5	0	0	0	1	mitotic spindle orientation
117	1	0	0	0	1	G2/M-specific transcription in mitotic cell cycle
116	1	0	0	0	1	G2-specific transcription in mitotic cell cycle
114	14	0	0	0	1	G1-specific transcription in mitotic cell cycle
9398	1	0	0	0	1	FMN biosynthesis
101	5	0	0	0	1	sulfur amino acid transport
9395	1	0	0	0	1	phospholipid catabolism
9314	1	0	0	0	1	response to radiation
9303	1	0	0	0	1	rRNA transcription
9302	1	0	0	0	1	snoRNA transcription
42780	1	0	0	0	1	tRNA 3'-processing
42779	1	0	0	0	1	removal of tRNA 3'-trailer sequence
42775	13	0	0	0	1	ATP synthesis coupled electron transport (sensu Eukarya)
42773	13	0	0	0	1	ATP synthesis coupled electron transport
42770	11	0	0	0	1	DNA damage response, signal transduction
42762	1	0	0	0	1	regulation of sulfur metabolism
42732	4	0	0	0	1	D-xylose metabolism
42724	15	0	0	0	1	thiamin and derivative biosynthesis
16480	1	0	0	0	1	negative regulation of transcription from Pol III promoter
42723	16	0	0	0	1	thiamin and derivative metabolism
30705	1	0	0	0	1	cytoskeleton-dependent intracellular transport
97	8	0	0	0	1	sulfur amino acid biosynthesis
92	8	0	0	0	1	mitotic anaphase B
88	9	0	0	0	1	mitotic prophase
85	1	0	0	0	1	G2 phase of mitotic cell cycle
83	3	0	0	0	1	G1/S-specific transcription in mitotic cell cycle
79	15	0	0	0	1	regulation of CDK activity
78	2	0	0	0	1	cell morphogenesis checkpoint
77	10	0	0	0	1	DNA damage response, signal transduction resulting in cell cycle arrest
76	4	0	0	0	1	DNA replication checkpoint
75	40	0	0	0	1	cell cycle checkpoint
71	24	0	0	0	1	mitotic spindle assembly (sensu Saccharomyces)
69	2	0	0	0	1	centromere/kinetochore complex maturation
66	1	0	0	0	1	mitochondrial ornithine transport
60	1	0	0	0	1	protein-nucleus import, translocation
59	4	0	0	0	1	protein-nucleus import, docking
53	1	0	0	0	1	argininosuccinate metabolism
52	1	0	0	0	1	citrulline metabolism
51	15	0	0	0	1	urea cycle intermediate metabolism
46	1	0	0	0	1	autophagic vacuole fusion
45	1	0	0	0	1	autophagic vacuole formation
42	10	0	0	0	1	protein-Golgi targeting
41	33	0	0	0	1	transition metal ion transport
40	1	0	0	0	1	low affinity iron ion transport
15992	22	0	0	0	1	proton transport
38	2	0	0	0	1	very-long-chain fatty acid metabolism
15986	18	0	0	0	1	ATP synthesis coupled proton transport
15985	18	0	0	0	1	energy coupled proton transport, down electrochemical gradient
25	1	0	0	0	1	maltose catabolism
23	1	0	0	0	1	maltose metabolism
22	16	0	0	0	1	mitotic spindle elongation
15978	1	0	0	0	1	carbon utilization by utilization of organic compounds
15976	2	0	0	0	1	carbon utilization
19	2	0	0	0	1	regulation of mitotic recombination
18	5	0	0	0	1	regulation of DNA recombination
17	2	0	0	0	1	alpha-glucoside transport
11	14	0	0	0	1	vacuole inheritance
4	1540	0	0	72	1	biological_process unknown
3	170	0	0	2	1	reproduction
9298	2	0	0	0	1	GDP-mannose biosynthesis
1	14	0	0	0	1	mitochondrion inheritance
15942	2	0	0	0	1	formate metabolism
9272	11	0	0	0	1	cell wall biosynthesis (sensu Fungi)
15937	7	0	0	0	1	coenzyme A biosynthesis
15936	7	0	0	0	1	coenzyme A metabolism
9269	10	0	0	0	1	response to dessication
9268	3	0	0	0	1	response to pH
9267	9	0	0	0	1	cellular response to starvation
9266	17	0	0	0	1	response to temperature
9263	2	0	0	0	1	deoxyribonucleotide biosynthesis
9251	7	0	0	0	1	glucan catabolism
9250	16	0	0	0	1	glucan biosynthesis
15914	6	0	0	0	1	phospholipid transport
9249	1	0	0	0	1	protein-lipoylation
9241	1	0	0	0	1	polyisoprenoid biosynthesis
15909	1	0	0	0	1	long-chain fatty acid transport
15908	4	0	0	0	1	fatty acid transport
9237	1	0	0	0	1	siderochrome metabolism
9235	1	0	0	0	1	vitamin B12 metabolism
9228	15	0	0	0	1	thiamin biosynthesis
9226	2	0	0	0	1	nucleotide-sugar biosynthesis
9225	5	0	0	0	1	nucleotide-sugar metabolism
9221	2	0	0	0	1	pyrimidine deoxyribonucleotide biosynthesis
9212	1	0	0	0	1	pyrimidine deoxyribonucleoside triphosphate biosynthesis
9206	20	0	0	0	1	purine ribonucleoside triphosphate biosynthesis
9205	20	0	0	0	1	purine ribonucleoside triphosphate metabolism
9202	1	0	0	0	1	deoxyribonucleoside triphosphate biosynthesis
16359	3	0	0	0	1	mitotic sister chromatid separation
30610	5	0	0	0	1	mitotic spindle positioning and orientation (sensu Saccharomyces)
30609	5	0	0	0	1	mitotic spindle orientation (sensu Saccharomyces)
30607	5	0	0	0	1	mitotic spindle orientation (sensu Fungi)
30605	5	0	0	0	1	mitotic spindle positioning and orientation (sensu Fungi)
16311	27	0	0	0	1	dephosphorylation
15893	11	0	0	0	1	drug transport
15892	6	0	0	0	1	iron-siderochrome transport
15890	1	0	0	0	1	nicotinamide mononucleotide transport
15888	2	0	0	0	1	thiamin transport
15887	1	0	0	0	1	pantothenate transport
15880	1	0	0	0	1	coenzyme A transport
43068	1	0	0	0	1	positive regulation of programmed cell death
43067	1	0	0	0	1	regulation of programmed cell death
43066	1	0	0	0	1	negative regulation of apoptosis
43065	1	0	0	0	1	positive regulation of apoptosis
15879	1	0	0	0	1	carnitine transport
15878	1	0	0	0	1	biotin transport
15871	1	0	0	0	1	choline transport
15867	2	0	0	0	1	ATP transport
15865	2	0	0	0	1	purine nucleotide transport
15864	1	0	0	0	1	pyrimidine nucleoside transport
15862	1	0	0	0	1	uridine transport
9197	1	0	0	0	1	pyrimidine deoxyribonucleoside diphosphate biosynthesis
9196	1	0	0	0	1	pyrimidine deoxyribonucleoside diphosphate metabolism
15858	2	0	0	0	1	nucleoside transport
15857	1	0	0	0	1	uracil transport
15856	1	0	0	0	1	cytosine transport
15855	2	0	0	0	1	pyrimidine transport
15851	3	0	0	0	1	nucleobase transport
9189	1	0	0	0	1	deoxyribonucleoside diphosphate biosynthesis
9186	1	0	0	0	1	deoxyribonucleoside diphosphate metabolism
15846	6	0	0	0	1	polyamine transport
15840	2	0	0	0	1	urea transport
9177	1	0	0	0	1	pyrimidine deoxyribonucleoside monophosphate biosynthesis
9176	1	0	0	0	1	pyrimidine deoxyribonucleoside monophosphate metabolism
15833	4	0	0	0	1	peptide transport
9164	4	0	0	0	1	nucleoside catabolism
9162	1	0	0	0	1	deoxyribonucleoside monophosphate metabolism
15824	1	0	0	0	1	L-proline transport
15822	1	0	0	0	1	L-ornithine transport
9157	1	0	0	0	1	deoxyribonucleoside monophosphate biosynthesis
15819	1	0	0	0	1	L-lysine transport
15817	1	0	0	0	1	L-histidine transport
15813	1	0	0	0	1	L-glutamate transport
15811	1	0	0	0	1	L-cystine transport
15810	1	0	0	0	1	L-aspartate transport
9148	1	0	0	0	1	pyrimidine nucleoside triphosphate biosynthesis
9145	20	0	0	0	1	purine nucleoside triphosphate biosynthesis
9144	20	0	0	0	1	purine nucleoside triphosphate metabolism
15809	1	0	0	0	1	L-arginine transport
15807	6	0	0	0	1	L-amino acid transport
15806	1	0	0	0	1	S-methylmethionine transport
15805	2	0	0	0	1	S-adenosylmethionine transport
15804	5	0	0	0	1	neutral amino acid transport
15801	1	0	0	0	1	aromatic amino acid transport
15800	1	0	0	0	1	acidic amino acid transport
9139	1	0	0	0	1	pyrimidine nucleoside diphosphate biosynthesis
9138	1	0	0	0	1	pyrimidine nucleoside diphosphate metabolism
9133	1	0	0	0	1	nucleoside diphosphate biosynthesis
9132	1	0	0	0	1	nucleoside diphosphate metabolism
9130	1	0	0	0	1	pyrimidine nucleoside monophosphate biosynthesis
9129	1	0	0	0	1	pyrimidine nucleoside monophosphate metabolism
9120	1	0	0	0	1	deoxyribonucleoside metabolism
42594	9	0	0	0	1	response to starvation
42546	11	0	0	0	1	cell wall biosynthesis
42542	2	0	0	0	1	response to hydrogen peroxide
42538	1	0	0	0	1	hyperosmotic salinity response
16265	29	0	0	0	1	death
16255	5	0	0	0	1	attachment of GPI anchor to protein
8645	16	0	0	0	1	hexose transport
8643	24	0	0	0	1	carbohydrate transport
8630	1	0	0	0	1	DNA damage response, signal transduction resulting in induction of apoptosis
8629	1	0	0	0	1	induction of apoptosis by intracellular signals
16237	3	0	0	0	1	microautophagy
16236	2	0	0	0	1	macroautophagy
16233	3	0	0	0	1	telomere capping
30503	10	0	0	0	1	regulation of cell redox homeostasis
16226	6	0	0	0	1	iron-sulfur cluster assembly
8614	5	0	0	0	1	pyridoxine metabolism
8612	1	0	0	0	1	hypusine biosynthesis from peptidyl-lysine
8608	1	0	0	0	1	microtubule/kinetochore interaction
15798	2	0	0	0	1	myo-inositol transport
15793	2	0	0	0	1	glycerol transport
15791	4	0	0	0	1	polyol transport
15788	1	0	0	0	1	UDP-N-acetylglucosamine transport
15785	1	0	0	0	1	UDP-galactose transport
15781	2	0	0	0	1	pyrimidine nucleotide-sugar transport
15780	4	0	0	0	1	nucleotide-sugar transport
15772	1	0	0	0	1	oligosaccharide transport
15771	1	0	0	0	1	trehalose transport
15766	1	0	0	0	1	disaccharide transport
9097	1	0	0	0	1	isoleucine biosynthesis
9095	1	0	0	0	1	aromatic amino acid family biosynthesis, prephenate pathway
9094	1	0	0	0	1	L-phenylalanine biosynthesis
9092	6	0	0	0	1	homoserine metabolism
9090	3	0	0	0	1	homoserine biosynthesis
15758	4	0	0	0	1	glucose transport
9086	5	0	0	0	1	methionine biosynthesis
9083	2	0	0	0	1	branched chain family amino acid catabolism
15749	16	0	0	0	1	monosaccharide transport
15744	1	0	0	0	1	succinate transport
15741	1	0	0	0	1	fumarate transport
9074	1	0	0	0	1	aromatic amino acid family catabolism
9071	2	0	0	0	1	serine family amino acid catabolism
9062	1	0	0	0	1	fatty acid catabolism
9061	3	0	0	0	1	anaerobic respiration
15729	1	0	0	0	1	oxaloacetate transport
15727	1	0	0	0	1	lactate transport
15723	2	0	0	0	1	bilirubin transport
15721	1	0	0	0	1	bile acid transport
15720	1	0	0	0	1	allantoin transport
9051	1	0	0	0	1	pentose-phosphate shunt, oxidative branch
15719	1	0	0	0	1	allantoate transport
15718	8	0	0	0	1	monocarboxylic acid transport
15700	2	0	0	0	1	arsenite transport
42493	27	0	0	0	1	response to drug
46824	1	0	0	0	1	positive regulation of nucleocytoplasmic transport
46822	1	0	0	0	1	regulation of nucleocytoplasmic transport
30491	3	0	0	0	1	heteroduplex formation
42454	2	0	0	0	1	ribonucleoside catabolism
30489	6	0	0	0	1	processing of 27S pre-rRNA
30476	24	0	0	0	1	spore wall assembly (sensu Fungi)
30474	11	0	0	0	1	spindle pole body duplication (sensu Fungi)
30472	24	0	0	0	1	mitotic spindle assembly (sensu Fungi)
30470	2	0	0	0	1	spore germination (sensu Fungi)
42439	5	0	0	0	1	ethanolamine and derivative metabolism
16180	2	0	0	0	1	snRNA processing
42402	3	0	0	0	1	biogenic amine catabolism
30433	13	0	0	0	1	ER-associated protein catabolism
8546	1	0	0	0	1	microtubule/chromatin interaction
16114	1	0	0	0	1	terpenoid biosynthesis
15698	16	0	0	0	1	inorganic anion transport
15696	3	0	0	0	1	ammonium transport
15695	3	0	0	0	1	organic cation transport
15693	5	0	0	0	1	magnesium ion transport
15691	2	0	0	0	1	cadmium ion transport
15685	1	0	0	0	1	ferric-enterobactin transport
15682	1	0	0	0	1	ferric iron transport
15680	5	0	0	0	1	intracellular copper ion transport
15677	5	0	0	0	1	copper ion import
15674	42	0	0	0	1	di-, tri-valent inorganic cation transport
15672	26	0	0	0	1	monovalent inorganic cation transport
42375	2	0	0	0	1	quinone cofactor metabolism
30397	1	0	0	0	1	membrane degradation
30383	6	0	0	0	1	host-pathogen interaction
46700	6	0	0	0	1	heterocycle catabolism
16096	1	0	0	0	1	polyisoprenoid metabolism
16094	1	0	0	0	1	polyprenol biosynthesis
16093	1	0	0	0	1	polyprenol metabolism
16091	1	0	0	0	1	prenol biosynthesis
16090	1	0	0	0	1	prenol metabolism
42326	1	0	0	0	1	negative regulation of phosphorylation
42325	1	0	0	0	1	regulation of phosphorylation
42307	1	0	0	0	1	positive regulation of protein-nucleus import
42306	1	0	0	0	1	regulation of protein-nucleus import
16054	1	0	0	0	1	organic acid catabolism
16051	60	0	0	0	1	carbohydrate biosynthesis
16050	7	0	0	0	1	vesicle organization and biogenesis
16049	4	0	0	0	1	cell growth
16042	3	0	0	0	1	lipid catabolism
16036	3	0	0	0	1	cellular response to phosphate starvation
16032	1	0	0	0	1	viral life cycle
19985	1	0	0	0	1	bypass DNA synthesis
19954	76	0	0	0	1	asexual reproduction
19942	1	0	0	0	1	NEDD8 class-dependent protein catabolism
19935	8	0	0	0	1	cyclic-nucleotide-mediated signaling
19933	8	0	0	0	1	cAMP-mediated signaling
19932	15	0	0	0	1	second-messenger-mediated signaling
19915	2	0	0	0	1	lipid storage
46689	1	0	0	0	1	response to mercury ion
46688	3	0	0	0	1	response to copper ion
46686	2	0	0	0	1	response to cadmium ion
46685	1	0	0	0	1	response to arsenate
46677	1	0	0	0	1	response to antibiotic
42244	24	0	0	0	1	spore wall assembly
30261	27	0	0	0	1	chromosome condensation
42221	115	0	0	1	1	response to chemical substance
30259	1	0	0	0	1	lipid glycosylation
30258	1	0	0	0	1	lipid modification
42219	3	0	0	0	1	amino acid derivative catabolism
42214	1	0	0	0	1	terpene metabolism
8360	2	0	0	0	1	regulation of cell shape
30242	2	0	0	0	1	peroxisome degradation
8333	1	0	0	0	1	endosome to lysosome transport
8315	1	0	0	0	1	meiotic G2/MI transition
19860	1	0	0	0	1	uracil metabolism
19858	1	0	0	0	1	cytosine metabolism
19836	1	0	0	0	1	hemolysis
19835	1	0	0	0	1	cytolysis
42183	2	0	0	0	1	formate catabolism
42180	4	0	0	0	1	ketone metabolism
46520	2	0	0	0	1	sphingoid biosynthesis
42167	1	0	0	0	1	heme catabolism
46519	8	0	0	0	1	sphingoid metabolism
46516	1	0	0	0	1	hypusine metabolism
46515	1	0	0	0	1	hypusine biosynthesis
46513	2	0	0	0	1	ceramide biosynthesis
8299	5	0	0	0	1	isoprenoid biosynthesis
8298	9	0	0	0	1	mRNA localization, intracellular
46502	1	0	0	0	1	uroporphyrinogen III metabolism
42149	1	0	0	0	1	cellular response to glucose starvation
42148	1	0	0	0	1	strand invasion
42147	10	0	0	0	1	retrograde transport, endosome to Golgi
42145	7	0	0	0	1	homotypic vacuole fusion, non-autophagic
42144	16	0	0	0	1	vacuole fusion, non-autophagic
30174	1	0	0	0	1	DNA replication licensing
8283	571	0	0	20	1	cell proliferation
30162	2	0	0	0	1	regulation of proteolysis and peptidolysis
8277	1	0	0	0	1	regulation of G-protein coupled receptor protein signaling pathway
8272	3	0	0	0	1	sulfate transport
30149	1	0	0	0	1	sphingolipid catabolism
8219	28	0	0	0	1	cell death
19795	6	0	0	0	1	nonprotein amino acid biosynthesis
19794	9	0	0	0	1	nonprotein amino acid metabolism
19754	2	0	0	0	1	one-carbon compound catabolism
19751	8	0	0	0	1	polyol metabolism
19748	1	0	0	0	1	secondary metabolism
19740	14	0	0	0	1	nitrogen utilization
19722	7	0	0	0	1	calcium-mediated signaling
46497	2	0	0	0	1	nicotinate nucleotide metabolism
46488	2	0	0	0	1	phosphatidylinositol metabolism
46487	5	0	0	0	1	glyoxylate metabolism
46486	10	0	0	0	1	glycerolipid metabolism
46482	1	0	0	0	1	para-aminobenzoic acid metabolism
46475	1	0	0	0	1	glycerophospholipid catabolism
46473	1	0	0	0	1	phosphatidic acid metabolism
46466	2	0	0	0	1	membrane lipid catabolism
46463	2	0	0	0	1	acylglycerol biosynthesis
46460	2	0	0	0	1	neutral lipid biosynthesis
46459	2	0	0	0	1	short-chain fatty acid metabolism
46458	1	0	0	0	1	hexadecanal metabolism
46444	1	0	0	0	1	FMN metabolism
46443	1	0	0	0	1	FAD metabolism
42061	1	0	0	0	1	entry into meiosis
42044	3	0	0	0	1	fluid transport
30071	2	0	0	0	1	regulation of mitotic metaphase/anaphase transition
30050	1	0	0	0	1	vesicle transport along actin filament
30048	1	0	0	0	1	actin filament-based movement
30042	2	0	0	0	1	actin filament depolymerization
30041	1	0	0	0	1	actin filament polymerization
8156	1	0	0	0	1	negative regulation of DNA replication
45996	2	0	0	0	1	negative regulation of transcription by pheromones
8154	7	0	0	0	1	actin polymerization and/or depolymerization
8150	5674	0	0	491	1	biological_process
45990	3	0	0	0	1	regulation of transcription by carbon catabolites
30037	4	0	0	0	1	cell cycle-dependent actin filament reorganization
30031	1	0	0	0	1	cell projection biogenesis
30030	1	0	0	0	1	cell projection organization and biogenesis
30007	3	0	0	0	1	potassium ion homeostasis
30001	46	0	0	0	1	metal ion transport
45955	1	0	0	0	1	negative regulation of calcium ion-dependent exocytosis
45936	1	0	0	0	1	negative regulation of phosphate metabolism
45922	1	0	0	0	1	negative regulation of fatty acid metabolism
45920	1	0	0	0	1	negative regulation of exocytosis
19675	1	0	0	0	1	NAD phosphorylation and dephosphorylation
19673	2	0	0	0	1	GDP-mannose metabolism
45913	1	0	0	0	1	positive regulation of carbohydrate metabolism
45912	9	0	0	0	1	negative regulation of carbohydrate metabolism
45910	2	0	0	0	1	negative regulation of DNA recombination
19660	6	0	0	0	1	glycolytic fermentation
19655	5	0	0	0	1	ethanol fermentation
19654	1	0	0	0	1	acetate fermentation
19650	1	0	0	0	1	butanediol fermentation
19649	1	0	0	0	1	formaldehyde assimilation
19627	1	0	0	0	1	urea metabolism
7624	1	0	0	0	1	ultradian rhythm
7622	1	0	0	0	1	rhythmic behavior
7610	1	0	0	0	1	behavior
46395	1	0	0	0	1	carboxylic acid catabolism
7606	3	0	0	0	1	sensory perception of chemical stimulus
7600	3	0	0	0	1	sensory perception
46364	32	0	0	0	1	monosaccharide biosynthesis
46352	7	0	0	0	1	disaccharide catabolism
46351	2	0	0	0	1	disaccharide biosynthesis
46349	3	0	0	0	1	amino sugar biosynthesis
46337	5	0	0	0	1	phosphatidylethanolamine metabolism
46335	5	0	0	0	1	ethanolamine biosynthesis
8064	1	0	0	0	1	regulation of actin polymerization and/or depolymerization
8054	13	0	0	0	1	cyclin catabolism
8053	3	0	0	0	1	mitochondrial fusion
45876	1	0	0	0	1	positive regulation of sister chromatid cohesion
45835	5	0	0	0	1	negative regulation of meiosis
45821	3	0	0	0	1	positive regulation of glycolysis
45815	8	0	0	0	1	positive regulation of gene expression, epigenetic
19566	4	0	0	0	1	arabinose metabolism
19563	3	0	0	0	1	glycerol catabolism
7584	2	0	0	0	1	response to nutrients
7580	1	0	0	0	1	extrachromosomal circular DNA accumulation during cell aging
19547	1	0	0	0	1	arginine catabolism to ornithine
19541	5	0	0	0	1	propionate metabolism
7571	2	0	0	0	1	age-dependent general metabolic decline
7569	23	0	0	0	1	cell aging
7568	24	0	0	0	1	aging
7535	1	0	0	0	1	donor preference
7534	11	0	0	0	1	gene conversion at MAT locus
7533	13	0	0	0	1	mating-type switching/recombination
7532	4	0	0	0	1	regulation of transcription, mating-type specific
7531	16	0	0	0	1	mating-type determination
7530	16	0	0	0	1	sex determination
46294	1	0	0	0	1	formaldehyde catabolism
46292	2	0	0	0	1	formaldehyde metabolism
46246	1	0	0	0	1	terpene biosynthesis
