# Supplementary material for: Growth control of the eukaryote cell: a systems biology study in yeast
Source: J Biol. 2007 Apr 30;6(2):4. doi: 10.1186/jbiol54 (PMC2373899; doi:10.1186/jbiol54)
Supplement: Additional data file 2 — Supplementary tables S1-S30. [file jbiol54-S2.zip › Table S6 SGOliver.xls]

## Sheet: GO Up MolFunct
GO ID	Total	Under	Over	Change	P-Value (Changed)	Term
45182	54	0	0	17	0	translation regulator activity
16876	36	0	0	12	0	ligase activity, forming aminoacyl-tRNA and related compounds
16875	36	0	0	12	0	ligase activity, forming carbon-oxygen bonds
16874	118	0	0	25	0	ligase activity
4812	36	0	0	12	0	tRNA ligase activity
16779	78	0	0	19	0	nucleotidyltransferase activity
5198	314	0	0	111	0	structural molecule activity
3899	32	0	0	13	0	DNA-directed RNA polymerase activity
3743	28	0	0	13	0	translation initiation factor activity
3735	201	0	0	106	0	structural constituent of ribosome
8452	37	0	0	12	0	RNA ligase activity
8135	44	0	0	17	0	translation factor activity, nucleic acid binding
16886	40	0	0	12	0.0001	ligase activity, forming phosphoric ester bonds
8565	38	0	0	11	0.0003	protein transporter activity
3723	271	0	0	40	0.0005	RNA binding
16740	590	0	0	73	0.0007	transferase activity
16883	10	0	0	5	0.0008	other carbon-nitrogen ligase activity
16778	7	0	0	4	0.0016	diphosphotransferase activity
3824	1726	0	0	178	0.0021	catalytic activity
16645	12	0	0	5	0.0022	oxidoreductase activity, acting on the CH-NH group of donors
16879	64	0	0	13	0.0028	ligase activity, forming carbon-nitrogen bonds
3676	510	0	0	62	0.0029	nucleic acid binding
30515	30	0	0	8	0.0031	snoRNA binding
8175	13	0	0	5	0.0034	tRNA methyltransferase activity
4749	5	0	0	3	0.0056	ribose-phosphate diphosphokinase activity
16423	5	0	0	3	0.0056	tRNA (guanine) methyltransferase activity
8173	21	0	0	6	0.0071	RNA methyltransferase activity
4488	2	0	0	2	0.0075	methylenetetrahydrofolate dehydrogenase (NADP+) activity
4477	2	0	0	2	0.0075	methenyltetrahydrofolate cyclohydrolase activity
4329	2	0	0	2	0.0075	formate-tetrahydrofolate ligase activity
8176	2	0	0	2	0.0075	tRNA (guanine-N7-)-methyltransferase activity
16646	10	0	0	4	0.0076	oxidoreductase activity, acting on the CH-NH group of donors, NAD or NADP as acceptor
19238	7	0	0	3	0.0173	cyclohydrolase activity
8168	80	0	0	13	0.0187	methyltransferase activity
9922	3	0	0	2	0.0211	fatty acid elongase activity
16882	3	0	0	2	0.0211	cyclo-ligase activity
4826	3	0	0	2	0.0211	phenylalanine-tRNA ligase activity
4486	3	0	0	2	0.0211	methylenetetrahydrofolate dehydrogenase activity
5	3	0	0	2	0.0211	ribosomal chaperone activity
9003	3	0	0	2	0.0211	signal peptidase activity
16741	82	0	0	13	0.0226	transferase activity, transferring one-carbon groups
16763	15	0	0	4	0.0349	transferase activity, transferring pentosyl groups
16462	9	0	0	3	0.0364	pyrophosphatase activity
8320	9	0	0	3	0.0364	protein carrier activity
16818	171	0	0	22	0.0372	hydrolase activity, acting on acid anhydrides, in phosphorus-containing anhydrides
3754	81	0	0	12	0.0443	chaperone activity
16944	17	0	0	4	0.0531	Pol II transcription elongation factor activity
4004	25	0	0	5	0.0592	ATP-dependent RNA helicase activity
8186	25	0	0	5	0.0592	RNA-dependent ATPase activity
8757	58	0	0	9	0.0593	S-adenosylmethionine-dependent methyltransferase activity
16757	85	0	0	12	0.0604	transferase activity, transferring glycosyl groups
16840	5	0	0	2	0.0626	carbon-nitrogen lyase activity
16742	5	0	0	2	0.0626	hydroxymethyl-, formyl- and related transferase activity
9055	5	0	0	2	0.0626	electron carrier activity
3746	11	0	0	3	0.0628	translation elongation factor activity
5048	18	0	0	4	0.0638	signal sequence binding
42277	18	0	0	4	0.0638	peptide binding
16836	26	0	0	5	0.0683	hydro-lyase activity
16835	35	0	0	6	0.0767	carbon-oxygen lyase activity
16817	217	0	0	25	0.0826	hydrolase activity, acting on acid anhydrides
45703	1	0	0	1	0.0865	ketoreductase activity
45134	1	0	0	1	0.0865	uridine diphosphatase activity
774	1	0	0	1	0.0865	adenyl-nucleotide exchange factor activity
9982	1	0	0	1	0.0865	pseudouridine synthase activity
16889	1	0	0	1	0.0865	endodeoxyribonuclease activity, producing other than 5'-phosphomonoesters
16880	1	0	0	1	0.0865	acid-ammonia (or amide) ligase activity
16857	1	0	0	1	0.0865	racemase and epimerase activity, acting on carbohydrates and derivatives
4845	1	0	0	1	0.0865	uracil phosphoribosyltransferase activity
16802	1	0	0	1	0.0865	trialkylsulfonium hydrolase activity
4821	1	0	0	1	0.0865	histidine-tRNA ligase activity
4819	1	0	0	1	0.0865	glutamine-tRNA ligase activity
4817	1	0	0	1	0.0865	cysteine-tRNA ligase activity
4813	1	0	0	1	0.0865	alanine-tRNA ligase activity
4809	1	0	0	1	0.0865	tRNA (guanine-N2-)-methyltransferase activity
16768	1	0	0	1	0.0865	spermine synthase activity
4766	1	0	0	1	0.0865	spermidine synthase activity
16726	1	0	0	1	0.0865	oxidoreductase activity, acting on CH2 groups, NAD or NADP as acceptor
4750	1	0	0	1	0.0865	ribulose-phosphate 3-epimerase activity
332	1	0	0	1	0.0865	template for synthesis of G-rich strand of telomere DNA activity
16649	1	0	0	1	0.0865	oxidoreductase activity, acting on the CH-NH group of donors, quinone or similar compound as acceptor
4647	1	0	0	1	0.0865	phosphoserine phosphatase activity
4644	1	0	0	1	0.0865	phosphoribosylglycinamide formyltransferase activity
4641	1	0	0	1	0.0865	phosphoribosylformylglycinamidine cyclo-ligase activity
4637	1	0	0	1	0.0865	phosphoribosylamine-glycine ligase activity
252	1	0	0	1	0.0865	C-3 sterol dehydrogenase (C-4 sterol decarboxylase) activity
4605	1	0	0	1	0.0865	phosphatidate cytidylyltransferase activity
4604	1	0	0	1	0.0865	phosphoadenylyl-sulfate reductase (thioredoxin) activity
215	1	0	0	1	0.0865	tRNA 2'-phosphotransferase activity
210	1	0	0	1	0.0865	NAD+ diphosphatase activity
4592	1	0	0	1	0.0865	pantoate-beta-alanine ligase activity
4583	1	0	0	1	0.0865	dolichyl-phosphate-glucose-glycolipid alpha-glucosyltransferase activity
4581	1	0	0	1	0.0865	dolichyl-phosphate beta-glucosyltransferase activity
179	1	0	0	1	0.0865	rRNA (adenine-N6,N6-)-dimethyltransferase activity
4502	1	0	0	1	0.0865	kynurenine 3-monooxygenase activity
16433	1	0	0	1	0.0865	rRNA (adenine) methyltransferase activity
16428	1	0	0	1	0.0865	tRNA (cytosine-5-)-methyltransferase activity
16427	1	0	0	1	0.0865	tRNA (cytosine)-methyltransferase activity
4424	1	0	0	1	0.0865	imidazoleglycerol-phosphate dehydratase activity
4409	1	0	0	1	0.0865	homoaconitate hydratase activity
4400	1	0	0	1	0.0865	histidinol-phosphate transaminase activity
31	1	0	0	1	0.0865	mannosylphosphate transferase activity
3975	1	0	0	1	0.0865	UDP-N-acetylglucosamine-dolichyl-phosphate N-acetylglucosaminephosphotransferase activity
3952	1	0	0	1	0.0865	NAD+ synthase (glutamine-hydrolyzing) activity
3932	1	0	0	1	0.0865	SAR small monomeric GTPase activity
4382	1	0	0	1	0.0865	guanosine-diphosphatase activity
4376	1	0	0	1	0.0865	glycolipid mannosyltransferase activity
4363	1	0	0	1	0.0865	glutathione synthase activity
4356	1	0	0	1	0.0865	glutamate-ammonia ligase activity
4309	1	0	0	1	0.0865	exopolyphosphatase activity
3879	1	0	0	1	0.0865	ATP phosphoribosyltransferase activity
3861	1	0	0	1	0.0865	3-isopropylmalate dehydratase activity
3848	1	0	0	1	0.0865	2-amino-4-hydroxy-6-hydroxymethyldihydropteridine diphosphokinase activity
8686	1	0	0	1	0.0865	3,4 dihydroxy-2-butanone-4-phosphate synthase activity
8665	1	0	0	1	0.0865	2'-phosphotransferase activity
16211	1	0	0	1	0.0865	ammonia ligase activity
9049	1	0	0	1	0.0865	aspartic-type signal peptidase activity
16149	1	0	0	1	0.0865	translation release factor activity, codon specific
4170	1	0	0	1	0.0865	dUTP diphosphatase activity
4164	1	0	0	1	0.0865	diphthine synthase activity
4156	1	0	0	1	0.0865	dihydropteroate synthase activity
4151	1	0	0	1	0.0865	dihydroorotase activity
4150	1	0	0	1	0.0865	dihydroneopterin aldolase activity
4146	1	0	0	1	0.0865	dihydrofolate reductase activity
4142	1	0	0	1	0.0865	diacylglycerol cholinephosphotransferase activity
4141	1	0	0	1	0.0865	dethiobiotin synthase activity
4130	1	0	0	1	0.0865	cytochrome-c peroxidase activity
4109	1	0	0	1	0.0865	coproporphyrinogen oxidase activity
4107	1	0	0	1	0.0865	chorismate synthase activity
8486	1	0	0	1	0.0865	diphosphoinositol-polyphosphate diphosphatase activity
30337	1	0	0	1	0.0865	DNA polymerase processivity factor activity
4048	1	0	0	1	0.0865	anthranilate phosphoribosyltransferase activity
4020	1	0	0	1	0.0865	adenylyl-sulfate kinase activity
4019	1	0	0	1	0.0865	adenylosuccinate synthase activity
4018	1	0	0	1	0.0865	adenylosuccinate lyase activity
4014	1	0	0	1	0.0865	adenosylmethionine decarboxylase activity
4013	1	0	0	1	0.0865	adenosylhomocysteinase activity
8193	1	0	0	1	0.0865	tRNA guanylyltransferase activity
8112	1	0	0	1	0.0865	nicotinamide N-methyltransferase activity
15230	1	0	0	1	0.0865	flavin-adenine dinucleotide transporter activity
16829	81	0	0	11	0.0876	lyase activity
5488	836	0	0	83	0.0882	binding
4175	54	0	0	8	0.0906	endopeptidase activity
16772	281	0	0	31	0.0914	transferase activity, transferring phosphorus-containing groups
16859	13	0	0	3	0.0958	cis-trans isomerase activity
3755	13	0	0	3	0.0958	peptidyl-prolyl cis-trans isomerase activity
3724	39	0	0	6	0.1158	RNA helicase activity
3711	22	0	0	4	0.1165	transcriptional elongation regulator activity
4596	7	0	0	2	0.1171	peptide alpha-N-acetyltransferase activity
4372	7	0	0	2	0.1171	glycine hydroxymethyltransferase activity
19200	15	0	0	3	0.1342	carbohydrate kinase activity
4312	8	0	0	2	0.1475	fatty-acid synthase activity
16769	16	0	0	3	0.1552	transferase activity, transferring nitrogenous groups
8483	16	0	0	3	0.1552	transaminase activity
5371	2	0	0	1	0.1655	tricarboxylate carrier activity
16854	2	0	0	1	0.1655	racemase and epimerase activity
16850	2	0	0	1	0.1655	other lyase activity
16842	2	0	0	1	0.1655	amidine-lyase activity
16812	2	0	0	1	0.1655	hydrolase activity, acting on carbon-nitrogen (but not peptide) bonds, in cyclic amides
16801	2	0	0	1	0.1655	hydrolase activity, acting on ether bonds
4830	2	0	0	1	0.1655	tryptophan-tRNA ligase activity
4829	2	0	0	1	0.1655	threonine-tRNA ligase activity
4828	2	0	0	1	0.1655	serine-tRNA ligase activity
4825	2	0	0	1	0.1655	methionine-tRNA ligase activity
4823	2	0	0	1	0.1655	leucine-tRNA ligase activity
4816	2	0	0	1	0.1655	asparagine-tRNA ligase activity
4794	2	0	0	1	0.1655	threonine ammonia-lyase activity
17110	2	0	0	1	0.1655	nucleoside-diphosphatase activity
4643	2	0	0	1	0.1655	phosphoribosylaminoimidazolecarboxamide formyltransferase activity
17070	2	0	0	1	0.1655	U6 snRNA binding
5047	2	0	0	1	0.1655	signal recognition particle binding
16565	2	0	0	1	0.1655	general transcriptional repressor activity
4588	2	0	0	1	0.1655	orotate phosphoribosyltransferase activity
4489	2	0	0	1	0.1655	methylenetetrahydrofolate reductase (NADPH) activity
4478	2	0	0	1	0.1655	methionine adenosyltransferase activity
4427	2	0	0	1	0.1655	inorganic diphosphatase activity
3994	2	0	0	1	0.1655	aconitate hydratase activity
3937	2	0	0	1	0.1655	IMP cyclohydrolase activity
8793	2	0	0	1	0.1655	aromatic-amino-acid transaminase activity
4326	2	0	0	1	0.1655	tetrahydrofolylpolyglutamate synthase activity
4325	2	0	0	1	0.1655	ferrochelatase activity
3883	2	0	0	1	0.1655	CTP synthase activity
3852	2	0	0	1	0.1655	2-isopropylmalate synthase activity
4084	2	0	0	1	0.1655	branched-chain-amino-acid transaminase activity
4017	2	0	0	1	0.1655	adenylate kinase activity
8192	2	0	0	1	0.1655	RNA guanylyltransferase activity
16814	17	0	0	3	0.1771	hydrolase activity, acting on carbon-nitrogen (but not peptide) bonds, in cyclic amidines
171	9	0	0	2	0.1793	ribonuclease MRP activity
8026	36	0	0	5	0.1962	ATP-dependent helicase activity
175	18	0	0	3	0.1997	3'-5'-exoribonuclease activity
16780	10	0	0	2	0.2119	phosphotransferase activity, for other substituted phosphate groups
30	37	0	0	5	0.2119	mannosyltransferase activity
16870	3	0	0	1	0.2376	intramolecular transferase activity, transferring other groups
16841	3	0	0	1	0.2376	ammonia-lyase activity
16838	3	0	0	1	0.2376	carbon-oxygen lyase activity, acting on phosphates
16709	3	0	0	1	0.2376	oxidoreductase activity, acting on paired donors, with incorporation or reduction of molecular oxygen, NAD or NADH as one donor, and incorporation of one atom of oxygen
16671	3	0	0	1	0.2376	oxidoreductase activity, acting on sulfur group of donors, disulfide as acceptor
16634	3	0	0	1	0.2376	oxidoreductase activity, acting on the CH-CH group of donors, oxygen as acceptor
17069	3	0	0	1	0.2376	snRNA binding
49	3	0	0	1	0.2376	tRNA binding
48	3	0	0	1	0.2376	peptidyltransferase activity
8649	3	0	0	1	0.2376	rRNA methyltransferase activity
3747	3	0	0	1	0.2376	translation release factor activity
4067	3	0	0	1	0.2376	asparaginase activity
8106	3	0	0	1	0.2376	alcohol dehydrogenase (NADP+) activity
4526	11	0	0	2	0.2451	ribonuclease P activity
16887	153	0	0	16	0.247	ATPase activity
16758	70	0	0	8	0.2561	transferase activity, transferring hexosyl groups
8170	21	0	0	3	0.2709	N-methyltransferase activity
46961	12	0	0	2	0.2784	hydrogen-transporting ATPase activity, rotational mechanism
30554	12	0	0	2	0.2784	adenyl nucleotide binding
17076	22	0	0	3	0.2953	purine nucleotide binding
16407	42	0	0	5	0.2958	acetyltransferase activity
16746	84	0	0	9	0.3002	transferase activity, transferring acyl groups
19201	4	0	0	1	0.3036	nucleotide kinase activity
5525	4	0	0	1	0.3036	GTP binding
16832	4	0	0	1	0.3036	aldehyde-lyase activity
16654	4	0	0	1	0.3036	oxidoreductase activity, acting on NADH or NADPH, disulfide as acceptor
4682	4	0	0	1	0.3036	protein kinase CK2 activity
4497	4	0	0	1	0.3036	monooxygenase activity
16228	4	0	0	1	0.3036	aldolase activity
3720	4	0	0	1	0.3036	telomerase activity
8536	4	0	0	1	0.3036	RAN protein binding
8513	4	0	0	1	0.3036	organic cation porter activity
30295	4	0	0	1	0.3036	protein kinase activator activity
42134	4	0	0	1	0.3036	rRNA primary transcript binding
8079	4	0	0	1	0.3036	translation termination factor activity
8060	4	0	0	1	0.3036	ARF GTPase activator activity
46527	13	0	0	2	0.3116	glucosyltransferase activity
8080	13	0	0	2	0.3116	N-acetyltransferase activity
16765	33	0	0	4	0.3181	transferase activity, transferring alkyl or aryl (other than methyl) groups
16896	23	0	0	3	0.3198	exoribonuclease activity, producing 5'-phosphomonoesters
4532	23	0	0	3	0.3198	exoribonuclease activity
166	23	0	0	3	0.3198	nucleotide binding
16881	44	0	0	5	0.3308	acid-D-amino acid ligase activity
16684	14	0	0	2	0.3445	oxidoreductase activity, acting on peroxide as acceptor
15631	14	0	0	2	0.3445	tubulin binding
16853	45	0	0	5	0.3485	isomerase activity
42623	99	0	0	10	0.3514	ATPase activity, coupled
19209	5	0	0	1	0.3638	kinase activator activity
19001	5	0	0	1	0.3638	guanyl nucleotide binding
16755	5	0	0	1	0.3638	transferase activity, transferring amino-acyl groups
16725	5	0	0	1	0.3638	oxidoreductase activity, acting on CH2 groups
4707	5	0	0	1	0.3638	MAP kinase activity
17169	5	0	0	1	0.3638	CDP-alcohol phosphatidyltransferase activity
4602	5	0	0	1	0.3638	glutathione peroxidase activity
4406	5	0	0	1	0.3638	H3/H4 histone acetyltransferase activity
26	5	0	0	1	0.3638	alpha-1,2-mannosyltransferase activity
9	5	0	0	1	0.3638	alpha-1,6-mannosyltransferase activity
3893	5	0	0	1	0.3638	epsilon DNA polymerase activity
15174	5	0	0	1	0.3638	basic amino acid transporter activity
3887	25	0	0	3	0.3688	DNA-directed DNA polymerase activity
8415	68	0	0	7	0.3731	acyltransferase activity
4549	15	0	0	2	0.3768	tRNA-specific ribonuclease activity
16810	58	0	0	6	0.3865	hydrolase activity, acting on carbon-nitrogen (but not peptide) bonds
16747	69	0	0	7	0.3877	transferase activity, transferring groups other than amino-acyl groups
8408	26	0	0	3	0.3931	3'-5'-exonuclease activity
8248	48	0	0	5	0.4017	pre-mRNA splicing factor activity
16410	16	0	0	2	0.4085	N-acyltransferase activity
4169	6	0	0	1	0.4189	dolichyl-phosphate-mannose-protein mannosyltransferase activity
4028	6	0	0	1	0.4189	aldehyde dehydrogenase activity
4402	17	0	0	2	0.4394	histone acetyltransferase activity
4009	28	0	0	3	0.4409	ATP-binding cassette (ABC) transporter activity
4386	73	0	0	7	0.446	helicase activity
5386	120	0	0	11	0.4662	carrier activity
16884	7	0	0	1	0.4692	carbon-nitrogen ligase activity, with glutamine as amido-N-donor
16705	7	0	0	1	0.4692	oxidoreductase activity, acting on paired donors, with incorporation or reduction of molecular oxygen
4693	7	0	0	1	0.4692	cyclin-dependent protein kinase activity
3964	7	0	0	1	0.4692	RNA-directed DNA polymerase activity
15101	7	0	0	1	0.4692	organic cation transporter activity
16891	19	0	0	2	0.4983	endoribonuclease activity, producing 5'-phosphomonoesters
16820	54	0	0	5	0.5058	hydrolase activity, acting on acid anhydrides, catalyzing transmembrane movement of substances
4540	54	0	0	5	0.5058	ribonuclease activity
42626	54	0	0	5	0.5058	ATPase activity, coupled to transmembrane movement of substances
5096	31	0	0	3	0.5095	GTPase activator activity
19205	8	0	0	1	0.5151	nucleobase, nucleoside, nucleotide kinase activity
4730	8	0	0	1	0.5151	pseudouridylate synthase activity
16667	8	0	0	1	0.5151	oxidoreductase activity, acting on sulfur group of donors
4680	8	0	0	1	0.5151	casein kinase activity
42800	8	0	0	1	0.5151	histone lysine N-methyltransferase activity (H3-K4 specific)
30508	8	0	0	1	0.5151	thiol-disulfide exchange intermediate activity
4190	8	0	0	1	0.5151	aspartic-type endopeptidase activity
15405	55	0	0	5	0.5225	P-P-bond-hydrolysis-driven transporter activity
18024	9	0	0	1	0.5571	histone-lysine N-methyltransferase activity
16776	9	0	0	1	0.5571	phosphotransferase activity, phosphate group as acceptor
5100	9	0	0	1	0.5571	Rho GTPase activator activity
19843	9	0	0	1	0.5571	rRNA binding
42054	9	0	0	1	0.5571	histone methyltransferase activity
5489	22	0	0	2	0.5789	electron transporter activity
5524	10	0	0	1	0.5955	ATP binding
4576	10	0	0	1	0.5955	oligosaccharyl transferase activity
46912	10	0	0	1	0.5955	transferase activity, transferring acyl groups, acyl groups converted into alkyl on transfer
3684	10	0	0	1	0.5955	damaged DNA binding
15223	10	0	0	1	0.5955	vitamin/cofactor transporter activity
16866	11	0	0	1	0.6305	intramolecular transferase activity
4725	11	0	0	1	0.6305	protein-tyrosine-phosphatase activity
4702	11	0	0	1	0.6305	receptor signaling protein serine/threonine kinase activity
16279	11	0	0	1	0.6305	protein-lysine N-methyltransferase activity
16278	11	0	0	1	0.6305	lysine N-methyltransferase activity
3697	11	0	0	1	0.6305	single-stranded DNA binding
4527	37	0	0	3	0.632	exonuclease activity
8233	112	0	0	9	0.6416	peptidase activity
16787	626	0	0	52	0.6486	hydrolase activity
3729	89	0	0	7	0.6598	mRNA binding
16651	12	0	0	1	0.6625	oxidoreductase activity, acting on NADH or NADPH
4521	26	0	0	2	0.671	endoribonuclease activity
3925	27	0	0	2	0.6913	small monomeric GTPase activity
42625	27	0	0	2	0.6913	ATPase activity, coupled to transmembrane movement of ions
30364	13	0	0	1	0.6918	cleavage/polyadenylation specificity factor activity
8047	54	0	0	4	0.6986	enzyme activator activity
15036	14	0	0	1	0.7185	disulfide oxidoreductase activity
3714	14	0	0	1	0.7185	transcription corepressor activity
30363	14	0	0	1	0.7185	pre-mRNA cleavage factor activity
8276	14	0	0	1	0.7185	protein methyltransferase activity
16830	29	0	0	2	0.7288	carbon-carbon lyase activity
5057	15	0	0	1	0.7429	receptor signaling protein activity
30559	15	0	0	1	0.7429	rRNA pseudouridylation guide activity
30558	15	0	0	1	0.7429	RNA pseudouridylation guide activity
30556	15	0	0	1	0.7429	rRNA modification guide activity
4722	30	0	0	2	0.7461	protein serine/threonine phosphatase activity
4518	85	0	0	6	0.7558	nuclease activity
15399	72	0	0	5	0.7581	primary active transporter activity
3924	46	0	0	3	0.7728	GTPase activity
50800	32	0	0	2	0.7778	hydrolase activity, acting on acid anhydrides, acting on GTP, involved in cellular and subcellular movement
16627	17	0	0	1	0.7855	oxidoreductase activity, acting on the CH-CH group of donors
16491	231	0	0	17	0.7941	oxidoreductase activity
4721	48	0	0	3	0.7973	phosphoprotein phosphatase activity
16620	18	0	0	1	0.8041	oxidoreductase activity, acting on the aldehyde or oxo group of donors, NAD or NADP as acceptor
16564	18	0	0	1	0.8041	transcriptional repressor activity
4520	18	0	0	1	0.8041	endodeoxyribonuclease activity
16811	34	0	0	2	0.806	hydrolase activity, acting on carbon-nitrogen (but not peptide) bonds, in linear amides
4842	35	0	0	2	0.8188	ubiquitin-protein ligase activity
4519	50	0	0	3	0.8196	endonuclease activity
16831	20	0	0	1	0.8366	carboxy-lyase activity
4536	20	0	0	1	0.8366	deoxyribonuclease activity
16903	21	0	0	1	0.8508	oxidoreductase activity, acting on the aldehyde or oxo group of donors
4674	69	0	0	4	0.8593	protein serine/threonine kinase activity
3682	22	0	0	1	0.8637	chromatin binding
8092	44	0	0	2	0.9043	cytoskeletal protein binding
3674	5678	0	0	491	0.9135	molecular_function
15078	46	0	0	2	0.9173	hydrogen ion transporter activity
30695	63	0	0	3	0.9191	GTPase regulator activity
15171	29	0	0	1	0.9279	amino acid transporter activity
15077	49	0	0	2	0.9337	monovalent inorganic cation transporter activity
16791	83	0	0	4	0.9369	phosphoric monoester hydrolase activity
3712	31	0	0	1	0.9399	transcription cofactor activity
15291	31	0	0	1	0.9399	porter activity
15290	31	0	0	1	0.9399	electrochemical potential-driven transporter activity
19887	33	0	0	1	0.9499	protein kinase regulator activity
3700	53	0	0	2	0.9509	transcription factor activity
5215	397	0	0	26	0.9532	transporter activity
8134	34	0	0	1	0.9542	transcription factor binding
5083	54	0	0	2	0.9544	small GTPase regulatory/interacting protein activity
42578	90	0	0	4	0.9588	phosphoric ester hydrolase activity
19207	36	0	0	1	0.9618	kinase regulator activity
5275	36	0	0	1	0.9618	amine/polyamine transporter activity
16788	205	0	0	11	0.9729	hydrolase activity, acting on ester bonds
16251	61	0	0	2	0.9733	general RNA polymerase II transcription factor activity
16301	198	0	0	10	0.9814	kinase activity
46943	44	0	0	1	0.9816	carboxylic acid transporter activity
4871	67	0	0	2	0.9833	signal transducer activity
5342	47	0	0	1	0.986	organic acid transporter activity
16614	70	0	0	2	0.9868	oxidoreductase activity, acting on CH-OH group of donors
5515	267	0	0	14	0.9882	protein binding
5200	49	0	0	1	0.9883	structural constituent of cytoskeleton
8324	95	0	0	3	0.9911	cation transporter activity
30555	54	0	0	1	0.9926	RNA modification guide activity
16616	61	0	0	1	0.9961	oxidoreductase activity, acting on the CH-OH group of donors, NAD or NADP as acceptor
4672	126	0	0	4	0.9962	protein kinase activity
30234	148	0	0	5	0.997	enzyme regulator activity
15075	118	0	0	3	0.9984	ion transporter activity
16773	168	0	0	5	0.9993	phosphotransferase activity, alcohol group as acceptor
3702	122	0	0	2	0.9998	RNA polymerase II transcription factor activity
3677	195	0	0	5	0.9999	DNA binding
15095	3	0	0	0	1	magnesium ion transporter activity
15088	3	0	0	0	1	copper uptake transporter activity
15087	1	0	0	0	1	cobalt ion transporter activity
15086	2	0	0	0	1	cadmium ion transporter activity
15085	4	0	0	0	1	calcium ion transporter activity
15082	30	0	0	0	1	di-, tri-valent inorganic cation transporter activity
15079	3	0	0	0	1	potassium ion transporter activity
15071	6	0	0	0	1	protein phosphatase type 2C activity
15039	1	0	0	0	1	NADPH-adrenodoxin reductase activity
15038	1	0	0	0	1	glutathione disulfide oxidoreductase activity
15037	1	0	0	0	1	peptide disulfide oxidoreductase activity
15035	5	0	0	0	1	protein disulfide oxidoreductase activity
15002	9	0	0	0	1	heme-copper terminal oxidase activity
46030	4	0	0	0	1	inositol trisphosphate phosphatase activity
46029	1	0	0	0	1	mannitol dehydrogenase activity
46027	1	0	0	0	1	phospholipid:diacylglycerol acyltransferase activity
45552	3	0	0	0	1	dihydrokaempferol 4-reductase activity
19239	10	0	0	0	1	deaminase activity
19237	6	0	0	0	1	centromeric DNA binding
19213	21	0	0	0	1	deacetylase activity
19212	2	0	0	0	1	phosphatase inhibitor activity
19211	1	0	0	0	1	phosphatase activator activity
19210	5	0	0	0	1	kinase inhibitor activity
19208	12	0	0	0	1	phosphatase regulator activity
19206	3	0	0	0	1	nucleoside kinase activity
19204	2	0	0	0	1	nucleotide phosphatase activity
19203	5	0	0	0	1	carbohydrate phosphatase activity
19202	3	0	0	0	1	amino acid kinase activity
45462	1	0	0	0	1	trichothecene 3-O-acetyltransferase activity
19187	1	0	0	0	1	beta-1,4-mannosyltransferase activity
19170	1	0	0	0	1	D-lactaldehyde dehydrogenase activity
19107	1	0	0	0	1	myristoyltransferase activity
19104	7	0	0	0	1	DNA N-glycosylase activity
1727	8	0	0	0	1	lipid kinase activity
45290	1	0	0	0	1	D-arabinose 1-dehydrogenase [NAD(P)+] activity
1671	2	0	0	0	1	ATPase stimulator activity
18456	7	0	0	0	1	aryl-alcohol dehydrogenase activity
45181	1	0	0	0	1	glutamate synthase activity, NADH or NADPH as acceptor
45153	1	0	0	0	1	electron transporter, transferring electrons within CoQH2-cytochrome c reductase complex activity
45142	1	0	0	0	1	triplex DNA binding
45140	1	0	0	0	1	inositol phosphoceramide synthase activity
45129	6	0	0	0	1	NAD-independent histone deacetylase activity
45118	1	0	0	0	1	azole transporter activity
1565	1	0	0	0	1	phorbol ester receptor activity
45015	1	0	0	0	1	HDEL sequence binding
18271	1	0	0	0	1	biotin-protein ligase activity
907	1	0	0	0	1	sulfonate dioxygenase activity
906	1	0	0	0	1	6,7-dimethyl-8-ribityllumazine synthase activity
810	1	0	0	0	1	diacylglycerol pyrophosphate phosphatase activity
773	1	0	0	0	1	phosphatidyl-N-methylethanolamine N-methyltransferase activity
739	2	0	0	0	1	DNA strand annealing activity
721	1	0	0	0	1	(R,R)-butanediol dehydrogenase activity
703	3	0	0	0	1	pyrimidine-specific oxidized base lesion DNA N-glycosylase activity
702	4	0	0	0	1	oxidized base lesion DNA N-glycosylase activity
5554	2139	0	0	105	1	molecular_function unknown
5548	12	0	0	0	1	phospholipid transporter activity
5545	6	0	0	0	1	phosphatidylinositol binding
5543	11	0	0	0	1	phospholipid binding
5541	2	0	0	0	1	acyl-CoA or acyl binding
5537	3	0	0	0	1	mannose binding
5536	2	0	0	0	1	glucose binding
5529	5	0	0	0	1	sugar binding
5519	5	0	0	0	1	cytoskeletal regulatory protein binding
5509	2	0	0	0	1	calcium ion binding
5507	2	0	0	0	1	copper ion binding
5496	7	0	0	0	1	steroid binding
5487	1	0	0	0	1	nucleocytoplasmic transporter activity
5486	9	0	0	0	1	t-SNARE activity
5485	15	0	0	0	1	v-SNARE activity
5484	24	0	0	0	1	SNAP receptor activity
5483	1	0	0	0	1	soluble NSF attachment protein activity
5478	30	0	0	0	1	intracellular transporter activity
5477	1	0	0	0	1	pyruvate carrier activity
5476	1	0	0	0	1	carnitine/acyl carnitine carrier activity
5471	3	0	0	0	1	ATP:ADP antiporter activity
5469	1	0	0	0	1	succinate:fumarate antiporter activity
5462	1	0	0	0	1	UDP-N-acetylglucosamine transporter activity
5459	1	0	0	0	1	UDP-galactose transporter activity
5451	1	0	0	0	1	monovalent cation:proton antiporter activity
5436	1	0	0	0	1	sodium:phosphate symporter activity
50839	3	0	0	0	1	cell adhesion molecule binding
50833	1	0	0	0	1	pyruvate transporter activity
16972	2	0	0	0	1	thiol oxidase activity
16948	1	0	0	0	1	iron hydrogenase activity
16929	2	0	0	0	1	SUMO-specific protease activity
16906	1	0	0	0	1	sterol 3-beta-glucosyltransferase activity
16902	1	0	0	0	1	oxidoreductase activity, acting on the CH-OH group of donors, other acceptors
4934	1	0	0	0	1	mating-type alpha-factor pheromone receptor activity
4933	1	0	0	0	1	mating-type a-factor pheromone receptor activity
4932	2	0	0	0	1	mating-type factor pheromone receptor activity
4930	3	0	0	0	1	G-protein coupled receptor activity
5388	3	0	0	0	1	calcium-transporting ATPase activity
5385	5	0	0	0	1	zinc ion transporter activity
5384	4	0	0	0	1	manganese ion transporter activity
5381	7	0	0	0	1	iron ion transporter activity
5375	4	0	0	0	1	copper ion transporter activity
5365	2	0	0	0	1	myo-inositol transporter activity
5364	1	0	0	0	1	maltose:hydrogen symporter activity
5363	3	0	0	0	1	maltose transporter activity
5355	14	0	0	0	1	glucose transporter activity
5354	5	0	0	0	1	galactose transporter activity
5353	11	0	0	0	1	fructose transporter activity
5352	2	0	0	0	1	alpha-glucoside:hydrogen symporter activity
5351	2	0	0	0	1	sugar porter activity
5350	4	0	0	0	1	pyrimidine transporter activity
5345	3	0	0	0	1	purine transporter activity
5338	4	0	0	0	1	nucleotide-sugar transporter activity
5337	2	0	0	0	1	nucleoside transporter activity
5331	1	0	0	0	1	gamma-aminobutyric acid transporter activity
5324	2	0	0	0	1	long-chain fatty acid transporter activity
5319	15	0	0	0	1	lipid transporter activity
5315	5	0	0	0	1	inorganic phosphate transporter activity
5313	1	0	0	0	1	L-glutamate transporter activity
5310	2	0	0	0	1	dicarboxylic acid transporter activity
16899	1	0	0	0	1	oxidoreductase activity, acting on the CH-OH group of donors, oxygen as acceptor
16898	4	0	0	0	1	oxidoreductase activity, acting on the CH-OH group of donors, cytochrome as acceptor
16895	1	0	0	0	1	exodeoxyribonuclease activity, producing 5'-phosphomonoesters
16892	4	0	0	0	1	endoribonuclease activity, producing other than 5'-phosphomonoesters
16885	4	0	0	0	1	ligase activity, forming carbon-carbon bonds
16878	4	0	0	0	1	acid-thiol ligase activity
16877	9	0	0	0	1	ligase activity, forming carbon-sulfur bonds
16873	3	0	0	0	1	other isomerase activity
16872	1	0	0	0	1	intramolecular lyase activity
16868	7	0	0	0	1	intramolecular transferase activity, phosphotransferases
16867	1	0	0	0	1	intramolecular transferase activity, transferring acyl groups
16864	5	0	0	0	1	intramolecular isomerase activity, transposing S-S bonds
16863	4	0	0	0	1	intramolecular isomerase activity, transposing C=C bonds
16861	6	0	0	0	1	intramolecular isomerase activity, interconverting aldoses and ketoses
16860	15	0	0	0	1	intramolecular isomerase activity
16855	1	0	0	0	1	racemase and epimerase activity, acting on amino acids and derivatives
4888	13	0	0	0	1	transmembrane receptor activity
16849	1	0	0	0	1	phosphorus-oxygen lyase activity
16846	9	0	0	0	1	carbon-sulfur lyase activity
4872	22	0	0	0	1	receptor activity
16839	7	0	0	0	1	other carbon-oxygen lyase activity
16834	1	0	0	0	1	other carbon-carbon lyase activity
16833	5	0	0	0	1	oxo-acid-lyase activity
4866	3	0	0	0	1	endopeptidase inhibitor activity
4864	2	0	0	0	1	protein phosphatase inhibitor activity
4862	1	0	0	0	1	cAMP-dependent protein kinase inhibitor activity
4861	2	0	0	0	1	cyclin-dependent protein kinase inhibitor activity
4860	4	0	0	0	1	protein kinase inhibitor activity
16823	1	0	0	0	1	hydrolase activity, acting on acid carbon-carbon bonds, in ketonic substances
16822	1	0	0	0	1	hydrolase activity, acting on acid carbon-carbon bonds
4857	17	0	0	0	1	enzyme inhibitor activity
4856	1	0	0	0	1	xylulokinase activity
4853	1	0	0	0	1	uroporphyrinogen decarboxylase activity
4852	1	0	0	0	1	uroporphyrinogen-III synthase activity
4851	1	0	0	0	1	uroporphyrin-III C-methyltransferase activity
16816	2	0	0	0	1	hydrolase activity, acting on carbon-nitrogen (but not peptide) bonds, in other compounds
16813	3	0	0	0	1	hydrolase activity, acting on carbon-nitrogen (but not peptide) bonds, in linear amidines
4849	2	0	0	0	1	uridine kinase activity
4848	1	0	0	0	1	ureidoglycolate hydrolase activity
4847	1	0	0	0	1	urea carboxylase activity
4844	1	0	0	0	1	uracil DNA N-glycosylase activity
4843	17	0	0	0	1	ubiquitin-specific protease activity
4840	15	0	0	0	1	ubiquitin conjugating enzyme activity
16806	1	0	0	0	1	dipeptidyl-peptidase and tripeptidyl-peptidase activity
16803	1	0	0	0	1	ether hydrolase activity
4839	1	0	0	0	1	ubiquitin activating enzyme activity
4834	1	0	0	0	1	tryptophan synthase activity
4833	1	0	0	0	1	tryptophan 2,3-dioxygenase activity
4832	1	0	0	0	1	valine-tRNA ligase activity
4831	2	0	0	0	1	tyrosine-tRNA ligase activity
4827	2	0	0	0	1	proline-tRNA ligase activity
4824	2	0	0	0	1	lysine-tRNA ligase activity
4822	2	0	0	0	1	isoleucine-tRNA ligase activity
4820	2	0	0	0	1	glycine-tRNA ligase activity
20037	2	0	0	0	1	heme binding
4818	2	0	0	0	1	glutamate-tRNA ligase activity
4815	2	0	0	0	1	aspartate-tRNA ligase activity
4814	2	0	0	0	1	arginine-tRNA ligase activity
4811	1	0	0	0	1	tRNA isopentenyltransferase activity
4810	1	0	0	0	1	tRNA adenylyltransferase activity
4808	1	0	0	0	1	tRNA (5-methylaminomethyl-2-thiouridylate)-methyltransferase activity
4807	1	0	0	0	1	triose-phosphate isomerase activity
4806	2	0	0	0	1	triacylglycerol lipase activity
4805	1	0	0	0	1	trehalose-phosphatase activity
4802	2	0	0	0	1	transketolase activity
4801	2	0	0	0	1	transaldolase activity
5294	1	0	0	0	1	neutral L-amino acid porter activity
5293	1	0	0	0	1	lysine permease activity
5290	1	0	0	0	1	L-histidine transporter activity
5288	1	0	0	0	1	arginine permease activity
5286	1	0	0	0	1	basic amino acid permease activity
5281	1	0	0	0	1	general amino acid permease activity
5279	6	0	0	0	1	amino acid-polyamine transporter activity
5274	1	0	0	0	1	allantoin permease activity
5272	1	0	0	0	1	sodium channel activity
5267	2	0	0	0	1	potassium channel activity
5262	3	0	0	0	1	calcium channel activity
5261	4	0	0	0	1	cation channel activity
5254	1	0	0	0	1	chloride channel activity
5253	3	0	0	0	1	anion channel activity
5247	1	0	0	0	1	voltage-gated chloride channel activity
5244	2	0	0	0	1	voltage-gated ion channel activity
5227	1	0	0	0	1	calcium activated cation channel activity
5216	7	0	0	0	1	ion channel activity
16799	7	0	0	0	1	hydrolase activity, hydrolyzing N-glycosyl compounds
16798	41	0	0	0	1	hydrolase activity, acting on glycosyl bonds
16790	5	0	0	0	1	thiolester hydrolase activity
16789	26	0	0	0	1	carboxylic ester hydrolase activity
16783	2	0	0	0	1	sulfurtransferase activity
16782	2	0	0	0	1	transferase activity, transferring sulfur-containing groups
16775	1	0	0	0	1	phosphotransferase activity, nitrogenous group as acceptor
16774	4	0	0	0	1	phosphotransferase activity, carboxyl group as acceptor
4799	1	0	0	0	1	thymidylate synthase activity
4798	1	0	0	0	1	thymidylate kinase activity
4795	1	0	0	0	1	threonine synthase activity
4793	1	0	0	0	1	threonine aldolase activity
4792	1	0	0	0	1	thiosulfate sulfurtransferase activity
4791	2	0	0	0	1	thioredoxin-disulfide reductase activity
4789	1	0	0	0	1	thiamin-phosphate diphosphorylase activity
4788	1	0	0	0	1	thiamin diphosphokinase activity
4785	1	0	0	0	1	copper, zinc superoxide dismutase activity
4784	2	0	0	0	1	superoxide dismutase activity
4783	2	0	0	0	1	sulfite reductase (NADPH) activity
4781	1	0	0	0	1	sulfate adenylyltransferase (ATP) activity
16745	6	0	0	0	1	transketolase and transaldolase activity
16744	6	0	0	0	1	transferase activity, transferring aldehyde or ketonic groups
16743	2	0	0	0	1	carboxyl- and carbamoyltransferase activity
4779	1	0	0	0	1	sulfate adenylyltransferase activity
4775	2	0	0	0	1	succinate-CoA ligase (ADP-forming) activity
4774	2	0	0	0	1	succinate-CoA ligase activity
4772	2	0	0	0	1	sterol O-acyltransferase activity
16731	1	0	0	0	1	oxidoreductase activity, acting on reduced ferredoxin as donor, NAD or NADP as acceptor
16730	1	0	0	0	1	oxidoreductase activity, acting on iron-sulfur proteins as donors
4768	1	0	0	0	1	stearoyl-CoA 9-desaturase activity
4765	1	0	0	0	1	shikimate kinase activity
4764	1	0	0	0	1	shikimate 5-dehydrogenase activity
16728	4	0	0	0	1	oxidoreductase activity, acting on CH2 groups, disulfide as acceptor
16724	2	0	0	0	1	oxidoreductase activity, oxidizing metal ions, oxygen as acceptor
16723	7	0	0	0	1	oxidoreductase activity, oxidizing metal ions, NAD or NADP as acceptor
16722	10	0	0	0	1	oxidoreductase activity, oxidizing metal ions
16721	2	0	0	0	1	oxidoreductase activity, acting on superoxide radicals as acceptor
4758	2	0	0	0	1	serine C-palmitoyltransferase activity
4755	1	0	0	0	1	saccharopine dehydrogenase (NADP+, L-glutamate-forming) activity
4754	1	0	0	0	1	saccharopine dehydrogenase (NAD+, L-lysine-forming) activity
4753	2	0	0	0	1	saccharopine dehydrogenase activity
4751	1	0	0	0	1	ribose-5-phosphate isomerase activity
16718	3	0	0	0	1	oxidoreductase activity, acting on paired donors, with incorporation or reduction of molecular oxygen, miscellaneous
4748	4	0	0	0	1	ribonucleoside-diphosphate reductase activity
4747	1	0	0	0	1	ribokinase activity
4746	1	0	0	0	1	riboflavin synthase activity
4743	2	0	0	0	1	pyruvate kinase activity
4742	1	0	0	0	1	dihydrolipoyllysine-residue acetyltransferase activity
16706	1	0	0	0	1	oxidoreductase activity, acting on paired donors, with incorporation or reduction of molecular oxygen, 2-oxoglutarate as one donor, and incorporation of one atom each of oxygen into both donors
16702	2	0	0	0	1	oxidoreductase activity, acting on single donors with incorporation of molecular oxygen, incorporation of two atoms of oxygen
16701	2	0	0	0	1	oxidoreductase activity, acting on single donors with incorporation of molecular oxygen
4739	2	0	0	0	1	pyruvate dehydrogenase (acetyl-transferring) activity
4738	2	0	0	0	1	pyruvate dehydrogenase activity
4737	4	0	0	0	1	pyruvate decarboxylase activity
4736	2	0	0	0	1	pyruvate carboxylase activity
4735	1	0	0	0	1	pyrroline-5-carboxylate reductase activity
4733	1	0	0	0	1	pyridoxamine-phosphate oxidase activity
4731	1	0	0	0	1	purine-nucleoside phosphorylase activity
4729	1	0	0	0	1	protoporphyrinogen oxidase activity
4727	1	0	0	0	1	prenylated protein tyrosine phosphatase activity
4723	3	0	0	0	1	calcium-dependent protein serine/threonine phosphatase activity
4713	1	0	0	0	1	protein-tyrosine kinase activity
4712	7	0	0	0	1	protein threonine/tyrosine kinase activity
4709	4	0	0	0	1	MAP kinase kinase kinase activity
4708	4	0	0	0	1	MAP kinase kinase activity
339	1	0	0	0	1	RNA cap binding
334	1	0	0	0	1	3-hydroxyanthranilate 3,4-dioxygenase activity
319	1	0	0	0	1	sulfite transporter activity
318	1	0	0	0	1	protein-methionine-R-oxide reductase activity
309	1	0	0	0	1	nicotinamide-nucleotide adenylyltransferase activity
17173	1	0	0	0	1	DRAP deaminase activity
5199	9	0	0	0	1	structural constituent of cell wall
17150	4	0	0	0	1	tRNA dihydrouridine synthase activity
5186	4	0	0	0	1	pheromone activity
17137	2	0	0	0	1	Rab interactor activity
17136	7	0	0	0	1	NAD-dependent histone deacetylase activity
17120	1	0	0	0	1	polyphosphoinositide phosphatase activity
17112	2	0	0	0	1	Rab guanyl-nucleotide exchange factor activity
17111	1	0	0	0	1	nucleoside-triphosphatase activity
17108	4	0	0	0	1	5'-flap endonuclease activity
48256	4	0	0	0	1	flap endonuclease activity
5102	4	0	0	0	1	receptor binding
16699	1	0	0	0	1	oxidoreductase activity, acting on hydrogen as donor, iron-sulfur protein as acceptor
16695	1	0	0	0	1	oxidoreductase activity, acting on hydrogen as donor
42927	4	0	0	0	1	siderochrome transporter activity
16681	8	0	0	0	1	oxidoreductase activity, acting on diphenols and related substances as donors, cytochrome as acceptor
16679	8	0	0	0	1	oxidoreductase activity, acting on diphenols and related substances as donors
16676	9	0	0	0	1	oxidoreductase activity, acting on heme group of donors, oxygen as acceptor
16675	9	0	0	0	1	oxidoreductase activity, acting on heme group of donors
16670	2	0	0	0	1	oxidoreductase activity, acting on sulfur group of donors, oxygen as acceptor
16668	3	0	0	0	1	oxidoreductase activity, acting on sulfur group of donors, NAD or NADP as acceptor
4697	1	0	0	0	1	protein kinase C activity
4696	4	0	0	0	1	glycogen synthase kinase 3 activity
4691	3	0	0	0	1	cAMP-dependent protein kinase activity
4690	3	0	0	0	1	cyclic nucleotide-dependent protein kinase activity
16659	4	0	0	0	1	oxidoreductase activity, acting on NADH or NADPH, other acceptor
16655	1	0	0	0	1	oxidoreductase activity, acting on NADH or NADPH, quinone or similar compound as acceptor
16652	2	0	0	0	1	oxidoreductase activity, acting on NADH or NADPH, NAD or NADP as acceptor
16650	1	0	0	0	1	oxidoreductase activity, acting on the CH-NH group of donors, other acceptors
4685	1	0	0	0	1	calcium/calmodulin-dependent protein kinase activity
4684	1	0	0	0	1	calmodulin-dependent protein kinase I activity
4683	2	0	0	0	1	calmodulin regulated protein kinase activity
4681	3	0	0	0	1	casein kinase I activity
16642	3	0	0	0	1	oxidoreductase activity, acting on the CH-NH2 group of donors, disulfide as acceptor
16641	2	0	0	0	1	oxidoreductase activity, acting on the CH-NH2 group of donors, oxygen as acceptor
4679	4	0	0	0	1	SNF1A/AMP-activated protein kinase activity
4673	1	0	0	0	1	protein-histidine kinase activity
4671	1	0	0	0	1	protein-S-isoprenylcysteine O-methyltransferase activity
16639	4	0	0	0	1	oxidoreductase activity, acting on the CH-NH2 group of donors, NAD or NADP as acceptor
16638	9	0	0	0	1	oxidoreductase activity, acting on the CH-NH2 group of donors
16637	1	0	0	0	1	oxidoreductase activity, acting on the CH-CH group of donors, other acceptors
16635	5	0	0	0	1	oxidoreductase activity, acting on the CH-CH group of donors, quinone or related compound as acceptor
16631	2	0	0	0	1	enoyl-[acyl-carrier protein] reductase activity
4664	1	0	0	0	1	prephenate dehydratase activity
4663	2	0	0	0	1	RAB-protein geranylgeranyltransferase activity
4661	4	0	0	0	1	protein geranylgeranyltransferase activity
4660	2	0	0	0	1	protein farnesyltransferase activity
16628	7	0	0	0	1	oxidoreductase activity, acting on the CH-CH group of donors, NAD or NADP as acceptor
16624	3	0	0	0	1	oxidoreductase activity, acting on the aldehyde or oxo group of donors, disulfide as acceptor
4659	13	0	0	0	1	prenyltransferase activity
4657	1	0	0	0	1	proline dehydrogenase activity
4655	1	0	0	0	1	porphobilinogen synthase activity
4652	1	0	0	0	1	polynucleotide adenylyltransferase activity
4651	2	0	0	0	1	polynucleotide 5'-phosphatase activity
4650	1	0	0	0	1	polygalacturonase activity
298	1	0	0	0	1	endopolyphosphatase activity
297	4	0	0	0	1	spermine transporter activity
295	1	0	0	0	1	adenine nucleotide transporter activity
293	7	0	0	0	1	ferric-chelate reductase activity
16619	1	0	0	0	1	malate dehydrogenase (oxaloacetate-decarboxylating) activity
16615	4	0	0	0	1	malate dehydrogenase activity
4648	1	0	0	0	1	phosphoserine transaminase activity
4645	1	0	0	0	1	phosphorylase activity
4642	1	0	0	0	1	phosphoribosylformylglycinamidine synthase activity
4640	1	0	0	0	1	phosphoribosylanthranilate isomerase activity
285	1	0	0	0	1	1-phosphatidylinositol-3-phosphate 5-kinase activity
4639	1	0	0	0	1	phosphoribosylaminoimidazolesuccinocarboxamide synthase activity
4638	1	0	0	0	1	phosphoribosylaminoimidazole carboxylase activity
4636	2	0	0	0	1	phosphoribosyl-ATP diphosphatase activity
4635	1	0	0	0	1	phosphoribosyl-AMP cyclohydrolase activity
4634	3	0	0	0	1	phosphopyruvate hydratase activity
4633	3	0	0	0	1	phosphopantothenoylcysteine decarboxylase activity
4632	1	0	0	0	1	phosphopantothenate-cysteine ligase activity
4631	1	0	0	0	1	phosphomevalonate kinase activity
4630	1	0	0	0	1	phospholipase D activity
277	1	0	0	0	1	[cytochrome c]-lysine N-methyltransferase activity
4629	2	0	0	0	1	phospholipase C activity
4622	3	0	0	0	1	lysophospholipase activity
4620	8	0	0	0	1	phospholipase activity
268	3	0	0	0	1	peroxisome targeting sequence binding
4619	3	0	0	0	1	phosphoglycerate mutase activity
4618	1	0	0	0	1	phosphoglycerate kinase activity
4617	2	0	0	0	1	phosphoglycerate dehydrogenase activity
4616	2	0	0	0	1	phosphogluconate dehydrogenase (decarboxylating) activity
4615	1	0	0	0	1	phosphomannomutase activity
4614	2	0	0	0	1	phosphoglucomutase activity
4612	1	0	0	0	1	phosphoenolpyruvate carboxykinase (ATP) activity
4611	1	0	0	0	1	phosphoenolpyruvate carboxykinase activity
4610	1	0	0	0	1	phosphoacetylglucosamine mutase activity
254	1	0	0	0	1	C-4 methyl sterol oxidase activity
253	1	0	0	0	1	3-keto sterol reductase activity
251	1	0	0	0	1	C-14 sterol reductase activity
250	1	0	0	0	1	lanosterol synthase activity
4609	2	0	0	0	1	phosphatidylserine decarboxylase activity
4608	1	0	0	0	1	phosphatidylethanolamine N-methyltransferase activity
4601	1	0	0	0	1	peroxidase activity
249	1	0	0	0	1	C-22 sterol desaturase activity
248	1	0	0	0	1	C-5 sterol desaturase activity
247	1	0	0	0	1	C-8 sterol isomerase activity
246	1	0	0	0	1	delta24(24-1) sterol reductase activity
234	2	0	0	0	1	phosphoethanolamine N-methyltransferase activity
227	1	0	0	0	1	oxaloacetate carrier activity
225	1	0	0	0	1	N-acetylglucosaminylphosphatidylinositol deacetylase activity
224	1	0	0	0	1	peptide-N4-(N-acetyl-beta-glucosaminyl)asparagine amidase activity
217	2	0	0	0	1	DNA secondary structure binding
213	4	0	0	0	1	tRNA-intron endonuclease activity
5099	3	0	0	0	1	Ras GTPase activator activity
5098	1	0	0	0	1	Ran GTPase activator activity
5097	7	0	0	0	1	Rab GTPase activator activity
5095	2	0	0	0	1	GTPase inhibitor activity
5094	1	0	0	0	1	Rho GDP-dissociation inhibitor activity
5093	1	0	0	0	1	RAB GDP-dissociation inhibitor activity
5092	2	0	0	0	1	GDP-dissociation inhibitor activity
17057	4	0	0	0	1	6-phosphogluconolactonase activity
17056	4	0	0	0	1	structural constituent of nuclear pore
17050	2	0	0	0	1	D-erythro-sphingosine kinase activity
5089	4	0	0	0	1	Rho guanyl-nucleotide exchange factor activity
5088	4	0	0	0	1	Ras guanyl-nucleotide exchange factor activity
5086	4	0	0	0	1	ARF guanyl-nucleotide exchange factor activity
5085	22	0	0	0	1	guanyl-nucleotide exchange factor activity
5084	1	0	0	0	1	Rab escort protein activity
17040	2	0	0	0	1	ceramidase activity
5078	2	0	0	0	1	MAP-kinase scaffold activity
5076	2	0	0	0	1	receptor signaling protein serine/threonine kinase signaling protein activity
17024	1	0	0	0	1	myosin I binding
17022	1	0	0	0	1	myosin binding
5053	1	0	0	0	1	peroxisome targeting signal-2 receptor activity
5052	1	0	0	0	1	peroxisome targeting signal-1 receptor activity
5051	2	0	0	0	1	peroxisome targeting signal receptor activity
17017	1	0	0	0	1	MAP kinase phosphatase activity
17005	1	0	0	0	1	tyrosyl-DNA phosophodiesterase activity
5034	3	0	0	0	1	osmosensor activity
8989	1	0	0	0	1	rRNA (guanine-N1-)-methyltransferase activity
16597	3	0	0	0	1	amino acid binding
8982	2	0	0	0	1	protein-N(PI)-phosphohistidine-sugar phosphotransferase activity
8977	1	0	0	0	1	prephenate dehydrogenase activity
8972	3	0	0	0	1	phosphomethylpyrimidine kinase activity
16566	8	0	0	0	1	specific transcriptional repressor activity
16563	34	0	0	0	1	transcriptional activator activity
4595	1	0	0	0	1	pantetheine-phosphate adenylyltransferase activity
4594	1	0	0	0	1	pantothenate kinase activity
4591	1	0	0	0	1	oxoglutarate dehydrogenase (succinyl-transferring) activity
4590	1	0	0	0	1	orotidine-5'-phosphate decarboxylase activity
8943	3	0	0	0	1	glyceraldehyde-3-phosphate dehydrogenase activity
4587	1	0	0	0	1	ornithine-oxo-acid transaminase activity
4586	1	0	0	0	1	ornithine decarboxylase activity
4585	1	0	0	0	1	ornithine carbamoyltransferase activity
4582	1	0	0	0	1	dolichyl-phosphate beta-D-mannosyltransferase activity
8937	1	0	0	0	1	ferredoxin reductase activity
8936	1	0	0	0	1	nicotinamidase activity
8934	2	0	0	0	1	inositol-1(or 4)-monophosphatase activity
4579	9	0	0	0	1	dolichyl-diphosphooligosaccharide-protein glycotransferase activity
4573	1	0	0	0	1	mannosyl-oligosaccharide glucosidase activity
4571	1	0	0	0	1	mannosyl-oligosaccharide 1,2-alpha-mannosidase activity
16538	23	0	0	0	1	cyclin-dependent protein kinase regulator activity
16532	1	0	0	0	1	superoxide dismutase copper chaperone activity
16531	3	0	0	0	1	copper chaperone activity
16530	4	0	0	0	1	metallochaperone activity
4568	1	0	0	0	1	chitinase activity
4564	2	0	0	0	1	beta-fructofuranosidase activity
4559	1	0	0	0	1	alpha-mannosidase activity
4558	3	0	0	0	1	alpha-glucosidase activity
4557	1	0	0	0	1	alpha-galactosidase activity
4555	3	0	0	0	1	alpha,alpha-trehalase activity
4553	33	0	0	0	1	hydrolase activity, hydrolyzing O-glycosyl compounds
4550	1	0	0	0	1	nucleoside-diphosphate kinase activity
8905	1	0	0	0	1	mannose-phosphate guanylyltransferase activity
8901	1	0	0	0	1	ferredoxin hydrogenase activity
182	6	0	0	0	1	ribosomal DNA (rDNA) binding
16503	2	0	0	0	1	pheromone receptor activity
4535	2	0	0	0	1	poly(A)-specific ribonuclease activity
4534	2	0	0	0	1	5'-3' exoribonuclease activity
170	1	0	0	0	1	sphingosine hydroxylase activity
4529	6	0	0	0	1	exodeoxyribonuclease activity
4528	1	0	0	0	1	phosphodiesterase I activity
4525	1	0	0	0	1	ribonuclease III activity
4523	5	0	0	0	1	ribonuclease H activity
163	4	0	0	0	1	protein phosphatase type 1 activity
4516	1	0	0	0	1	nicotinate phosphoribosyltransferase activity
4515	1	0	0	0	1	nicotinate-nucleotide adenylyltransferase activity
4514	1	0	0	0	1	nicotinate-nucleotide diphosphorylase (carboxylating) activity
4512	1	0	0	0	1	inositol-3-phosphate synthase activity
158	8	0	0	0	1	protein phosphatase type 2A activity
156	2	0	0	0	1	two-component response regulator activity
155	1	0	0	0	1	two-component sensor molecule activity
150	2	0	0	0	1	recombinase activity
4506	1	0	0	0	1	squalene monooxygenase activity
149	3	0	0	0	1	SNARE binding
146	6	0	0	0	1	microfilament motor activity
140	1	0	0	0	1	acylglycerone-phosphate reductase activity
121	2	0	0	0	1	glycerol-1-phosphatase activity
107	1	0	0	0	1	imidazoleglycerol phosphate synthase activity
106	1	0	0	0	1	biotin-apoprotein ligase activity
102	1	0	0	0	1	L-methionine porter activity
100	1	0	0	0	1	S-methylmethionine transporter activity
9387	2	0	0	0	1	DNA supercoiling activity
42781	1	0	0	0	1	3'-tRNA processing endoribonuclease activity
8898	2	0	0	0	1	homocysteine S-methyltransferase activity
8897	3	0	0	0	1	holo-[acyl-carrier protein] synthase activity
42736	1	0	0	0	1	NADH kinase activity
48029	5	0	0	0	1	monosaccharide binding
8863	2	0	0	0	1	formate dehydrogenase activity
8859	1	0	0	0	1	exoribonuclease II activity
4496	1	0	0	0	1	mevalonate kinase activity
16455	20	0	0	0	1	RNA polymerase II transcription mediator activity
16454	2	0	0	0	1	C-palmitoyltransferase activity
16453	1	0	0	0	1	C-acetyltransferase activity
8841	1	0	0	0	1	dihydrofolate synthase activity
4487	1	0	0	0	1	methylenetetrahydrofolate dehydrogenase (NAD+) activity
4484	1	0	0	0	1	mRNA guanylyltransferase activity
4482	1	0	0	0	1	mRNA (guanine-N7-)-methyltransferase activity
8835	1	0	0	0	1	diaminohydroxyphosphoribosylaminopyrimidine deaminase activity
4479	1	0	0	0	1	methionyl-tRNA formyltransferase activity
4476	1	0	0	0	1	mannose-6-phosphate isomerase activity
4475	1	0	0	0	1	mannose-1-phosphate guanylyltransferase activity
4474	2	0	0	0	1	malate synthase activity
4470	3	0	0	0	1	malic enzyme activity
16436	1	0	0	0	1	rRNA (uridine) methyltransferase activity
16435	1	0	0	0	1	rRNA (guanine) methyltransferase activity
4467	5	0	0	0	1	long-chain-fatty-acid-CoA ligase activity
4463	1	0	0	0	1	leukotriene-A4 hydrolase activity
4462	1	0	0	0	1	lactoylglutathione lyase activity
4460	1	0	0	0	1	L-lactate dehydrogenase (cytochrome) activity
16424	1	0	0	0	1	tRNA (guanosine) methyltransferase activity
16421	2	0	0	0	1	CoA carboxylase activity
16420	2	0	0	0	1	malonyltransferase activity
8810	1	0	0	0	1	cellulase activity
4458	3	0	0	0	1	D-lactate dehydrogenase (cytochrome) activity
4457	4	0	0	0	1	lactate dehydrogenase activity
4455	1	0	0	0	1	ketol-acid reductoisomerase activity
4452	1	0	0	0	1	isopentenyl-diphosphate delta-isomerase activity
4451	1	0	0	0	1	isocitrate lyase activity
99	6	0	0	0	1	sulfur amino acid transporter activity
4450	3	0	0	0	1	isocitrate dehydrogenase (NADP+) activity
95	2	0	0	0	1	S-adenosylmethionine transporter activity
16419	2	0	0	0	1	S-malonyltransferase activity
16418	2	0	0	0	1	S-acetyltransferase activity
8808	1	0	0	0	1	cardiolipin synthase activity
16417	3	0	0	0	1	S-acyltransferase activity
8806	1	0	0	0	1	carboxymethylenebutenolidase activity
16413	6	0	0	0	1	O-acetyltransferase activity
16411	2	0	0	0	1	acylglycerol O-acyltransferase activity
4449	2	0	0	0	1	isocitrate dehydrogenase (NAD+) activity
4448	6	0	0	0	1	isocitrate dehydrogenase activity
4445	4	0	0	0	1	inositol-polyphosphate 5-phosphatase activity
16409	5	0	0	0	1	palmitoyltransferase activity
16408	4	0	0	0	1	C-acyltransferase activity
16406	3	0	0	0	1	carnitine O-acyltransferase activity
16405	4	0	0	0	1	CoA-ligase activity
4437	8	0	0	0	1	inositol/phosphatidylinositol phosphatase activity
4435	1	0	0	0	1	phosphoinositide phospholipase C activity
4434	1	0	0	0	1	inositol/phosphatidylinositol phosphodiesterase activity
4430	3	0	0	0	1	1-phosphatidylinositol 4-kinase activity
4428	13	0	0	0	1	inositol/phosphatidylinositol kinase activity
4425	1	0	0	0	1	indole-3-glycerol-phosphate synthase activity
4422	1	0	0	0	1	hypoxanthine phosphoribosyltransferase activity
4421	1	0	0	0	1	hydroxymethylglutaryl-CoA synthase activity
4420	2	0	0	0	1	hydroxymethylglutaryl-CoA reductase (NADPH) activity
64	1	0	0	0	1	L-ornithine transporter activity
62	1	0	0	0	1	acyl-CoA binding
4418	1	0	0	0	1	hydroxymethylbilane synthase activity
4417	1	0	0	0	1	hydroxyethylthiazole kinase activity
4416	2	0	0	0	1	hydroxyacylglutathione hydrolase activity
4414	1	0	0	0	1	homoserine O-acetyltransferase activity
4413	1	0	0	0	1	homoserine kinase activity
4412	1	0	0	0	1	homoserine dehydrogenase activity
4410	2	0	0	0	1	homocitrate synthase activity
4408	2	0	0	0	1	holocytochrome-c synthase activity
4407	18	0	0	0	1	histone deacetylase activity
4401	1	0	0	0	1	histidinol-phosphatase activity
15999	1	0	0	0	1	eta DNA polymerase activity
15997	1	0	0	0	1	ubiquinone biosynthesis monooxygenase activity
36	1	0	0	0	1	acyl carrier activity
34	1	0	0	0	1	adenine deaminase activity
33	5	0	0	0	1	alpha-1,3-mannosyltransferase activity
14	5	0	0	0	1	single-stranded DNA specific endodeoxyribonuclease activity
10	1	0	0	0	1	trans-hexaprenyltranstransferase activity
3999	2	0	0	0	1	adenine phosphoribosyltransferase activity
3997	1	0	0	0	1	acyl-CoA oxidase activity
7	1	0	0	0	1	low-affinity zinc ion transporter activity
6	1	0	0	0	1	high affinity zinc uptake transporter activity
3993	4	0	0	0	1	acid phosphatase activity
3992	1	0	0	0	1	acetylornithine transaminase activity
3991	1	0	0	0	1	acetylglutamate kinase activity
3989	2	0	0	0	1	acetyl-CoA carboxylase activity
3988	1	0	0	0	1	acetyl-CoA C-acyltransferase activity
3987	2	0	0	0	1	acetate-CoA ligase activity
3986	1	0	0	0	1	acetyl-CoA hydrolase activity
3985	1	0	0	0	1	acetyl-CoA C-acetyltransferase activity
3984	2	0	0	0	1	acetolactate synthase activity
3983	1	0	0	0	1	UTP-glucose-1-phosphate uridylyltransferase activity
3982	1	0	0	0	1	UTP-hexose-1-phosphate uridylyltransferase activity
3980	1	0	0	0	1	UDP-glucose:glycoprotein glucosyltransferase activity
3977	1	0	0	0	1	UDP-N-acetylglucosamine diphosphorylase activity
3972	1	0	0	0	1	RNA ligase (ATP) activity
15932	8	0	0	0	1	nucleobase, nucleoside, nucleotide and nucleic acid transporter activity
15930	1	0	0	0	1	glutamate synthase activity
3969	3	0	0	0	1	RNA editase activity
3963	1	0	0	0	1	RNA-3'-phosphate cyclase activity
3962	2	0	0	0	1	cystathionine gamma-synthase activity
3961	1	0	0	0	1	O-acetylhomoserine aminocarboxypropyltransferase activity
43115	1	0	0	0	1	sirohydrochlorin dehydrogenase activity
15927	3	0	0	0	1	trehalase activity
15926	20	0	0	0	1	glucosidase activity
15925	1	0	0	0	1	galactosidase activity
15924	1	0	0	0	1	mannosyl-oligosaccharide mannosidase activity
15923	2	0	0	0	1	mannosidase activity
3959	2	0	0	0	1	NADPH dehydrogenase activity
3954	2	0	0	0	1	NADH dehydrogenase activity
3951	1	0	0	0	1	NAD+ kinase activity
3949	1	0	0	0	1	1-(5-phosphoribosyl)-5-[(5-phosphoribosylamino)methylideneamino]imidazole-4-carboxamide isomerase activity
3942	1	0	0	0	1	N-acetyl-gamma-glutamyl-phosphate reductase activity
3941	2	0	0	0	1	L-serine ammonia-lyase activity
3939	1	0	0	0	1	L-iditol 2-dehydrogenase activity
3938	3	0	0	0	1	IMP dehydrogenase activity
3934	1	0	0	0	1	GTP cyclohydrolase I activity
3933	1	0	0	0	1	GTP cyclohydrolase activity
3931	6	0	0	0	1	Rho small monomeric GTPase activity
3930	3	0	0	0	1	RAS small monomeric GTPase activity
3929	2	0	0	0	1	RAN small monomeric GTPase activity
3928	7	0	0	0	1	RAB small monomeric GTPase activity
3927	4	0	0	0	1	heterotrimeric G-protein GTPase activity
3926	3	0	0	0	1	ARF small monomeric GTPase activity
3923	5	0	0	0	1	GPI-anchor transamidase activity
3922	1	0	0	0	1	GMP synthase (glutamine-hydrolyzing) activity
3919	2	0	0	0	1	FMN adenylyltransferase activity
3918	1	0	0	0	1	DNA topoisomerase (ATP-hydrolyzing) activity
3917	2	0	0	0	1	DNA topoisomerase type I activity
3916	3	0	0	0	1	DNA topoisomerase activity
3913	1	0	0	0	1	DNA photolyase activity
3910	2	0	0	0	1	DNA ligase (ATP) activity
3909	2	0	0	0	1	DNA ligase activity
3908	1	0	0	0	1	methylated-DNA-[protein]-cysteine S-methyltransferase activity
3906	5	0	0	0	1	DNA-(apurinic or apyrimidinic site) lyase activity
3905	2	0	0	0	1	alkylbase DNA N-glycosylase activity
3904	1	0	0	0	1	deoxyribodipyrimidine photo-lyase activity
50291	2	0	0	0	1	sphingosine N-acyltransferase activity
30693	1	0	0	0	1	caspase activity
8796	2	0	0	0	1	bis(5'-nucleosyl)-tetraphosphatase activity
30674	7	0	0	0	1	protein binding, bridging
8784	1	0	0	0	1	alanine racemase activity
4399	1	0	0	0	1	histidinol dehydrogenase activity
4396	2	0	0	0	1	hexokinase activity
4395	1	0	0	0	1	hexaprenyldihydroxybenzoate methyltransferase activity
4392	1	0	0	0	1	heme oxygenase (decyclizing) activity
4385	1	0	0	0	1	guanylate kinase activity
30627	1	0	0	0	1	pre-mRNA 5'-splice site binding
30620	1	0	0	0	1	U2 snRNA binding
4379	1	0	0	0	1	glycylpeptide N-tetradecanoyltransferase activity
4375	3	0	0	0	1	glycine dehydrogenase (decarboxylating) activity
4373	2	0	0	0	1	glycogen (starch) synthase activity
4371	2	0	0	0	1	glycerone kinase activity
4370	1	0	0	0	1	glycerol kinase activity
30611	1	0	0	0	1	arsenate reductase activity
4368	1	0	0	0	1	glycerol-3-phosphate dehydrogenase activity
4367	2	0	0	0	1	glycerol-3-phosphate dehydrogenase (NAD+) activity
4366	2	0	0	0	1	glycerol-3-phosphate O-acyltransferase activity
4365	3	0	0	0	1	glyceraldehyde-3-phosphate dehydrogenase (phosphorylating) activity
4364	4	0	0	0	1	glutathione transferase activity
4362	1	0	0	0	1	glutathione-disulfide reductase activity
4360	1	0	0	0	1	glutamine-fructose-6-phosphate transaminase (isomerizing) activity
4358	1	0	0	0	1	glutamate N-acetyltransferase activity
4357	1	0	0	0	1	glutamate-cysteine ligase activity
4354	1	0	0	0	1	glutamate dehydrogenase (NADP+) activity
4352	2	0	0	0	1	glutamate dehydrogenase activity
4351	1	0	0	0	1	glutamate decarboxylase activity
4350	1	0	0	0	1	glutamate-5-semialdehyde dehydrogenase activity
4349	1	0	0	0	1	glutamate 5-kinase activity
4347	1	0	0	0	1	glucose-6-phosphate isomerase activity
4345	1	0	0	0	1	glucose-6-phosphate 1-dehydrogenase activity
4343	1	0	0	0	1	glucosamine 6-phosphate N-acetyltransferase activity
4340	1	0	0	0	1	glucokinase activity
16308	1	0	0	0	1	1-phosphatidylinositol-4-phosphate 5-kinase activity
16307	2	0	0	0	1	phosphatidylinositol phosphate kinase activity
16303	3	0	0	0	1	phosphatidylinositol 3-kinase activity
4339	1	0	0	0	1	glucan 1,4-alpha-glucosidase activity
4338	8	0	0	0	1	glucan 1,3-beta-glucosidase activity
4337	1	0	0	0	1	geranyltranstransferase activity
4335	1	0	0	0	1	galactokinase activity
4333	1	0	0	0	1	fumarate hydratase activity
4332	1	0	0	0	1	fructose-bisphosphate aldolase activity
4331	1	0	0	0	1	fructose-2,6-bisphosphate 2-phosphatase activity
4327	1	0	0	0	1	formaldehyde dehydrogenase (glutathione) activity
4322	2	0	0	0	1	ferroxidase activity
4318	1	0	0	0	1	enoyl-[acyl-carrier protein] reductase (NADH) activity
4317	1	0	0	0	1	3-hydroxypalmitoyl-[acyl-carrier protein] dehydratase activity
4316	2	0	0	0	1	3-oxoacyl-[acyl-carrier protein] reductase activity
4315	2	0	0	0	1	3-oxoacyl-[acyl-carrier protein] synthase activity
4314	2	0	0	0	1	[acyl-carrier protein] S-malonyltransferase activity
4313	1	0	0	0	1	[acyl-carrier protein] S-acetyltransferase activity
4311	3	0	0	0	1	farnesyltranstransferase activity
4310	1	0	0	0	1	farnesyl-diphosphate farnesyltransferase activity
4307	1	0	0	0	1	ethanolaminephosphotransferase activity
4306	1	0	0	0	1	ethanolamine-phosphate cytidylyltransferase activity
4305	1	0	0	0	1	ethanolamine kinase activity
4301	1	0	0	0	1	epoxide hydrolase activity
4300	1	0	0	0	1	enoyl-CoA hydratase activity
3895	1	0	0	0	1	gamma DNA-directed DNA polymerase activity
3894	2	0	0	0	1	zeta DNA polymerase activity
3891	3	0	0	0	1	delta DNA polymerase activity
3890	1	0	0	0	1	beta DNA polymerase activity
3889	4	0	0	0	1	alpha DNA polymerase activity
3885	1	0	0	0	1	D-arabinono-1,4-lactone oxidase activity
3882	1	0	0	0	1	CDP-diacylglycerol-serine O-phosphatidyltransferase activity
3881	1	0	0	0	1	CDP-diacylglycerol-inositol 3-phosphatidyltransferase activity
3880	2	0	0	0	1	C-terminal protein carboxyl methyltransferase activity
3876	1	0	0	0	1	AMP deaminase activity
3873	3	0	0	0	1	6-phosphofructo-2-kinase activity
3872	2	0	0	0	1	6-phosphofructokinase activity
3871	1	0	0	0	1	5-methyltetrahydropteroyltriglutamate-homocysteine S-methyltransferase activity
3870	1	0	0	0	1	5-aminolevulinate synthase activity
3869	1	0	0	0	1	4-nitrophenylphosphatase activity
3867	1	0	0	0	1	4-aminobutyrate transaminase activity
3866	1	0	0	0	1	3-phosphoshikimate 1-carboxyvinyltransferase activity
3864	1	0	0	0	1	3-methyl-2-oxobutanoate hydroxymethyltransferase activity
3862	1	0	0	0	1	3-isopropylmalate dehydrogenase activity
3860	1	0	0	0	1	3-hydroxyisobutyryl-CoA hydrolase activity
3857	1	0	0	0	1	3-hydroxyacyl-CoA dehydrogenase activity
3856	1	0	0	0	1	3-dehydroquinate synthase activity
3855	1	0	0	0	1	3-dehydroquinate dehydratase activity
3850	2	0	0	0	1	2-deoxyglucose-6-phosphatase activity
43008	1	0	0	0	1	ATP-dependent protein binding
3849	2	0	0	0	1	3-deoxy-7-phosphoheptulonate synthase activity
3844	1	0	0	0	1	1,4-alpha-glucan branching enzyme activity
3843	3	0	0	0	1	1,3-beta-glucan synthase activity
3842	1	0	0	0	1	1-pyrroline-5-carboxylate dehydrogenase activity
3841	1	0	0	0	1	1-acylglycerol-3-phosphate O-acyltransferase activity
3838	1	0	0	0	1	sterol 24-C-methyltransferase activity
3825	2	0	0	0	1	alpha,alpha-trehalose-phosphate synthase (UDP-forming) activity
3810	1	0	0	0	1	protein-glutamine gamma-glutamyltransferase activity
46933	13	0	0	0	1	hydrogen-transporting ATP synthase activity, rotational mechanism
46923	1	0	0	0	1	ER retention sequence binding
50177	1	0	0	0	1	phenylpyruvate decarboxylase activity
46915	22	0	0	0	1	transition metal ion transporter activity
46914	3	0	0	0	1	transition metal ion binding
30580	1	0	0	0	1	quinone cofactor methyltransferase activity
46906	2	0	0	0	1	tetrapyrrole binding
30572	1	0	0	0	1	phosphatidyltransferase activity
16299	1	0	0	0	1	regulator of G-protein signaling activity
16298	17	0	0	0	1	lipase activity
16291	1	0	0	0	1	acyl-CoA thioesterase activity
30566	39	0	0	0	1	snRNA modification guide activity
30563	39	0	0	0	1	snRNA 2'-O-ribose methylation guide activity
30561	39	0	0	0	1	RNA 2'-O-ribose methylation guide activity
16289	3	0	0	0	1	CoA hydrolase activity
8677	1	0	0	0	1	2-dehydropantoate 2-reductase activity
8670	1	0	0	0	1	2,4-dienoyl-CoA reductase (NADPH) activity
16274	3	0	0	0	1	protein-arginine N-methyltransferase activity
16273	3	0	0	0	1	arginine N-methyltransferase activity
8650	1	0	0	0	1	rRNA (uridine-2'-O-)-methyltransferase activity
30533	93	0	0	0	1	triplet codon-amino acid adaptor activity
8642	5	0	0	0	1	ubiquitin-like activating enzyme activity
8641	6	0	0	0	1	small protein activating enzyme activity
8640	3	0	0	0	1	ubiquitin-like conjugating enzyme activity
30528	308	0	0	10	1	transcription regulator activity
30527	2	0	0	0	1	structural constituent of chromatin
30523	1	0	0	0	1	dihydrolipoamide S-acyltransferase activity
8639	18	0	0	0	1	small protein conjugating enzyme activity
8619	1	0	0	0	1	RHEB small monomeric GTPase activity
16225	2	0	0	0	1	cysteine desulfhydrase activity
4252	2	0	0	0	1	serine-type endopeptidase activity
4250	1	0	0	0	1	aminopeptidase I activity
16215	1	0	0	0	1	CoA desaturase activity
8601	2	0	0	0	1	protein phosphatase type 2A regulator activity
4247	1	0	0	0	1	saccharolysin activity
4240	2	0	0	0	1	mitochondrial processing peptidase activity
16209	4	0	0	0	1	antioxidant activity
16208	1	0	0	0	1	AMP binding
4239	2	0	0	0	1	methionyl aminopeptidase activity
4226	1	0	0	0	1	Gly-X carboxypeptidase activity
4222	9	0	0	0	1	metalloendopeptidase activity
3789	2	0	0	0	1	actin filament severing activity
3786	2	0	0	0	1	actin lateral binding
3785	2	0	0	0	1	actin monomer binding
3782	2	0	0	0	1	F-actin capping activity
3780	4	0	0	0	1	actin cross-linking activity
3779	17	0	0	0	1	actin binding
3777	9	0	0	0	1	microtubule motor activity
3774	17	0	0	0	1	motor activity
3773	16	0	0	0	1	heat shock protein activity
3767	13	0	0	0	1	co-chaperone activity
3756	5	0	0	0	1	protein disulfide isomerase activity
46873	32	0	0	0	1	metal ion transporter activity
9031	1	0	0	0	1	thiol peroxidase activity
46872	5	0	0	0	1	metal ion binding
3727	4	0	0	0	1	single-stranded RNA binding
3721	1	0	0	0	1	telomeric template RNA reverse transcriptase activity
3716	1	0	0	0	1	Pol I transcription termination factor activity
3715	1	0	0	0	1	transcription termination factor activity
3713	9	0	0	0	1	transcription coactivator activity
9013	1	0	0	0	1	succinate-semialdehyde dehydrogenase [NAD(P)+] activity
3709	10	0	0	0	1	RNA polymerase III transcription factor activity
3706	1	0	0	0	1	ligand-regulated transcription factor activity
3704	44	0	0	0	1	specific RNA polymerase II transcription factor activity
3701	10	0	0	0	1	RNA polymerase I transcription factor activity
46820	1	0	0	0	1	4-amino-4-deoxychorismate synthase activity
8599	3	0	0	0	1	protein phosphatase type 1 regulator activity
8597	1	0	0	0	1	calcium-dependent protein serine/threonine phosphatase regulator activity
8559	5	0	0	0	1	xenobiotic-transporting ATPase activity
8553	2	0	0	0	1	hydrogen-exporting ATPase activity, phosphorylative mechanism
4197	3	0	0	0	1	cysteine-type endopeptidase activity
4196	1	0	0	0	1	saccharopepsin activity
8549	1	0	0	0	1	dynamin GTPase activity
16156	2	0	0	0	1	fumarate reductase (NADH) activity
4187	1	0	0	0	1	carboxypeptidase D activity
4186	2	0	0	0	1	carboxypeptidase C activity
4185	3	0	0	0	1	serine carboxypeptidase activity
30429	1	0	0	0	1	kynureninase activity
4181	1	0	0	0	1	metallocarboxypeptidase activity
4180	4	0	0	0	1	carboxypeptidase activity
8538	1	0	0	0	1	proteasome activator activity
8534	3	0	0	0	1	purine-specific oxidized base lesion DNA N-glycosylase activity
8531	1	0	0	0	1	riboflavin kinase activity
4178	1	0	0	0	1	leucyl aminopeptidase activity
4177	10	0	0	0	1	aminopeptidase activity
4176	3	0	0	0	1	ATP-dependent peptidase activity
4171	1	0	0	0	1	deoxyhypusine synthase activity
30414	4	0	0	0	1	protease inhibitor activity
8526	5	0	0	0	1	phosphatidylinositol transporter activity
4168	1	0	0	0	1	dolichol kinase activity
4165	2	0	0	0	1	dodecenoyl-CoA delta-isomerase activity
4163	1	0	0	0	1	diphosphomevalonate decarboxylase activity
4161	1	0	0	0	1	dimethylallyltranstransferase activity
4160	1	0	0	0	1	dihydroxy-acid dehydratase activity
8519	3	0	0	0	1	ammonium transporter activity
8514	15	0	0	0	1	organic anion transporter activity
4152	1	0	0	0	1	dihydroorotate dehydrogenase activity
8509	23	0	0	0	1	anion transporter activity
4148	1	0	0	0	1	dihydrolipoyl dehydrogenase activity
4144	1	0	0	0	1	diacylglycerol O-acyltransferase activity
4140	1	0	0	0	1	dephospho-CoA kinase activity
4135	1	0	0	0	1	amylo-alpha-1,6-glucosidase activity
4134	1	0	0	0	1	4-alpha-glucanotransferase activity
4133	1	0	0	0	1	glycogen debranching enzyme activity
4132	1	0	0	0	1	dCMP deaminase activity
4131	1	0	0	0	1	cytosine deaminase activity
4129	9	0	0	0	1	cytochrome-c oxidase activity
4128	2	0	0	0	1	cytochrome-b5 reductase activity
4126	1	0	0	0	1	cytidine deaminase activity
4124	2	0	0	0	1	cysteine synthase activity
4123	1	0	0	0	1	cystathionine gamma-lyase activity
4122	1	0	0	0	1	cystathionine beta-synthase activity
4121	3	0	0	0	1	cystathionine beta-lyase activity
4115	2	0	0	0	1	cAMP-specific phosphodiesterase activity
4114	2	0	0	0	1	3',5'-cyclic-nucleotide phosphodiesterase activity
4113	1	0	0	0	1	2',3'-cyclic-nucleotide 3'-phosphodiesterase activity
4112	3	0	0	0	1	cyclic-nucleotide phosphodiesterase activity
4108	3	0	0	0	1	citrate (Si)-synthase activity
4106	1	0	0	0	1	chorismate mutase activity
4105	1	0	0	0	1	choline-phosphate cytidylyltransferase activity
4103	2	0	0	0	1	choline kinase activity
4100	3	0	0	0	1	chitin synthase activity
15665	5	0	0	0	1	organic alcohol transporter activity
15664	1	0	0	0	1	nicotinamide mononucleotide permease activity
15663	1	0	0	0	1	nicotinamide mononucleotide transporter activity
15662	15	0	0	0	1	ATPase activity, coupled to transmembrane movement of ions, phosphorylative mechanism
3690	6	0	0	0	1	double-stranded DNA binding
3689	6	0	0	0	1	DNA clamp loader activity
3688	7	0	0	0	1	DNA replication origin binding
3680	3	0	0	0	1	AT DNA binding
15646	5	0	0	0	1	permease activity
15645	5	0	0	0	1	fatty-acid ligase activity
3678	23	0	0	0	1	DNA helicase activity
15620	1	0	0	0	1	ferric-enterobactin transporter activity
15606	2	0	0	0	1	spermidine transporter activity
42393	4	0	0	0	1	histone binding
42392	2	0	0	0	1	sphingosine-1-phosphate phosphatase activity
8495	1	0	0	0	1	protoheme IX farnesyltransferase activity
30371	3	0	0	0	1	translation repressor activity
8487	2	0	0	0	1	prenyl-dependent CAAX protease activity
8466	2	0	0	0	1	glycogenin glucosyltransferase activity
8453	1	0	0	0	1	alanine-glyoxylate transaminase activity
8451	2	0	0	0	1	X-Pro aminopeptidase activity
4099	2	0	0	0	1	chitin deacetylase activity
8450	1	0	0	0	1	O-sialoglycoprotein endopeptidase activity
4096	2	0	0	0	1	catalase activity
4092	3	0	0	0	1	carnitine O-acetyltransferase activity
4091	1	0	0	0	1	carboxylesterase activity
30332	1	0	0	0	1	cyclin binding
8444	1	0	0	0	1	CDP-diacylglycerol-glycerol-3-phosphate 3-phosphatidyltransferase activity
8443	5	0	0	0	1	phosphofructokinase activity
8441	1	0	0	0	1	3'(2'),5'-bisphosphate nucleotidase activity
4088	2	0	0	0	1	carbamoyl-phosphate synthase (glutamine-hydrolyzing) activity
4086	2	0	0	0	1	carbamoyl-phosphate synthase activity
4081	1	0	0	0	1	bis(5'-nucleosyl)-tetraphosphatase (asymmetrical) activity
4080	1	0	0	0	1	biotin-[propionyl-CoA-carboxylase (ATP-hydrolyzing)] ligase activity
16040	1	0	0	0	1	glutamate synthase (NADH) activity
4079	1	0	0	0	1	biotin-[methylmalonyl-CoA-carboxytransferase] ligase activity
4078	1	0	0	0	1	biotin-[methylcrotonoyl-CoA-carboxylase] ligase activity
4077	1	0	0	0	1	biotin-[acetyl-CoA-carboxylase] ligase activity
4076	1	0	0	0	1	biotin synthase activity
4075	1	0	0	0	1	biotin carboxylase activity
4073	1	0	0	0	1	aspartate-semialdehyde dehydrogenase activity
4072	1	0	0	0	1	aspartate kinase activity
4070	1	0	0	0	1	aspartate carbamoyltransferase activity
8425	1	0	0	0	1	ubiquinone biosynthesis methyltransferase activity
8422	8	0	0	0	1	beta-glucosidase activity
4069	2	0	0	0	1	aspartate transaminase activity
4066	2	0	0	0	1	asparagine synthase (glutamine-hydrolyzing) activity
4061	1	0	0	0	1	arylformamidase activity
8419	1	0	0	0	1	RNA lariat debranching enzyme activity
8418	1	0	0	0	1	protein N-terminal asparagine amidohydrolase activity
4057	1	0	0	0	1	arginyltransferase activity
4056	1	0	0	0	1	argininosuccinate lyase activity
4055	1	0	0	0	1	argininosuccinate synthase activity
4053	1	0	0	0	1	arginase activity
8409	3	0	0	0	1	5'-3' exonuclease activity
4049	2	0	0	0	1	anthranilate synthase activity
4045	2	0	0	0	1	aminoacyl-tRNA hydrolase activity
4044	1	0	0	0	1	amidophosphoribosyltransferase activity
4043	1	0	0	0	1	L-aminoadipate-semialdehyde dehydrogenase activity
4042	4	0	0	0	1	amino-acid N-acetyltransferase activity
4041	1	0	0	0	1	amine oxidase (flavin-containing) activity
4040	2	0	0	0	1	amidase activity
4039	1	0	0	0	1	allophanate hydrolase activity
4038	1	0	0	0	1	allantoinase activity
4037	1	0	0	0	1	allantoicase activity
4035	2	0	0	0	1	alkaline phosphatase activity
4033	5	0	0	0	1	aldo-keto reductase activity
4032	4	0	0	0	1	aldehyde reductase activity
4029	2	0	0	0	1	aldehyde dehydrogenase (NAD) activity
4026	2	0	0	0	1	alcohol O-acetyltransferase activity
4024	1	0	0	0	1	alcohol dehydrogenase activity, zinc-dependent
4022	5	0	0	0	1	alcohol dehydrogenase activity
4016	1	0	0	0	1	adenylate cyclase activity
4015	1	0	0	0	1	adenosylmethionine-8-amino-7-oxononanoate transaminase activity
4012	6	0	0	0	1	phospholipid-translocating ATPase activity
4008	1	0	0	0	1	copper-exporting ATPase activity
4003	10	0	0	0	1	ATP-dependent DNA helicase activity
4001	1	0	0	0	1	adenosine kinase activity
4000	3	0	0	0	1	adenosine deaminase activity
19948	2	0	0	0	1	SUMO activating enzyme activity
15581	2	0	0	0	1	maltose porter activity
15578	11	0	0	0	1	mannose transporter activity
15574	1	0	0	0	1	trehalose transporter activity
15563	2	0	0	0	1	uptake permease activity
15562	1	0	0	0	1	efflux permease activity
15559	1	0	0	0	1	multidrug efflux pump activity
19903	1	0	0	0	1	protein phosphatase binding
19902	1	0	0	0	1	phosphatase binding
15505	1	0	0	0	1	uracil permease activity
42292	1	0	0	0	1	URM1 activating enzyme activity
8398	1	0	0	0	1	sterol 14-demethylase activity
30276	11	0	0	0	1	clathrin binding
30272	1	0	0	0	1	5-formyltetrahydrofolate cyclo-ligase activity
8383	1	0	0	0	1	manganese superoxide dismutase activity
8379	5	0	0	0	1	thioredoxin peroxidase activity
8375	4	0	0	0	1	acetylglucosaminyltransferase activity
8374	12	0	0	0	1	O-acyltransferase activity
8369	1	0	0	0	1	obsolete molecular function
30246	6	0	0	0	1	carbohydrate binding
8330	1	0	0	0	1	protein tyrosine/threonine phosphatase activity
8318	5	0	0	0	1	protein prenyltransferase activity
8312	1	0	0	0	1	7S RNA binding
8311	1	0	0	0	1	double-stranded DNA specific 3'-5' exodeoxyribonuclease activity
8309	1	0	0	0	1	double-stranded DNA specific exodeoxyribonuclease activity
8308	2	0	0	0	1	voltage-dependent ion-selective channel activity
8301	6	0	0	0	1	DNA bending activity
19899	2	0	0	0	1	enzyme binding
19888	12	0	0	0	1	protein phosphatase regulator activity
35091	6	0	0	0	1	phosphoinositide binding
15491	4	0	0	0	1	cation:cation antiporter activity
19840	1	0	0	0	1	isoprenoid binding
19829	1	0	0	0	1	cation-transporting ATPase activity
15455	2	0	0	0	1	group translocator activity
15450	1	0	0	0	1	protein translocase activity
15440	1	0	0	0	1	peptide-transporting ATPase activity
15435	1	0	0	0	1	ABC-type efflux permease activity
35004	3	0	0	0	1	phosphoinositide 3-kinase activity
15427	5	0	0	0	1	ABC-type efflux porter activity
15410	1	0	0	0	1	manganese-transporting ATPase activity
15406	2	0	0	0	1	ABC-type uptake permease activity
46547	1	0	0	0	1	trans-aconitate 3-methyltransferase activity
46526	1	0	0	0	1	D-xylulose reductase activity
42162	5	0	0	0	1	telomeric DNA binding
30192	1	0	0	0	1	Hsp70/Hsc70 protein regulator activity
30189	2	0	0	0	1	chaperone activator activity
30188	5	0	0	0	1	chaperone regulator activity
8296	1	0	0	0	1	3'-5'-exodeoxyribonuclease activity
30170	1	0	0	0	1	pyridoxal phosphate binding
8289	16	0	0	0	1	lipid binding
42132	1	0	0	0	1	fructose-bisphosphatase activity
8271	1	0	0	0	1	sulfate porter activity
42124	1	0	0	0	1	1,3-beta-glucanosyltransferase activity
8270	1	0	0	0	1	zinc ion binding
42123	1	0	0	0	1	glucanosyltransferase activity
30159	2	0	0	0	1	receptor signaling complex scaffold activity
8262	2	0	0	0	1	importin-alpha export receptor activity
8252	2	0	0	0	1	nucleotidase activity
8251	3	0	0	0	1	tRNA specific adenosine deaminase activity
8239	1	0	0	0	1	dipeptidyl-peptidase activity
8238	15	0	0	0	1	exopeptidase activity
8237	18	0	0	0	1	metallopeptidase activity
8236	7	0	0	0	1	serine-type peptidase activity
8235	5	0	0	0	1	metalloexopeptidase activity
8234	25	0	0	0	1	cysteine-type peptidase activity
19789	1	0	0	0	1	SUMO ligase activity
19787	1	0	0	0	1	ubiquitin-like-protein ligase activity
19783	2	0	0	0	1	ubiquitin-like-specific protease activity
19781	2	0	0	0	1	NEDD8 activating enzyme activity
15392	3	0	0	0	1	cytosine-purine permease activity
15391	5	0	0	0	1	nucleobase:cation symporter activity
15386	1	0	0	0	1	potassium:hydrogen antiporter activity
15370	1	0	0	0	1	solute:sodium symporter activity
15369	1	0	0	0	1	calcium:hydrogen antiporter activity
15368	1	0	0	0	1	calcium:cation antiporter activity
15359	5	0	0	0	1	amino acid permease activity
15354	1	0	0	0	1	polyspecific organic cation transporter activity
15344	1	0	0	0	1	siderochrome-iron (ferrioxamine) uptake transporter activity
15343	4	0	0	0	1	siderochrome-iron transporter activity
15319	1	0	0	0	1	sodium:inorganic phosphate symporter activity
15300	1	0	0	0	1	solute:solute antiporter activity
42085	1	0	0	0	1	5-methyltetrahydropteroyltri-L-glutamate-dependent methyltransferase activity
42083	1	0	0	0	1	5,10-methylenetetrahydrofolate-dependent methyltransferase activity
46421	1	0	0	0	1	methylisocitrate lyase activity
8195	2	0	0	0	1	phosphatidate phosphatase activity
8184	1	0	0	0	1	glycogen phosphorylase activity
30060	1	0	0	0	1	L-malate dehydrogenase activity
8179	1	0	0	0	1	adenylate cyclase binding
8177	5	0	0	0	1	succinate dehydrogenase (ubiquinone) activity
8174	2	0	0	0	1	mRNA methyltransferase activity
8172	4	0	0	0	1	S-methyltransferase activity
8171	1	0	0	0	1	O-methyltransferase activity
8169	3	0	0	0	1	C-methyltransferase activity
8159	1	0	0	0	1	positive transcription elongation factor activity
8157	1	0	0	0	1	protein phosphatase 1 binding
8143	4	0	0	0	1	poly(A) binding
8142	7	0	0	0	1	oxysterol binding
8139	3	0	0	0	1	nuclear localization sequence binding
8138	1	0	0	0	1	protein tyrosine/serine/threonine phosphatase activity
8131	1	0	0	0	1	amine oxidase activity
8121	8	0	0	0	1	ubiquinol-cytochrome-c reductase activity
8117	1	0	0	0	1	sphinganine-1-phosphate aldolase activity
8113	1	0	0	0	1	protein-methionine-S-oxide reductase activity
15299	1	0	0	0	1	solute:hydrogen antiporter activity
15298	1	0	0	0	1	solute:cation antiporter activity
15297	8	0	0	0	1	antiporter activity
15296	1	0	0	0	1	anion:cation symporter activity
15295	2	0	0	0	1	solute:hydrogen symporter activity
15294	8	0	0	0	1	solute:cation symporter activity
15293	9	0	0	0	1	symporter activity
15281	1	0	0	0	1	nonselective cation channel activity
15276	1	0	0	0	1	ligand-gated ion channel activity
15268	11	0	0	0	1	alpha-type channel activity
15267	11	0	0	0	1	channel/pore class transporter activity
15250	3	0	0	0	1	water channel activity
15249	1	0	0	0	1	nonselective channel activity
15248	1	0	0	0	1	sterol transporter activity
15247	6	0	0	0	1	aminophospholipid transporter activity
15245	2	0	0	0	1	fatty acid transporter activity
15239	10	0	0	0	1	multidrug transporter activity
15238	13	0	0	0	1	drug transporter activity
15234	1	0	0	0	1	thiamin transporter activity
15233	1	0	0	0	1	pantothenate transporter activity
15228	1	0	0	0	1	coenzyme A transporter activity
15226	1	0	0	0	1	carnitine transporter activity
15225	1	0	0	0	1	biotin transporter activity
15220	1	0	0	0	1	choline transporter activity
15216	1	0	0	0	1	purine nucleotide transporter activity
15215	1	0	0	0	1	nucleotide transporter activity
15214	1	0	0	0	1	pyrimidine nucleoside transporter activity
15213	1	0	0	0	1	uridine transporter activity
15210	1	0	0	0	1	uracil transporter activity
15209	3	0	0	0	1	cytosine transporter activity
15206	1	0	0	0	1	allantoin transporter activity
15205	5	0	0	0	1	nucleobase transporter activity
15204	1	0	0	0	1	urea transporter activity
15203	10	0	0	0	1	polyamine transporter activity
8097	2	0	0	0	1	5S rRNA binding
8094	17	0	0	0	1	DNA-dependent ATPase activity
8081	8	0	0	0	1	phosphoric diester hydrolase activity
8028	13	0	0	0	1	monocarboxylic acid transporter activity
8017	7	0	0	0	1	microtubule binding
15198	2	0	0	0	1	oligopeptide transporter activity
15197	4	0	0	0	1	peptide transporter activity
15191	2	0	0	0	1	L-methionine transporter activity
15189	1	0	0	0	1	L-lysine transporter activity
15185	1	0	0	0	1	L-gamma-aminobutyric acid transporter activity
15184	1	0	0	0	1	L-cystine transporter activity
15183	1	0	0	0	1	L-aspartate transporter activity
15181	1	0	0	0	1	L-arginine transporter activity
15179	8	0	0	0	1	L-amino acid transporter activity
15175	5	0	0	0	1	neutral amino acid transporter activity
15173	1	0	0	0	1	aromatic amino acid transporter activity
15172	1	0	0	0	1	acidic amino acid transporter activity
15168	3	0	0	0	1	glycerol transporter activity
15166	5	0	0	0	1	polyol transporter activity
15165	2	0	0	0	1	pyrimidine nucleotide sugar transporter activity
15157	1	0	0	0	1	oligosaccharide transporter activity
15154	3	0	0	0	1	disaccharide transporter activity
15149	15	0	0	0	1	hexose transporter activity
15145	15	0	0	0	1	monosaccharide transporter activity
15144	24	0	0	0	1	carbohydrate transporter activity
15131	1	0	0	0	1	oxaloacetate transporter activity
15129	1	0	0	0	1	lactate transporter activity
15127	2	0	0	0	1	bilirubin transporter activity
15125	1	0	0	0	1	bile acid transporter activity
15124	1	0	0	0	1	allantoate transporter activity
15116	3	0	0	0	1	sulfate transporter activity
15114	3	0	0	0	1	phosphate transporter activity
15105	2	0	0	0	1	arsenite transporter activity
15103	9	0	0	0	1	inorganic anion transporter activity
