# Supplementary material for: Growth control of the eukaryote cell: a systems biology study in yeast
Source: J Biol. 2007 Apr 30;6(2):4. doi: 10.1186/jbiol54 (PMC2373899; doi:10.1186/jbiol54)
Supplement: Additional data file 2 — Supplementary tables S1-S30. [file jbiol54-S2.zip › Table S7 SGOliver.xls]

## Sheet: GO Up Cel Comp
GO ID	Total	Under	Over	Change	P-Value (Changed)	Term
30880	31	0	0	13	0	RNA polymerase complex
15935	85	0	0	42	0	small ribosomal subunit
15934	121	0	0	66	0	large ribosomal subunit
16283	53	0	0	31	0	eukaryotic 48S initiation complex
16282	60	0	0	35	0	eukaryotic 43S preinitiation complex
30529	386	0	0	144	0	ribonucleoprotein complex
5843	53	0	0	31	0	cytosolic small ribosomal subunit (sensu Eukarya)
5842	78	0	0	53	0	cytosolic large ribosomal subunit (sensu Eukarya)
5840	241	0	0	122	0	ribosome
5830	139	0	0	87	0	cytosolic ribosome (sensu Eukarya)
5829	430	0	0	111	0	cytosol
5763	32	0	0	11	0	mitochondrial small ribosomal subunit
5762	43	0	0	13	0	mitochondrial large ribosomal subunit
5761	76	0	0	24	0	mitochondrial ribosome
5759	139	0	0	31	0	mitochondrial matrix
5737	3130	0	0	357	0	cytoplasm
5736	14	0	0	8	0	DNA-directed RNA polymerase I complex
5730	251	0	0	48	0	nucleolus
5623	4847	0	0	468	0	cell
5622	4388	0	0	455	0	intracellular
315	43	0	0	13	0	organellar large ribosomal subunit
314	32	0	0	11	0	organellar small ribosomal subunit
313	76	0	0	24	0	organellar ribosome
5732	31	0	0	10	0.0002	small nucleolar ribonucleoprotein complex
5665	12	0	0	6	0.0002	DNA-directed RNA polymerase II, core complex
5852	7	0	0	4	0.0016	eukaryotic translation initiation factor 3 complex
5786	7	0	0	4	0.0016	signal recognition particle
5742	7	0	0	4	0.0016	mitochondrial outer membrane translocase complex
5666	17	0	0	6	0.0022	DNA-directed RNA polymerase III complex
30532	64	0	0	13	0.0028	small nuclear ribonucleoprotein complex
5832	8	0	0	4	0.0029	chaperonin-containing T-complex
9328	2	0	0	2	0.0075	phenylalanine-tRNA ligase complex
5739	636	0	0	72	0.0082	mitochondrion
5839	16	0	0	5	0.0093	proteasome core complex (sensu Eukarya)
5758	23	0	0	6	0.0114	mitochondrial intermembrane space
17102	3	0	0	2	0.0211	methionyl glutamyl tRNA synthetase complex
502	45	0	0	8	0.0367	proteasome complex (sensu Eukarya)
30867	4	0	0	2	0.0398	rough endoplasmic reticulum membrane
5791	4	0	0	2	0.0398	rough endoplasmic reticulum
5784	4	0	0	2	0.0398	translocon
5741	23	0	0	5	0.0432	mitochondrial outer membrane
19867	23	0	0	5	0.0432	outer membrane
12505	205	0	0	25	0.0481	endomembrane system
177	10	0	0	3	0.0487	cytoplasmic exosome (RNase complex)
5851	5	0	0	2	0.0626	eukaryotic translation initiation factor 2B complex
5783	353	0	0	39	0.0629	endoplasmic reticulum
5789	97	0	0	13	0.0731	endoplasmic reticulum membrane
8023	19	0	0	4	0.0755	transcription elongation factor complex
42175	107	0	0	14	0.0758	nuclear envelope-endoplasmic reticulum network
176	12	0	0	3	0.0785	nuclear exosome (RNase complex)
5640	1	0	0	1	0.0865	nuclear outer membrane
16272	6	0	0	2	0.0886	prefoldin complex
19774	6	0	0	2	0.0886	proteasome core complex, beta-subunit complex (sensu Eukarya)
178	13	0	0	3	0.0958	exosome (RNase complex)
5744	7	0	0	2	0.1171	mitochondrial inner membrane presequence translocase complex
144	8	0	0	2	0.1475	septin ring (sensu Saccharomyces)
30481	8	0	0	2	0.1475	septin ring (sensu Fungi)
111	2	0	0	1	0.1655	nucleotide excision repair factor 2 complex
5672	2	0	0	1	0.1655	transcription factor TFIIA complex
333	2	0	0	1	0.1655	telomerase catalytic core complex
16591	72	0	0	9	0.1664	DNA-directed RNA polymerase II, holoenzyme
221	9	0	0	2	0.1793	hydrogen-transporting ATPase V1 domain
172	9	0	0	2	0.1793	ribonuclease MRP complex
30677	10	0	0	2	0.2119	ribonuclease P complex
5655	10	0	0	2	0.2119	nucleolar ribonuclease P complex
46930	47	0	0	6	0.2172	pore complex
5643	47	0	0	6	0.2172	nuclear pore
5827	3	0	0	1	0.2376	polar microtubule
5688	3	0	0	1	0.2376	snRNP U6
5635	89	0	0	10	0.2377	nuclear membrane
5941	39	0	0	5	0.2446	unlocalized
5634	1784	0	0	160	0.2951	nucleus
5838	22	0	0	3	0.2953	proteasome regulatory particle (sensu Eukarya)
30138	22	0	0	3	0.2953	COPII-coated vesicle
108	4	0	0	1	0.3036	repairosome
42721	4	0	0	1	0.3036	mitochondrial inner membrane protein insertion complex
42719	4	0	0	1	0.3036	mitochondrial intermembrane space protein transporter complex
8623	4	0	0	1	0.3036	chromatin accessibility complex
8622	4	0	0	1	0.3036	epsilon DNA polymerase complex
5956	4	0	0	1	0.3036	protein kinase CK2 complex
1405	4	0	0	1	0.3036	presequence translocase-associated import motor
5787	4	0	0	1	0.3036	signal peptidase complex
5697	4	0	0	1	0.3036	telomerase holoenzyme complex
30123	4	0	0	1	0.3036	AP-3 adaptor complex
19773	4	0	0	1	0.3036	proteasome core complex, alpha-subunit complex (sensu Eukarya)
5940	13	0	0	2	0.3116	septin ring
5828	14	0	0	2	0.3445	kinetochore microtubule
5880	5	0	0	1	0.3638	nuclear microtubule
16471	15	0	0	2	0.3768	hydrogen-translocating V-type ATPase complex
5654	262	0	0	24	0.4138	nucleoplasm
136	6	0	0	1	0.4189	mannosyltransferase complex
5794	117	0	0	11	0.4321	Golgi apparatus
42575	7	0	0	1	0.4692	DNA polymerase complex
109	18	0	0	2	0.4693	nucleotide excision repair complex
5876	18	0	0	2	0.4693	spindle microtubule
48188	8	0	0	1	0.5151	COMPASS complex
137	8	0	0	1	0.5151	Golgi cis cisterna
5802	8	0	0	1	0.5151	Golgi trans face
30127	8	0	0	1	0.5151	COPII vesicle coat
17119	8	0	0	1	0.5151	Golgi transport complex
5684	32	0	0	3	0.5314	major (U2-dependent) spliceosome
42729	9	0	0	1	0.5571	DASH complex
5881	9	0	0	1	0.5571	cytoplasmic microtubule
5849	9	0	0	1	0.5571	mRNA cleavage factor complex
5844	9	0	0	1	0.5571	polysome
5675	9	0	0	1	0.5571	transcription factor TFIIH complex
30008	10	0	0	1	0.5955	TRAPP
142	24	0	0	2	0.6271	contractile ring (sensu Saccharomyces)
30480	24	0	0	2	0.6271	contractile ring (sensu Fungi)
5826	24	0	0	2	0.6271	contractile ring
788	11	0	0	1	0.6305	nuclear nucleosome
786	11	0	0	1	0.6305	nucleosome
16585	38	0	0	3	0.6502	chromatin remodeling complex
329	51	0	0	4	0.6544	vacuolar membrane (sensu Fungi)
5795	12	0	0	1	0.6625	Golgi stack
5686	12	0	0	1	0.6625	snRNP U2
5685	12	0	0	1	0.6625	snRNP U1
30014	12	0	0	1	0.6625	CCR4-NOT complex
5801	13	0	0	1	0.6918	Golgi cis-face
30119	13	0	0	1	0.6918	membrane coat adaptor complex
5874	28	0	0	2	0.7105	microtubule
5681	68	0	0	5	0.7118	spliceosome complex
243	14	0	0	1	0.7185	commitment complex
5740	173	0	0	13	0.7439	mitochondrial membrane
5625	32	0	0	2	0.7778	soluble fraction
775	47	0	0	3	0.7854	chromosome, pericentric region
5875	17	0	0	1	0.7855	microtubule associated complex
778	33	0	0	2	0.7923	condensed nuclear chromosome kinetochore
777	33	0	0	2	0.7923	condensed chromosome kinetochore
30117	34	0	0	2	0.806	membrane coat
780	35	0	0	2	0.8188	condensed nuclear chromosome, pericentric region
779	35	0	0	2	0.8188	condensed chromosome, pericentric region
139	19	0	0	1	0.8211	Golgi membrane
5657	37	0	0	2	0.8423	replication fork
790	38	0	0	2	0.853	nuclear chromatin
785	39	0	0	2	0.863	chromatin
30135	71	0	0	4	0.8739	coated vesicle
776	41	0	0	2	0.8811	kinetochore
30894	24	0	0	1	0.8864	replisome
131	24	0	0	1	0.8864	incipient bud site
5743	139	0	0	8	0.9234	mitochondrial inner membrane
19866	139	0	0	8	0.9234	inner membrane
30120	30	0	0	1	0.9341	vesicle coat
30136	31	0	0	1	0.9399	clathrin-coated vesicle
5774	84	0	0	4	0.9405	vacuolar membrane
324	131	0	0	7	0.944	vacuole (sensu Fungi)
323	131	0	0	7	0.944	lytic vacuole
322	131	0	0	7	0.944	storage vacuole
151	33	0	0	1	0.9499	ubiquitin ligase complex
267	103	0	0	5	0.9508	cell fraction
42579	53	0	0	2	0.9509	microbody
5777	53	0	0	2	0.9509	peroxisome
5816	54	0	0	2	0.9544	spindle pole body
5815	54	0	0	2	0.9544	microtubule organizing center
794	56	0	0	2	0.9608	condensed nuclear chromosome
793	56	0	0	2	0.9608	condensed chromosome
5819	74	0	0	3	0.9609	spindle
5624	74	0	0	3	0.9609	membrane fraction
16023	92	0	0	4	0.9636	cytoplasmic vesicle
922	59	0	0	2	0.9689	spindle pole
5694	178	0	0	9	0.9762	chromosome
228	133	0	0	6	0.9781	nuclear chromosome
15630	86	0	0	3	0.983	microtubule cytoskeleton
5856	192	0	0	9	0.9885	cytoskeleton
5935	95	0	0	3	0.9911	bud neck
5773	172	0	0	7	0.9942	vacuole
5768	57	0	0	1	0.9944	endosome
5667	109	0	0	3	0.9968	transcription factor complex
9277	90	0	0	2	0.9974	cell wall (sensu Fungi)
30312	90	0	0	2	0.9974	external encapsulating structure
16021	202	0	0	8	0.9974	integral to membrane
5618	90	0	0	2	0.9974	cell wall
15629	97	0	0	2	0.9985	actin cytoskeleton
5938	99	0	0	2	0.9987	cell cortex
5933	125	0	0	3	0.9991	bud
134	130	0	0	3	0.9994	site of polarized growth (sensu Saccharomyces)
30483	130	0	0	3	0.9994	site of polarized growth (sensu Fungi)
30427	130	0	0	3	0.9994	site of polarized growth
16020	837	0	0	48	0.9997	membrane
299	3	0	0	0	1	integral to membrane of membrane fraction
16602	4	0	0	0	1	CCAAT-binding factor complex
276	10	0	0	0	1	proton-transporting ATP synthase complex, coupling factor F(o) (sensu Eukarya)
275	5	0	0	0	1	proton-transporting ATP synthase complex, catalytic core F(1) (sensu Eukarya)
274	3	0	0	0	1	proton-transporting ATP synthase, stator stalk (sensu Eukarya)
262	2	0	0	0	1	mitochondrial chromosome
10008	2	0	0	0	1	endosome membrane
220	6	0	0	0	1	hydrogen-transporting ATPase V0 domain
214	4	0	0	0	1	tRNA-intron endonuclease complex
17087	2	0	0	0	1	mitochondrial processing peptidase complex
17059	2	0	0	0	1	serine C-palmitoyltransferase complex
30864	63	0	0	0	1	cortical actin cytoskeleton
30863	63	0	0	0	1	cortical cytoskeleton
16593	5	0	0	0	1	Cdc73/Paf1 complex
16586	3	0	0	0	1	RSC complex
16580	3	0	0	0	1	Sin3 complex
16514	10	0	0	0	1	SWI/SNF complex
164	7	0	0	0	1	protein phosphatase type 1 complex
159	6	0	0	0	1	protein phosphatase type 2A complex
153	5	0	0	0	1	cytoplasmic ubiquitin ligase complex
152	23	0	0	0	1	nuclear ubiquitin ligase complex
148	3	0	0	0	1	1,3-beta-glucan synthase complex
145	8	0	0	0	1	exocyst
143	24	0	0	0	1	actin cap (sensu Saccharomyces)
141	5	0	0	0	1	actin cable (sensu Saccharomyces)
138	3	0	0	0	1	Golgi trans cisterna
133	5	0	0	0	1	polarisome
127	6	0	0	0	1	transcription factor TFIIIC complex
126	3	0	0	0	1	transcription factor TFIIIB complex
124	16	0	0	0	1	SAGA complex
123	43	0	0	0	1	histone acetyltransferase complex
120	9	0	0	0	1	RNA polymerase I transcription factor complex
119	24	0	0	0	1	mediator complex
118	20	0	0	0	1	histone deacetylase complex
113	2	0	0	0	1	nucleotide excision repair factor 4 complex
112	7	0	0	0	1	nucleotide excision repair factor 3 complex
110	3	0	0	0	1	nucleotide excision repair factor 1 complex
9337	2	0	0	0	1	sulfite reductase complex (NADPH)
42764	10	0	0	0	1	prospore
42763	10	0	0	0	1	immature spore
42720	3	0	0	0	1	mitochondrial inner membrane peptidase complex
16469	18	0	0	0	1	proton-transporting two-sector ATPase complex
45334	4	0	0	0	1	clathrin-coated endocytic vesicle
15	2	0	0	0	1	phosphopyruvate hydratase complex
9295	7	0	0	0	1	nucleoid
19005	5	0	0	0	1	SCF ubiquitin ligase complex
42645	7	0	0	0	1	mitochondrial nucleoid
16363	1	0	0	0	1	nuclear matrix
45283	4	0	0	0	1	fumarate reductase complex
45281	4	0	0	0	1	succinate dehydrogenase complex
45277	9	0	0	0	1	respiratory chain complex IV
45275	9	0	0	0	1	respiratory chain complex III
45273	4	0	0	0	1	respiratory chain complex II
45269	3	0	0	0	1	proton-transporting ATP synthase, central stalk
45267	2	0	0	0	1	proton-transporting ATP synthase, catalytic core
45265	3	0	0	0	1	proton-transporting ATP synthase, stator stalk
45263	10	0	0	0	1	proton-transporting ATP synthase complex, coupling factor F(o)
45261	5	0	0	0	1	proton-transporting ATP synthase complex, catalytic core F(1)
45259	18	0	0	0	1	proton-transporting ATP synthase complex
45257	4	0	0	0	1	succinate dehydrogenase complex (ubiquinone)
45255	18	0	0	0	1	hydrogen-translocating F-type ATPase complex
45254	5	0	0	0	1	pyruvate dehydrogenase complex
42598	15	0	0	0	1	vesicular fraction
42597	5	0	0	0	1	periplasmic space
30530	2	0	0	0	1	heterogeneous nuclear ribonucleoprotein complex
45121	1	0	0	0	1	lipid raft
45111	1	0	0	0	1	intermediate filament cytoskeleton
5968	2	0	0	0	1	Rab-protein geranylgeranyltransferase complex
5967	5	0	0	0	1	pyruvate dehydrogenase complex (sensu Eukarya)
5965	2	0	0	0	1	protein farnesyltransferase complex
5955	4	0	0	0	1	calcineurin complex
5952	3	0	0	0	1	cAMP-dependent protein kinase complex
5946	4	0	0	0	1	alpha,alpha-trehalose-phosphate synthase complex (UDP-forming)
5945	2	0	0	0	1	6-phosphofructokinase complex
5937	35	0	0	0	1	shmoo tip
5934	38	0	0	0	1	bud tip
5905	4	0	0	0	1	coated pit
30482	5	0	0	0	1	actin cable (sensu Fungi)
30479	39	0	0	0	1	actin cortical patch (sensu Fungi)
30478	24	0	0	0	1	actin cap (sensu Fungi)
42406	1	0	0	0	1	extrinsic to endoplasmic reticulum membrane
30428	1	0	0	0	1	septum
8541	4	0	0	0	1	proteasome regulatory particle, lid subcomplex (sensu Eukarya)
8540	4	0	0	0	1	proteasome regulatory particle, base subcomplex (sensu Eukarya)
45009	1	0	0	0	1	chitosome
5887	27	0	0	0	1	integral to plasma membrane
5886	209	0	0	2	1	plasma membrane
5885	7	0	0	0	1	Arp2/3 protein complex
5884	3	0	0	0	1	actin filament
5882	1	0	0	0	1	intermediate filament
5871	6	0	0	0	1	kinesin complex
5869	3	0	0	0	1	dynactin complex
5857	38	0	0	0	1	actin cortical patch (sensu Saccharomyces)
5854	3	0	0	0	1	nascent polypeptide-associated complex
5847	15	0	0	0	1	mRNA cleavage and polyadenylation specificity factor complex
5846	2	0	0	0	1	snRNA cap binding complex
5845	3	0	0	0	1	mRNA cap complex
5835	2	0	0	0	1	fatty-acid synthase complex
5834	3	0	0	0	1	heterotrimeric G-protein complex
5825	4	0	0	0	1	half bridge of spindle pole body
5824	6	0	0	0	1	outer plaque of spindle pole body
5823	4	0	0	0	1	central plaque of spindle pole body
5822	4	0	0	0	1	inner plaque of spindle pole body
5821	1	0	0	0	1	intermediate layer of spindle pole body
5811	32	0	0	0	1	lipid particle
1401	1	0	0	0	1	mitochondrial sorting and assembly machinery complex
943	3	0	0	0	1	retrotransposon nucleocapsid
938	4	0	0	0	1	GARP complex
932	6	0	0	0	1	cytoplasmic mRNA processing body
5798	14	0	0	0	1	Golgi vesicle
5797	1	0	0	0	1	Golgi medial cisterna
5793	2	0	0	0	1	ER-Golgi intermediate compartment
5792	15	0	0	0	1	microsome
5788	6	0	0	0	1	endoplasmic reticulum lumen
5782	14	0	0	0	1	peroxisomal matrix
5779	3	0	0	0	1	integral to peroxisomal membrane
5778	18	0	0	0	1	peroxisomal membrane
5775	2	0	0	0	1	vacuolar lumen
5770	11	0	0	0	1	late endosome
5769	3	0	0	0	1	early endosome
5756	3	0	0	0	1	proton-transporting ATP synthase, central stalk (sensu Eukarya)
5754	2	0	0	0	1	proton-transporting ATP synthase, catalytic core (sensu Eukarya)
5753	18	0	0	0	1	proton-transporting ATP synthase complex (sensu Eukarya)
5751	9	0	0	0	1	respiratory chain complex IV (sensu Eukarya)
5750	9	0	0	0	1	respiratory chain complex III (sensu Eukarya)
5749	4	0	0	0	1	respiratory chain complex II (sensu Eukarya)
5746	22	0	0	0	1	mitochondrial electron transport chain
5745	2	0	0	0	1	m-AAA complex
46658	2	0	0	0	1	extrinsic to plasma membrane, GPI-anchored
5724	7	0	0	0	1	nuclear telomeric heterochromatin
5720	7	0	0	0	1	nuclear heterochromatin
30287	5	0	0	0	1	periplasmic space (sensu Fungi)
8372	804	0	0	21	1	cellular_component unknown
19898	25	0	0	0	1	extrinsic to membrane
19897	12	0	0	0	1	extrinsic to plasma membrane
811	4	0	0	0	1	GINS complex
808	6	0	0	0	1	origin of replication recognition complex
5689	5	0	0	0	1	minor (U12-dependent) spliceosome complex
5687	2	0	0	0	1	snRNP U4
5682	5	0	0	0	1	snRNP U5
5680	16	0	0	0	1	anaphase-promoting complex
5679	16	0	0	0	1	nucleosome remodeling complex
5678	5	0	0	0	1	chromatin assembly complex
5677	2	0	0	0	1	chromatin silencing complex
5674	3	0	0	0	1	transcription factor TFIIF complex
5673	2	0	0	0	1	transcription factor TFIIE complex
5671	4	0	0	0	1	Ada2/Gcn5/Ada3 transcription activator complex
5669	15	0	0	0	1	transcription factor TFIID complex
5664	6	0	0	0	1	nuclear origin of replication recognition complex
5663	8	0	0	0	1	DNA replication factor C complex
5662	3	0	0	0	1	DNA replication factor A complex
5659	3	0	0	0	1	delta DNA polymerase complex
5658	6	0	0	0	1	alpha DNA polymerase:primase complex
5656	8	0	0	0	1	pre-replicative complex
5637	5	0	0	0	1	nuclear inner membrane
5631	2	0	0	0	1	chitosan layer of spore wall
46540	1	0	0	0	1	U4/U6 x U5 tri-snRNP complex
5628	10	0	0	0	1	prospore membrane
5626	1	0	0	0	1	insoluble fraction
5621	1	0	0	0	1	bud scar
5619	8	0	0	0	1	spore wall (sensu Fungi)
30176	22	0	0	0	1	integral to endoplasmic reticulum membrane
30173	6	0	0	0	1	integral to Golgi membrane
8290	2	0	0	0	1	F-actin capping protein complex
30140	7	0	0	0	1	trans-Golgi network transport vesicle
8287	17	0	0	0	1	protein serine/threonine phosphatase complex
30139	4	0	0	0	1	endocytic vesicle
30137	17	0	0	0	1	COPI-coated vesicle
30134	1	0	0	0	1	ER-Golgi transport vesicle
30133	11	0	0	0	1	transport vesicle
30132	4	0	0	0	1	clathrin coat of coated pit
30131	9	0	0	0	1	clathrin adaptor complex
30130	5	0	0	0	1	clathrin coat of trans-Golgi network vesicle
8278	6	0	0	0	1	cohesin complex
30128	4	0	0	0	1	clathrin coat of endocytic vesicle
30126	7	0	0	0	1	COPI vesicle coat
30125	13	0	0	0	1	clathrin vesicle coat
799	5	0	0	0	1	nuclear condensin complex
798	6	0	0	0	1	nuclear cohesin complex
30122	4	0	0	0	1	AP-2 adaptor complex
796	5	0	0	0	1	condensin complex
30121	5	0	0	0	1	AP-1 adaptor complex
795	5	0	0	0	1	synaptonemal complex
792	7	0	0	0	1	heterochromatin
30118	13	0	0	0	1	clathrin coat
784	20	0	0	0	1	nuclear chromosome, telomeric region
783	11	0	0	0	1	nuclear telomere cap complex
782	11	0	0	0	1	telomere cap complex
781	20	0	0	0	1	chromosome, telomeric region
8250	8	0	0	0	1	oligosaccharyl transferase complex
5576	20	0	0	0	1	extracellular
5575	5679	0	0	491	1	cellular_component
8180	6	0	0	0	1	signalosome complex
30015	7	0	0	0	1	CCR4-NOT core complex
500	4	0	0	0	1	RNA polymerase I upstream activating factor complex
347	3	0	0	0	1	THO complex
346	6	0	0	0	1	transcription export complex
328	1	0	0	0	1	vacuolar lumen (sensu Fungi)
307	10	0	0	0	1	cyclin-dependent protein kinase holoenzyme complex
306	1	0	0	0	1	extrinsic to vacuolar membrane
300	8	0	0	0	1	peripheral to membrane of membrane fraction
