# Supplementary material for: Growth control of the eukaryote cell: a systems biology study in yeast
Source: J Biol. 2007 Apr 30;6(2):4. doi: 10.1186/jbiol54 (PMC2373899; doi:10.1186/jbiol54)
Supplement: Additional data file 2 — Supplementary tables S1-S30. [file jbiol54-S2.zip › Table S9 SGOliver.xls]

## Sheet: GO Down bp
GO ID	Total	Under	Over	Change	P-Value (Changed)	Term
7165	149	0	0	26	0	signal transduction
7154	177	0	0	28	0	cell communication
50896	469	0	0	54	0.0001	response to stimulus
9605	245	0	0	32	0.0002	response to external stimulus
4	1542	0	0	136	0.0002	biological_process unknown
9268	3	0	0	3	0.0003	response to pH
9628	190	0	0	25	0.0011	response to abiotic stimulus
6067	9	0	0	4	0.0021	ethanol metabolism
6950	348	0	0	38	0.0023	response to stress
19655	5	0	0	3	0.0029	ethanol fermentation
7242	91	0	0	14	0.0032	intracellular signaling cascade
45053	10	0	0	4	0.0032	protein-Golgi retention
42	10	0	0	4	0.0032	protein-Golgi targeting
6468	92	0	0	14	0.0036	protein amino acid phosphorylation
7234	11	0	0	4	0.0048	osmosensory signaling pathway via two-component system
160	11	0	0	4	0.0048	two-component signal transduction system (phosphorelay)
15846	6	0	0	3	0.0054	polyamine transport
19660	6	0	0	3	0.0054	glycolytic fermentation
41	33	0	0	7	0.006	transition metal ion transport
15674	42	0	0	8	0.0067	di-, tri-valent inorganic cation transport
6826	12	0	0	4	0.0068	iron ion transport
6066	144	0	0	18	0.0088	alcohol metabolism
9306	7	0	0	3	0.009	protein secretion
46903	7	0	0	3	0.009	secretion
7231	13	0	0	4	0.0093	osmosensory signaling pathway
5996	83	0	0	12	0.0101	monosaccharide metabolism
30435	83	0	0	12	0.0101	sporulation
6873	84	0	0	12	0.0111	cell ion homeostasis
50801	84	0	0	12	0.0111	ion homeostasis
30001	46	0	0	8	0.0116	metal ion transport
6914	29	0	0	6	0.0121	autophagy
301	14	0	0	4	0.0124	retrograde transport, vesicle recycling within Golgi
45449	289	0	0	30	0.0131	regulation of transcription
6116	3	0	0	2	0.0133	NADH oxidation
46688	3	0	0	2	0.0133	response to copper ion
19318	76	0	0	11	0.0134	hexose metabolism
6812	76	0	0	11	0.0134	cation transport
161	8	0	0	3	0.0137	MAPKKK cascade during osmolarity sensing
7166	39	0	0	7	0.0151	cell surface receptor linked signal transduction
6113	15	0	0	4	0.016	fermentation
7150	68	0	0	10	0.0162	growth pattern
30447	68	0	0	10	0.0162	filamentous growth
7047	132	0	0	16	0.0172	cell wall organization and biogenesis
45229	132	0	0	16	0.0172	external encapsulating structure organization and biogenesis
45721	9	0	0	3	0.0195	negative regulation of gluconeogenesis
9890	9	0	0	3	0.0195	negative regulation of biosynthesis
45912	9	0	0	3	0.0195	negative regulation of carbohydrate metabolism
40007	70	0	0	10	0.0196	growth
42221	115	0	0	14	0.0241	response to chemical substance
9266	17	0	0	4	0.0251	response to temperature
19725	94	0	0	12	0.0254	cell homeostasis
188	4	0	0	2	0.0255	inactivation of MAPK
173	4	0	0	2	0.0255	inactivation of MAPK during osmolarity sensing
16049	4	0	0	2	0.0255	cell growth
6355	281	0	0	28	0.0265	regulation of transcription, DNA-dependent
6111	10	0	0	3	0.0265	regulation of gluconeogenesis
6006	54	0	0	8	0.0288	glucose metabolism
45941	54	0	0	8	0.0288	positive regulation of transcription
42592	96	0	0	12	0.0294	homeostasis
6109	18	0	0	4	0.0305	regulation of carbohydrate metabolism
7264	55	0	0	8	0.0318	small GTPase mediated signal transduction
46916	36	0	0	6	0.0332	transition metal ion homeostasis
16567	27	0	0	5	0.0336	protein ubiquitination
6986	11	0	0	3	0.0346	response to unfolded protein
6875	46	0	0	7	0.0349	metal ion homeostasis
209	19	0	0	4	0.0366	protein polyubiquitination
9607	57	0	0	8	0.0384	response to biotic stimulus
7186	28	0	0	5	0.0387	G-protein coupled receptor protein signaling pathway
6827	5	0	0	2	0.0406	high affinity iron ion transport
40001	5	0	0	2	0.0406	mitotic spindle positioning and orientation
715	5	0	0	2	0.0406	nucleotide-excision repair, DNA damage recognition
132	5	0	0	2	0.0406	mitotic spindle orientation
101	5	0	0	2	0.0406	sulfur amino acid transport
30610	5	0	0	2	0.0406	mitotic spindle positioning and orientation (sensu Saccharomyces)
30609	5	0	0	2	0.0406	mitotic spindle orientation (sensu Saccharomyces)
30607	5	0	0	2	0.0406	mitotic spindle orientation (sensu Fungi)
30605	5	0	0	2	0.0406	mitotic spindle positioning and orientation (sensu Fungi)
9892	12	0	0	3	0.0438	negative regulation of metabolism
16310	125	0	0	14	0.0449	phosphorylation
45893	50	0	0	7	0.0516	positive regulation of transcription, DNA-dependent
6350	440	0	0	39	0.0522	transcription
30005	41	0	0	6	0.0577	di-, tri-valent inorganic cation homeostasis
6882	6	0	0	2	0.0581	zinc ion homeostasis
6878	6	0	0	2	0.0581	copper ion homeostasis
6829	6	0	0	2	0.0581	zinc ion transport
30003	73	0	0	9	0.0592	cation homeostasis
6357	166	0	0	17	0.0597	regulation of transcription from Pol II promoter
30437	74	0	0	9	0.0635	sporulation (sensu Fungi)
9408	14	0	0	3	0.0656	response to heat
19740	14	0	0	3	0.0656	nitrogen utilization
6513	23	0	0	4	0.0676	protein monoubiquitination
750	23	0	0	4	0.0676	signal transduction during conjugation with cellular fusion
7569	23	0	0	4	0.0676	cell aging
6990	1	0	0	1	0.0683	unfolded protein response, target gene transcriptional activation
46149	1	0	0	1	0.0683	pigment catabolism
6988	1	0	0	1	0.0683	unfolded protein response, cleavage of primary transcript encoding UFP-specific transcription factor
6987	1	0	0	1	0.0683	unfolded protein response, activation of signaling protein kinase/endonuclease
6787	1	0	0	1	0.0683	porphyrin catabolism
6660	1	0	0	1	0.0683	phosphatidylserine catabolism
45010	1	0	0	1	0.0683	actin nucleation
6283	1	0	0	1	0.0683	transcription-coupled nucleotide-excision repair
9826	1	0	0	1	0.0683	cell elongation
9825	1	0	0	1	0.0683	cell expansion
187	1	0	0	1	0.0683	activation of MAPK
169	1	0	0	1	0.0683	activation of MAPK during osmolarity sensing
9395	1	0	0	1	0.0683	phospholipid catabolism
60	1	0	0	1	0.0683	protein-nucleus import, translocation
53	1	0	0	1	0.0683	argininosuccinate metabolism
52	1	0	0	1	0.0683	citrulline metabolism
15878	1	0	0	1	0.0683	biotin transport
46824	1	0	0	1	0.0683	positive regulation of nucleocytoplasmic transport
46822	1	0	0	1	0.0683	regulation of nucleocytoplasmic transport
42307	1	0	0	1	0.0683	positive regulation of protein-nucleus import
42306	1	0	0	1	0.0683	regulation of protein-nucleus import
42167	1	0	0	1	0.0683	heme catabolism
46475	1	0	0	1	0.0683	glycerophospholipid catabolism
3	170	0	0	17	0.0713	reproduction
7568	24	0	0	4	0.077	aging
6734	7	0	0	2	0.0778	NADH metabolism
1308	7	0	0	2	0.0778	loss of chromatin silencing during replicative cell aging
1304	7	0	0	2	0.0778	progressive alteration of chromatin during replicative cell aging
19722	7	0	0	2	0.0778	calcium-mediated signaling
19932	15	0	0	3	0.078	second-messenger-mediated signaling
6796	161	0	0	16	0.082	phosphate metabolism
6793	161	0	0	16	0.082	phosphorus metabolism
6811	102	0	0	11	0.0869	ion transport
7151	68	0	0	8	0.0904	sporulation (sensu Saccharomyces)
7265	16	0	0	3	0.0913	RAS protein signal transduction
1302	16	0	0	3	0.0913	replicative cell aging
9889	16	0	0	3	0.0913	regulation of biosynthesis
165	16	0	0	3	0.0913	MAPKKK cascade
6351	409	0	0	35	0.0939	transcription, DNA-dependent
6749	8	0	0	2	0.0991	glutathione metabolism
6345	8	0	0	2	0.0991	loss of chromatin silencing
1301	8	0	0	2	0.0991	progressive alteration of chromatin during cell aging
45815	8	0	0	2	0.0991	positive regulation of gene expression, epigenetic
6366	255	0	0	23	0.1017	transcription from Pol II promoter
7033	70	0	0	8	0.1028	vacuole organization and biogenesis
7124	48	0	0	6	0.1064	pseudohyphal growth
42493	27	0	0	4	0.1086	response to drug
6464	376	0	0	32	0.1116	protein modification
19222	38	0	0	5	0.1142	regulation of metabolism
5975	183	0	0	17	0.1193	carbohydrate metabolism
7117	28	0	0	4	0.1202	bud growth
7031	28	0	0	4	0.1202	peroxisome organization and biogenesis
16485	28	0	0	4	0.1202	protein processing
8219	28	0	0	4	0.1202	cell death
10038	9	0	0	2	0.1219	response to metal ion
19794	9	0	0	2	0.1219	nonprotein amino acid metabolism
15837	39	0	0	5	0.1241	amine/polyamine transport
902	173	0	0	16	0.1315	cellular morphogenesis
9653	173	0	0	16	0.1315	morphogenesis
19483	2	0	0	1	0.132	beta-alanine biosynthesis
19482	2	0	0	1	0.132	beta-alanine metabolism
6883	2	0	0	1	0.132	sodium ion homeostasis
6545	2	0	0	1	0.132	glycine biosynthesis
6538	2	0	0	1	0.132	glutamate catabolism
1558	2	0	0	1	0.132	regulation of cell growth
6003	2	0	0	1	0.132	fructose 2,6-bisphosphate metabolism
16926	2	0	0	1	0.132	protein desumoylation
9409	2	0	0	1	0.132	response to cold
15805	2	0	0	1	0.132	S-adenosylmethionine transport
42542	2	0	0	1	0.132	response to hydrogen peroxide
15723	2	0	0	1	0.132	bilirubin transport
15691	2	0	0	1	0.132	cadmium ion transport
46466	2	0	0	1	0.132	membrane lipid catabolism
7584	2	0	0	1	0.132	response to nutrients
6769	29	0	0	4	0.1324	nicotinamide metabolism
16265	29	0	0	4	0.1324	death
7243	19	0	0	3	0.1362	protein kinase cascade
6289	30	0	0	4	0.145	nucleotide-excision repair
6094	30	0	0	4	0.145	gluconeogenesis
10035	10	0	0	2	0.1457	response to inorganic substance
7034	42	0	0	5	0.156	vacuolar transport
45944	42	0	0	5	0.156	positive regulation of transcription from Pol II promoter
747	102	0	0	10	0.1571	conjugation with cellular fusion
746	102	0	0	10	0.1571	conjugation
19953	102	0	0	10	0.1571	sexual reproduction
19362	31	0	0	4	0.1581	pyridine nucleotide metabolism
6891	31	0	0	4	0.1581	intra-Golgi transport
6281	128	0	0	12	0.1632	DNA repair
6512	43	0	0	5	0.1673	ubiquitin cycle
9991	11	0	0	2	0.1704	response to extracellular stimulus
19319	32	0	0	4	0.1716	hexose biosynthesis
46364	32	0	0	4	0.1716	monosaccharide biosynthesis
6974	168	0	0	15	0.1723	response to DNA damage stimulus
19236	68	0	0	7	0.1803	response to pheromone
9719	171	0	0	15	0.1898	response to endogenous stimulus
46174	3	0	0	1	0.1913	polyol catabolism
46139	3	0	0	1	0.1913	coenzyme and prosthetic group catabolism
46015	3	0	0	1	0.1913	regulation of transcription by glucose
6658	3	0	0	1	0.1913	phosphatidylserine metabolism
7026	3	0	0	1	0.1913	microtubule stabilization
6598	3	0	0	1	0.1913	polyamine catabolism
6449	3	0	0	1	0.1913	regulation of translational termination
1522	3	0	0	1	0.1913	pseudouridine synthesis
18345	3	0	0	1	0.1913	protein palmitoylation
6376	3	0	0	1	0.1913	mRNA splice site selection
18318	3	0	0	1	0.1913	protein amino acid palmitoylation
6319	3	0	0	1	0.1913	Ty element transposition
45014	3	0	0	1	0.1913	negative regulation of transcription by glucose
45013	3	0	0	1	0.1913	negative regulation of transcription by carbon catabolites
45011	3	0	0	1	0.1913	actin cable assembly
321	3	0	0	1	0.1913	re-entry into mitotic cell cycle after pheromone arrest
320	3	0	0	1	0.1913	re-entry into mitotic cell cycle
16478	3	0	0	1	0.1913	negative regulation of translation
16237	3	0	0	1	0.1913	microautophagy
42402	3	0	0	1	0.1913	biogenic amine catabolism
16042	3	0	0	1	0.1913	lipid catabolism
42219	3	0	0	1	0.1913	amino acid derivative catabolism
45990	3	0	0	1	0.1913	regulation of transcription by carbon catabolites
19563	3	0	0	1	0.1913	glycerol catabolism
6313	12	0	0	2	0.1957	DNA transposition
46165	34	0	0	4	0.1998	alcohol biosynthesis
6623	59	0	0	6	0.2133	protein-vacuolar targeting
754	13	0	0	2	0.2215	adaptation to pheromone during conjugation with cellular fusion
16051	60	0	0	6	0.2245	carbohydrate biosynthesis
749	48	0	0	5	0.2283	response to pheromone during conjugation with cellular fusion
6807	36	0	0	4	0.2292	nitrogen metabolism
7015	61	0	0	6	0.2358	actin filament organization
6091	179	0	0	15	0.2403	energy pathways
15980	179	0	0	15	0.2403	energy derivation by oxidation of organic compounds
6979	37	0	0	4	0.2443	response to oxidative stress
7188	4	0	0	1	0.2466	G-protein signaling, coupled to cAMP nucleotide second messenger
7187	4	0	0	1	0.2466	G-protein signaling, coupled to cyclic nucleotide second messenger
6544	4	0	0	1	0.2466	glycine metabolism
6075	4	0	0	1	0.2466	beta-1,3 glucan biosynthesis
6074	4	0	0	1	0.2466	beta-1,3 glucan metabolism
302	4	0	0	1	0.2466	response to reactive oxygen species
42732	4	0	0	1	0.2466	D-xylose metabolism
15908	4	0	0	1	0.2466	fatty acid transport
15758	4	0	0	1	0.2466	glucose transport
19566	4	0	0	1	0.2466	arabinose metabolism
7532	4	0	0	1	0.2466	regulation of transcription, mating-type specific
11	14	0	0	2	0.2475	vacuole inheritance
7275	386	0	0	30	0.2519	development
15672	26	0	0	3	0.2606	monovalent inorganic cation transport
7114	76	0	0	7	0.2611	budding
19954	76	0	0	7	0.2611	asexual reproduction
30036	90	0	0	8	0.2713	actin cytoskeleton organization and biogenesis
6303	15	0	0	2	0.2735	double-strand break repair via nonhomologous end-joining
6631	40	0	0	4	0.2907	fatty acid metabolism
122	40	0	0	4	0.2907	negative regulation of transcription from Pol II promoter
7130	5	0	0	1	0.2981	synaptonemal complex formation
7064	5	0	0	1	0.2981	mitotic sister chromatid cohesion
6595	5	0	0	1	0.2981	polyamine metabolism
6334	5	0	0	1	0.2981	nucleosome assembly
6110	5	0	0	1	0.2981	regulation of glycolysis
6077	5	0	0	1	0.2981	beta-1,6 glucan metabolism
6000	5	0	0	1	0.2981	fructose metabolism
15693	5	0	0	1	0.2981	magnesium ion transport
15677	5	0	0	1	0.2981	copper ion import
45835	5	0	0	1	0.2981	negative regulation of meiosis
6732	106	0	0	9	0.2982	coenzyme metabolism
30004	28	0	0	3	0.2987	monovalent inorganic cation homeostasis
9250	16	0	0	2	0.2996	glucan biosynthesis
8645	16	0	0	2	0.2996	hexose transport
15749	16	0	0	2	0.2996	monosaccharide transport
30029	93	0	0	8	0.3017	actin filament-based process
6800	41	0	0	4	0.3064	oxygen and reactive oxygen species metabolism
6733	41	0	0	4	0.3064	oxidoreduction coenzyme metabolism
6897	54	0	0	5	0.3081	endocytosis
6731	123	0	0	10	0.3307	coenzyme and prosthetic group metabolism
6629	192	0	0	15	0.3319	lipid metabolism
6367	43	0	0	4	0.3381	transcription initiation from Pol II promoter
19321	6	0	0	1	0.3461	pentose metabolism
6672	6	0	0	1	0.3461	ceramide metabolism
6627	6	0	0	1	0.3461	mitochondrial processing
6276	6	0	0	1	0.3461	plasmid maintenance
6020	6	0	0	1	0.3461	myo-inositol metabolism
717	6	0	0	1	0.3461	nucleotide-excision repair, DNA duplex unwinding
16226	6	0	0	1	0.3461	iron-sulfur cluster assembly
19795	6	0	0	1	0.3461	nonprotein amino acid biosynthesis
7266	18	0	0	2	0.3511	Rho protein signal transduction
40020	18	0	0	2	0.3511	regulation of meiosis
6643	86	0	0	7	0.3727	membrane lipid metabolism
46040	7	0	0	1	0.3908	IMP metabolism
7039	7	0	0	1	0.3908	vacuolar protein catabolism
6280	7	0	0	1	0.3908	mutagenesis
6189	7	0	0	1	0.3908	'de novo' IMP biosynthesis
6188	7	0	0	1	0.3908	IMP biosynthesis
290	7	0	0	1	0.3908	deadenylation-dependent decapping
30846	7	0	0	1	0.3908	transcription termination from Pol II promoter, poly(A) coupled
15937	7	0	0	1	0.3908	coenzyme A biosynthesis
15936	7	0	0	1	0.3908	coenzyme A metabolism
7121	33	0	0	3	0.3944	polar budding
288	20	0	0	2	0.4012	mRNA catabolism, deadenylation-dependent
6073	34	0	0	3	0.4132	glucan metabolism
7126	118	0	0	9	0.4163	meiosis
9987	2248	0	0	156	0.4173	cellular process
7088	35	0	0	3	0.4319	regulation of mitosis
7323	8	0	0	1	0.4325	peptide pheromone maturation
6808	8	0	0	1	0.4325	regulation of nitrogen utilization
7129	8	0	0	1	0.4325	synapsis
5978	8	0	0	1	0.4325	glycogen biosynthesis
6098	8	0	0	1	0.4325	pentose-phosphate shunt
6071	8	0	0	1	0.4325	glycerol metabolism
737	8	0	0	1	0.4325	DNA catabolism, endonucleolytic
337	8	0	0	1	0.4325	regulation of DNA transposition
335	8	0	0	1	0.4325	negative regulation of DNA transposition
238	8	0	0	1	0.4325	zygotene
30847	8	0	0	1	0.4325	transcription termination from Pol II promoter, poly(A)-independent
15940	8	0	0	1	0.4325	pantothenate biosynthesis
15939	8	0	0	1	0.4325	pantothenate metabolism
9168	8	0	0	1	0.4325	purine ribonucleoside monophosphate biosynthesis
9156	8	0	0	1	0.4325	ribonucleoside monophosphate biosynthesis
15718	8	0	0	1	0.4325	monocarboxylic acid transport
19935	8	0	0	1	0.4325	cyclic-nucleotide-mediated signaling
19933	8	0	0	1	0.4325	cAMP-mediated signaling
46519	8	0	0	1	0.4325	sphingoid metabolism
42138	8	0	0	1	0.4325	meiotic DNA double-strand break formation
19751	8	0	0	1	0.4325	polyol metabolism
6767	64	0	0	5	0.4464	water-soluble vitamin metabolism
6766	64	0	0	5	0.4464	vitamin metabolism
6644	64	0	0	5	0.4464	phospholipid metabolism
6885	22	0	0	2	0.4494	regulation of pH
6879	22	0	0	2	0.4494	iron ion homeostasis
6818	22	0	0	2	0.4494	hydrogen transport
7120	22	0	0	2	0.4494	axial budding
15992	22	0	0	2	0.4494	proton transport
30641	22	0	0	2	0.4494	hydrogen ion homeostasis
6302	36	0	0	3	0.4503	double-strand break repair
45892	108	0	0	8	0.4599	negative regulation of transcription, DNA-dependent
6092	65	0	0	5	0.46	main pathways of carbohydrate metabolism
6259	398	0	0	28	0.4646	DNA metabolism
6895	9	0	0	1	0.4713	Golgi to endosome transport
6635	9	0	0	1	0.4713	fatty acid beta-oxidation
6633	9	0	0	1	0.4713	fatty acid biosynthesis
6415	9	0	0	1	0.4713	translational termination
6308	9	0	0	1	0.4713	DNA catabolism
722	9	0	0	1	0.4713	telomerase-independent telomere maintenance
9267	9	0	0	1	0.4713	cellular response to starvation
9127	9	0	0	1	0.4713	purine nucleoside monophosphate biosynthesis
42594	9	0	0	1	0.4713	response to starvation
9065	9	0	0	1	0.4713	glutamine family amino acid catabolism
8361	9	0	0	1	0.4713	regulation of cell size
8298	9	0	0	1	0.4713	mRNA localization, intracellular
19674	9	0	0	1	0.4713	NAD metabolism
7152	23	0	0	2	0.4727	spore wall assembly (sensu Saccharomyces)
6470	23	0	0	2	0.4727	protein amino acid dephosphorylation
271	23	0	0	2	0.4727	polysaccharide biosynthesis
9310	23	0	0	2	0.4727	amine catabolism
16481	110	0	0	8	0.4809	negative regulation of transcription
6810	796	0	0	55	0.4867	transport
6310	82	0	0	6	0.4928	DNA recombination
6665	24	0	0	2	0.4954	sphingolipid metabolism
6445	24	0	0	2	0.4954	regulation of translation
1403	24	0	0	2	0.4954	invasive growth (sensu Saccharomyces)
71	24	0	0	2	0.4954	mitotic spindle assembly (sensu Saccharomyces)
8643	24	0	0	2	0.4954	carbohydrate transport
30476	24	0	0	2	0.4954	spore wall assembly (sensu Fungi)
30472	24	0	0	2	0.4954	mitotic spindle assembly (sensu Fungi)
42244	24	0	0	2	0.4954	spore wall assembly
9117	83	0	0	6	0.5049	nucleotide metabolism
19395	10	0	0	1	0.5075	fatty acid oxidation
46021	10	0	0	1	0.5075	regulation of transcription from Pol II promoter, mitotic
6662	10	0	0	1	0.5075	glycerol ether metabolism
6641	10	0	0	1	0.5075	triacylglycerol metabolism
6639	10	0	0	1	0.5075	acylglycerol metabolism
6638	10	0	0	1	0.5075	neutral lipid metabolism
7096	10	0	0	1	0.5075	regulation of exit from mitosis
7070	10	0	0	1	0.5075	negative regulation of transcription from Pol II promoter, mitotic
6526	10	0	0	1	0.5075	arginine biosynthesis
753	10	0	0	1	0.5075	cellular morphogenesis during conjugation with cellular fusion
9415	10	0	0	1	0.5075	response to water
9414	10	0	0	1	0.5075	response to water deprivation
16575	10	0	0	1	0.5075	histone deacetylation
9269	10	0	0	1	0.5075	response to dessication
15875	10	0	0	1	0.5075	vitamin/cofactor transport
9167	10	0	0	1	0.5075	purine ribonucleoside monophosphate metabolism
9161	10	0	0	1	0.5075	ribonucleoside monophosphate metabolism
9124	10	0	0	1	0.5075	nucleoside monophosphate biosynthesis
46486	10	0	0	1	0.5075	glycerolipid metabolism
6352	54	0	0	4	0.5094	transcription initiation
50794	26	0	0	2	0.5389	regulation of cellular process
6740	11	0	0	1	0.5412	NADPH regeneration
7103	11	0	0	1	0.5412	spindle pole body duplication (sensu Saccharomyces)
6616	11	0	0	1	0.5412	SRP-dependent cotranslational membrane targeting, translocation
7068	11	0	0	1	0.5412	negative regulation of transcription, mitotic
6090	11	0	0	1	0.5412	pyruvate metabolism
767	11	0	0	1	0.5412	cellular morphogenesis during conjugation
6057	11	0	0	1	0.5412	mannoprotein biosynthesis
6056	11	0	0	1	0.5412	mannoprotein metabolism
65	11	0	0	1	0.5412	nuclear migration (sensu Saccharomyces)
32	11	0	0	1	0.5412	cell wall mannoprotein biosynthesis
9272	11	0	0	1	0.5412	cell wall biosynthesis (sensu Fungi)
9126	11	0	0	1	0.5412	purine nucleoside monophosphate metabolism
42546	11	0	0	1	0.5412	cell wall biosynthesis
9070	11	0	0	1	0.5412	serine family amino acid biosynthesis
30474	11	0	0	1	0.5412	spindle pole body duplication (sensu Fungi)
30473	11	0	0	1	0.5412	nuclear migration (sensu Fungi)
45896	11	0	0	1	0.5412	regulation of transcription, mitotic
46164	27	0	0	2	0.5596	alcohol catabolism
726	27	0	0	2	0.5596	non-recombinational repair
16311	27	0	0	2	0.5596	dephosphorylation
30261	27	0	0	2	0.5596	chromosome condensation
15031	238	0	0	16	0.5658	protein transport
6457	43	0	0	3	0.5711	protein folding
46942	43	0	0	3	0.5711	carboxylic acid transport
6825	12	0	0	1	0.5726	copper ion transport
6739	12	0	0	1	0.5726	NADPH metabolism
6614	12	0	0	1	0.5726	SRP-dependent cotranslational membrane targeting
6369	12	0	0	1	0.5726	transcription termination from Pol II promoter
6311	12	0	0	1	0.5726	meiotic gene conversion
9123	12	0	0	1	0.5726	nucleoside monophosphate metabolism
15711	12	0	0	1	0.5726	organic anion transport
280	226	0	0	15	0.5867	nuclear division
7128	44	0	0	3	0.587	meiotic prophase I
7102	44	0	0	3	0.587	spindle pole body and microtubule cycle (sensu Saccharomyces)
15849	44	0	0	3	0.587	organic acid transport
30471	44	0	0	3	0.587	spindle pole body and microtubule cycle (sensu Fungi)
279	242	0	0	16	0.5936	M phase
6904	13	0	0	1	0.6019	vesicle docking during the process of exocytosis
7097	13	0	0	1	0.6019	nuclear migration
7004	13	0	0	1	0.6019	telomerase-dependent telomere maintenance
6476	13	0	0	1	0.6019	protein amino acid deacetylation
9894	13	0	0	1	0.6019	regulation of catabolism
48278	13	0	0	1	0.6019	vesicle docking
183	13	0	0	1	0.6019	chromatin silencing at ribosomal DNA
9060	61	0	0	4	0.6075	aerobic respiration
6996	455	0	0	30	0.6125	organelle organization and biogenesis
15891	108	0	0	7	0.6138	siderochrome transport
6606	46	0	0	3	0.6176	protein-nucleus import
5976	46	0	0	3	0.6176	polysaccharide metabolism
82	46	0	0	3	0.6176	G1/S transition of mitotic cell cycle
723	30	0	0	2	0.6178	telomere maintenance
6886	231	0	0	15	0.6216	intracellular protein transport
45324	14	0	0	1	0.6291	late endosome to vacuole transport
6379	14	0	0	1	0.6291	mRNA cleavage
6353	14	0	0	1	0.6291	transcription termination
245	14	0	0	1	0.6291	spliceosome assembly
1	14	0	0	1	0.6291	mitochondrion inheritance
6865	31	0	0	2	0.6358	amino acid transport
7032	31	0	0	2	0.6358	endosome organization and biogenesis
16197	31	0	0	2	0.6358	endosome transport
6525	15	0	0	1	0.6545	arginine metabolism
6515	15	0	0	1	0.6545	misfolded or incompletely synthesized protein catabolism
6493	15	0	0	1	0.6545	O-linked glycosylation
30866	15	0	0	1	0.6545	cortical actin cytoskeleton organization and biogenesis
30865	15	0	0	1	0.6545	cortical cytoskeleton organization and biogenesis
147	15	0	0	1	0.6545	actin cortical patch assembly
48066	15	0	0	1	0.6545	pigmentation
42724	15	0	0	1	0.6545	thiamin and derivative biosynthesis
51	15	0	0	1	0.6545	urea cycle intermediate metabolism
9228	15	0	0	1	0.6545	thiamin biosynthesis
42440	15	0	0	1	0.6545	pigment metabolism
16053	15	0	0	1	0.6545	organic acid biosynthesis
42168	15	0	0	1	0.6545	heme metabolism
46394	15	0	0	1	0.6545	carboxylic acid biosynthesis
45333	65	0	0	4	0.6578	cellular respiration
7127	49	0	0	3	0.6606	meiosis I
50875	2189	0	0	146	0.6684	cellular physiological process
6970	50	0	0	3	0.6741	response to osmotic stress
6892	50	0	0	3	0.6741	post-Golgi transport
6778	16	0	0	1	0.6782	porphyrin metabolism
6772	16	0	0	1	0.6782	thiamin metabolism
6613	16	0	0	1	0.6782	cotranslational membrane targeting
6536	16	0	0	1	0.6782	glutamate metabolism
6273	16	0	0	1	0.6782	lagging strand elongation
42723	16	0	0	1	0.6782	thiamin and derivative metabolism
22	16	0	0	1	0.6782	mitotic spindle elongation
42144	16	0	0	1	0.6782	vacuole fusion, non-autophagic
7531	16	0	0	1	0.6782	mating-type determination
7530	16	0	0	1	0.6782	sex determination
6790	51	0	0	3	0.6873	sulfur metabolism
283	84	0	0	5	0.6893	establishment of cell polarity (sensu Saccharomyces)
30468	84	0	0	5	0.6893	establishment of cell polarity (sensu Fungi)
30010	84	0	0	5	0.6893	establishment of cell polarity
6887	52	0	0	3	0.7	exocytosis
6896	17	0	0	1	0.7003	Golgi to vacuole transport
6605	213	0	0	13	0.7063	protein targeting
7163	86	0	0	5	0.7092	establishment and/or maintenance of cell polarity
30467	86	0	0	5	0.7092	establishment and/or maintenance of cell polarity (sensu Fungi)
30012	86	0	0	5	0.7092	establishment and/or maintenance of cell polarity (sensu Saccharomyces)
40029	70	0	0	4	0.7144	regulation of gene expression, epigenetic
6338	103	0	0	6	0.7155	chromatin remodeling
16582	103	0	0	6	0.7155	non-covalent chromatin modification
7131	36	0	0	2	0.7161	meiotic recombination
6694	36	0	0	2	0.7161	steroid biosynthesis
7035	18	0	0	1	0.7208	vacuolar acidification
226	88	0	0	5	0.7281	microtubule cytoskeleton organization and biogenesis
16192	248	0	0	15	0.7284	vesicle-mediated transport
7067	122	0	0	7	0.7379	mitosis
6869	19	0	0	1	0.7399	lipid transport
7094	19	0	0	1	0.7399	mitotic spindle checkpoint
7062	19	0	0	1	0.7399	sister chromatid cohesion
6378	19	0	0	1	0.7399	mRNA polyadenylation
6118	19	0	0	1	0.7399	electron transport
2	19	0	0	1	0.7399	mitochondrial genome maintenance
9064	38	0	0	2	0.7438	glutamine family amino acid metabolism
87	124	0	0	7	0.7531	M phase of mitotic cell cycle
7052	39	0	0	2	0.7567	mitotic spindle assembly
7093	20	0	0	1	0.7578	mitotic checkpoint
6368	20	0	0	1	0.7578	RNA elongation from Pol II promoter
9069	20	0	0	1	0.7578	serine family amino acid metabolism
9063	20	0	0	1	0.7578	amino acid catabolism
9056	285	0	0	17	0.7582	catabolism
8151	2139	0	0	140	0.7639	cell growth and/or maintenance
6752	40	0	0	2	0.7691	group transfer coenzyme metabolism
6348	40	0	0	2	0.7691	chromatin silencing at telomere
6164	40	0	0	2	0.7691	purine nucleotide biosynthesis
6893	21	0	0	1	0.7744	Golgi to plasma membrane transport
7051	41	0	0	2	0.781	spindle assembly
50789	41	0	0	2	0.781	regulation of biological process
7017	95	0	0	5	0.7874	microtubule-based process
6612	22	0	0	1	0.7898	protein-membrane targeting
30384	22	0	0	1	0.7898	phosphoinositide metabolism
6487	42	0	0	2	0.7923	N-linked glycosylation
8202	42	0	0	2	0.7923	steroid metabolism
16568	147	0	0	8	0.7967	chromatin modification
72	61	0	0	3	0.7972	M-phase specific microtubule process
6402	43	0	0	2	0.803	mRNA catabolism
6163	43	0	0	2	0.803	purine nucleotide metabolism
19320	23	0	0	1	0.8043	hexose catabolism
6576	23	0	0	1	0.8043	biogenic amine metabolism
5977	23	0	0	1	0.8043	glycogen metabolism
6333	23	0	0	1	0.8043	chromatin assembly/disassembly
6007	23	0	0	1	0.8043	glucose catabolism
7001	198	0	0	11	0.8049	chromosome organization and biogenesis (sensu Eukarya)
6575	24	0	0	1	0.8177	amino acid derivative metabolism
46365	24	0	0	1	0.8177	monosaccharide catabolism
6486	64	0	0	3	0.8232	protein amino acid glycosylation
9101	64	0	0	3	0.8232	glycoprotein biosynthesis
6696	25	0	0	1	0.8302	ergosterol biosynthesis
8204	25	0	0	1	0.8302	ergosterol metabolism
9100	65	0	0	3	0.8312	glycoprotein metabolism
30163	136	0	0	7	0.8313	protein catabolism
45045	204	0	0	11	0.8343	secretory pathway
6325	171	0	0	9	0.8365	establishment and/or maintenance of chromatin architecture
6323	171	0	0	9	0.8365	DNA packaging
6342	66	0	0	3	0.8389	chromatin silencing
45814	66	0	0	3	0.8389	negative regulation of gene expression, epigenetic
6820	26	0	0	1	0.8418	anion transport
16573	26	0	0	1	0.8418	histone acetylation
6401	48	0	0	2	0.8498	RNA catabolism
9084	27	0	0	1	0.8527	glutamine family amino acid biosynthesis
48193	141	0	0	7	0.8575	Golgi vesicle transport
6360	28	0	0	1	0.8628	transcription from Pol I promoter
6312	28	0	0	1	0.8628	mitotic recombination
6112	28	0	0	1	0.8628	energy reserve metabolism
9152	28	0	0	1	0.8628	purine ribonucleotide biosynthesis
9108	50	0	0	2	0.8655	coenzyme biosynthesis
6271	29	0	0	1	0.8722	DNA strand elongation
9260	29	0	0	1	0.8722	ribonucleotide biosynthesis
16126	29	0	0	1	0.8722	sterol biosynthesis
16570	51	0	0	2	0.8728	histone modification
16569	51	0	0	2	0.8728	covalent chromatin modification
9165	51	0	0	2	0.8728	nucleotide biosynthesis
16458	71	0	0	3	0.8729	gene silencing
16440	71	0	0	3	0.8729	transcriptional gene silencing
6913	91	0	0	4	0.8781	nucleocytoplasmic transport
45047	30	0	0	1	0.881	protein-ER targeting
70	30	0	0	1	0.881	mitotic chromosome segregation
9150	30	0	0	1	0.881	purine ribonucleotide metabolism
6497	31	0	0	1	0.8892	protein lipidation
9259	31	0	0	1	0.8892	ribonucleotide metabolism
42158	31	0	0	1	0.8892	lipoprotein biosynthesis
42157	31	0	0	1	0.8892	lipoprotein metabolism
8033	31	0	0	1	0.8892	tRNA processing
7005	74	0	0	3	0.8902	mitochondrion organization and biogenesis
9057	185	0	0	9	0.8949	macromolecule catabolism
86	32	0	0	1	0.8968	G2/M transition of mitotic cell cycle
9110	32	0	0	1	0.8968	vitamin biosynthesis
42364	32	0	0	1	0.8968	water-soluble vitamin biosynthesis
6650	34	0	0	1	0.9105	glycerophospholipid metabolism
16125	34	0	0	1	0.9105	sterol metabolism
6473	35	0	0	1	0.9166	protein amino acid acetylation
7010	262	0	0	13	0.9174	cytoskeleton organization and biogenesis
6508	119	0	0	5	0.9175	proteolysis and peptidolysis
74	120	0	0	5	0.9209	regulation of cell cycle
90	38	0	0	1	0.9327	mitotic anaphase
46138	64	0	0	2	0.9396	coenzyme and prosthetic group biosynthesis
6626	40	0	0	1	0.9416	protein-mitochondrial targeting
75	40	0	0	1	0.9416	cell cycle checkpoint
16052	40	0	0	1	0.9416	carbohydrate catabolism
16043	1071	0	0	62	0.944	cell organization and biogenesis
6403	66	0	0	2	0.9463	RNA localization
7059	67	0	0	2	0.9493	chromosome segregation
6997	244	0	0	11	0.9523	nuclear organization and biogenesis
6511	93	0	0	3	0.9585	ubiquitin-dependent protein catabolism
19941	94	0	0	3	0.9606	modification-dependent protein catabolism
6139	1315	0	0	76	0.965	nucleobase, nucleoside, nucleotide and nucleic acid metabolism
910	74	0	0	2	0.9666	cytokinesis
278	292	0	0	13	0.9683	mitotic cell cycle
154	75	0	0	2	0.9686	rRNA modification
6406	49	0	0	1	0.9693	mRNA-nucleus export
8652	101	0	0	3	0.973	amino acid biosynthesis
6365	51	0	0	1	0.9734	35S primary transcript processing
6944	52	0	0	1	0.9752	membrane fusion
7049	499	0	0	24	0.9795	cell cycle
46907	431	0	0	20	0.9803	intracellular transport
6405	56	0	0	1	0.9814	RNA-nucleus export
50658	56	0	0	1	0.9814	RNA transport
50657	56	0	0	1	0.9814	nucleic acid transport
9309	108	0	0	3	0.9816	amine biosynthesis
8610	112	0	0	3	0.9853	lipid biosynthesis
8380	115	0	0	3	0.9876	RNA splicing
15931	63	0	0	1	0.9887	nucleobase, nucleoside, nucleotide and nucleic acid transport
398	92	0	0	2	0.9889	nuclear mRNA splicing, via spliceosome
377	93	0	0	2	0.9896	RNA splicing, via transesterification reactions with bulged adenosine as nucleophile
46483	66	0	0	1	0.9909	heterocycle metabolism
67	231	0	0	8	0.9916	DNA replication and chromosome cycle
16071	168	0	0	5	0.9916	mRNA metabolism
6397	124	0	0	3	0.9926	mRNA processing
6082	254	0	0	9	0.9926	organic acid metabolism
19752	254	0	0	9	0.9926	carboxylic acid metabolism
375	100	0	0	2	0.9933	RNA splicing, via transesterification reactions
7028	666	0	0	31	0.9948	cytoplasm organization and biogenesis
6260	104	0	0	2	0.9948	DNA replication
84	106	0	0	2	0.9954	S phase of mitotic cell cycle
8283	573	0	0	25	0.9965	cell proliferation
6261	83	0	0	1	0.9973	DNA-dependent DNA replication
6520	172	0	0	4	0.998	amino acid metabolism
6399	88	0	0	1	0.9981	tRNA metabolism
6519	184	0	0	4	0.999	amino acid and derivative metabolism
9451	134	0	0	2	0.9992	RNA modification
9308	195	0	0	4	0.9995	amine metabolism
6414	109	0	0	1	0.9996	translational elongation
43037	197	0	0	3	0.9999	translation
7582	4101	0	0	247	0.9999	physiological process
19538	1202	0	0	54	0.9999	protein metabolism
45722	1	0	0	0	1	positive regulation of gluconeogenesis
19478	1	0	0	0	1	D-amino acid catabolism
19439	2	0	0	0	1	aromatic compound catabolism
19438	16	0	0	0	1	aromatic compound biosynthesis
19432	2	0	0	0	1	triacylglycerol biosynthesis
19413	5	0	0	0	1	acetate biosynthesis
19408	1	0	0	0	1	dolichol biosynthesis
46185	1	0	0	0	1	aldehyde catabolism
46184	1	0	0	0	1	aldehyde biosynthesis
46173	2	0	0	0	1	polyol biosynthesis
18987	2	0	0	0	1	osmoregulation
46160	4	0	0	0	1	heme a metabolism
46156	2	0	0	0	1	siroheme metabolism
6999	27	0	0	0	1	nuclear pore organization and biogenesis
6998	6	0	0	0	1	nuclear membrane organization and biogenesis
6995	2	0	0	0	1	cellular response to nitrogen starvation
46148	14	0	0	0	1	pigment biosynthesis
6989	1	0	0	0	1	unfolded protein response, ligation of mRNA encoding UFP-specific transcription factor by RNA ligase
46135	2	0	0	0	1	pyrimidine nucleoside catabolism
46133	2	0	0	0	1	pyrimidine ribonucleoside catabolism
46131	2	0	0	0	1	pyrimidine ribonucleoside metabolism
6973	1	0	0	0	1	intracellular accumulation of glycerol
6972	6	0	0	0	1	hyperosmotic response
46129	1	0	0	0	1	purine ribonucleoside biosynthesis
46128	7	0	0	0	1	purine ribonucleoside metabolism
46127	1	0	0	0	1	pyrimidine deoxyribonucleoside catabolism
46125	1	0	0	0	1	pyrimidine deoxyribonucleoside metabolism
46121	1	0	0	0	1	deoxyribonucleoside catabolism
46113	1	0	0	0	1	nucleobase catabolism
46112	19	0	0	0	1	nucleobase biosynthesis
46108	1	0	0	0	1	uridine metabolism
46107	1	0	0	0	1	uracil biosynthesis
6917	1	0	0	0	1	induction of apoptosis
6916	1	0	0	0	1	anti-apoptosis
6915	4	0	0	0	1	apoptosis
6906	30	0	0	0	1	vesicle fusion
6901	1	0	0	0	1	vesicle coating
6900	1	0	0	0	1	vesicle budding
19368	1	0	0	0	1	fatty acid elongation, unsaturated fatty acid
19365	2	0	0	0	1	pyridine nucleotide salvage
19364	1	0	0	0	1	pyridine nucleotide catabolism
19363	7	0	0	0	1	pyridine nucleotide biosynthesis
19358	2	0	0	0	1	nicotinate nucleotide salvage
19354	2	0	0	0	1	siroheme biosynthesis
19348	1	0	0	0	1	dolichol metabolism
19346	1	0	0	0	1	transsulfuration
19344	1	0	0	0	1	cysteine biosynthesis
19323	1	0	0	0	1	pentose catabolism
7346	3	0	0	0	1	regulation of mitotic cell cycle
19307	2	0	0	0	1	mannose biosynthesis
7329	3	0	0	0	1	positive regulation of transcription from Pol II promoter by pheromones
46098	1	0	0	0	1	guanine metabolism
46092	1	0	0	0	1	deoxycytidine metabolism
46087	1	0	0	0	1	cytidine metabolism
46086	1	0	0	0	1	adenosine biosynthesis
46085	1	0	0	0	1	adenosine metabolism
46084	1	0	0	0	1	adenine biosynthesis
46083	2	0	0	0	1	adenine metabolism
46075	1	0	0	0	1	dTTP metabolism
46073	1	0	0	0	1	dTMP metabolism
46072	1	0	0	0	1	dTDP metabolism
6890	15	0	0	0	1	retrograde transport, Golgi to ER
6888	66	0	0	0	1	ER to Golgi transport
46039	2	0	0	0	1	GTP metabolism
6880	2	0	0	0	1	intracellular iron ion storage
46037	2	0	0	0	1	GMP metabolism
46036	1	0	0	0	1	CTP metabolism
46034	18	0	0	0	1	ATP metabolism
46033	1	0	0	0	1	AMP metabolism
6876	1	0	0	0	1	cadmium ion homeostasis
6874	6	0	0	0	1	calcium ion homeostasis
46020	2	0	0	0	1	negative regulation of transcription from Pol II promoter by pheromones
6863	1	0	0	0	1	purine transport
6862	2	0	0	0	1	nucleotide transport
46019	5	0	0	0	1	regulation of transcription from Pol II promoter by pheromones
6859	1	0	0	0	1	extracellular carbohydrate transport
6858	1	0	0	0	1	extracellular transport
6857	2	0	0	0	1	oligopeptide transport
6855	6	0	0	0	1	multidrug transport
6850	1	0	0	0	1	mitochondrial pyruvate transport
6848	1	0	0	0	1	pyruvate transport
6843	1	0	0	0	1	mitochondrial citrate transport
6842	2	0	0	0	1	tricarboxylic acid transport
6839	9	0	0	0	1	mitochondrial transport
6836	1	0	0	0	1	neurotransmitter transport
6835	2	0	0	0	1	dicarboxylic acid transport
6833	3	0	0	0	1	water transport
6831	1	0	0	0	1	low-affinity zinc ion transport
6830	1	0	0	0	1	high-affinity zinc ion transport
6828	5	0	0	0	1	manganese ion transport
6824	2	0	0	0	1	cobalt ion transport
6817	9	0	0	0	1	phosphate transport
6816	5	0	0	0	1	calcium ion transport
6814	2	0	0	0	1	sodium ion transport
6801	1	0	0	0	1	superoxide metabolism
10033	1	0	0	0	1	response to organic substance
19274	1	0	0	0	1	phenylalanine biosynthesis, prephenate pathway
19266	2	0	0	0	1	asparagine biosynthesis from oxaloacetate
19255	2	0	0	0	1	glucose 1-phosphate metabolism
19220	2	0	0	0	1	regulation of phosphate metabolism
19217	1	0	0	0	1	regulation of fatty acid metabolism
7232	1	0	0	0	1	osmosensory signaling pathway via Sho1 osmosensor
6797	3	0	0	0	1	polyphosphate metabolism
6791	8	0	0	0	1	sulfur utilization
6784	4	0	0	0	1	heme a biosynthesis
6783	14	0	0	0	1	heme biosynthesis
6780	1	0	0	0	1	uroporphyrinogen III biosynthesis
6779	14	0	0	0	1	porphyrin biosynthesis
6774	1	0	0	0	1	vitamin B12 reduction
6771	6	0	0	0	1	vitamin B2 metabolism
6768	4	0	0	0	1	biotin metabolism
6760	7	0	0	0	1	folic acid and derivative metabolism
6754	18	0	0	0	1	ATP biosynthesis
6753	18	0	0	0	1	nucleoside phosphate metabolism
6751	1	0	0	0	1	glutathione catabolism
6750	2	0	0	0	1	glutathione biosynthesis
6747	1	0	0	0	1	FAD biosynthesis
6746	2	0	0	0	1	FADH2 metabolism
6744	2	0	0	0	1	ubiquinone biosynthesis
6743	8	0	0	0	1	ubiquinone metabolism
6741	1	0	0	0	1	NADPH biosynthesis
6737	1	0	0	0	1	NADH catabolism
6735	2	0	0	0	1	NADH regeneration
6730	11	0	0	0	1	one-carbon compound metabolism
6725	51	0	0	0	1	aromatic compound metabolism
6721	1	0	0	0	1	terpenoid metabolism
6720	5	0	0	0	1	isoprenoid metabolism
45490	1	0	0	0	1	pectin catabolism
45488	1	0	0	0	1	pectin metabolism
45454	10	0	0	0	1	cell redox homeostasis
45426	2	0	0	0	1	quinone cofactor biosynthesis
7190	1	0	0	0	1	adenylate cyclase activation
7189	2	0	0	0	1	G-protein signaling, adenylate cyclase activating pathway
7157	12	0	0	0	1	heterophilic cell adhesion
7155	16	0	0	0	1	cell adhesion
7153	2	0	0	0	1	germination (sensu Saccharomyces)
7138	1	0	0	0	1	meiotic anaphase II
7135	1	0	0	0	1	meiosis II
7133	2	0	0	0	1	meiotic anaphase I
7119	10	0	0	0	1	isotropic bud growth
7118	12	0	0	0	1	apical bud growth
7116	1	0	0	0	1	regulation of budding
7109	5	0	0	0	1	cytokinesis, completion of separation
7105	28	0	0	0	1	cytokinesis, site selection
6676	1	0	0	0	1	mannosyl diphosphorylinositol ceramide metabolism
6675	1	0	0	0	1	mannose inositol phosphoceramide metabolism
6673	2	0	0	0	1	inositolphosphoceramide metabolism
6666	2	0	0	0	1	3-keto-sphinganine metabolism
6661	2	0	0	0	1	phosphatidylinositol biosynthesis
6659	1	0	0	0	1	phosphatidylserine biosynthesis
6657	1	0	0	0	1	CDP-choline pathway
6656	7	0	0	0	1	phosphatidylcholine biosynthesis
6655	1	0	0	0	1	phosphatidylglycerol biosynthesis
6654	1	0	0	0	1	phosphatidic acid biosynthesis
6646	5	0	0	0	1	phosphatidylethanolamine biosynthesis
6636	1	0	0	0	1	fatty acid desaturation
6634	1	0	0	0	1	hexadecanal biosynthesis
6625	12	0	0	0	1	protein-peroxisome targeting
6624	3	0	0	0	1	vacuolar protein processing/maturation
6621	3	0	0	0	1	protein-ER retention
6617	1	0	0	0	1	SRP-dependent cotranslational membrane targeting, signal sequence recognition
6611	40	0	0	0	1	protein-nucleus export
6610	24	0	0	0	1	ribosomal protein-nucleus import
6609	26	0	0	0	1	mRNA-binding (hnRNP) protein-nucleus import
6608	24	0	0	0	1	snRNP protein-nucleus import
6607	24	0	0	0	1	NLS-bearing substrate-nucleus import
45338	1	0	0	0	1	farnesyl diphosphate metabolism
45337	1	0	0	0	1	farnesyl diphosphate biosynthesis
7091	18	0	0	0	1	mitotic metaphase/anaphase transition
7090	1	0	0	0	1	regulation of S phase of mitotic cell cycle
7089	2	0	0	0	1	traversing start control point of mitotic cell cycle
7076	9	0	0	0	1	mitotic chromosome condensation
7063	1	0	0	0	1	regulation of sister chromatid cohesion
7061	3	0	0	0	1	homologous chromosome segregation
7050	11	0	0	0	1	cell cycle arrest
7046	180	0	0	1	1	ribosome biogenesis
7041	1	0	0	0	1	lysosomal transport
7040	1	0	0	0	1	lysosome organization and biogenesis
7030	1	0	0	0	1	Golgi organization and biogenesis
7029	1	0	0	0	1	ER organization and biogenesis
7025	3	0	0	0	1	beta-tubulin folding
7024	2	0	0	0	1	alpha-tubulin folding
7023	4	0	0	0	1	post-chaperonin tubulin folding pathway
7021	10	0	0	0	1	tubulin folding
7020	33	0	0	0	1	microtubule nucleation
1718	1	0	0	0	1	conversion of met-tRNAf to fmet-tRNA
7019	2	0	0	0	1	microtubule depolymerization
7008	2	0	0	0	1	outer mitochondrial membrane organization and biogenesis
7007	12	0	0	0	1	inner mitochondrial membrane organization and biogenesis
7006	16	0	0	0	1	mitochondrial membrane organization and biogenesis
7000	1	0	0	0	1	nucleolus organization and biogenesis
6597	1	0	0	0	1	spermine biosynthesis
6596	2	0	0	0	1	polyamine biosynthesis
6592	4	0	0	0	1	ornithine biosynthesis
6591	6	0	0	0	1	ornithine metabolism
6586	10	0	0	0	1	indolalkylamine metabolism
6580	5	0	0	0	1	ethanolamine metabolism
6574	1	0	0	0	1	valine catabolism
6573	1	0	0	0	1	valine metabolism
6570	1	0	0	0	1	tyrosine metabolism
6568	10	0	0	0	1	tryptophan metabolism
6567	3	0	0	0	1	threonine catabolism
6566	8	0	0	0	1	threonine metabolism
6564	2	0	0	0	1	L-serine biosynthesis
6563	3	0	0	0	1	L-serine metabolism
6562	3	0	0	0	1	proline catabolism
6561	3	0	0	0	1	proline biosynthesis
6560	6	0	0	0	1	proline metabolism
6559	1	0	0	0	1	phenylalanine catabolism
6558	2	0	0	0	1	L-phenylalanine metabolism
6555	20	0	0	0	1	methionine metabolism
6553	9	0	0	0	1	lysine metabolism
6552	2	0	0	0	1	leucine catabolism
6551	7	0	0	0	1	leucine metabolism
6550	1	0	0	0	1	isoleucine catabolism
6549	3	0	0	0	1	isoleucine metabolism
6547	14	0	0	0	1	histidine metabolism
6546	1	0	0	0	1	glycine catabolism
6542	4	0	0	0	1	glutamine biosynthesis
6541	4	0	0	0	1	glutamine metabolism
6537	13	0	0	0	1	glutamate biosynthesis
6534	3	0	0	0	1	cysteine metabolism
6533	2	0	0	0	1	aspartate catabolism
6532	2	0	0	0	1	aspartate biosynthesis
6531	2	0	0	0	1	aspartate metabolism
6530	2	0	0	0	1	asparagine catabolism
6529	4	0	0	0	1	asparagine biosynthesis
6528	6	0	0	0	1	asparagine metabolism
6527	2	0	0	0	1	arginine catabolism
6521	1	0	0	0	1	regulation of amino acid metabolism
6518	1	0	0	0	1	peptide metabolism
6517	1	0	0	0	1	protein deglycosylation
6516	1	0	0	0	1	glycoprotein catabolism
45292	1	0	0	0	1	nuclear mRNA cis splicing, via U2-type spliceosome
6506	18	0	0	0	1	GPI anchor biosynthesis
6505	18	0	0	0	1	GPI anchor metabolism
1682	1	0	0	0	1	tRNA 5'-leader removal
6499	5	0	0	0	1	N-terminal protein myristoylation
6492	1	0	0	0	1	N-linked glycoprotein maturation
6491	5	0	0	0	1	N-glycan processing
6490	2	0	0	0	1	oligosaccharide-lipid intermediate assembly
6488	7	0	0	0	1	dolichol-linked oligosaccharide biosynthesis
6481	1	0	0	0	1	C-terminal protein amino acid methylation
6479	14	0	0	0	1	protein amino acid methylation
6474	6	0	0	0	1	N-terminal protein amino acid acetylation
6467	2	0	0	0	1	protein thiol-disulfide exchange
6465	4	0	0	0	1	signal peptide processing
6462	10	0	0	0	1	protein complex assembly, multichaperone pathway
6461	48	0	0	0	1	protein complex assembly
6450	6	0	0	0	1	regulation of translational fidelity
18410	1	0	0	0	1	peptide/protein carboxyl-terminal blocking
6448	3	0	0	0	1	regulation of translational elongation
6446	5	0	0	0	1	regulation of translational initiation
6444	3	0	0	0	1	nascent polypeptide association
18409	6	0	0	0	1	peptide/protein amino-terminal blocking
6438	1	0	0	0	1	valyl-tRNA aminoacylation
6437	2	0	0	0	1	tyrosyl-tRNA aminoacylation
6436	2	0	0	0	1	tryptophanyl-tRNA aminoacylation
6435	1	0	0	0	1	threonyl-tRNA aminoacylation
6434	2	0	0	0	1	seryl-tRNA aminoacylation
6432	2	0	0	0	1	phenylalanyl-tRNA aminoacylation
6431	3	0	0	0	1	methionyl-tRNA aminoacylation
6430	2	0	0	0	1	lysyl-tRNA aminoacylation
6429	2	0	0	0	1	leucyl-tRNA aminoacylation
6428	1	0	0	0	1	isoleucyl-tRNA aminoacylation
6427	1	0	0	0	1	histidyl-tRNA aminoacylation
6426	2	0	0	0	1	glycyl-tRNA aminoacylation
6425	1	0	0	0	1	glutaminyl-tRNA aminoacylation
6424	2	0	0	0	1	glutamyl-tRNA aminoacylation
6423	1	0	0	0	1	cysteinyl-tRNA aminoacylation
6421	1	0	0	0	1	asparaginyl-tRNA aminoacylation
6420	1	0	0	0	1	arginyl-tRNA aminoacylation
6419	1	0	0	0	1	alanyl-tRNA aminoacylation
6418	29	0	0	0	1	tRNA aminoacylation for protein translation
6417	1	0	0	0	1	regulation of protein biosynthesis
6413	37	0	0	0	1	translational initiation
6412	527	0	0	8	1	protein biosynthesis
6409	25	0	0	0	1	tRNA-nucleus export
6408	24	0	0	0	1	snRNA-nucleus export
6407	27	0	0	0	1	rRNA-nucleus export
6400	58	0	0	0	1	tRNA modification
45184	2	0	0	0	1	establishment of protein localization
5998	1	0	0	0	1	xylulose catabolism
5997	1	0	0	0	1	xylulose metabolism
5995	1	0	0	0	1	melibiose catabolism
5994	1	0	0	0	1	melibiose metabolism
5993	3	0	0	0	1	trehalose catabolism
5992	2	0	0	0	1	trehalose biosynthesis
5991	5	0	0	0	1	trehalose metabolism
45144	1	0	0	0	1	meiosis II, chromosome segregation
45143	2	0	0	0	1	meiosis I, chromosome segregation
45141	1	0	0	0	1	telomere clustering
5987	2	0	0	0	1	sucrose catabolism
5985	2	0	0	0	1	sucrose metabolism
5984	9	0	0	0	1	disaccharide metabolism
5983	1	0	0	0	1	starch catabolism
5982	1	0	0	0	1	starch metabolism
5981	4	0	0	0	1	regulation of glycogen catabolism
5980	6	0	0	0	1	glycogen catabolism
45132	8	0	0	0	1	meiotic chromosome segregation
5979	5	0	0	0	1	regulation of glycogen biosynthesis
45117	1	0	0	0	1	azole transport
45116	3	0	0	0	1	protein neddylation
1510	11	0	0	0	1	RNA methylation
18377	5	0	0	0	1	protein myristoylation
6396	423	0	0	7	1	RNA processing
6390	3	0	0	0	1	transcription from mitochondrial promoter
6388	12	0	0	0	1	tRNA splicing
6387	1	0	0	0	1	snRNA capping
6384	11	0	0	0	1	transcription initiation from Pol III promoter
6383	35	0	0	0	1	transcription from Pol III promoter
18348	4	0	0	0	1	protein amino acid geranylgeranylation
18347	2	0	0	0	1	protein amino acid farnesylation
18346	5	0	0	0	1	protein amino acid prenylation
18344	4	0	0	0	1	protein geranylgeranylation
18343	2	0	0	0	1	protein farnesylation
18342	5	0	0	0	1	protein prenylation
6374	9	0	0	0	1	nuclear mRNA splicing via U2-type spliceosome
6370	3	0	0	0	1	mRNA capping
6364	150	0	0	1	1	rRNA processing
6363	1	0	0	0	1	transcription termination from Pol I promoter
6359	6	0	0	0	1	regulation of transcription from Pol III promoter
6358	2	0	0	0	1	regulation of global transcription from Pol II promoter
6356	4	0	0	0	1	regulation of transcription from Pol I promoter
6354	1	0	0	0	1	RNA elongation
18319	5	0	0	0	1	protein amino acid myristoylation
6347	19	0	0	0	1	chromatin silencing at HML and HMR (sensu Saccharomyces)
6343	2	0	0	0	1	establishment of chromatin silencing
6337	1	0	0	0	1	nucleosome disassembly
6314	1	0	0	0	1	intron homing
6307	3	0	0	0	1	DNA dealkylation
6301	10	0	0	0	1	postreplication repair
45041	4	0	0	0	1	mitochondrial intermembrane space protein import
45040	1	0	0	0	1	mitochondrial outer membrane protein import
45039	9	0	0	0	1	mitochondrial inner membrane protein import
45026	6	0	0	0	1	plasma membrane fusion
45017	2	0	0	0	1	glycerolipid biosynthesis
45016	2	0	0	0	1	mitochondrial magnesium ion transport
45005	20	0	0	0	1	maintenance of fidelity during DNA-dependent DNA replication
45003	10	0	0	0	1	double-strand break repair via synthesis-dependent strand annealing
45002	12	0	0	0	1	double-strand break repair via single-strand annealing
1402	3	0	0	0	1	signal transduction during filamentous growth
18283	1	0	0	0	1	iron incorporation into metallo-sulfur cluster
18282	1	0	0	0	1	metal incorporation into metallo-sulfur cluster
18279	2	0	0	0	1	N-linked glycosylation via asparagine
6298	20	0	0	0	1	mismatch repair
6296	2	0	0	0	1	nucleotide-excision repair, DNA incision, 5'-to lesion
6295	1	0	0	0	1	nucleotide-excision repair, DNA incision, 3'-to lesion
6290	1	0	0	0	1	pyrimidine dimer repair
6287	1	0	0	0	1	base-excision repair, gap-filling
6285	4	0	0	0	1	base-excision repair, AP site formation
6284	11	0	0	0	1	base-excision repair
6279	4	0	0	0	1	premeiotic DNA synthesis
6275	7	0	0	0	1	regulation of DNA replication
6272	14	0	0	0	1	leading strand elongation
6270	24	0	0	0	1	DNA replication initiation
6269	7	0	0	0	1	DNA replication, priming
6268	12	0	0	0	1	DNA unwinding
6267	13	0	0	0	1	pre-replicative complex formation and maintenance
6266	1	0	0	0	1	DNA ligation
6265	5	0	0	0	1	DNA topological change
18216	1	0	0	0	1	peptidyl-arginine methylation
6244	1	0	0	0	1	pyrimidine nucleotide catabolism
6241	1	0	0	0	1	CTP biosynthesis
18206	3	0	0	0	1	peptidyl-methionine modification
18205	1	0	0	0	1	peptidyl-lysine modification
18202	2	0	0	0	1	peptidyl-histidine modification
18201	1	0	0	0	1	peptidyl-glycine modification
6235	1	0	0	0	1	dTTP biosynthesis
6233	1	0	0	0	1	dTDP biosynthesis
6231	1	0	0	0	1	dTMP biosynthesis
921	3	0	0	0	1	septin ring assembly
920	5	0	0	0	1	cell separation during cytokinesis
6221	4	0	0	0	1	pyrimidine nucleotide biosynthesis
6220	6	0	0	0	1	pyrimidine nucleotide metabolism
6218	1	0	0	0	1	uridine catabolism
6217	1	0	0	0	1	deoxycytidine catabolism
6216	1	0	0	0	1	cytidine catabolism
6213	2	0	0	0	1	pyrimidine nucleoside metabolism
903	2	0	0	0	1	cellular morphogenesis during vegetative growth
6207	5	0	0	0	1	'de novo' pyrimidine base biosynthesis
6206	15	0	0	0	1	pyrimidine base metabolism
1324	1	0	0	0	1	age-dependent response to oxidative stress during chronological cell aging
1323	1	0	0	0	1	age-dependent general metabolic decline during chronological cell aging
1321	1	0	0	0	1	age-dependent general metabolic decline during replicative cell aging
1306	1	0	0	0	1	age-dependent response to oxidative stress
1300	2	0	0	0	1	chronological cell aging
18196	2	0	0	0	1	peptidyl-asparagine modification
18195	2	0	0	0	1	peptidyl-arginine modification
18193	11	0	0	0	1	peptidyl-amino acid modification
6183	2	0	0	0	1	GTP biosynthesis
40031	1	0	0	0	1	snRNA modification
6167	1	0	0	0	1	AMP biosynthesis
6166	5	0	0	0	1	purine ribonucleoside salvage
40008	2	0	0	0	1	regulation of growth
6152	1	0	0	0	1	purine nucleoside catabolism
6146	1	0	0	0	1	adenine catabolism
6145	1	0	0	0	1	purine base catabolism
6144	14	0	0	0	1	purine base metabolism
6129	13	0	0	0	1	protein-disulfide reduction
6122	8	0	0	0	1	mitochondrial electron transport, ubiquinol to cytochrome c
6121	4	0	0	0	1	mitochondrial electron transport, succinate to ubiquinone
6120	1	0	0	0	1	mitochondrial electron transport, NADH to ubiquinone
6119	31	0	0	0	1	oxidative phosphorylation
6114	2	0	0	0	1	glycerol biosynthesis
6108	3	0	0	0	1	malate metabolism
6107	2	0	0	0	1	oxaloacetate metabolism
6106	1	0	0	0	1	fumarate metabolism
6104	2	0	0	0	1	succinyl-CoA metabolism
6103	2	0	0	0	1	2-oxoglutarate metabolism
6102	5	0	0	0	1	isocitrate metabolism
6101	4	0	0	0	1	citrate metabolism
6100	19	0	0	0	1	TCA intermediate metabolism
18065	4	0	0	0	1	protein-cofactor linkage
18063	3	0	0	0	1	cytochrome c-heme linkage
6099	15	0	0	0	1	tricarboxylic acid cycle
6097	5	0	0	0	1	glyoxylate cycle
6096	16	0	0	0	1	glycolysis
6089	1	0	0	0	1	lactate metabolism
6086	2	0	0	0	1	acetyl-CoA biosynthesis from pyruvate
6085	4	0	0	0	1	acetyl-CoA biosynthesis
6084	5	0	0	0	1	acetyl-CoA metabolism
6083	7	0	0	0	1	acetate metabolism
6081	17	0	0	0	1	aldehyde metabolism
6080	2	0	0	0	1	mannan metabolism
6078	4	0	0	0	1	beta-1,6 glucan biosynthesis
771	4	0	0	0	1	agglutination
770	1	0	0	0	1	peptide pheromone export
755	4	0	0	0	1	cytogamy
752	4	0	0	0	1	agglutination during conjugation with cellular fusion
751	7	0	0	0	1	cell cycle arrest in response to pheromone
743	4	0	0	0	1	nuclear migration during conjugation with cellular fusion
742	10	0	0	0	1	karyogamy during conjugation with cellular fusion
6048	2	0	0	0	1	UDP-N-acetylglucosamine biosynthesis
741	12	0	0	0	1	karyogamy
6047	2	0	0	0	1	UDP-N-acetylglucosamine metabolism
6045	3	0	0	0	1	N-acetylglucosamine biosynthesis
6044	3	0	0	0	1	N-acetylglucosamine metabolism
6042	3	0	0	0	1	glucosamine biosynthesis
6041	3	0	0	0	1	glucosamine metabolism
6040	3	0	0	0	1	amino sugar metabolism
18008	1	0	0	0	1	N-terminal peptidyl-glycine N-myristoylation
736	2	0	0	0	1	double-strand break repair via single-strand annealing, removal of nonhomologous ends
735	4	0	0	0	1	removal of nonhomologous ends
6039	1	0	0	0	1	cell wall chitin catabolism
6038	6	0	0	0	1	cell wall chitin biosynthesis
731	4	0	0	0	1	DNA repair synthesis
6037	1	0	0	0	1	cell wall chitin metabolism
730	3	0	0	0	1	DNA recombinase assembly
6033	1	0	0	0	1	chitin localization
6032	1	0	0	0	1	chitin catabolism
6031	7	0	0	0	1	chitin biosynthesis
6030	9	0	0	0	1	chitin metabolism
727	10	0	0	0	1	double-strand break repair via break-induced replication
725	17	0	0	0	1	recombinational repair
724	17	0	0	0	1	double-strand break repair via homologous recombination
719	1	0	0	0	1	photoreactive repair
6014	1	0	0	0	1	D-ribose metabolism
6013	3	0	0	0	1	mannose metabolism
6012	7	0	0	0	1	galactose metabolism
6011	1	0	0	0	1	UDP-glucose metabolism
6010	2	0	0	0	1	glucose 6-phosphate utilization
709	2	0	0	0	1	meiotic joint molecule formation
707	3	0	0	0	1	meiotic DNA recombinase assembly
706	3	0	0	0	1	meiotic DNA double-strand break processing
6008	2	0	0	0	1	glucose 1-phosphate utilization
9966	2	0	0	0	1	regulation of signal transduction
1101	1	0	0	0	1	response to acid
1100	1	0	0	0	1	negative regulation of exit from mitosis
9895	1	0	0	0	1	negative regulation of catabolism
9893	1	0	0	0	1	positive regulation of metabolism
9891	1	0	0	0	1	positive regulation of biosynthesis
50877	3	0	0	0	1	neurophysiological process
50874	3	0	0	0	1	organismal physiological process
16973	5	0	0	0	1	poly(A)+ mRNA-nucleus export
50821	1	0	0	0	1	protein stabilization
16925	5	0	0	0	1	protein sumoylation
12502	1	0	0	0	1	induction of programmed cell death
12501	4	0	0	0	1	programmed cell death
501	8	0	0	0	1	flocculation (sensu Saccharomyces)
9749	2	0	0	0	1	response to glucose stimulus
9746	2	0	0	0	1	response to hexose stimulus
9743	3	0	0	0	1	response to carbohydrate stimulus
50790	15	0	0	0	1	regulation of enzyme activity
9651	12	0	0	0	1	salinity response
9636	1	0	0	0	1	response to toxin
396	1	0	0	0	1	U2-type spliceosome conformational change to release U4 and U1
394	12	0	0	0	1	RNA splicing, via endonucleolytic cleavage and ligation
393	3	0	0	0	1	spliceosomal conformational changes to generate catalytic conformation
391	2	0	0	0	1	U2-type spliceosome dissembly
390	2	0	0	0	1	spliceosome dissembly
388	1	0	0	0	1	spliceosome conformational change to release U4 (or U4atac) and U1 (or U11)
387	2	0	0	0	1	spliceosomal snRNP biogenesis
376	7	0	0	0	1	RNA splicing, via transesterification reactions with guanosine as nucleophile
373	1	0	0	0	1	Group II intron splicing
372	7	0	0	0	1	Group I intron splicing
370	3	0	0	0	1	U2-type nuclear mRNA branch site recognition
360	1	0	0	0	1	cis assembly of U2-type pre-catalytic spliceosome
358	1	0	0	0	1	formation of catalytic U2-type spliceosome for second transesterification step
356	1	0	0	0	1	U2-type catalytic spliceosome formation for first transesterification step
354	1	0	0	0	1	cis assembly of pre-catalytic spliceosome(3)
350	1	0	0	0	1	formation of catalytic spliceosome for second transesterification step
349	1	0	0	0	1	formation of catalytic spliceosome for first transesterification step
348	3	0	0	0	1	nuclear mRNA branch site recognition
338	5	0	0	0	1	protein deneddylation
316	2	0	0	0	1	sulfite transport
304	2	0	0	0	1	response to singlet oxygen
17196	3	0	0	0	1	N-terminal peptidyl-methionine acetylation
9581	3	0	0	0	1	detection of external stimulus
17183	2	0	0	0	1	peptidyl-diphthamide biosynthesis from peptidyl-histidine
17182	2	0	0	0	1	peptidyl-diphthamide metabolism
17158	1	0	0	0	1	regulation of calcium ion-dependent exocytosis
17157	1	0	0	0	1	regulation of exocytosis
17156	1	0	0	0	1	calcium ion-dependent exocytosis
42989	1	0	0	0	1	sequestering of actin monomers
42981	2	0	0	0	1	regulation of apoptosis
48285	3	0	0	0	1	organelle fission
48284	15	0	0	0	1	organelle fusion
42946	2	0	0	0	1	glucoside transport
289	7	0	0	0	1	poly(A) tail shortening
282	28	0	0	0	1	bud site selection
272	9	0	0	0	1	polysaccharide catabolism
266	3	0	0	0	1	mitochondrial fission
256	6	0	0	0	1	allantoin catabolism
255	6	0	0	0	1	allantoin metabolism
244	2	0	0	0	1	assembly of spliceosomal tri-snRNP
237	1	0	0	0	1	leptotene
17062	1	0	0	0	1	cytochrome bc(1) complex biogenesis
9452	4	0	0	0	1	RNA capping
9437	3	0	0	0	1	carnitine metabolism
9435	6	0	0	0	1	NAD biosynthesis
9410	5	0	0	0	1	response to xenobiotic stimulus
9405	1	0	0	0	1	pathogenesis
17006	3	0	0	0	1	protein-tetrapyrrole linkage
17004	5	0	0	0	1	cytochrome biogenesis
17003	3	0	0	0	1	protein-heme linkage
16579	16	0	0	0	1	protein deubiquitination
16576	2	0	0	0	1	histone dephosphorylation
16574	3	0	0	0	1	histone ubiquitination
42816	5	0	0	0	1	vitamin B6 metabolism
16571	12	0	0	0	1	histone methylation
30837	1	0	0	0	1	negative regulation of actin filament polymerization
30833	1	0	0	0	1	regulation of actin filament polymerization
30832	1	0	0	0	1	regulation of actin filament length
16558	1	0	0	0	1	peroxisome matrix protein import
16556	1	0	0	0	1	mRNA modification
196	4	0	0	0	1	MAPKKK cascade during cell wall biogenesis
186	2	0	0	0	1	activation of MAPKK
184	7	0	0	0	1	mRNA catabolism, nonsense-mediated
168	2	0	0	0	1	activation of MAPKK during osmolarity sensing
162	10	0	0	0	1	tryptophan biosynthesis
135	3	0	0	0	1	septin checkpoint
128	8	0	0	0	1	flocculation
117	1	0	0	0	1	G2/M-specific transcription in mitotic cell cycle
116	1	0	0	0	1	G2-specific transcription in mitotic cell cycle
114	14	0	0	0	1	G1-specific transcription in mitotic cell cycle
105	14	0	0	0	1	histidine biosynthesis
103	8	0	0	0	1	sulfate assimilation
9398	1	0	0	0	1	FMN biosynthesis
9396	4	0	0	0	1	folic acid and derivative biosynthesis
9373	5	0	0	0	1	regulation of transcription by pheromones
9371	3	0	0	0	1	positive regulation of transcription by pheromones
9314	1	0	0	0	1	response to radiation
9303	1	0	0	0	1	rRNA transcription
9302	1	0	0	0	1	snoRNA transcription
42780	1	0	0	0	1	tRNA 3'-processing
42779	1	0	0	0	1	removal of tRNA 3'-trailer sequence
42775	13	0	0	0	1	ATP synthesis coupled electron transport (sensu Eukarya)
42773	13	0	0	0	1	ATP synthesis coupled electron transport
42770	11	0	0	0	1	DNA damage response, signal transduction
42762	1	0	0	0	1	regulation of sulfur metabolism
42727	8	0	0	0	1	vitamin B2 and derivative biosynthesis
42726	8	0	0	0	1	vitamin B2 and derivative metabolism
16480	1	0	0	0	1	negative regulation of transcription from Pol III promoter
48025	1	0	0	0	1	negative regulation of nuclear mRNA splicing, via spliceosome
48024	1	0	0	0	1	regulation of nuclear mRNA splicing, via spliceosome
30705	1	0	0	0	1	cytoskeleton-dependent intracellular transport
97	8	0	0	0	1	sulfur amino acid biosynthesis
96	29	0	0	0	1	sulfur amino acid metabolism
92	8	0	0	0	1	mitotic anaphase B
88	9	0	0	0	1	mitotic prophase
85	1	0	0	0	1	G2 phase of mitotic cell cycle
83	3	0	0	0	1	G1/S-specific transcription in mitotic cell cycle
80	19	0	0	0	1	G1 phase of mitotic cell cycle
79	15	0	0	0	1	regulation of CDK activity
78	2	0	0	0	1	cell morphogenesis checkpoint
77	10	0	0	0	1	DNA damage response, signal transduction resulting in cell cycle arrest
76	4	0	0	0	1	DNA replication checkpoint
69	2	0	0	0	1	centromere/kinetochore complex maturation
66	1	0	0	0	1	mitochondrial ornithine transport
59	4	0	0	0	1	protein-nucleus import, docking
55	6	0	0	0	1	ribosomal large subunit-nucleus export
54	13	0	0	0	1	ribosome-nucleus export
46	1	0	0	0	1	autophagic vacuole fusion
45	1	0	0	0	1	autophagic vacuole formation
40	1	0	0	0	1	low affinity iron ion transport
38	2	0	0	0	1	very-long-chain fatty acid metabolism
15986	18	0	0	0	1	ATP synthesis coupled proton transport
15985	18	0	0	0	1	energy coupled proton transport, down electrochemical gradient
28	10	0	0	0	1	ribosomal small subunit assembly and maintenance
27	36	0	0	0	1	ribosomal large subunit assembly and maintenance
25	1	0	0	0	1	maltose catabolism
23	1	0	0	0	1	maltose metabolism
15978	1	0	0	0	1	carbon utilization by utilization of organic compounds
15976	2	0	0	0	1	carbon utilization
19	2	0	0	0	1	regulation of mitotic recombination
18	5	0	0	0	1	regulation of DNA recombination
17	2	0	0	0	1	alpha-glucoside transport
9298	2	0	0	0	1	GDP-mannose biosynthesis
15959	1	0	0	0	1	diadenosine polyphosphate metabolism
15956	1	0	0	0	1	bis(5'-nucleosidyl) oligophosphate metabolism
15942	2	0	0	0	1	formate metabolism
9264	1	0	0	0	1	deoxyribonucleotide catabolism
9263	2	0	0	0	1	deoxyribonucleotide biosynthesis
9262	3	0	0	0	1	deoxyribonucleotide metabolism
9251	7	0	0	0	1	glucan catabolism
43101	5	0	0	0	1	purine salvage
15918	6	0	0	0	1	sterol transport
15914	6	0	0	0	1	phospholipid transport
9249	1	0	0	0	1	protein-lipoylation
9241	1	0	0	0	1	polyisoprenoid biosynthesis
15909	1	0	0	0	1	long-chain fatty acid transport
9237	1	0	0	0	1	siderochrome metabolism
9235	1	0	0	0	1	vitamin B12 metabolism
9231	6	0	0	0	1	vitamin B2 biosynthesis
9226	2	0	0	0	1	nucleotide-sugar biosynthesis
9225	5	0	0	0	1	nucleotide-sugar metabolism
9223	1	0	0	0	1	pyrimidine deoxyribonucleotide catabolism
9221	2	0	0	0	1	pyrimidine deoxyribonucleotide biosynthesis
9220	1	0	0	0	1	pyrimidine ribonucleotide biosynthesis
9219	3	0	0	0	1	pyrimidine deoxyribonucleotide metabolism
9218	1	0	0	0	1	pyrimidine ribonucleotide metabolism
9213	1	0	0	0	1	pyrimidine deoxyribonucleoside triphosphate catabolism
9212	1	0	0	0	1	pyrimidine deoxyribonucleoside triphosphate biosynthesis
9211	2	0	0	0	1	pyrimidine deoxyribonucleoside triphosphate metabolism
9209	1	0	0	0	1	pyrimidine ribonucleoside triphosphate biosynthesis
9208	1	0	0	0	1	pyrimidine ribonucleoside triphosphate metabolism
9206	20	0	0	0	1	purine ribonucleoside triphosphate biosynthesis
9205	20	0	0	0	1	purine ribonucleoside triphosphate metabolism
9204	1	0	0	0	1	deoxyribonucleoside triphosphate catabolism
9202	1	0	0	0	1	deoxyribonucleoside triphosphate biosynthesis
9201	21	0	0	0	1	ribonucleoside triphosphate biosynthesis
9200	2	0	0	0	1	deoxyribonucleoside triphosphate metabolism
16359	3	0	0	0	1	mitotic sister chromatid separation
16339	8	0	0	0	1	calcium-dependent cell-cell adhesion
16337	13	0	0	0	1	cell-cell adhesion
43094	10	0	0	0	1	metabolic compound salvage
15893	11	0	0	0	1	drug transport
15892	6	0	0	0	1	iron-siderochrome transport
15890	1	0	0	0	1	nicotinamide mononucleotide transport
15888	2	0	0	0	1	thiamin transport
15887	1	0	0	0	1	pantothenate transport
15883	1	0	0	0	1	flavin-adenine dinucleotide transport
15880	1	0	0	0	1	coenzyme A transport
43068	1	0	0	0	1	positive regulation of programmed cell death
43067	1	0	0	0	1	regulation of programmed cell death
43066	1	0	0	0	1	negative regulation of apoptosis
43065	1	0	0	0	1	positive regulation of apoptosis
15879	1	0	0	0	1	carnitine transport
15871	1	0	0	0	1	choline transport
15867	2	0	0	0	1	ATP transport
15865	2	0	0	0	1	purine nucleotide transport
15864	1	0	0	0	1	pyrimidine nucleoside transport
15862	1	0	0	0	1	uridine transport
9199	21	0	0	0	1	ribonucleoside triphosphate metabolism
9197	1	0	0	0	1	pyrimidine deoxyribonucleoside diphosphate biosynthesis
9196	1	0	0	0	1	pyrimidine deoxyribonucleoside diphosphate metabolism
15858	2	0	0	0	1	nucleoside transport
15857	1	0	0	0	1	uracil transport
15856	1	0	0	0	1	cytosine transport
15855	2	0	0	0	1	pyrimidine transport
15851	3	0	0	0	1	nucleobase transport
9189	1	0	0	0	1	deoxyribonucleoside diphosphate biosynthesis
9186	1	0	0	0	1	deoxyribonucleoside diphosphate metabolism
43039	29	0	0	0	1	tRNA aminoacylation
43038	29	0	0	0	1	amino acid activation
15840	2	0	0	0	1	urea transport
9177	1	0	0	0	1	pyrimidine deoxyribonucleoside monophosphate biosynthesis
9176	1	0	0	0	1	pyrimidine deoxyribonucleoside monophosphate metabolism
15833	4	0	0	0	1	peptide transport
9166	2	0	0	0	1	nucleotide catabolism
9164	4	0	0	0	1	nucleoside catabolism
9163	1	0	0	0	1	nucleoside biosynthesis
9162	1	0	0	0	1	deoxyribonucleoside monophosphate metabolism
15824	1	0	0	0	1	L-proline transport
15822	1	0	0	0	1	L-ornithine transport
9157	1	0	0	0	1	deoxyribonucleoside monophosphate biosynthesis
15819	1	0	0	0	1	L-lysine transport
15817	1	0	0	0	1	L-histidine transport
15813	1	0	0	0	1	L-glutamate transport
15811	1	0	0	0	1	L-cystine transport
15810	1	0	0	0	1	L-aspartate transport
9149	1	0	0	0	1	pyrimidine nucleoside triphosphate catabolism
9148	1	0	0	0	1	pyrimidine nucleoside triphosphate biosynthesis
9147	3	0	0	0	1	pyrimidine nucleoside triphosphate metabolism
9145	20	0	0	0	1	purine nucleoside triphosphate biosynthesis
9144	20	0	0	0	1	purine nucleoside triphosphate metabolism
9143	1	0	0	0	1	nucleoside triphosphate catabolism
9142	22	0	0	0	1	nucleoside triphosphate biosynthesis
9141	23	0	0	0	1	nucleoside triphosphate metabolism
15809	1	0	0	0	1	L-arginine transport
15807	6	0	0	0	1	L-amino acid transport
15806	1	0	0	0	1	S-methylmethionine transport
15804	5	0	0	0	1	neutral amino acid transport
15802	6	0	0	0	1	basic amino acid transport
15801	1	0	0	0	1	aromatic amino acid transport
15800	1	0	0	0	1	acidic amino acid transport
9139	1	0	0	0	1	pyrimidine nucleoside diphosphate biosynthesis
9138	1	0	0	0	1	pyrimidine nucleoside diphosphate metabolism
9133	1	0	0	0	1	nucleoside diphosphate biosynthesis
9132	1	0	0	0	1	nucleoside diphosphate metabolism
9130	1	0	0	0	1	pyrimidine nucleoside monophosphate biosynthesis
9129	1	0	0	0	1	pyrimidine nucleoside monophosphate metabolism
9120	1	0	0	0	1	deoxyribonucleoside metabolism
9119	9	0	0	0	1	ribonucleoside metabolism
9116	11	0	0	0	1	nucleoside metabolism
9113	6	0	0	0	1	purine base biosynthesis
9112	29	0	0	0	1	nucleobase metabolism
9111	1	0	0	0	1	vitamin catabolism
9109	2	0	0	0	1	coenzyme catabolism
9102	4	0	0	0	1	biotin biosynthesis
42538	1	0	0	0	1	hyperosmotic salinity response
8655	3	0	0	0	1	pyrimidine salvage
8654	48	0	0	0	1	phospholipid biosynthesis
16259	1	0	0	0	1	selenocysteine metabolism
16255	5	0	0	0	1	attachment of GPI anchor to protein
8630	1	0	0	0	1	DNA damage response, signal transduction resulting in induction of apoptosis
8629	1	0	0	0	1	induction of apoptosis by intracellular signals
16236	2	0	0	0	1	macroautophagy
16233	3	0	0	0	1	telomere capping
30503	10	0	0	0	1	regulation of cell redox homeostasis
8614	5	0	0	0	1	pyridoxine metabolism
8612	1	0	0	0	1	hypusine biosynthesis from peptidyl-lysine
8608	1	0	0	0	1	microtubule/kinetochore interaction
15798	2	0	0	0	1	myo-inositol transport
15793	2	0	0	0	1	glycerol transport
15791	4	0	0	0	1	polyol transport
15788	1	0	0	0	1	UDP-N-acetylglucosamine transport
15785	1	0	0	0	1	UDP-galactose transport
15781	2	0	0	0	1	pyrimidine nucleotide-sugar transport
15780	4	0	0	0	1	nucleotide-sugar transport
15772	1	0	0	0	1	oligosaccharide transport
15771	1	0	0	0	1	trehalose transport
15766	1	0	0	0	1	disaccharide transport
9098	5	0	0	0	1	leucine biosynthesis
9097	1	0	0	0	1	isoleucine biosynthesis
9096	10	0	0	0	1	aromatic amino acid family biosynthesis, anthranilate pathway
9095	1	0	0	0	1	aromatic amino acid family biosynthesis, prephenate pathway
9094	1	0	0	0	1	L-phenylalanine biosynthesis
9092	6	0	0	0	1	homoserine metabolism
9090	3	0	0	0	1	homoserine biosynthesis
9086	5	0	0	0	1	methionine biosynthesis
9085	9	0	0	0	1	lysine biosynthesis
9083	2	0	0	0	1	branched chain family amino acid catabolism
9082	13	0	0	0	1	branched chain family amino acid biosynthesis
9081	16	0	0	0	1	branched chain family amino acid metabolism
15746	1	0	0	0	1	citrate transport
15744	1	0	0	0	1	succinate transport
15741	1	0	0	0	1	fumarate transport
9076	14	0	0	0	1	histidine family amino acid biosynthesis
9075	14	0	0	0	1	histidine family amino acid metabolism
9074	1	0	0	0	1	aromatic amino acid family catabolism
9073	16	0	0	0	1	aromatic amino acid family biosynthesis
9072	20	0	0	0	1	aromatic amino acid family metabolism
9071	2	0	0	0	1	serine family amino acid catabolism
9068	7	0	0	0	1	aspartate family amino acid catabolism
9067	18	0	0	0	1	aspartate family amino acid biosynthesis
9066	39	0	0	0	1	aspartate family amino acid metabolism
9062	1	0	0	0	1	fatty acid catabolism
9061	3	0	0	0	1	anaerobic respiration
15729	1	0	0	0	1	oxaloacetate transport
15727	1	0	0	0	1	lactate transport
15721	1	0	0	0	1	bile acid transport
15720	1	0	0	0	1	allantoin transport
9059	738	0	0	19	1	macromolecule biosynthesis
9058	906	0	0	26	1	biosynthesis
9051	1	0	0	0	1	pentose-phosphate shunt, oxidative branch
15719	1	0	0	0	1	allantoate transport
15700	2	0	0	0	1	arsenite transport
30497	4	0	0	0	1	fatty acid elongation
30491	3	0	0	0	1	heteroduplex formation
30490	50	0	0	0	1	processing of 20S pre-rRNA
42455	1	0	0	0	1	ribonucleoside biosynthesis
42454	2	0	0	0	1	ribonucleoside catabolism
42451	1	0	0	0	1	purine nucleoside biosynthesis
30489	6	0	0	0	1	processing of 27S pre-rRNA
30488	10	0	0	0	1	tRNA methylation
30470	2	0	0	0	1	spore germination (sensu Fungi)
42439	5	0	0	0	1	ethanolamine and derivative metabolism
42435	10	0	0	0	1	indole derivative biosynthesis
42434	10	0	0	0	1	indole derivative metabolism
42430	10	0	0	0	1	indole and derivative metabolism
30466	19	0	0	0	1	chromatin silencing at silent mating-type cassette (sensu Fungi)
16180	2	0	0	0	1	snRNA processing
42401	17	0	0	0	1	biogenic amine biosynthesis
30433	13	0	0	0	1	ER-associated protein catabolism
8546	1	0	0	0	1	microtubule/chromatin interaction
8535	10	0	0	0	1	cytochrome c oxidase biogenesis
16114	1	0	0	0	1	terpenoid biosynthesis
15698	16	0	0	0	1	inorganic anion transport
15696	3	0	0	0	1	ammonium transport
15695	3	0	0	0	1	organic cation transport
15685	1	0	0	0	1	ferric-enterobactin transport
15682	1	0	0	0	1	ferric iron transport
15680	5	0	0	0	1	intracellular copper ion transport
42398	18	0	0	0	1	amino acid derivative biosynthesis
42375	2	0	0	0	1	quinone cofactor metabolism
42365	1	0	0	0	1	water-soluble vitamin catabolism
30397	1	0	0	0	1	membrane degradation
30383	6	0	0	0	1	host-pathogen interaction
46700	6	0	0	0	1	heterocycle catabolism
16096	1	0	0	0	1	polyisoprenoid metabolism
16094	1	0	0	0	1	polyprenol biosynthesis
16093	1	0	0	0	1	polyprenol metabolism
16091	1	0	0	0	1	prenol biosynthesis
16090	1	0	0	0	1	prenol metabolism
42326	1	0	0	0	1	negative regulation of phosphorylation
42325	1	0	0	0	1	regulation of phosphorylation
16074	5	0	0	0	1	snoRNA metabolism
16073	3	0	0	0	1	snRNA metabolism
16072	212	0	0	3	1	rRNA metabolism
16070	467	0	0	10	1	RNA metabolism
16054	1	0	0	0	1	organic acid catabolism
16050	7	0	0	0	1	vesicle organization and biogenesis
16044	26	0	0	0	1	membrane organization and biogenesis
16036	3	0	0	0	1	cellular response to phosphate starvation
16032	1	0	0	0	1	viral life cycle
19988	2	0	0	0	1	charged-tRNA modification
19985	1	0	0	0	1	bypass DNA synthesis
19942	1	0	0	0	1	NEDD8 class-dependent protein catabolism
19915	2	0	0	0	1	lipid storage
46689	1	0	0	0	1	response to mercury ion
46686	2	0	0	0	1	response to cadmium ion
46685	1	0	0	0	1	response to arsenate
46677	1	0	0	0	1	response to antibiotic
42278	8	0	0	0	1	purine nucleoside metabolism
42274	1	0	0	0	1	ribosomal small subunit biogenesis
42273	14	0	0	0	1	ribosomal large subunit biogenesis
42257	46	0	0	0	1	ribosomal subunit assembly
42256	1	0	0	0	1	mature ribosome assembly
42255	52	0	0	0	1	ribosome assembly
42254	214	0	0	1	1	ribosome biogenesis and assembly
30259	1	0	0	0	1	lipid glycosylation
30258	1	0	0	0	1	lipid modification
42214	1	0	0	0	1	terpene metabolism
8360	2	0	0	0	1	regulation of cell shape
30242	2	0	0	0	1	peroxisome degradation
8333	1	0	0	0	1	endosome to lysosome transport
8315	1	0	0	0	1	meiotic G2/MI transition
19878	8	0	0	0	1	lysine biosynthesis, aminoadipic pathway
19860	1	0	0	0	1	uracil metabolism
19858	1	0	0	0	1	cytosine metabolism
19856	13	0	0	0	1	pyrimidine base biosynthesis
19836	1	0	0	0	1	hemolysis
19835	1	0	0	0	1	cytolysis
42183	2	0	0	0	1	formate catabolism
42180	4	0	0	0	1	ketone metabolism
42177	1	0	0	0	1	negative regulation of protein catabolism
42176	2	0	0	0	1	regulation of protein catabolism
46520	2	0	0	0	1	sphingoid biosynthesis
46516	1	0	0	0	1	hypusine metabolism
46515	1	0	0	0	1	hypusine biosynthesis
46513	2	0	0	0	1	ceramide biosynthesis
8299	5	0	0	0	1	isoprenoid biosynthesis
46502	1	0	0	0	1	uroporphyrinogen III metabolism
42149	1	0	0	0	1	cellular response to glucose starvation
8295	1	0	0	0	1	spermidine biosynthesis
42148	1	0	0	0	1	strand invasion
42147	10	0	0	0	1	retrograde transport, endosome to Golgi
42145	7	0	0	0	1	homotypic vacuole fusion, non-autophagic
30174	1	0	0	0	1	DNA replication licensing
30162	2	0	0	0	1	regulation of proteolysis and peptidolysis
8277	1	0	0	0	1	regulation of G-protein coupled receptor protein signaling pathway
8272	3	0	0	0	1	sulfate transport
30150	17	0	0	0	1	mitochondrial matrix protein import
30149	1	0	0	0	1	sphingolipid catabolism
30148	15	0	0	0	1	sphingolipid biosynthesis
8216	1	0	0	0	1	spermidine metabolism
8215	1	0	0	0	1	spermine metabolism
8213	14	0	0	0	1	protein amino acid alkylation
19754	2	0	0	0	1	one-carbon compound catabolism
19748	1	0	0	0	1	secondary metabolism
46497	2	0	0	0	1	nicotinate nucleotide metabolism
46489	20	0	0	0	1	phosphoinositide biosynthesis
46488	2	0	0	0	1	phosphatidylinositol metabolism
46487	5	0	0	0	1	glyoxylate metabolism
46482	1	0	0	0	1	para-aminobenzoic acid metabolism
46474	30	0	0	0	1	glycerophospholipid biosynthesis
46473	1	0	0	0	1	phosphatidic acid metabolism
46471	1	0	0	0	1	phosphatidylglycerol metabolism
46470	7	0	0	0	1	phosphatidylcholine metabolism
46467	63	0	0	0	1	membrane lipid biosynthesis
46463	2	0	0	0	1	acylglycerol biosynthesis
46460	2	0	0	0	1	neutral lipid biosynthesis
46459	2	0	0	0	1	short-chain fatty acid metabolism
46458	1	0	0	0	1	hexadecanal metabolism
46444	1	0	0	0	1	FMN metabolism
46443	1	0	0	0	1	FAD metabolism
42061	1	0	0	0	1	entry into meiosis
46416	1	0	0	0	1	D-amino acid metabolism
42044	3	0	0	0	1	fluid transport
30071	2	0	0	0	1	regulation of mitotic metaphase/anaphase transition
30050	1	0	0	0	1	vesicle transport along actin filament
30048	1	0	0	0	1	actin filament-based movement
30042	2	0	0	0	1	actin filament depolymerization
30041	1	0	0	0	1	actin filament polymerization
8156	1	0	0	0	1	negative regulation of DNA replication
45996	2	0	0	0	1	negative regulation of transcription by pheromones
8154	7	0	0	0	1	actin polymerization and/or depolymerization
8152	2962	0	0	162	1	metabolism
8150	5679	0	0	388	1	biological_process
30037	4	0	0	0	1	cell cycle-dependent actin filament reorganization
30031	1	0	0	0	1	cell projection biogenesis
30030	1	0	0	0	1	cell projection organization and biogenesis
30026	4	0	0	0	1	manganese ion homeostasis
30007	3	0	0	0	1	potassium ion homeostasis
45955	1	0	0	0	1	negative regulation of calcium ion-dependent exocytosis
8104	6	0	0	0	1	protein localization
45936	1	0	0	0	1	negative regulation of phosphate metabolism
45922	1	0	0	0	1	negative regulation of fatty acid metabolism
45920	1	0	0	0	1	negative regulation of exocytosis
19675	1	0	0	0	1	NAD phosphorylation and dephosphorylation
19673	2	0	0	0	1	GDP-mannose metabolism
45913	1	0	0	0	1	positive regulation of carbohydrate metabolism
45910	2	0	0	0	1	negative regulation of DNA recombination
19654	1	0	0	0	1	acetate fermentation
19650	1	0	0	0	1	butanediol fermentation
19649	1	0	0	0	1	formaldehyde assimilation
19627	1	0	0	0	1	urea metabolism
7624	1	0	0	0	1	ultradian rhythm
7622	1	0	0	0	1	rhythmic behavior
7610	1	0	0	0	1	behavior
46395	1	0	0	0	1	carboxylic acid catabolism
7606	3	0	0	0	1	sensory perception of chemical stimulus
7600	3	0	0	0	1	sensory perception
46352	7	0	0	0	1	disaccharide catabolism
46351	2	0	0	0	1	disaccharide biosynthesis
46349	3	0	0	0	1	amino sugar biosynthesis
46337	5	0	0	0	1	phosphatidylethanolamine metabolism
46335	5	0	0	0	1	ethanolamine biosynthesis
8064	1	0	0	0	1	regulation of actin polymerization and/or depolymerization
8054	13	0	0	0	1	cyclin catabolism
8053	3	0	0	0	1	mitochondrial fusion
45876	1	0	0	0	1	positive regulation of sister chromatid cohesion
45821	3	0	0	0	1	positive regulation of glycolysis
7580	1	0	0	0	1	extrachromosomal circular DNA accumulation during cell aging
19547	1	0	0	0	1	arginine catabolism to ornithine
19541	5	0	0	0	1	propionate metabolism
7571	2	0	0	0	1	age-dependent general metabolic decline
7535	1	0	0	0	1	donor preference
7534	11	0	0	0	1	gene conversion at MAT locus
7533	13	0	0	0	1	mating-type switching/recombination
46294	1	0	0	0	1	formaldehyde catabolism
46292	2	0	0	0	1	formaldehyde metabolism
46246	1	0	0	0	1	terpene biosynthesis
46219	10	0	0	0	1	indolalkylamine biosynthesis
